# Supplementary material for: Transcription elongation can be sufficient, but is not necessary, to advance replication timing
Source: EMBO Rep. 2026 Mar 24;27(8):1964–99. doi: 10.1038/s44319-026-00735-2 (PMC13121604; doi:10.1038/s44319-026-00735-2)
Supplement: Supplementary file 6 — Source data Fig. 5 [file 44319_2026_735_MOESM6_ESM.zip › Fig5/5A/TRE_Ptn_06h_129_pvalues.bg]

chr1	3000000	3050000	0.366973070947695
chr1	3050000	3100000	0.363045917486622
chr1	3150000	3200000	0.890794924909373
chr1	3200000	3250000	0.597488348006214
chr1	3250000	3300000	0.500647332988089
chr1	3300000	3350000	0.330226134990506
chr1	3350000	3400000	0.336893664767823
chr1	3400000	3450000	0.834196443984119
chr1	3450000	3500000	0.802261349905058
chr1	3500000	3550000	0.517909546003798
chr1	3550000	3600000	0.288710512687727
chr1	3600000	3650000	0.617102537545313
chr1	3650000	3700000	0.841187640255481
chr1	3700000	3750000	0.878603486967029
chr1	3750000	3800000	0.829298291040911
chr1	3800000	3850000	0.839094596927326
chr1	3850000	3900000	0.738714828240981
chr1	3900000	3950000	0.219100638701882
chr1	3950000	4000000	0.595654237873295
chr1	4000000	4050000	0.603594855860521
chr1	4050000	4100000	0.896707232867254
chr1	4100000	4150000	0.993936647678232
chr1	4150000	4200000	0.996784912825824
chr1	4200000	4250000	0.818854652166408
chr1	4250000	4300000	0.803512860348697
chr1	4300000	4350000	0.719640082858622
chr1	4350000	4400000	0.447026583808044
chr1	4400000	4450000	0.981162610046608
chr1	4450000	4500000	0.777339029863628
chr1	4500000	4550000	0.217633350595546
chr1	4550000	4600000	0.367728292767133
chr1	4600000	4650000	0.878754531330917
chr1	4650000	4700000	0.355838943552563
chr1	4700000	4750000	0.142521146210944
chr1	4750000	4800000	0.0357759364750561
chr1	4800000	4850000	0.0385594683238392
chr1	4850000	4900000	0.0427887105126877
chr1	4900000	4950000	0.181576903158985
chr1	4950000	5000000	0.265341791817711
chr1	5000000	5050000	0.436065078543069
chr1	5050000	5100000	0.176980838943553
chr1	5100000	5150000	0.193207319178319
chr1	5150000	5200000	0.318638874503711
chr1	5200000	5250000	0.916925599861902
chr1	5250000	5300000	0.492253581909201
chr1	5300000	5350000	0.505459174866218
chr1	5600000	5650000	0.542011910926981
chr1	5650000	5700000	0.462799930951148
chr1	5700000	5750000	0.0639564992232005
chr1	5750000	5800000	0.629250819955118
chr1	5800000	5850000	0.950975315035388
chr1	5850000	5900000	0.655252028310029
chr1	5950000	6000000	0.729306922147419
chr1	6000000	6050000	0.506991196271362
chr1	6050000	6100000	0.232478853789056
chr1	6100000	6150000	0.730925254617642
chr1	6150000	6200000	0.700327982047299
chr1	6200000	6250000	0.488563783877093
chr1	6250000	6300000	0.652813740721561
chr1	6300000	6350000	0.303404971517349
chr1	6350000	6400000	0.750215777662696
chr1	6400000	6450000	0.556188503366132
chr1	6450000	6500000	0.237355428965993
chr1	6500000	6550000	0.278935784567582
chr1	6550000	6600000	0.457232867253582
chr1	6600000	6650000	0.862312273433454
chr1	6650000	6700000	0.795658553426549
chr1	6700000	6750000	0.879099775591231
chr1	6750000	6800000	0.118159848092525
chr1	6800000	6850000	0.636608838253064
chr1	6850000	6900000	0.207707578111514
chr1	6900000	6950000	0.579125668910754
chr1	6950000	7000000	0.277684274123943
chr1	7000000	7050000	0.179829104091144
chr1	7050000	7100000	0.178124460555843
chr1	7100000	7150000	0.0822544450198516
chr1	7150000	7200000	0.468474883480062
chr1	7200000	7250000	0.110132919040221
chr1	7250000	7300000	0.325349559813568
chr1	7300000	7350000	0.590130329708269
chr1	7350000	7400000	0.509602105989988
chr1	7400000	7450000	0.285193336785776
chr1	7450000	7500000	0.151691696875539
chr1	7500000	7550000	0.532690315898498
chr1	7550000	7600000	0.849667702399448
chr1	7600000	7650000	0.692495252891421
chr1	7650000	7700000	0.479824788537891
chr1	7700000	7750000	0.640643880545486
chr1	7750000	7800000	0.229824788537891
chr1	7800000	7850000	0.486600207146556
chr1	7850000	7900000	0.668414465734507
chr1	7900000	7950000	0.411897980321077
chr1	7950000	8000000	0.660495425513551
chr1	8000000	8050000	0.608579319868807
chr1	8050000	8100000	0.970222682547903
chr1	8100000	8150000	0.647937165544623
chr1	8150000	8200000	0.861794407042983
chr1	8200000	8250000	0.710447954427758
chr1	8250000	8300000	0.159589159330226
chr1	8300000	8350000	0.752632487484896
chr1	8350000	8400000	0.757897462454687
chr1	8400000	8450000	0.885788883134818
chr1	8450000	8500000	0.58948299672018
chr1	8500000	8550000	0.655359917141378
chr1	8550000	8600000	0.219467460728465
chr1	8600000	8650000	0.325716381840152
chr1	8650000	8700000	0.507444329363024
chr1	8700000	8750000	0.900850163991024
chr1	8750000	8800000	0.729393233212498
chr1	8800000	8850000	0.500755221819437
chr1	8850000	8900000	0.345287415846712
chr1	8900000	8950000	0.406719316416365
chr1	8950000	9000000	0.230666321422406
chr1	9000000	9050000	0.882358018297946
chr1	9050000	9100000	0.488671672708441
chr1	9100000	9150000	0.90462627308821
chr1	9150000	9200000	0.50297773174521
chr1	9200000	9250000	0.632250129466598
chr1	9250000	9300000	0.485650785430692
chr1	9300000	9350000	0.679073882271707
chr1	9350000	9400000	0.382012774037632
chr1	9400000	9450000	0.372540134645261
chr1	9450000	9500000	0.179009148972898
chr1	9500000	9550000	0.183605213188331
chr1	9550000	9600000	0.327572069739341
chr1	9600000	9650000	0.401260141550147
chr1	9650000	9700000	0.783229760055239
chr1	9700000	9750000	0.828003625064733
chr1	9750000	9800000	0.142607457276023
chr1	9800000	9850000	0.0858795097531504
chr1	9850000	9900000	0.79678059727257
chr1	9900000	9950000	0.0726091834973244
chr1	9950000	10000000	0.429440704298291
chr1	10000000	10050000	0.687683411013292
chr1	10050000	10100000	0.830722423614707
chr1	10100000	10150000	0.492469359571897
chr1	10150000	10200000	0.685288278957362
chr1	10200000	10250000	0.788408423959952
chr1	10250000	10300000	0.512191437942344
chr1	10300000	10350000	0.843755394441567
chr1	10350000	10400000	0.65046176419817
chr1	10400000	10450000	0.593215950284826
chr1	10450000	10500000	0.534718625927844
chr1	10500000	10550000	0.597402036941136
chr1	10550000	10600000	0.260443638874504
chr1	10600000	10650000	0.245101847056793
chr1	10650000	10700000	0.646685655100984
chr1	10700000	10750000	0.48103314344899
chr1	10750000	10800000	0.155403072673917
chr1	10800000	10850000	0.232565164854134
chr1	10850000	10900000	0.267650612808562
chr1	10900000	10950000	0.0989772138788193
chr1	10950000	11000000	0.182871569135163
chr1	11000000	11050000	0.944825651648541
chr1	11050000	11100000	0.265967547039531
chr1	11100000	11150000	0.155144139478681
chr1	11150000	11200000	0.838360952874158
chr1	11200000	11250000	0.780683583635422
chr1	11250000	11300000	0.704298291040911
chr1	11300000	11350000	0.474041947177628
chr1	11350000	11400000	0.108730364232695
chr1	11400000	11450000	0.495576557914725
chr1	11450000	11500000	0.0698256516485414
chr1	11500000	11550000	0.189344899016054
chr1	11550000	11600000	0.704729846366304
chr1	11600000	11650000	0.273001898843432
chr1	11650000	11700000	0.254768686345589
chr1	11700000	11750000	0.551829794579665
chr1	11750000	11800000	0.389586569998274
chr1	11800000	11850000	0.609550319350941
chr1	11850000	11900000	0.703025202831003
chr1	11900000	11950000	0.554311237700673
chr1	11950000	12000000	0.631948040738823
chr1	12000000	12050000	0.800405662005869
chr1	12050000	12100000	0.748122734334542
chr1	12100000	12150000	0.535926980838944
chr1	12150000	12200000	0.667270844122216
chr1	12200000	12250000	0.666299844640083
chr1	12250000	12300000	0.686733989297428
chr1	12300000	12350000	0.493159848092525
chr1	12350000	12400000	0.619929224926636
chr1	12400000	12450000	0.555541170378042
chr1	12450000	12500000	0.434317279475229
chr1	12500000	12550000	0.443811496633868
chr1	12550000	12600000	0.963663041601933
chr1	12600000	12650000	0.160991714137752
chr1	12650000	12700000	0.686129811841878
chr1	12700000	12750000	0.751100466079751
chr1	12750000	12800000	0.0714008285862248
chr1	12800000	12850000	0.136522527187986
chr1	12850000	12900000	0.099171413775246
chr1	12900000	12950000	0.392650612808562
chr1	12950000	13000000	0.901195408251338
chr1	13000000	13050000	0.555907992404626
chr1	13050000	13100000	0.56633005351286
chr1	13100000	13150000	0.0701924736751252
chr1	13150000	13200000	0.51661488002762
chr1	13200000	13250000	0.638701881581219
chr1	13250000	13300000	0.350595546349042
chr1	13300000	13350000	0.265665458311756
chr1	13350000	13400000	0.384623683756258
chr1	13400000	13450000	0.384753150353875
chr1	13450000	13500000	0.93129639219748
chr1	13500000	13550000	0.327572069739341
chr1	13550000	13600000	0.153871051268773
chr1	13600000	13650000	0.809295701708959
chr1	13650000	13700000	0.117685137234594
chr1	13700000	13750000	0.146016744346625
chr1	13750000	13800000	0.40462627308821
chr1	13800000	13850000	0.82107716209218
chr1	13850000	13900000	0.455938201277404
chr1	13900000	13950000	0.104565855342655
chr1	13950000	14000000	0.650159675470395
chr1	14000000	14050000	0.373554289659934
chr1	14050000	14100000	0.484312963921975
chr1	14100000	14150000	0.160754358708787
chr1	14150000	14200000	0.0545054375970999
chr1	14200000	14250000	0.189107543587088
chr1	14250000	14300000	0.0519161056447437
chr1	14300000	14350000	0.12735197652339
chr1	14350000	14400000	0.114534783359227
chr1	14400000	14450000	0.176139306059037
chr1	14500000	14550000	0.487873295356465
chr1	14550000	14600000	0.713058864146384
chr1	14600000	14650000	0.360909718625928
chr1	14650000	14700000	0.189323321249784
chr1	14700000	14750000	0.540328845157949
chr1	14750000	14800000	0.827507336440532
chr1	14800000	14850000	0.56930778525807
chr1	14850000	14900000	0.24231831520801
chr1	14900000	14950000	0.688330744001381
chr1	14950000	15000000	0.54445019851545
chr1	15000000	15050000	0.573191783186604
chr1	15050000	15100000	0.620749180044882
chr1	15100000	15150000	0.615548938373899
chr1	15150000	15200000	0.824896426721906
chr1	15200000	15250000	0.84420852753323
chr1	15250000	15300000	0.71448299672018
chr1	15300000	15350000	0.756343863283273
chr1	15350000	15400000	0.385724149836009
chr1	15400000	15450000	0.0922449508026929
chr1	15450000	15500000	0.54617641981702
chr1	15500000	15550000	0.838943552563439
chr1	15550000	15600000	0.0312446055584326
chr1	15600000	15650000	0.217266528568963
chr1	15650000	15700000	0.632746418090799
chr1	15700000	15750000	0.267434835145866
chr1	15750000	15800000	0.300405662005869
chr1	15800000	15850000	0.405985672363197
chr1	15850000	15900000	0.544255998619023
chr1	15900000	15950000	0.210253754531331
chr1	15950000	16000000	0.325500604177456
chr1	16000000	16050000	0.517909546003798
chr1	16050000	16100000	0.2553297082686
chr1	16100000	16150000	0.369972380459175
chr1	16150000	16200000	0.570969273260832
chr1	16200000	16250000	0.185201967892284
chr1	16250000	16300000	0.762320904539962
chr1	16300000	16350000	0.333290177800794
chr1	16350000	16400000	0.579104091144485
chr1	16400000	16450000	0.495101847056793
chr1	16450000	16500000	0.311216122906957
chr1	16500000	16550000	0.458721733126187
chr1	16550000	16600000	0.846733126186777
chr1	16600000	16650000	0.455744001380977
chr1	16650000	16700000	0.437036078025203
chr1	16700000	16750000	0.30748316934231
chr1	16750000	16800000	0.659136026238564
chr1	16800000	16850000	0.382616951493181
chr1	16850000	16900000	0.437683411013292
chr1	16900000	16950000	0.496677023994476
chr1	16950000	17000000	0.480882099085103
chr1	17000000	17050000	0.567646297255308
chr1	17050000	17100000	0.289832556533748
chr1	17100000	17150000	0.424693595718971
chr1	17150000	17200000	0.276648541343
chr1	17200000	17250000	0.935007767995857
chr1	17250000	17300000	0.709930088037286
chr1	17300000	17350000	0.497410668047644
chr1	17350000	17400000	0.388486103918522
chr1	17400000	17450000	0.30213188330744
chr1	17450000	17500000	0.440294320731918
chr1	17500000	17550000	0.15758242706715
chr1	17550000	17600000	0.752524598653547
chr1	17600000	17650000	0.487074918004488
chr1	17650000	17700000	0.40046176419817
chr1	17700000	17750000	0.561561367167271
chr1	17750000	17800000	0.549974106680476
chr1	17800000	17850000	0.528180562748144
chr1	17850000	17900000	0.626380977041257
chr1	17900000	17950000	0.843841705506646
chr1	17950000	18000000	0.348675125151044
chr1	18000000	18050000	0.514759192128431
chr1	18050000	18100000	0.809166235111341
chr1	18100000	18150000	0.727623856378388
chr1	18150000	18200000	0.37858190920076
chr1	18200000	18250000	0.47805541170378
chr1	18250000	18300000	0.578046780597273
chr1	18300000	18350000	0.653914206801312
chr1	18350000	18400000	0.511781460383221
chr1	18400000	18450000	0.342180217503884
chr1	18450000	18500000	0.27904367339893
chr1	18500000	18550000	0.471754703953047
chr1	18550000	18600000	0.597509925772484
chr1	18600000	18650000	0.698234938719144
chr1	18650000	18700000	0.783682893146901
chr1	18700000	18750000	0.746763335059555
chr1	18750000	18800000	0.518405834627999
chr1	18800000	18850000	0.325716381840152
chr1	18850000	18900000	0.329125668910754
chr1	18900000	18950000	0.628732953564647
chr1	18950000	19000000	0.0808518902123252
chr1	19000000	19050000	0.316286897980321
chr1	19050000	19100000	0.710426376661488
chr1	19100000	19150000	0.183389435525634
chr1	19150000	19200000	0.704557224236147
chr1	19200000	19250000	0.160236492318315
chr1	19250000	19300000	0.975681857414121
chr1	19300000	19350000	0.816416364577939
chr1	19350000	19400000	0.959649577075781
chr1	19400000	19450000	0.479479544277576
chr1	19450000	19500000	0.783423959951666
chr1	19500000	19550000	0.397181943725186
chr1	19550000	19600000	0.28793371310202
chr1	19600000	19650000	0.290458311755567
chr1	19650000	19700000	0.655726739167961
chr1	19700000	19750000	0.298506818574141
chr1	19750000	19800000	0.110348696702917
chr1	19800000	19850000	0.766852235456586
chr1	19850000	19900000	0.176290350422924
chr1	19900000	19950000	0.953025202831003
chr1	19950000	20000000	0.326946314517521
chr1	20000000	20050000	0.591424995684447
chr1	20050000	20100000	0.740894182634214
chr1	20100000	20150000	0.641960124287934
chr1	20150000	20200000	0.728443811496634
chr1	20200000	20250000	0.5065380631797
chr1	20250000	20300000	0.636198860693941
chr1	20300000	20350000	0.20496720179527
chr1	20350000	20400000	0.93364836872087
chr1	20400000	20450000	0.411509580528224
chr1	20450000	20500000	0.47805541170378
chr1	20500000	20550000	0.559554634904195
chr1	20550000	20600000	0.474948213360953
chr1	20600000	20650000	0.29559382012774
chr1	20650000	20700000	0.336613153806318
chr1	20700000	20750000	0.124266355946832
chr1	20750000	20800000	0.503085620576558
chr1	20800000	20850000	0.0441265320214052
chr1	20850000	20900000	0.0726523390298637
chr1	20900000	20950000	0.572501294665976
chr1	20950000	21000000	0.38505523908165
chr1	21000000	21050000	0.228508544795443
chr1	21050000	21100000	0.58177973416192
chr1	21100000	21150000	0.142391679613326
chr1	21150000	21200000	0.244174003107198
chr1	21200000	21250000	0.446746072846539
chr1	21250000	21300000	0.902619540825134
chr1	21300000	21350000	0.22395563611255
chr1	21350000	21400000	0.540220956326601
chr1	21400000	21450000	0.515363369583981
chr1	21450000	21500000	0.42419730709477
chr1	21500000	21550000	0.392219057483169
chr1	21550000	21600000	0.840863973761436
chr1	21600000	21650000	0.561259278439496
chr1	21650000	21700000	0.133825306404281
chr1	21700000	21750000	0.418694976696012
chr1	21750000	21800000	0.347250992577248
chr1	21800000	21850000	0.497345934748835
chr1	21850000	21900000	0.732543587087865
chr1	21900000	21950000	0.212195753495598
chr1	21950000	22000000	0.839569307785258
chr1	22000000	22050000	0.175513550837217
chr1	22100000	22150000	0.845934748834801
chr1	22150000	22200000	0.745813913343691
chr1	22200000	22250000	0.592115484205075
chr1	22250000	22300000	0.526324874848956
chr1	22300000	22350000	0.149080787156914
chr1	22350000	22400000	0.150763852925945
chr1	22400000	22450000	0.624050578284136
chr1	22450000	22500000	0.537955290868289
chr1	22500000	22550000	0.422320041429311
chr1	22550000	22600000	0.903698429138616
chr1	22600000	22650000	0.580441912653202
chr1	22650000	22700000	0.228789055756948
chr1	22700000	22750000	0.267693768341101
chr1	22750000	22800000	0.337001553599171
chr1	22800000	22850000	0.962044709131711
chr1	22850000	22900000	0.507250129466598
chr1	22900000	22950000	0.450284826514759
chr1	22950000	23000000	0.847121525979631
chr1	23000000	23050000	0.205506645952011
chr1	23050000	23100000	0.0822760227861212
chr1	23100000	23150000	0.529906784049715
chr1	23150000	23200000	0.838317797341619
chr1	23200000	23250000	0.838619886069394
chr1	23300000	23350000	0.854824788537891
chr1	23350000	23400000	0.253301398239254
chr1	23400000	23450000	0.951493181425859
chr1	23450000	23500000	0.488499050578284
chr1	23500000	23550000	0.82107716209218
chr1	23550000	23600000	0.636436216122907
chr1	23600000	23650000	0.551570861384429
chr1	23650000	23700000	0.774728120145003
chr1	23700000	23750000	0.805152770585189
chr1	23750000	23800000	0.219467460728465
chr1	23800000	23850000	0.419730709476955
chr1	23850000	23900000	0.475056102192301
chr1	23900000	23950000	0.543543932332125
chr1	23950000	24000000	0.406654583117556
chr1	24000000	24050000	0.384407906093561
chr1	24050000	24100000	0.428275504919731
chr1	24100000	24150000	0.71146210944243
chr1	24150000	24200000	0.725530813050233
chr1	24200000	24250000	0.269786811669256
chr1	24250000	24300000	0.0824486449162782
chr1	24300000	24350000	0.483471431037459
chr1	24350000	24400000	0.859550319350941
chr1	24400000	24450000	0.664228379078198
chr1	24450000	24500000	0.220589504574486
chr1	24500000	24550000	0.0940574831693423
chr1	24550000	24600000	0.756171241153116
chr1	24600000	24650000	0.276842741239427
chr1	24650000	24700000	0.708311755567064
chr1	24700000	24750000	0.489081650267564
chr1	24750000	24800000	0.156654583117556
chr1	24800000	24850000	0.322760227861212
chr1	24850000	24900000	0.488045917486622
chr1	24900000	24950000	0.708225444501985
chr1	24950000	25000000	0.556512169860176
chr1	25000000	25050000	0.542508199551182
chr1	25050000	25100000	0.348567236319696
chr1	25100000	25150000	0.640579147246677
chr1	25150000	25200000	0.900267564301743
chr1	25250000	25300000	0.706089245641291
chr1	25300000	25350000	0.637493526670119
chr1	25350000	25400000	0.880113930605904
chr1	25400000	25450000	0.843366994648714
chr1	25500000	25550000	0.14101070257207
chr1	25550000	25600000	0.727688589677197
chr1	25600000	25650000	0.659114448472294
chr1	25650000	25700000	0.0206930778525807
chr1	25700000	25750000	0.156848783013982
chr1	25750000	25800000	0.173139996547557
chr1	25800000	25850000	0.212131020196789
chr1	25850000	25900000	0.648217676506128
chr1	25900000	25950000	0.979565855342655
chr1	25950000	26000000	0.66353789055757
chr1	26000000	26050000	0.586375798377352
chr1	26050000	26100000	0.37083549110996
chr1	26100000	26150000	0.926980838943553
chr1	26150000	26200000	0.543522354565855
chr1	26200000	26250000	0.235262385637839
chr1	26250000	26300000	0.864836872087002
chr1	26300000	26350000	0.383501639910236
chr1	26350000	26400000	0.658337648886587
chr1	26400000	26450000	0.675686172967374
chr1	26450000	26500000	0.574529604695322
chr1	26500000	26550000	0.737873295356465
chr1	26550000	26600000	0.597035214914552
chr1	26600000	26650000	0.42357155187295
chr1	26650000	26700000	0.199918004488175
chr1	26700000	26750000	0.986190229587433
chr1	26750000	26800000	0.464526152252719
chr1	26800000	26850000	0.156848783013982
chr1	26850000	26900000	0.513658726048679
chr1	26900000	26950000	0.625647332988089
chr1	26950000	27000000	0.877761954082513
chr1	27000000	27050000	0.823644916278267
chr1	27050000	27100000	0.634429483859831
chr1	27100000	27150000	0.472402036941136
chr1	27150000	27200000	0.194739340583463
chr1	27200000	27250000	0.529237873295356
chr1	27250000	27300000	0.67596668392888
chr1	27300000	27350000	0.691286897980321
chr1	27350000	27400000	0.411293802865527
chr1	27700000	27750000	0.598416191955809
chr1	27950000	28000000	0.333743310892456
chr1	28000000	28050000	0.211699464871396
chr1	28050000	28100000	0.429591748662179
chr1	28100000	28150000	0.223437769722078
chr1	28800000	28850000	0.948990160538581
chr1	28850000	28900000	0.722574659071293
chr1	28900000	28950000	0.618116692559986
chr1	28950000	29000000	0.146577766269636
chr1	29000000	29050000	0.675621439668566
chr1	29100000	29150000	0.490570516140169
chr1	29200000	29250000	0.183928879682375
chr1	29250000	29300000	0.377330398757121
chr1	29300000	29350000	0.214526152252719
chr1	29350000	29400000	0.168889176592439
chr1	29400000	29450000	0.482565164854134
chr1	29450000	29500000	0.470460037976869
chr1	29500000	29550000	0.322522872432246
chr1	29550000	29600000	0.360607629898153
chr1	29600000	29650000	0.26775850163991
chr1	29650000	29700000	0.317495252891421
chr1	30050000	30100000	0.845416882444329
chr1	30200000	30250000	0.936302433972035
chr1	30250000	30300000	0.452313136544105
chr1	30700000	30750000	0.312856033143449
chr1	30750000	30800000	0.267995857068876
chr1	30900000	30950000	0.148347143103746
chr1	30950000	31000000	0.446422406352494
chr1	31000000	31050000	0.810029345762127
chr1	31050000	31100000	0.308281546694286
chr1	31100000	31150000	0.199011738304851
chr1	31200000	31250000	0.730493699292249
chr1	31250000	31300000	0.815812187122389
chr1	31300000	31350000	0.851847056792681
chr1	31600000	31650000	0.182375280510962
chr1	31650000	31700000	0.587540997755912
chr1	31700000	31750000	0.671349041947178
chr1	31750000	31800000	0.346215259796306
chr1	31900000	31950000	0.163861557051614
chr1	32000000	32050000	0.317495252891421
chr1	32050000	32100000	0.333268600034524
chr1	32100000	32150000	0.795939064388055
chr1	32250000	32300000	0.920550664595201
chr1	32300000	32350000	0.641140169169688
chr1	32500000	32550000	0.208247022268255
chr1	32600000	32650000	0.177282927671327
chr1	32650000	32700000	0.0980062143966857
chr1	32700000	32750000	0.290997755912308
chr1	32750000	32800000	0.453154669428621
chr1	32800000	32850000	0.330679268082168
chr1	32850000	32900000	0.759321595028483
chr1	32900000	32950000	0.44489038494735
chr1	32950000	33000000	0.666191955808735
chr1	33000000	33050000	0.811475056102192
chr1	33050000	33100000	0.874331089245641
chr1	33100000	33150000	0.280748316934231
chr1	33150000	33200000	0.788386846193682
chr1	33200000	33250000	0.646556188503366
chr1	33250000	33300000	0.781935094079061
chr1	33300000	33350000	0.394786811669256
chr1	33350000	33400000	0.205377179354393
chr1	33400000	33450000	0.326967892283791
chr1	33450000	33500000	0.695063007077507
chr1	33500000	33550000	0.542896599344036
chr1	33550000	33600000	0.18364836872087
chr1	33600000	33650000	0.894808389435526
chr1	33650000	33700000	0.517650612808562
chr1	33700000	33750000	0.149447609183497
chr1	33750000	33800000	0.143146901432764
chr1	33800000	33850000	0.534157604004833
chr1	33850000	33900000	0.33767046435353
chr1	33900000	33950000	0.683562057655791
chr1	33950000	34000000	0.736794407042983
chr1	34000000	34050000	0.657733471431037
chr1	34050000	34100000	0.231917831866045
chr1	34100000	34150000	0.574421715863974
chr1	34150000	34200000	0.458894355256344
chr1	34200000	34250000	0.482370964957708
chr1	34250000	34300000	0.410042292421888
chr1	34300000	34350000	0.944415674089418
chr1	34350000	34400000	0.662998446400829
chr1	34400000	34450000	0.131235974451925
chr1	34450000	34500000	0.932073191783187
chr1	34500000	34550000	0.309748834800621
chr1	34550000	34600000	0.269139478681167
chr1	34600000	34650000	0.506365441049543
chr1	34650000	34700000	0.765277058518902
chr1	34700000	34750000	0.458656999827378
chr1	34750000	34800000	0.707211289487312
chr1	34800000	34850000	0.558475746590713
chr1	34850000	34900000	0.701255825996893
chr1	34900000	34950000	0.225034524426031
chr1	34950000	35000000	0.194415674089418
chr1	35000000	35050000	0.739966338684619
chr1	35050000	35100000	0.563028655273606
chr1	35100000	35150000	0.502459865354739
chr1	35150000	35200000	0.977667011910927
chr1	35200000	35250000	0.7541213533575
chr1	35250000	35300000	0.335232176765061
chr1	35300000	35350000	0.504315553253927
chr1	35350000	35400000	0.72926376661488
chr1	35400000	35450000	0.413991023649232
chr1	35450000	35500000	0.853961677887105
chr1	35500000	35550000	0.550470395304678
chr1	35550000	35600000	0.394139478681167
chr1	35600000	35650000	0.173679440704298
chr1	35650000	35700000	0.586958398066632
chr1	35700000	35750000	0.246374935266701
chr1	35750000	35800000	0.312985499741067
chr1	35800000	35850000	0.543651821163473
chr1	35850000	35900000	0.185870878646643
chr1	35900000	35950000	0.79445019851545
chr1	35950000	36000000	0.798463663041602
chr1	36000000	36050000	0.27073623338512
chr1	36050000	36100000	0.860542896599344
chr1	36100000	36150000	0.651022786121181
chr1	36150000	36200000	0.52783531848783
chr1	36200000	36250000	0.480321077162092
chr1	36250000	36300000	0.50768168479199
chr1	36300000	36350000	0.690725876057311
chr1	36350000	36400000	0.416386155705161
chr1	36400000	36450000	0.974861902295874
chr1	36450000	36500000	0.446875539444157
chr1	36500000	36550000	0.190056965302952
chr1	36550000	36600000	0.702269981011566
chr1	36600000	36650000	0.855580010357328
chr1	36650000	36700000	0.645973588814086
chr1	36700000	36750000	0.841619195580874
chr1	36750000	36800000	0.979609010875194
chr1	36800000	36850000	0.901821163473157
chr1	36850000	36900000	0.551441394786812
chr1	36900000	36950000	0.726458656999827
chr1	36950000	37000000	0.802261349905058
chr1	37000000	37050000	0.125366822026584
chr1	37050000	37100000	0.842331261867771
chr1	37100000	37150000	0.46446141895391
chr1	37150000	37200000	0.697069739340583
chr1	37200000	37250000	0.743677714482997
chr1	37250000	37300000	0.183907301916106
chr1	37300000	37350000	0.557051614016917
chr1	37350000	37400000	0.656330916623511
chr1	38350000	38400000	0.487161229069567
chr1	38400000	38450000	0.283553426549284
chr1	38450000	38500000	0.345114793716555
chr1	38500000	38550000	0.37737355428966
chr1	38550000	38600000	0.378344553771794
chr1	38600000	38650000	0.183518902123252
chr1	38650000	38700000	0.22395563611255
chr1	38700000	38750000	0.293997065423787
chr1	38750000	38800000	0.565661142758502
chr1	38800000	38850000	0.308518902123252
chr1	38850000	38900000	0.142585879509753
chr1	38900000	38950000	0.152943207319178
chr1	38950000	39000000	0.620166580355602
chr1	39000000	39050000	0.764629725530813
chr1	39050000	39100000	0.392909546003798
chr1	39100000	39150000	0.491239426894528
chr1	39150000	39200000	0.761932504747109
chr1	39200000	39250000	0.312683411013292
chr1	39250000	39300000	0.264047125841533
chr1	39400000	39450000	0.664336267909546
chr1	39450000	39500000	0.15464785085448
chr1	39500000	39550000	0.279863628517176
chr1	39550000	39600000	0.316071120317625
chr1	39600000	39650000	0.858536164336268
chr1	39650000	39700000	0.948688071810806
chr1	39700000	39750000	0.497410668047644
chr1	39750000	39800000	0.803814949076472
chr1	39800000	39850000	0.533877093043328
chr1	39850000	39900000	0.460404798895218
chr1	39900000	39950000	0.550729328499914
chr1	39950000	40000000	0.700457448644916
chr1	40000000	40050000	0.321940272742966
chr1	40050000	40100000	0.444092007595374
chr1	40100000	40150000	0.407539271534611
chr1	40150000	40200000	0.546521664077335
chr1	40200000	40250000	0.521254099775591
chr1	40250000	40300000	0.353530122561712
chr1	40300000	40350000	0.406546694286207
chr1	40350000	40400000	0.373640600725013
chr1	40400000	40450000	0.19726393923701
chr1	40450000	40500000	0.175168306576903
chr1	40500000	40550000	0.722056792680822
chr1	40550000	40600000	0.910797514241326
chr1	40600000	40650000	0.523433454168824
chr1	40650000	40700000	0.445861384429484
chr1	40700000	40750000	0.190056965302952
chr1	40750000	40800000	0.139629725530813
chr1	40800000	40850000	0.350530813050233
chr1	40850000	40900000	0.380221819437252
chr1	40900000	40950000	0.445343518039013
chr1	40950000	41000000	0.474969791127222
chr1	41000000	41050000	0.606507854306922
chr1	41050000	41100000	0.72926376661488
chr1	41100000	41150000	0.185741412049025
chr1	41150000	41200000	0.3602192301053
chr1	41200000	41250000	0.575500604177456
chr1	41250000	41300000	0.118332470222683
chr1	41300000	41350000	0.567646297255308
chr1	41350000	41400000	0.641916968755395
chr1	41400000	41450000	0.281546694286207
chr1	41450000	41500000	0.268427412394269
chr1	41500000	41550000	0.567063697566028
chr1	41550000	41600000	0.436151389608148
chr1	41600000	41650000	0.0444501985154497
chr1	41650000	41700000	0.173981529432073
chr1	41700000	41750000	0.232155187295011
chr1	41750000	41800000	0.90346107370965
chr1	41800000	41850000	0.68956067667875
chr1	41850000	41900000	0.581973934058346
chr1	41900000	41950000	0.609917141377525
chr1	41950000	42000000	0.77608751941999
chr1	42000000	42050000	0.683367857759365
chr1	42050000	42100000	0.242404626273088
chr1	42100000	42150000	0.159804936992923
chr1	42150000	42200000	0.0737096495770758
chr1	42200000	42250000	0.494389780769895
chr1	42250000	42300000	0.350919212843086
chr1	42300000	42350000	0.868073537027447
chr1	42350000	42400000	0.454514068703608
chr1	42400000	42450000	0.0585836354220611
chr1	42450000	42500000	0.882789573623339
chr1	42500000	42550000	0.288386846193682
chr1	42550000	42600000	0.604997410668048
chr1	42600000	42650000	0.303102882789574
chr1	42650000	42700000	0.77308820990851
chr1	42700000	42750000	0.172061108234076
chr1	42750000	42800000	0.556425858795098
chr1	42800000	42850000	0.897419299154152
chr1	42850000	42900000	0.447371828068358
chr1	42900000	42950000	0.516895390989125
chr1	42950000	43000000	0.284049715173485
chr1	43000000	43050000	0.264306059036769
chr1	43050000	43100000	0.337368375625755
chr1	43100000	43150000	0.335836354220611
chr1	43150000	43200000	0.650116519937856
chr1	43200000	43250000	0.638291904022096
chr1	43250000	43300000	0.504488175384084
chr1	43300000	43350000	0.69312100811324
chr1	43350000	43400000	0.786207491800449
chr1	43400000	43450000	0.728896944588296
chr1	43450000	43500000	0.8524728120145
chr1	43500000	43550000	0.866153115829449
chr1	43550000	43600000	0.569027274296565
chr1	43600000	43650000	0.268880545485931
chr1	43650000	43700000	0.287156913516313
chr1	43700000	43750000	0.692452097358881
chr1	43750000	43800000	0.139478681166926
chr1	43800000	43850000	0.756235974451925
chr1	43850000	43900000	0.703435180390126
chr1	43900000	43950000	0.429742793026066
chr1	43950000	44000000	0.554289659934404
chr1	44000000	44050000	0.288365268427412
chr1	44050000	44100000	0.117253581909201
chr1	44100000	44150000	0.094251683065769
chr1	44150000	44200000	0.638335059554635
chr1	44200000	44250000	0.2008242706715
chr1	44250000	44300000	0.272678232349387
chr1	44300000	44350000	0.456434489901605
chr1	44350000	44400000	0.362096495770758
chr1	44400000	44450000	0.41586828931469
chr1	44450000	44500000	0.55392283790782
chr1	44500000	44550000	0.870921802175039
chr1	44550000	44600000	0.512774037631624
chr1	44600000	44650000	0.134947350250302
chr1	44650000	44700000	0.289983600897635
chr1	44700000	44750000	0.581348178836527
chr1	44750000	44800000	0.0822112894873123
chr1	44800000	44850000	0.5065380631797
chr1	44850000	44900000	0.936151389608148
chr1	44900000	44950000	0.750776799585707
chr1	44950000	45000000	0.380135508372173
chr1	45000000	45050000	0.538753668220266
chr1	45050000	45100000	0.762752459865355
chr1	45100000	45150000	0.411423269463145
chr1	45150000	45200000	0.679829104091144
chr1	45200000	45250000	0.129337131020197
chr1	45250000	45300000	0.406050405662006
chr1	45350000	45400000	0.661099602969101
chr1	45400000	45450000	0.522203521491455
chr1	45500000	45550000	0.900699119627136
chr1	45550000	45600000	0.639133436906612
chr1	45600000	45650000	0.838749352667012
chr1	45650000	45700000	0.309986190229587
chr1	45700000	45750000	0.434209390643881
chr1	45750000	45800000	0.0436518211634731
chr1	45800000	45850000	0.38805454859313
chr1	45850000	45900000	0.751424132573796
chr1	45900000	45950000	0.243699292249266
chr1	45950000	46000000	0.8139564992232
chr1	46000000	46050000	0.160258070084585
chr1	46050000	46100000	0.44903331607112
chr1	46100000	46150000	0.645520455722424
chr1	46150000	46200000	0.411682202658381
chr1	46200000	46250000	0.850358190920076
chr1	46250000	46300000	0.382962195753496
chr1	46300000	46350000	0.723588814085966
chr1	46350000	46400000	0.46446141895391
chr1	46400000	46450000	0.617037804246504
chr1	46450000	46500000	0.725768168479199
chr1	46500000	46550000	0.826752114621094
chr1	46550000	46600000	0.617965648196099
chr1	46600000	46650000	0.899059209390644
chr1	46650000	46700000	0.294148109787675
chr1	46700000	46750000	0.435611945451407
chr1	46750000	46800000	0.704859312963922
chr1	46800000	46850000	0.381192818919386
chr1	46850000	46900000	0.0907345071638184
chr1	46900000	46950000	0.219294838598308
chr1	46950000	47000000	0.207491800448818
chr1	47000000	47050000	0.178210771620922
chr1	47050000	47100000	0.47805541170378
chr1	47100000	47150000	0.237377006732263
chr1	47150000	47200000	0.684317279475229
chr1	47200000	47250000	0.580226134990506
chr1	47250000	47300000	0.645973588814086
chr1	47300000	47350000	0.155748316934231
chr1	47350000	47400000	0.801851372345935
chr1	47400000	47450000	0.472423614707405
chr1	47450000	47500000	0.914983600897635
chr1	47500000	47550000	0.425729328499914
chr1	47550000	47600000	0.81160452269981
chr1	47600000	47650000	0.314905920939064
chr1	47650000	47700000	0.510443638874504
chr1	47700000	47750000	0.669471776281719
chr1	47750000	47800000	0.371267046435353
chr1	47800000	47850000	0.517024857586743
chr1	47850000	47900000	0.49585706887623
chr1	47900000	47950000	0.470222682547903
chr1	47950000	48000000	0.566718453305714
chr1	48000000	48050000	0.866649404453651
chr1	48050000	48100000	0.747734334541688
chr1	48100000	48150000	0.678987571206629
chr1	48150000	48200000	0.723070947695495
chr1	48200000	48250000	0.820537717935439
chr1	48250000	48300000	0.866325737959606
chr1	48300000	48350000	0.826342137061971
chr1	48400000	48450000	0.294730709476955
chr1	48450000	48500000	0.934079924046263
chr1	48500000	48550000	0.961656309338857
chr1	48550000	48600000	0.821487139651303
chr1	48600000	48650000	0.874136889349215
chr1	48650000	48700000	0.521081477645434
chr1	48700000	48750000	0.624115311582945
chr1	48750000	48800000	0.606874676333506
chr1	48800000	48850000	0.920183842568617
chr1	48850000	48900000	0.956326601070257
chr1	48900000	48950000	0.485844985327119
chr1	48950000	49000000	0.51480234766097
chr1	49000000	49050000	0.923463663041602
chr1	49050000	49100000	0.643858967719662
chr1	49100000	49150000	0.824831693423097
chr1	49150000	49200000	0.543112377006732
chr1	49200000	49250000	0.895369411358536
chr1	49250000	49300000	0.550146728810634
chr1	49300000	49350000	0.81220870015536
chr1	49350000	49400000	0.855170032798205
chr1	49400000	49450000	0.465885551527706
chr1	49450000	49500000	0.142736923873641
chr1	49500000	49550000	0.514068703607803
chr1	49550000	49600000	0.175038839979285
chr1	49600000	49650000	0.407862938028655
chr1	49650000	49700000	0.596474192991542
chr1	49700000	49750000	0.782668738132229
chr1	49750000	49800000	0.652403763162437
chr1	49800000	49850000	0.690445365095805
chr1	49850000	49900000	0.463965130329708
chr1	49900000	49950000	0.647656654583117
chr1	49950000	50000000	0.675578284136026
chr1	50000000	50050000	0.838619886069394
chr1	50050000	50100000	0.538473157258761
chr1	50100000	50150000	0.74583549110996
chr1	50150000	50200000	0.775138097704126
chr1	50200000	50250000	0.776109097186259
chr1	50250000	50300000	0.274922320041429
chr1	50300000	50350000	0.675146728810634
chr1	50350000	50400000	0.458290177800794
chr1	50400000	50450000	0.444955118246159
chr1	50450000	50500000	0.867404626273088
chr1	50500000	50550000	0.747389090281374
chr1	50550000	50600000	0.362830139823925
chr1	50600000	50650000	0.64690143276368
chr1	50650000	50700000	0.731162610046608
chr1	50700000	50750000	0.263227170723287
chr1	50750000	50800000	0.458937510788883
chr1	50800000	50850000	0.449594337994131
chr1	50850000	50900000	0.373511134127395
chr1	50900000	50950000	0.459218021750388
chr1	50950000	51000000	0.184317279475229
chr1	51000000	51050000	0.527900051786639
chr1	51100000	51150000	0.147074054893837
chr1	51150000	51200000	0.365160538581046
chr1	51250000	51300000	0.719381149663387
chr1	51300000	51350000	0.679138615570516
chr1	51350000	51400000	0.610715518729501
chr1	51400000	51450000	0.33057137925082
chr1	51450000	51500000	0.207966511306749
chr1	51500000	51550000	0.124180044881754
chr1	51550000	51600000	0.529906784049715
chr1	51600000	51650000	0.170226998101157
chr1	51650000	51700000	0.514500258933195
chr1	51700000	51750000	0.135810460901088
chr1	51750000	51800000	0.353486967029173
chr1	51800000	51850000	0.293457621267046
chr1	51850000	51900000	0.799995684446746
chr1	51900000	51950000	0.638076126359399
chr1	51950000	52000000	0.167421888486104
chr1	52000000	52050000	0.684425168306577
chr1	52050000	52100000	0.586095287415847
chr1	52100000	52150000	0.1729673744174
chr1	52150000	52200000	0.186496633868462
chr1	52200000	52250000	0.309748834800621
chr1	52250000	52300000	0.723221992059382
chr1	52300000	52350000	0.316869497669601
chr1	52350000	52400000	0.354695321940273
chr1	52400000	52450000	0.261738304850682
chr1	52450000	52500000	0.773303987571207
chr1	52500000	52550000	0.603638011393061
chr1	52550000	52600000	0.710145865699983
chr1	52600000	52650000	0.513960814776454
chr1	52650000	52700000	0.252244087692042
chr1	52700000	52750000	0.401778007940618
chr1	52750000	52800000	0.477386500949422
chr1	52800000	52850000	0.512515104436389
chr1	52850000	52900000	0.693164163645779
chr1	52900000	52950000	0.258415328845158
chr1	52950000	53000000	0.351242879337131
chr1	53000000	53050000	0.636090971862593
chr1	53050000	53100000	0.334563266010703
chr1	53100000	53150000	0.209239599516658
chr1	53150000	53200000	0.269139478681167
chr1	53200000	53250000	0.213188330744001
chr1	53250000	53300000	0.124029000517866
chr1	53300000	53350000	0.331283445537718
chr1	53350000	53400000	0.346128948731227
chr1	53400000	53450000	0.545895908855515
chr1	53450000	53500000	0.33825306404281
chr1	53500000	53550000	0.91235111341274
chr1	53550000	53600000	0.675707750733644
chr1	53600000	53650000	0.31162610046608
chr1	53650000	53700000	0.502610909718626
chr1	53700000	53750000	0.302175038839979
chr1	53750000	53800000	0.67834023821854
chr1	53800000	53850000	0.599926635594683
chr1	53850000	53900000	0.807849991368893
chr1	53900000	53950000	0.495209735888141
chr1	53950000	54000000	0.661336958398067
chr1	54000000	54050000	0.298744174003107
chr1	54050000	54100000	0.682030036250647
chr1	54100000	54150000	0.81870360780252
chr1	54150000	54200000	0.295119109269808
chr1	54200000	54250000	0.231162610046608
chr1	54250000	54300000	0.666623511134127
chr1	54300000	54350000	0.748640600725013
chr1	54350000	54400000	0.339180907992405
chr1	54400000	54450000	0.875970999482134
chr1	54450000	54500000	0.592158639737614
chr1	54500000	54550000	0.361578629380287
chr1	54550000	54600000	0.349559813568099
chr1	54600000	54650000	0.230838943552563
chr1	54650000	54700000	0.376985154496806
chr1	54700000	54750000	0.201320559295702
chr1	54750000	54800000	0.307008458484378
chr1	54800000	54850000	0.664810978767478
chr1	54850000	54900000	0.590993440359054
chr1	54900000	54950000	0.966122906956672
chr1	54950000	55000000	0.268837389953392
chr1	55000000	55050000	0.267111168651821
chr1	55050000	55100000	0.387989815294321
chr1	55100000	55150000	0.149684964612463
chr1	55150000	55200000	0.705657690315898
chr1	55200000	55250000	0.265794924909373
chr1	55250000	55300000	0.160991714137752
chr1	55300000	55350000	0.142844812704989
chr1	55350000	55400000	0.326622648023477
chr1	55400000	55450000	0.299628862420162
chr1	55450000	55500000	0.786552736060763
chr1	55500000	55550000	0.976221301570861
chr1	55550000	55600000	0.426204039357846
chr1	55600000	55650000	0.109766097013637
chr1	55650000	55700000	0.588511997238046
chr1	55700000	55750000	0.532194027274297
chr1	55750000	55800000	0.194415674089418
chr1	55800000	55850000	0.823191783186604
chr1	55850000	55900000	0.214029863628517
chr1	55950000	56000000	0.0880157086138443
chr1	56000000	56050000	0.840302951838426
chr1	56050000	56100000	0.374762644571034
chr1	56150000	56200000	0.888399792853444
chr1	56200000	56250000	0.225811324011738
chr1	56250000	56300000	0.0285689625409977
chr1	56300000	56350000	0.176980838943553
chr1	56350000	56400000	0.464892974279303
chr1	56400000	56450000	0.559403590540307
chr1	56450000	56500000	0.313913343690661
chr1	56500000	56550000	0.940812187122389
chr1	56550000	56600000	0.292982910409114
chr1	56600000	56650000	0.244476091834973
chr1	56650000	56700000	0.905834627999309
chr1	56700000	56750000	0.701536336958398
chr1	56750000	56800000	0.00338770930433285
chr1	56800000	56850000	0.217007595373727
chr1	56850000	56900000	0.113434317279475
chr1	56900000	56950000	0.628215087174176
chr1	56950000	57000000	0.478033833937511
chr1	57000000	57050000	0.912804246504402
chr1	57050000	57100000	0.486600207146556
chr1	57100000	57150000	0.876941998964267
chr1	57150000	57200000	0.733795097531504
chr1	57200000	57250000	0.269419989642672
chr1	57250000	57300000	0.468841705506646
chr1	57300000	57350000	0.461375798377352
chr1	57350000	57400000	0.599344035905403
chr1	57400000	57450000	0.763874503711376
chr1	57450000	57500000	0.122863801139306
chr1	57500000	57550000	0.598890902813741
chr1	57550000	57600000	0.356292076644226
chr1	57600000	57650000	0.638896081477645
chr1	57650000	57700000	0.160171759019506
chr1	57700000	57750000	0.0792335577421025
chr1	57750000	57800000	0.412610046607975
chr1	57800000	57850000	0.25002157776627
chr1	57850000	57900000	0.422535819092008
chr1	57900000	57950000	0.385529949939582
chr1	57950000	58000000	0.815682720524771
chr1	58000000	58050000	0.329708268600035
chr1	58050000	58100000	0.0626834110132919
chr1	58100000	58150000	0.901238563783877
chr1	58150000	58200000	0.571141895390989
chr1	58200000	58250000	0.663991023649232
chr1	58250000	58300000	0.794622820645607
chr1	58300000	58350000	0.526626963576731
chr1	58350000	58400000	0.160668047643708
chr1	58400000	58450000	0.320084584843777
chr1	58450000	58500000	0.658575004315553
chr1	58500000	58550000	0.297082686000345
chr1	58550000	58600000	0.66468151216986
chr1	58600000	58650000	0.552628171931642
chr1	58650000	58700000	0.287005869152425
chr1	58700000	58750000	0.464569307785258
chr1	58750000	58800000	0.648325565337476
chr1	58800000	58850000	0.532366649404454
chr1	58850000	58900000	0.897548765751769
chr1	58900000	58950000	0.408035560158812
chr1	58950000	59000000	0.474322458139133
chr1	59000000	59050000	0.70022009321595
chr1	59050000	59100000	0.377891420680131
chr1	59100000	59150000	0.234528741584671
chr1	59150000	59200000	0.872151734852408
chr1	59200000	59250000	0.125388399792853
chr1	59250000	59300000	0.637558259968928
chr1	59300000	59350000	0.286229069566718
chr1	59350000	59400000	0.443962540997756
chr1	59400000	59450000	0.812618677714483
chr1	59450000	59500000	0.594100638701882
chr1	59500000	59550000	0.336311065078543
chr1	59550000	59600000	0.920917486621785
chr1	59600000	59650000	0.501316243742448
chr1	59650000	59700000	0.0813266010702572
chr1	59700000	59750000	0.056102192301053
chr1	59750000	59800000	0.32580269290523
chr1	59800000	59850000	0.452097358881409
chr1	59850000	59900000	0.86492318315208
chr1	59900000	59950000	0.411552736060763
chr1	59950000	60000000	0.594402727429656
chr1	60000000	60050000	0.158121871223891
chr1	60050000	60100000	0.327313136544105
chr1	60100000	60150000	0.00174779906784051
chr1	60150000	60200000	0.0960210598998792
chr1	60200000	60250000	0.181835836354221
chr1	60250000	60300000	0.62204384602106
chr1	60300000	60350000	0.438287588468842
chr1	60350000	60400000	0.206801311928189
chr1	60400000	60450000	0.804548593129639
chr1	60450000	60500000	0.647721387881926
chr1	60500000	60550000	0.185050923528396
chr1	60550000	60600000	0.490915760400483
chr1	60600000	60650000	0.61613153806318
chr1	60650000	60700000	0.384861039185224
chr1	60700000	60750000	0.198860693940963
chr1	60750000	60800000	0.460598998791645
chr1	60800000	60850000	0.204470913171069
chr1	60850000	60900000	0.331067667875022
chr1	60900000	60950000	0.844726393923701
chr1	60950000	61000000	0.202766269635767
chr1	61000000	61050000	0.541968755394442
chr1	61050000	61100000	0.305929570170896
chr1	61100000	61150000	0.175772484032453
chr1	61150000	61200000	0.139435525634386
chr1	61200000	61250000	0.396556188503366
chr1	61250000	61300000	0.115031071983428
chr1	61300000	61350000	0.0572458139133437
chr1	61350000	61400000	0.0684662523735543
chr1	61400000	61450000	0.0445149318142586
chr1	61450000	61500000	0.128064042810288
chr1	61500000	61550000	0.229155877783532
chr1	61550000	61600000	0.198321249784222
chr1	61600000	61650000	0.164206801311928
chr1	61650000	61700000	0.0155575694804074
chr1	61700000	61750000	0.651993785603314
chr1	61750000	61800000	0.397656654583118
chr1	61800000	61850000	0.228443811496634
chr1	61850000	61900000	0.0658121871223891
chr1	61900000	61950000	0.668177110305541
chr1	61950000	62000000	0.221948903849474
chr1	62000000	62050000	0.184446746072847
chr1	62050000	62100000	0.0948558605213188
chr1	62150000	62200000	0.157409804936993
chr1	62200000	62250000	0.096085793198688
chr1	62250000	62300000	0.0950500604177456
chr1	62300000	62350000	0.049585706887623
chr1	62350000	62400000	0.0930433281546694
chr1	62400000	62450000	0.0665026756430175
chr1	62450000	62500000	0.131041774555498
chr1	62500000	62550000	0.0736017607457276
chr1	62550000	62600000	0.159783359226653
chr1	62600000	62650000	0.230040566200587
chr1	62650000	62700000	0.6848351458657
chr1	62700000	62750000	0.314107543587088
chr1	62750000	62800000	0.532755049197307
chr1	62800000	62850000	0.368095114793717
chr1	62850000	62900000	0.923183152080097
chr1	62900000	62950000	0.797686863455895
chr1	62950000	63000000	0.458052822371828
chr1	63000000	63050000	0.0947048161574314
chr1	63050000	63100000	0.845546349041947
chr1	63100000	63150000	0.367512515104436
chr1	63150000	63200000	0.695106162610047
chr1	63200000	63250000	0.92001122043846
chr1	63300000	63350000	0.0925254617641982
chr1	63350000	63400000	0.162221646815122
chr1	63400000	63450000	0.349408769204212
chr1	63450000	63500000	0.439129121353357
chr1	63500000	63550000	0.29501122043846
chr1	63550000	63600000	0.729026411185914
chr1	63600000	63650000	0.446508717417573
chr1	63650000	63700000	0.345740548938374
chr1	63700000	63750000	0.0975962368375626
chr1	63750000	63800000	0.308411013291904
chr1	63800000	63850000	0.542270844122216
chr1	63850000	63900000	0.0378689798032108
chr1	63900000	63950000	0.415954600379769
chr1	63950000	64000000	0.140622302779216
chr1	64000000	64050000	0.204924046262731
chr1	64050000	64100000	0.0802908682893146
chr1	64100000	64150000	0.0436518211634731
chr1	64150000	64200000	0.342374417400311
chr1	64200000	64250000	0.0905187295011221
chr1	64250000	64300000	0.450025893319524
chr1	64300000	64350000	0.433799413084757
chr1	64350000	64400000	0.367728292767133
chr1	64400000	64450000	0.619972380459175
chr1	64450000	64500000	0.347639392370102
chr1	64500000	64550000	0.27427498705334
chr1	64550000	64600000	0.278871051268773
chr1	64600000	64650000	0.324270671500086
chr1	64650000	64700000	0.287717935439323
chr1	64700000	64750000	0.467288106335232
chr1	64750000	64800000	0.630545485931296
chr1	64800000	64850000	0.206002934576213
chr1	64850000	64900000	0.257250129466598
chr1	64900000	64950000	0.217115484205075
chr1	64950000	65000000	0.723826169514932
chr1	65000000	65050000	0.579147246677024
chr1	65050000	65100000	0.920809597790437
chr1	65100000	65150000	0.801096150526498
chr1	65150000	65200000	0.809123079578802
chr1	65200000	65250000	0.780359917141378
chr1	65300000	65350000	0.884105817365786
chr1	65350000	65400000	0.192754186086656
chr1	65400000	65450000	0.597639392370102
chr1	65450000	65500000	0.358514586569998
chr1	65500000	65550000	0.916170378042465
chr1	65550000	65600000	0.752761954082513
chr1	65600000	65650000	0.521016744346625
chr1	65650000	65700000	0.718345416882444
chr1	65700000	65750000	0.835987398584499
chr1	65750000	65800000	0.628840842395995
chr1	65800000	65850000	0.369476091834973
chr1	65850000	65900000	0.27783531848783
chr1	65900000	65950000	0.589159330226135
chr1	65950000	66000000	0.388248748489556
chr1	66000000	66050000	0.529496806490592
chr1	66050000	66100000	0.488801139306059
chr1	66100000	66150000	0.242641981702054
chr1	66150000	66200000	0.529734161919558
chr1	66200000	66250000	0.780381494907647
chr1	66250000	66300000	0.852105989987916
chr1	66300000	66350000	0.528072673916796
chr1	66350000	66400000	0.496547557396858
chr1	66400000	66450000	0.323493871914379
chr1	66450000	66500000	0.320559295701709
chr1	66500000	66550000	0.411034869670292
chr1	66550000	66600000	0.0802045572242361
chr1	66600000	66650000	0.14692301052995
chr1	66650000	66700000	0.154194717762817
chr1	66700000	66750000	0.54680217503884
chr1	66750000	66800000	0.260249438978077
chr1	66800000	66850000	0.457815466942862
chr1	66850000	66900000	0.0600077679958571
chr1	66900000	66950000	0.327572069739341
chr1	66950000	67000000	0.30866994648714
chr1	67000000	67050000	0.515363369583981
chr1	67050000	67100000	0.394290523045054
chr1	67200000	67250000	0.811194545140687
chr1	67250000	67300000	0.203715691351631
chr1	67300000	67350000	0.291925599861902
chr1	67350000	67400000	0.940553253927153
chr1	67400000	67450000	0.134343172794752
chr1	67450000	67500000	0.404108406697739
chr1	67500000	67550000	0.657042982910409
chr1	67550000	67600000	0.302455549801485
chr1	67600000	67650000	0.446487139651303
chr1	67650000	67700000	0.835253754531331
chr1	67700000	67750000	0.58531848783014
chr1	67750000	67800000	0.0779173139996547
chr1	67800000	67850000	0.642974279302607
chr1	67850000	67900000	0.922061108234076
chr1	67900000	67950000	0.511026238563784
chr1	67950000	68000000	0.775850163991024
chr1	68000000	68050000	0.91826342137062
chr1	68100000	68150000	0.627114621094424
chr1	68200000	68250000	0.528633695839807
chr1	68250000	68300000	0.241045226998101
chr1	68300000	68350000	0.543392887968237
chr1	68350000	68400000	0.555152770585189
chr1	68450000	68500000	0.309770412566891
chr1	68500000	68550000	0.984485586052132
chr1	68550000	68600000	0.563934921456931
chr1	68650000	68700000	0.114060072501295
chr1	68700000	68750000	0.406848783013982
chr1	68750000	68800000	0.0207793889176593
chr1	68800000	68850000	0.376704643535301
chr1	68850000	68900000	0.618807181080615
chr1	68900000	68950000	0.827313136544105
chr1	68950000	69000000	0.996072846538926
chr1	69000000	69050000	0.112830139823925
chr1	69050000	69100000	0.309770412566891
chr1	69150000	69200000	0.52015363369584
chr1	69200000	69250000	0.453089936129812
chr1	69250000	69300000	0.166299844640083
chr1	69300000	69350000	0.117728292767133
chr1	69350000	69400000	0.445149318142586
chr1	69450000	69500000	0.597509925772484
chr1	69500000	69550000	0.320257206973934
chr1	69550000	69600000	0.697371828068358
chr1	69600000	69650000	0.492361470740549
chr1	69700000	69750000	0.654216295529087
chr1	69750000	69800000	0.363218539616779
chr1	69800000	69850000	0.248964267219058
chr1	69850000	69900000	0.838792508199551
chr1	69900000	69950000	0.380890730191611
chr1	69950000	70000000	0.46146210944243
chr1	70000000	70050000	0.271987743828759
chr1	70050000	70100000	0.436453478335923
chr1	70150000	70200000	0.134170550664595
chr1	70200000	70250000	0.191977386500949
chr1	70250000	70300000	0.330506645952011
chr1	70300000	70350000	0.884990505782841
chr1	70350000	70400000	0.721042637666149
chr1	70400000	70450000	0.380653374762645
chr1	70500000	70550000	0.0479026411185914
chr1	70550000	70600000	0.570710340065596
chr1	70600000	70650000	0.489383738995339
chr1	70650000	70700000	0.156935094079061
chr1	70700000	70750000	0.238024339720352
chr1	70750000	70800000	0.260314172276886
chr1	70800000	70850000	0.454665113067495
chr1	70850000	70900000	0.105774210253755
chr1	70900000	70950000	0.641075435870879
chr1	70950000	71000000	0.498058001035733
chr1	71000000	71050000	0.788084757465907
chr1	71050000	71100000	0.168522354565855
chr1	71100000	71150000	0.189690143276368
chr1	71150000	71200000	0.342050750906266
chr1	71200000	71250000	0.858277231141032
chr1	71250000	71300000	0.280899361298118
chr1	71300000	71350000	0.325414293112377
chr1	71350000	71400000	0.773843431727948
chr1	71400000	71450000	0.568509407906094
chr1	71450000	71500000	0.466727084412222
chr1	71500000	71550000	0.6623079578802
chr1	71550000	71600000	0.4069782496116
chr1	71600000	71650000	0.74527446918695
chr1	71650000	71700000	0.545205420334887
chr1	71700000	71750000	0.430260659416537
chr1	71750000	71800000	0.660732780942517
chr1	71800000	71850000	0.651562230277922
chr1	71850000	71900000	0.644657345071638
chr1	71900000	71950000	0.410344381149663
chr1	71950000	72000000	0.253991886759883
chr1	72000000	72050000	0.812122389090281
chr1	72050000	72100000	0.879466597617815
chr1	72100000	72150000	0.614750561021923
chr1	72150000	72200000	0.72039530467806
chr1	72200000	72250000	0.505264974969791
chr1	72250000	72300000	0.692948385983083
chr1	72300000	72350000	0.867598826169515
chr1	72350000	72400000	0.840712929397549
chr1	72400000	72450000	0.902295874331089
chr1	72450000	72500000	0.620554980148455
chr1	72500000	72550000	0.534589159330226
chr1	72550000	72600000	0.221495770757811
chr1	72600000	72650000	0.689474365613672
chr1	72650000	72700000	0.129056620058692
chr1	72700000	72750000	0.116627826687381
chr1	72750000	72800000	0.142866390471258
chr1	72800000	72850000	0.388335059554635
chr1	72850000	72900000	0.169342309684101
chr1	72900000	72950000	0.610672363196962
chr1	72950000	73000000	0.325759537372691
chr1	73000000	73050000	0.351652856896254
chr1	73050000	73100000	0.571595028482651
chr1	73100000	73150000	0.141981702054203
chr1	73150000	73200000	0.746828068358363
chr1	73200000	73250000	0.210102710167443
chr1	73250000	73300000	0.71625237355429
chr1	73300000	73350000	0.396793543932332
chr1	73350000	73400000	0.932698947005006
chr1	73400000	73450000	0.389327636803038
chr1	73450000	73500000	0.126078888313482
chr1	73500000	73550000	0.517672190574832
chr1	73550000	73600000	0.281223027792163
chr1	73600000	73650000	0.819092007595374
chr1	73650000	73700000	0.810504056620059
chr1	73700000	73750000	0.386522527187986
chr1	73750000	73800000	0.352818056274814
chr1	73800000	73850000	0.635616261004661
chr1	73850000	73900000	0.226954945624029
chr1	73900000	73950000	0.865095805282237
chr1	73950000	74000000	0.783661315380632
chr1	74000000	74050000	0.512234593474884
chr1	74050000	74100000	0.790091489728983
chr1	74100000	74150000	0.685892456412912
chr1	74150000	74200000	0.100832901778008
chr1	74200000	74250000	0.265082858622475
chr1	74250000	74300000	0.783488693250475
chr1	74300000	74350000	0.221474192991541
chr1	74350000	74400000	0.371957534955981
chr1	74400000	74450000	0.415220956326601
chr1	74450000	74500000	0.501618332470223
chr1	74500000	74550000	0.0724581391334369
chr1	74550000	74600000	0.500863110650785
chr1	74600000	74650000	0.148865009494217
chr1	74650000	74700000	0.792011910926981
chr1	74700000	74750000	0.40048334196444
chr1	74750000	74800000	0.983622475401347
chr1	74800000	74850000	0.760508372173313
chr1	74850000	74900000	0.514996547557397
chr1	74900000	74950000	0.284912825824271
chr1	74950000	75000000	0.0379337131020197
chr1	75000000	75050000	0.488995339202486
chr1	75100000	75150000	0.247712756775419
chr1	75150000	75200000	0.656697738650095
chr1	75200000	75250000	0.687122389090281
chr1	75250000	75300000	0.661034869670292
chr1	75300000	75350000	0.509105817365786
chr1	75350000	75400000	0.636026238563784
chr1	75400000	75450000	0.502093043328155
chr1	75450000	75500000	0.833333333333333
chr1	75500000	75550000	0.886090971862593
chr1	75550000	75600000	0.720179527015363
chr1	75600000	75650000	0.593280683583636
chr1	75650000	75700000	0.257509062661833
chr1	75700000	75750000	0.130480752632487
chr1	75750000	75800000	0.869411358536164
chr1	75800000	75850000	0.169946487139651
chr1	75850000	75900000	0.379250819955118
chr1	75900000	75950000	0.169795442775764
chr1	75950000	76000000	0.160581736578629
chr1	76000000	76050000	0.647095632660107
chr1	76050000	76100000	0.0832901778007941
chr1	76100000	76150000	0.628927153461074
chr1	76150000	76200000	0.890147591921284
chr1	76200000	76250000	0.666990333160711
chr1	76250000	76300000	0.0982435698256516
chr1	76300000	76350000	0.583074400138098
chr1	76350000	76400000	0.757250129466598
chr1	76400000	76450000	0.617102537545313
chr1	76450000	76500000	0.514888658726049
chr1	76500000	76550000	0.493332470222683
chr1	76550000	76600000	0.861341273951321
chr1	76600000	76650000	0.606335232176765
chr1	76650000	76700000	0.525418608665631
chr1	76700000	76750000	0.117426204039358
chr1	76750000	76800000	0.747475401346453
chr1	76800000	76850000	0.758674262040394
chr1	76850000	76900000	0.191632142240635
chr1	76900000	76950000	0.0756084930088037
chr1	76950000	77000000	0.0983730364232694
chr1	77000000	77050000	0.620360780252028
chr1	77050000	77100000	0.368850336613154
chr1	77100000	77150000	0.549326773692387
chr1	77150000	77200000	0.544126532021405
chr1	77200000	77250000	0.868375625755222
chr1	77250000	77300000	0.79445019851545
chr1	77300000	77350000	0.641248058001036
chr1	77350000	77400000	0.685590367685137
chr1	77400000	77450000	0.793500776799586
chr1	77500000	77550000	0.696595028482651
chr1	77550000	77600000	0.679591748662179
chr1	77600000	77650000	0.720050060417746
chr1	77650000	77700000	0.691308475746591
chr1	77700000	77750000	0.932073191783187
chr1	77750000	77800000	0.852084412221647
chr1	77800000	77850000	0.682526324874849
chr1	77850000	77900000	0.112225962368376
chr1	77950000	78000000	0.874331089245641
chr1	78000000	78050000	0.630696530295184
chr1	78050000	78100000	0.154971517348524
chr1	78200000	78250000	0.336526842741239
chr1	78250000	78300000	0.377503020887278
chr1	78300000	78350000	0.272440876920421
chr1	78350000	78400000	0.317581563956499
chr1	78400000	78450000	0.426247194890385
chr1	78450000	78500000	0.918392887968237
chr1	78500000	78550000	0.910452269981012
chr1	78550000	78600000	0.744001380977041
chr1	78600000	78650000	0.0856205765579148
chr1	78650000	78700000	0.580334023821854
chr1	78700000	78750000	0.743634558950457
chr1	78750000	78800000	0.250539444156741
chr1	78800000	78850000	0.490074227515968
chr1	78850000	78900000	0.738045917486622
chr1	78900000	78950000	0.381084930088037
chr1	78950000	79000000	0.31812100811324
chr1	79000000	79050000	0.538883134817884
chr1	79050000	79100000	0.700306404281029
chr1	79100000	79150000	0.341986017607457
chr1	79150000	79200000	0.764564992232004
chr1	79300000	79350000	0.762191437942344
chr1	79350000	79400000	0.189323321249784
chr1	79400000	79450000	0.532172449508027
chr1	79450000	79500000	0.501855687899189
chr1	79500000	79550000	0.822414983600898
chr1	79550000	79600000	0.789875712066287
chr1	79600000	79650000	0.823062316588987
chr1	79650000	79700000	0.401799585706888
chr1	79700000	79750000	0.542486621784913
chr1	79750000	79800000	0.424866217849128
chr1	79800000	79850000	0.585189021232522
chr1	79850000	79900000	0.510227861211807
chr1	79900000	79950000	0.5586267909546
chr1	79950000	80000000	0.700349559813568
chr1	80000000	80050000	0.47805541170378
chr1	80050000	80100000	0.253128776109097
chr1	80100000	80150000	0.825867426204039
chr1	80150000	80200000	0.890945969273261
chr1	80200000	80250000	0.277921629552909
chr1	80250000	80300000	0.720287415846712
chr1	80350000	80400000	0.854436388745037
chr1	80400000	80450000	0.847639392370102
chr1	80450000	80500000	0.50235197652339
chr1	80500000	80550000	0.210577421025375
chr1	80600000	80650000	0.464267219057483
chr1	80650000	80700000	0.938201277403763
chr1	80700000	80750000	0.181361125496289
chr1	80750000	80800000	0.798118418781288
chr1	80800000	80850000	0.257379596064215
chr1	80850000	80900000	0.871180735370275
chr1	80900000	80950000	0.760400483341964
chr1	81000000	81050000	0.349861902295874
chr1	81350000	81400000	0.456412912135336
chr1	81450000	81500000	0.104630588641464
chr1	81600000	81650000	0.229004833419644
chr1	81650000	81700000	0.192150008631107
chr1	81700000	81750000	0.468366994648714
chr1	82000000	82050000	0.838490419471776
chr1	82150000	82200000	0.0277921629552909
chr1	82200000	82250000	0.671974797168997
chr1	82250000	82300000	0.173614707405489
chr1	82300000	82350000	0.196120317624719
chr1	82350000	82400000	0.468928016571724
chr1	82400000	82450000	0.522850854479544
chr1	82450000	82500000	0.20259364750561
chr1	82500000	82550000	0.871008113240117
chr1	82550000	82600000	0.374136889349215
chr1	82600000	82650000	0.603249611600207
chr1	82650000	82700000	0.31460383221129
chr1	82750000	82800000	0.681490592093906
chr1	82800000	82850000	0.567732608320387
chr1	82850000	82900000	0.0895477300189884
chr1	82900000	82950000	0.173657862938029
chr1	82950000	83000000	0.544191265320214
chr1	83000000	83050000	0.780014672881063
chr1	83050000	83100000	0.961656309338857
chr1	83100000	83150000	0.169579665113068
chr1	83150000	83200000	0.535581736578629
chr1	83200000	83250000	0.49469186949767
chr1	83250000	83300000	0.0918349732435698
chr1	83300000	83350000	0.160948558605213
chr1	83350000	83400000	0.349430346970482
chr1	83400000	83450000	0.97391248058001
chr1	83450000	83500000	0.0418392887968237
chr1	83500000	83550000	0.682591058173658
chr1	83550000	83600000	0.896858277231141
chr1	83600000	83650000	0.851825479026411
chr1	83650000	83700000	0.666515622302779
chr1	83700000	83750000	0.342892283790782
chr1	83750000	83800000	0.26245037113758
chr1	83800000	83850000	0.534222337303642
chr1	83850000	83900000	0.394441567408942
chr1	83900000	83950000	0.400914897289833
chr1	83950000	84000000	0.360823407560849
chr1	84000000	84050000	0.552239772138788
chr1	84050000	84100000	0.228228033833938
chr1	84100000	84150000	0.542788710512688
chr1	84150000	84200000	0.254682375280511
chr1	84200000	84250000	0.506343863283273
chr1	84250000	84300000	0.251488865872605
chr1	84300000	84350000	0.155705161401692
chr1	84350000	84400000	0.620986535473848
chr1	84400000	84450000	0.241261004660797
chr1	84450000	84500000	0.74823062316589
chr1	84500000	84550000	0.66765924391507
chr1	84550000	84600000	0.354134300017262
chr1	84600000	84650000	0.797794752287243
chr1	84650000	84700000	0.7458786466425
chr1	84700000	84750000	0.454859312963922
chr1	84750000	84800000	0.49469186949767
chr1	84800000	84850000	0.483902986362852
chr1	84850000	84900000	0.175750906266183
chr1	84900000	84950000	0.364966338684619
chr1	84950000	85000000	0.456866045226998
chr1	85000000	85050000	0.0578068358363543
chr1	85500000	85550000	0.275914897289833
chr1	85550000	85600000	0.320818228896945
chr1	85600000	85650000	0.309986190229587
chr1	85650000	85700000	0.82526324874849
chr1	85700000	85750000	0.316308475746591
chr1	85750000	85800000	0.580679268082168
chr1	85850000	85900000	0.758674262040394
chr1	85900000	85950000	0.441222164681512
chr1	85950000	86000000	0.545507509062662
chr1	86000000	86050000	0.658294493354048
chr1	86050000	86100000	0.366347315725876
chr1	86100000	86150000	0.0968841705506646
chr1	86150000	86200000	0.337001553599171
chr1	86200000	86250000	0.947156050405662
chr1	86250000	86300000	0.496072846538926
chr1	86300000	86350000	0.191286897980321
chr1	86350000	86400000	0.0506430174348351
chr1	86400000	86450000	0.553038149490765
chr1	86450000	86500000	0.233708786466425
chr1	86500000	86550000	0.387234593474883
chr1	86550000	86600000	0.570904539962023
chr1	86600000	86650000	0.234205075090627
chr1	86650000	86700000	0.673355774210254
chr1	86700000	86750000	0.952744691869498
chr1	86750000	86800000	0.792529777317452
chr1	86800000	86850000	0.280899361298118
chr1	86900000	86950000	0.429246504401864
chr1	86950000	87000000	0.195408251337821
chr1	87000000	87050000	0.37797773174521
chr1	87050000	87100000	0.0966899706542379
chr1	87100000	87150000	0.678448127049888
chr1	87150000	87200000	0.954837735197652
chr1	87200000	87250000	0.360693940963231
chr1	87250000	87300000	0.573688071810806
chr1	87300000	87350000	0.280964094596927
chr1	87400000	87450000	0.834325910581737
chr1	87450000	87500000	0.899490764716037
chr1	87500000	87550000	0.836181598480925
chr1	87550000	87600000	0.900526497496979
chr1	87600000	87650000	0.743850336613154
chr1	87650000	87700000	0.6291213533575
chr1	87700000	87750000	0.732651475919213
chr1	87750000	87800000	0.0448817538408424
chr1	87800000	87850000	0.584498532711894
chr1	87850000	87900000	0.0597919903331607
chr1	87900000	87950000	0.722790436733989
chr1	87950000	88000000	0.818379941308476
chr1	88000000	88050000	0.329255135508372
chr1	88050000	88100000	0.291105644743656
chr1	88100000	88150000	0.503776109097186
chr1	88150000	88200000	0.39217590195063
chr1	88300000	88350000	0.286854824788538
chr1	88350000	88400000	0.557504747108579
chr1	88400000	88450000	0.407345071638184
chr1	88450000	88500000	0.414638356637321
chr1	88500000	88550000	0.612743828758847
chr1	88550000	88600000	0.263227170723287
chr1	88600000	88650000	0.637579837735198
chr1	88650000	88700000	0.496892801657172
chr1	88700000	88750000	0.84953823580183
chr1	88750000	88800000	0.614232694631452
chr1	88800000	88850000	0.817150008631107
chr1	88850000	88900000	0.900224408769204
chr1	88900000	88950000	0.355580010357328
chr1	88950000	89000000	0.37146124633178
chr1	89000000	89050000	0.788581046090109
chr1	89050000	89100000	0.291343000172622
chr1	89100000	89150000	0.189323321249784
chr1	89150000	89200000	0.503970308993613
chr1	89200000	89250000	0.115743138270326
chr1	89250000	89300000	0.548765751769377
chr1	89300000	89350000	0.33825306404281
chr1	89350000	89400000	0.630006041774555
chr1	89400000	89450000	0.553512860348697
chr1	89450000	89500000	0.732392542723977
chr1	89500000	89550000	0.367965648196099
chr1	89550000	89600000	0.276475919212843
chr1	89600000	89650000	0.120770757811151
chr1	89650000	89700000	0.0302520283100294
chr1	89700000	89750000	0.161682202658381
chr1	89750000	89800000	0.125927843949594
chr1	89800000	89850000	0.326342137061971
chr1	89850000	89900000	0.698709649577076
chr1	89900000	89950000	0.531891938546522
chr1	89950000	90000000	0.349387191437942
chr1	90000000	90050000	0.38805454859313
chr1	90050000	90100000	0.494044536509581
chr1	90100000	90150000	0.431080614534783
chr1	90150000	90200000	0.474840324529605
chr1	90200000	90250000	0.410322803383394
chr1	90250000	90300000	0.879919730709477
chr1	90300000	90350000	0.56874676333506
chr1	90350000	90400000	0.539293112377007
chr1	90400000	90450000	0.613606939409632
chr1	90450000	90500000	0.176657172449508
chr1	90500000	90550000	0.773498187467633
chr1	90550000	90600000	0.596992059382013
chr1	90600000	90650000	0.693574141204902
chr1	90650000	90700000	0.670895908855515
chr1	90700000	90750000	0.385896771966166
chr1	90750000	90800000	0.105946832383912
chr1	90800000	90850000	0.241973070947695
chr1	90850000	90900000	0.577226825479026
chr1	90900000	90950000	0.276152252718799
chr1	90950000	91000000	0.419148109787675
chr1	91000000	91050000	0.37797773174521
chr1	91050000	91100000	0.196638184015191
chr1	91100000	91150000	0.473459347488348
chr1	91150000	91200000	0.623144312100811
chr1	91200000	91250000	0.411660624892111
chr1	91250000	91300000	0.3086267909546
chr1	91300000	91350000	0.920874331089246
chr1	91350000	91400000	0.31576903158985
chr1	91400000	91450000	0.653288451579493
chr1	91450000	91500000	0.787264802347661
chr1	91500000	91550000	0.73340669773865
chr1	91550000	91600000	0.461742620403936
chr1	91600000	91650000	0.859809252546176
chr1	91650000	91700000	0.318013119281892
chr1	91700000	91750000	0.787415846711548
chr1	91750000	91800000	0.352343345416882
chr1	91800000	91850000	0.416645088900397
chr1	91850000	91900000	0.439344899016054
chr1	91900000	91950000	0.450284826514759
chr1	91950000	92000000	0.515579147246677
chr1	92000000	92050000	0.455204557224236
chr1	92050000	92100000	0.683497324356983
chr1	92100000	92150000	0.604587433108924
chr1	92150000	92200000	0.451752114621094
chr1	92200000	92250000	0.348437769722078
chr1	92250000	92300000	0.349430346970482
chr1	92300000	92350000	0.619821336095287
chr1	92350000	92400000	0.895175211462109
chr1	92400000	92450000	0.454514068703608
chr1	92450000	92500000	0.699400138097704
chr1	92500000	92550000	0.410409114448472
chr1	92550000	92600000	0.661919558087347
chr1	92600000	92650000	0.811108234075609
chr1	92650000	92700000	0.230946832383912
chr1	92700000	92750000	0.359226652856896
chr1	92750000	92800000	0.789293112377007
chr1	92800000	92850000	0.327744691869498
chr1	92850000	92900000	0.355795788020024
chr1	92900000	92950000	0.410862247540135
chr1	92950000	93000000	0.819027274296565
chr1	93000000	93050000	0.734075608493009
chr1	93050000	93100000	0.335685309856724
chr1	93100000	93150000	0.559166235111341
chr1	93150000	93200000	0.62083549110996
chr1	93200000	93250000	0.379207664422579
chr1	93250000	93300000	0.0860305541170377
chr1	93300000	93350000	0.994821336095287
chr1	93350000	93400000	0.61608838253064
chr1	93400000	93450000	0.601588123597445
chr1	93450000	93500000	0.89573623338512
chr1	93500000	93550000	0.931814258587951
chr1	93550000	93600000	0.593237528051096
chr1	93600000	93650000	0.442775763852926
chr1	93650000	93700000	0.301182461591576
chr1	93700000	93750000	0.857910409114448
chr1	93750000	93800000	0.81039616778871
chr1	93800000	93850000	0.73282409804937
chr1	93900000	93950000	0.281136716727084
chr1	93950000	94000000	0.433216813395477
chr1	94000000	94050000	0.17059382012774
chr1	94050000	94100000	0.658121871223891
chr1	94100000	94150000	0.375819955118246
chr1	94150000	94200000	0.401346452615225
chr1	94200000	94250000	0.831067667875022
chr1	94250000	94300000	0.524814431210081
chr1	94300000	94350000	0.667853443811497
chr1	94350000	94400000	0.691653720006905
chr1	94400000	94450000	0.198882271707233
chr1	94450000	94500000	0.848308303124461
chr1	94500000	94550000	0.502136198860694
chr1	94550000	94600000	0.496353357500432
chr1	94600000	94650000	0.491951493181426
chr1	94650000	94700000	0.611168651821163
chr1	94750000	94800000	0.81755998619023
chr1	94800000	94850000	0.350250302088728
chr1	94850000	94900000	0.0855126877265665
chr1	94900000	94950000	0.846948903849474
chr1	94950000	95000000	0.0587562575522182
chr1	95000000	95050000	0.480752632487485
chr1	95050000	95100000	0.740656827205248
chr1	95100000	95150000	0.15343949594338
chr1	95150000	95200000	0.480083721733126
chr1	95200000	95250000	0.592244950802693
chr1	95250000	95300000	0.433108924564129
chr1	95300000	95350000	0.493138270326256
chr1	95350000	95400000	0.766291213533575
chr1	95400000	95450000	0.937402900051787
chr1	95450000	95500000	0.0118246159157605
chr1	95500000	95550000	0.740764716036596
chr1	95550000	95600000	0.663969445882962
chr1	95600000	95650000	0.591446573450716
chr1	95650000	95700000	0.781633005351286
chr1	95700000	95750000	0.440876920421198
chr1	95750000	95800000	0.385529949939582
chr1	95800000	95850000	0.635918349732436
chr1	95850000	95900000	0.637579837735198
chr1	95900000	95950000	0.897030899361298
chr1	95950000	96000000	0.113995339202486
chr1	96000000	96050000	0.205873467978595
chr1	96050000	96100000	0.954816157431383
chr1	96100000	96150000	0.687748144312101
chr1	96150000	96200000	0.979004833419644
chr1	96200000	96250000	0.848221992059382
chr1	96250000	96300000	0.750712066286898
chr1	96300000	96350000	0.896534610737097
chr1	96350000	96400000	0.514478681166926
chr1	96400000	96450000	0.782776626963577
chr1	96450000	96500000	0.724279302606594
chr1	96500000	96550000	0.268211634731573
chr1	96550000	96600000	0.215756084930088
chr1	96600000	96650000	0.549499395822544
chr1	96650000	96700000	0.973869325047471
chr1	96700000	96750000	0.973114103228034
chr1	96750000	96800000	0.553146038322113
chr1	96800000	96850000	0.376834110132919
chr1	96850000	96900000	0.520067322630761
chr1	96900000	96950000	0.823709649577076
chr1	96950000	97000000	0.697479716899707
chr1	97000000	97050000	0.505739685827723
chr1	97050000	97100000	0.480321077162092
chr1	97100000	97150000	0.828456758156396
chr1	97300000	97350000	0.44665976178146
chr1	97350000	97400000	0.700457448644916
chr1	97400000	97450000	0.674542551355084
chr1	97450000	97500000	0.310137234593475
chr1	97500000	97550000	0.36850509235284
chr1	97550000	97600000	0.574464871396513
chr1	97600000	97650000	0.682849991368893
chr1	97650000	97700000	0.45026324874849
chr1	97700000	97750000	0.345740548938374
chr1	97750000	97800000	0.689905920939064
chr1	97800000	97850000	0.176333505955463
chr1	97850000	97900000	0.561431900569653
chr1	97950000	98000000	0.903698429138616
chr1	98050000	98100000	0.854630588641464
chr1	98100000	98150000	0.827421025375453
chr1	98150000	98200000	0.792421888486104
chr1	98200000	98250000	0.953154669428621
chr1	98250000	98300000	0.640233902986363
chr1	98300000	98350000	0.843884861039185
chr1	98350000	98400000	0.811561367167271
chr1	98450000	98500000	0.507811151389608
chr1	98500000	98550000	0.910387536682203
chr1	98550000	98600000	0.624590022440877
chr1	98600000	98650000	0.403698429138616
chr1	98650000	98700000	0.760594683238391
chr1	98700000	98750000	0.380804419126532
chr1	98750000	98800000	0.442344208527533
chr1	98800000	98850000	0.842849128258243
chr1	98850000	98900000	0.161660624892111
chr1	98900000	98950000	0.705312446055584
chr1	98950000	99000000	0.971495770757811
chr1	99000000	99050000	0.3643405834628
chr1	99050000	99100000	0.433281546694286
chr1	99100000	99150000	0.962238909028137
chr1	99150000	99200000	0.173463663041602
chr1	99200000	99250000	0.692754186086656
chr1	99250000	99300000	0.38805454859313
chr1	99300000	99350000	0.519355256343863
chr1	99350000	99400000	0.348200414293112
chr1	99400000	99450000	0.710340065596409
chr1	99450000	99500000	0.461613153806318
chr1	99500000	99550000	0.467935439323321
chr1	99550000	99600000	0.683734679785948
chr1	99600000	99650000	0.806576903158985
chr1	99650000	99700000	0.394204211979976
chr1	99700000	99750000	0.261393060590368
chr1	99750000	99800000	0.401109097186259
chr1	99800000	99850000	0.365592093906439
chr1	99850000	99900000	0.396599344035905
chr1	99900000	99950000	0.459649577075781
chr1	99950000	100000000	0.663861557051614
chr1	100000000	100050000	0.734787674779907
chr1	100050000	100100000	0.555541170378042
chr1	100100000	100150000	0.0866347315725876
chr1	100150000	100200000	0.219726393923701
chr1	100200000	100250000	0.696746072846539
chr1	100250000	100300000	0.514521836699465
chr1	100300000	100350000	0.691286897980321
chr1	100400000	100450000	0.449162782668738
chr1	100450000	100500000	0.669709131710685
chr1	100500000	100550000	0.775526497496979
chr1	100550000	100600000	0.788969445882962
chr1	100600000	100650000	0.548528396340411
chr1	100650000	100700000	0.430023303987571
chr1	100700000	100750000	0.191740031071983
chr1	100750000	100800000	0.348739858449853
chr1	100800000	100850000	0.519786811669256
chr1	100850000	100900000	0.268686345589505
chr1	100900000	100950000	0.521254099775591
chr1	100950000	101000000	0.932612635939927
chr1	101000000	101050000	0.166904022095633
chr1	101050000	101100000	0.243656136716727
chr1	101100000	101150000	0.844251683065769
chr1	101150000	101200000	0.461354220611082
chr1	101200000	101250000	0.877438287588469
chr1	101250000	101300000	0.822954427757638
chr1	101300000	101350000	0.990807871569135
chr1	101350000	101400000	0.894635767305369
chr1	101400000	101450000	0.340971862592784
chr1	101450000	101500000	0.731270498877956
chr1	101500000	101550000	0.126704643535301
chr1	101550000	101600000	0.917918177110306
chr1	101600000	101650000	0.66172535819092
chr1	101650000	101700000	0.362873295356465
chr1	101700000	101750000	0.442624719489038
chr1	101750000	101800000	0.862959606421543
chr1	101800000	101850000	0.759300017262213
chr1	101850000	101900000	0.73163732090454
chr1	101900000	101950000	0.503279820472985
chr1	101950000	102000000	0.748252200932159
chr1	102000000	102050000	0.523908165026756
chr1	102050000	102100000	0.656740894182634
chr1	102100000	102150000	0.358320386673572
chr1	102150000	102200000	0.214008285862248
chr1	102200000	102250000	0.682137925081995
chr1	102250000	102300000	0.68600034524426
chr1	102300000	102350000	0.449874848955636
chr1	102350000	102400000	0.771534610737097
chr1	102400000	102450000	0.34300017262213
chr1	102450000	102500000	0.730234766097014
chr1	102500000	102550000	0.65523045054376
chr1	102550000	102600000	0.0525202831002934
chr1	102600000	102650000	0.0869152425340929
chr1	102650000	102700000	0.371504401864319
chr1	102700000	102750000	0.847660970136372
chr1	102750000	102800000	0.813589677196617
chr1	102800000	102850000	0.588209908510271
chr1	102850000	102900000	0.717568617296737
chr1	102900000	102950000	0.672643707923356
chr1	102950000	103000000	0.215000863110651
chr1	103000000	103050000	0.770261522527188
chr1	103050000	103100000	0.867124115311583
chr1	103100000	103150000	0.409675470395305
chr1	103150000	103200000	0.401993785603314
chr1	103200000	103250000	0.652576385292595
chr1	103250000	103300000	0.891226480234766
chr1	103300000	103350000	0.621267046435353
chr1	103350000	103400000	0.490268427412394
chr1	103400000	103450000	0.26424132573796
chr1	103450000	103500000	0.787782668738132
chr1	103500000	103550000	0.533467115484205
chr1	103550000	103600000	0.105580010357328
chr1	103600000	103650000	0.382034351803901
chr1	103650000	103700000	0.895024167098222
chr1	103700000	103750000	0.570667184533057
chr1	103750000	103800000	0.687273433454169
chr1	103800000	103850000	0.584218021750388
chr1	103850000	103900000	0.963943552563439
chr1	103950000	104000000	0.709304332815467
chr1	104000000	104050000	0.52667011910927
chr1	104050000	104100000	0.452097358881409
chr1	104100000	104150000	0.433281546694286
chr1	104150000	104200000	0.271038322112895
chr1	104200000	104250000	0.892866390471258
chr1	104250000	104300000	0.953068358363542
chr1	104300000	104350000	0.910840669773865
chr1	104350000	104400000	0.722876747799068
chr1	104400000	104450000	0.482586742620404
chr1	104450000	104500000	0.446616606248921
chr1	104500000	104550000	0.244799758329018
chr1	104550000	104600000	0.113779561539789
chr1	104600000	104650000	0.757595373726912
chr1	104650000	104700000	0.3246159157604
chr1	104700000	104750000	0.30864836872087
chr1	104750000	104800000	0.706046090108752
chr1	104800000	104850000	0.166558777835318
chr1	104850000	104900000	0.69251683065769
chr1	104900000	104950000	0.496698601760746
chr1	104950000	105000000	0.668177110305541
chr1	105000000	105050000	0.438481788365268
chr1	105050000	105100000	0.452097358881409
chr1	105100000	105150000	0.315941653720007
chr1	105150000	105200000	0.623360089763508
chr1	105200000	105250000	0.39813136544105
chr1	105250000	105300000	0.153072673916796
chr1	105300000	105350000	0.704039357845676
chr1	105350000	105400000	0.271448299672018
chr1	105400000	105450000	0.832578111513896
chr1	105450000	105500000	0.480256343863283
chr1	105500000	105550000	0.633674262040394
chr1	105550000	105600000	0.251035732780942
chr1	105600000	105650000	0.836699464871397
chr1	105650000	105700000	0.458743310892456
chr1	105700000	105750000	0.46031848783014
chr1	105750000	105800000	0.198688071810806
chr1	105800000	105850000	0.328866735715519
chr1	105850000	105900000	0.838533575004316
chr1	105900000	105950000	0.80627481443121
chr1	105950000	106000000	0.673355774210254
chr1	106000000	106050000	0.510206283445538
chr1	106050000	106100000	0.629337131020197
chr1	106100000	106150000	0.185870878646643
chr1	106150000	106200000	0.030683583635422
chr1	106200000	106250000	0.232478853789056
chr1	106250000	106300000	0.470870015535992
chr1	106300000	106350000	0.258005351286035
chr1	106350000	106400000	0.580441912653202
chr1	106400000	106450000	0.504445019851545
chr1	106450000	106500000	0.413149490764716
chr1	106500000	106550000	0.859377697220784
chr1	106550000	106600000	0.360715518729501
chr1	106600000	106650000	0.190402209563266
chr1	106650000	106700000	0.359507163818402
chr1	106700000	106750000	0.327464180907992
chr1	106800000	106850000	0.457017089590886
chr1	106850000	106900000	0.482306231658899
chr1	106900000	106950000	0.941891075435871
chr1	106950000	107000000	0.765169169687554
chr1	107000000	107050000	0.672773174520974
chr1	107050000	107100000	0.320451406870361
chr1	107100000	107150000	0.824788537890558
chr1	107150000	107200000	0.634148972898326
chr1	107200000	107250000	0.691653720006905
chr1	107250000	107300000	0.738110650785431
chr1	107300000	107350000	0.766873813222855
chr1	107350000	107400000	0.240160538581046
chr1	107400000	107450000	0.0206930778525807
chr1	107450000	107500000	0.570688762299327
chr1	107500000	107550000	0.984420852753323
chr1	107550000	107600000	0.0578931469014328
chr1	107600000	107650000	0.195926117728293
chr1	107650000	107700000	0.343518039012601
chr1	107700000	107750000	0.682849991368893
chr1	107750000	107800000	0.538667357155187
chr1	107800000	107850000	0.535214914552046
chr1	107850000	107900000	0.816416364577939
chr1	107900000	107950000	0.700953737269118
chr1	107950000	108000000	0.317042119799758
chr1	108000000	108050000	0.412761090971863
chr1	108050000	108100000	0.793198688071811
chr1	108100000	108150000	0.871008113240117
chr1	108150000	108200000	0.535603314344899
chr1	108200000	108250000	0.325975315035388
chr1	108250000	108300000	0.511026238563784
chr1	108300000	108350000	0.54736319696185
chr1	108350000	108400000	0.402446918694977
chr1	108400000	108450000	0.454708268600035
chr1	108450000	108500000	0.652144829967202
chr1	108500000	108550000	0.867016226480235
chr1	108550000	108600000	0.761004660797514
chr1	108600000	108650000	0.855105299499396
chr1	108650000	108700000	0.954039357845676
chr1	108700000	108750000	0.758242706715001
chr1	108750000	108800000	0.487161229069567
chr1	108800000	108850000	0.745058691524253
chr1	108850000	108900000	0.800621439668565
chr1	108900000	108950000	0.444825651648541
chr1	108950000	109000000	0.709282755049197
chr1	109000000	109050000	0.611147074054894
chr1	109050000	109100000	0.508372173312619
chr1	109100000	109150000	0.359917141377525
chr1	109150000	109200000	0.837821508717418
chr1	109200000	109250000	0.775936475056102
chr1	109250000	109300000	0.34479112722251
chr1	109300000	109350000	0.32524167098222
chr1	109350000	109400000	0.656007250129467
chr1	109400000	109450000	0.800189884343173
chr1	109450000	109500000	0.57228551700328
chr1	109500000	109550000	0.701665803556016
chr1	109550000	109600000	0.516485413430002
chr1	109650000	109700000	0.551182461591576
chr1	109700000	109750000	0.220157949249094
chr1	109800000	109850000	0.534783359226653
chr1	109850000	109900000	0.810849300880373
chr1	109900000	109950000	0.383609528741585
chr1	110000000	110050000	0.188244432936302
chr1	110050000	110100000	0.855752632487485
chr1	110100000	110150000	0.205377179354393
chr1	110150000	110200000	0.254380286552736
chr1	110200000	110250000	0.635918349732436
chr1	110250000	110300000	0.706866045226998
chr1	110300000	110350000	0.962131020196789
chr1	110350000	110400000	0.660279647850854
chr1	110400000	110450000	0.414336267909546
chr1	110450000	110500000	0.847466770239945
chr1	110600000	110650000	0.332146556188503
chr1	110650000	110700000	0.664185223545659
chr1	110700000	110750000	0.893233212497842
chr1	110750000	110800000	0.72691179009149
chr1	110800000	110850000	0.599192991541516
chr1	110850000	110900000	0.754574486449163
chr1	110900000	110950000	0.810504056620059
chr1	110950000	111000000	0.4454945624029
chr1	111000000	111050000	0.351415501467288
chr1	111050000	111100000	0.592676506128086
chr1	111100000	111150000	0.492771448299672
chr1	111150000	111200000	0.866584671154842
chr1	111200000	111250000	0.754596064215432
chr1	111250000	111300000	0.589245641291213
chr1	111300000	111350000	0.649684964612463
chr1	111350000	111400000	0.835253754531331
chr1	111400000	111450000	0.588900397030899
chr1	111450000	111500000	0.531891938546522
[truncated: 44,344 more rows]
