# Supplementary material for: Transcription elongation can be sufficient, but is not necessary, to advance replication timing
Source: EMBO Rep. 2026 Mar 24;27(8):1964–99. doi: 10.1038/s44319-026-00735-2 (PMC13121604; doi:10.1038/s44319-026-00735-2)
Supplement: Supplementary file 6 — Source data Fig. 5 [file 44319_2026_735_MOESM6_ESM.zip › Fig5/5A/TRE_Ptn_03h_129_pvalues.bg]

chr1	3000000	3050000	0.688081916571256
chr1	3150000	3200000	0.76660689982934
chr1	3200000	3250000	0.74690544598302
chr1	3250000	3300000	0.654576483549718
chr1	3300000	3350000	0.550755006372729
chr1	3350000	3400000	0.370395973299345
chr1	3400000	3450000	0.938540969086864
chr1	3450000	3500000	0.48927437298827
chr1	3500000	3550000	0.58110647858115
chr1	3550000	3600000	0.789764749087296
chr1	3600000	3650000	0.536410965414443
chr1	3650000	3700000	0.356613596595451
chr1	3700000	3750000	0.717331662742218
chr1	3750000	3800000	0.77494545375991
chr1	3800000	3850000	0.554038582013782
chr1	3850000	3900000	0.94454645611458
chr1	3900000	3950000	0.0953101034758377
chr1	3950000	4000000	0.335486379641831
chr1	4000000	4050000	0.609103281415394
chr1	4050000	4100000	0.542200427728932
chr1	4100000	4150000	0.92739409388434
chr1	4150000	4200000	0.954894039878162
chr1	4200000	4250000	0.919098744896416
chr1	4250000	4300000	0.798211315374479
chr1	4300000	4350000	0.802639821995636
chr1	4350000	4400000	0.907563025210084
chr1	4400000	4450000	0.445226933961245
chr1	4450000	4500000	0.40387980384956
chr1	4500000	4550000	0.156769134388974
chr1	4550000	4600000	0.290747661532479
chr1	4600000	4650000	0.42548227517228
chr1	4650000	4700000	0.219265083925601
chr1	4700000	4750000	0.041174310341103
chr1	4750000	4800000	0.0343911343457691
chr1	4800000	4850000	0.0205655526992288
chr1	4850000	4900000	0.0616534531550409
chr1	4900000	4950000	0.173554254606727
chr1	4950000	5000000	0.165496532803353
chr1	5000000	5050000	0.295392192866864
chr1	5050000	5100000	0.166490246484198
chr1	5100000	5150000	0.172301311270009
chr1	5150000	5200000	0.282128275474714
chr1	5200000	5250000	0.752630100883541
chr1	5250000	5300000	0.908340714177702
chr1	5300000	5350000	0.652869888315223
chr1	5600000	5650000	0.82538722429846
chr1	5650000	5700000	0.491909874489642
chr1	5700000	5750000	0.730660387548336
chr1	5750000	5800000	0.420988961137154
chr1	5800000	5850000	0.947959646583569
chr1	5850000	5900000	0.488539888963297
chr1	5950000	6000000	0.669417381348426
chr1	6000000	6050000	0.955023654706098
chr1	6050000	6100000	0.498196193644553
chr1	6100000	6150000	0.829966948218876
chr1	6150000	6200000	0.75174439955931
chr1	6200000	6250000	0.192045970058975
chr1	6250000	6300000	0.646561966688989
chr1	6300000	6350000	0.682810913568512
chr1	6350000	6400000	0.359162688211531
chr1	6400000	6450000	0.391026333412542
chr1	6450000	6500000	0.506793977230995
chr1	6500000	6550000	0.288501004514917
chr1	6550000	6600000	0.553606532587328
chr1	6600000	6650000	0.509947938044112
chr1	6650000	6700000	0.654598086021041
chr1	6700000	6750000	0.652977900671837
chr1	6750000	6800000	0.866842366766758
chr1	6800000	6850000	0.597761983970966
chr1	6850000	6900000	0.437903696182843
chr1	6900000	6950000	0.34008770603357
chr1	6950000	7000000	0.0931714588148884
chr1	7000000	7050000	0.155732215765484
chr1	7050000	7100000	0.154803309498607
chr1	7100000	7150000	0.248687649867145
chr1	7150000	7200000	0.210796915167095
chr1	7200000	7250000	0.0805124106197749
chr1	7250000	7300000	0.45559612019615
chr1	7300000	7350000	0.21155300166339
chr1	7350000	7400000	0.258776003974855
chr1	7400000	7450000	0.604501955023655
chr1	7450000	7500000	0.422371519301808
chr1	7500000	7550000	0.315547298610961
chr1	7550000	7600000	0.710332462033657
chr1	7600000	7650000	0.866885571709404
chr1	7650000	7700000	0.661294852131084
chr1	7700000	7750000	0.6909766477285
chr1	7750000	7800000	0.177442699444816
chr1	7800000	7850000	0.427577714890583
chr1	7850000	7900000	0.851353394828368
chr1	7900000	7950000	0.215787086042643
chr1	7950000	8000000	0.522196539284094
chr1	8000000	8050000	0.374068393424208
chr1	8050000	8100000	0.266768918364261
chr1	8100000	8150000	0.578903026506232
chr1	8150000	8200000	0.901643948067659
chr1	8200000	8250000	0.912596401028278
chr1	8250000	8300000	0.744097124711067
chr1	8300000	8350000	0.569657168780108
chr1	8350000	8400000	0.674126720096779
chr1	8400000	8450000	0.742109697349377
chr1	8450000	8500000	0.896913006847983
chr1	8500000	8550000	0.337020155105744
chr1	8550000	8600000	0.257652675466073
chr1	8600000	8650000	0.848847508154933
chr1	8650000	8700000	0.336004838953576
chr1	8700000	8750000	0.61240845952777
chr1	8750000	8800000	0.836793329156856
chr1	8800000	8850000	0.712600721522542
chr1	8850000	8900000	0.502019831068674
chr1	8900000	8950000	0.330604221122896
chr1	8950000	9000000	0.136657233587522
chr1	9000000	9050000	0.573329588904971
chr1	9050000	9100000	0.591907714242509
chr1	9100000	9150000	0.832040785465857
chr1	9150000	9200000	0.707459333347735
chr1	9200000	9250000	0.142273876131429
chr1	9250000	9300000	0.383811107990754
chr1	9300000	9350000	0.525609729753084
chr1	9350000	9400000	0.438746192564429
chr1	9400000	9450000	0.278391047935884
chr1	9450000	9500000	0.0917672981789117
chr1	9500000	9550000	0.170270678965674
chr1	9550000	9600000	0.166771078611393
chr1	9600000	9650000	0.45455920157266
chr1	9650000	9700000	0.544511892160463
chr1	9700000	9750000	0.0658443325916485
chr1	9750000	9800000	0.395973299345445
chr1	9800000	9850000	0.19232680218617
chr1	9850000	9900000	0.709511568123393
chr1	9900000	9950000	0.547622648030935
chr1	9950000	10000000	0.172366118683977
chr1	10000000	10050000	0.950055086301873
chr1	10050000	10100000	0.643580825646454
chr1	10100000	10150000	0.49419973644985
chr1	10150000	10200000	0.303989976453306
chr1	10200000	10250000	0.505022574582532
chr1	10250000	10300000	0.953122637229699
chr1	10300000	10350000	0.506340325333218
chr1	10350000	10400000	0.642522304551641
chr1	10400000	10450000	0.444902896891404
chr1	10450000	10500000	0.386208982307576
chr1	10500000	10550000	0.459182130435722
chr1	10550000	10600000	0.607115854053704
chr1	10600000	10650000	0.0889805793782809
chr1	10650000	10700000	0.833034499146702
chr1	10700000	10750000	0.26549437255622
chr1	10750000	10800000	0.116998984683848
chr1	10800000	10850000	0.114104253526603
chr1	10850000	10900000	0.316087360394029
chr1	10900000	10950000	0.146637575338619
chr1	10950000	11000000	0.695945216132726
chr1	11000000	11050000	0.646734786459571
chr1	11050000	11100000	0.182065628307878
chr1	11100000	11150000	0.709101121168262
chr1	11150000	11200000	0.417770192910069
chr1	11200000	11250000	0.172020479142814
chr1	11250000	11300000	0.472489252770517
chr1	11300000	11350000	0.0352120282560325
chr1	11350000	11400000	0.0135015445766996
chr1	11400000	11450000	0.014084811302413
chr1	11450000	11500000	0.0583050701000194
chr1	11500000	11550000	0.176729817891167
chr1	11550000	11600000	0.296882763388132
chr1	11600000	11650000	0.448596919487589
chr1	11650000	11700000	0.446069430342831
chr1	11700000	11750000	0.573567216089521
chr1	11750000	11800000	0.894947181957616
chr1	11800000	11850000	0.518178479618068
chr1	11850000	11900000	0.764079410684582
chr1	11900000	11950000	0.78868462552116
chr1	11950000	12000000	0.25484435419412
chr1	12000000	12050000	0.316497807349161
chr1	12050000	12100000	0.579507895703268
chr1	12100000	12150000	0.716186731762114
chr1	12150000	12200000	0.920546110475038
chr1	12200000	12250000	0.648052537210257
chr1	12250000	12300000	0.467628696722905
chr1	12300000	12350000	0.596487438162926
chr1	12350000	12400000	0.812231319262924
chr1	12400000	12450000	0.501760601412802
chr1	12450000	12500000	0.656715128210667
chr1	12500000	12550000	0.605517271175823
chr1	12550000	12600000	0.455984964679959
chr1	12600000	12650000	0.461061545440798
chr1	12650000	12700000	0.942667041109503
chr1	12700000	12750000	0.230174331943574
chr1	12750000	12800000	0.282365902659264
chr1	12800000	12850000	0.344969864552505
chr1	12850000	12900000	0.581149683523795
chr1	12900000	12950000	0.126201637467326
chr1	12950000	13000000	0.682292454256767
chr1	13000000	13050000	0.166879090968007
chr1	13050000	13100000	0.403426151951783
chr1	13100000	13150000	0.124106197749023
chr1	13150000	13200000	0.118251928020565
chr1	13200000	13250000	0.448229677475103
chr1	13250000	13300000	0.361582164999676
chr1	13300000	13350000	0.293944827288242
chr1	13350000	13400000	0.249616556134022
chr1	13400000	13450000	0.442332202804001
chr1	13450000	13500000	0.557862219437904
chr1	13500000	13550000	0.380009073037956
chr1	13550000	13600000	0.61685856862025
chr1	13600000	13650000	0.742131299820699
chr1	13650000	13700000	0.340454948046056
chr1	13700000	13750000	0.0449331403512562
chr1	13750000	13800000	0.371368084508868
chr1	13800000	13850000	0.623101682832516
chr1	13850000	13900000	0.616037674709987
chr1	13900000	13950000	0.64584908513534
chr1	13950000	14000000	0.752867728068091
chr1	14000000	14050000	0.648462984165389
chr1	14050000	14100000	0.480006912790823
chr1	14100000	14150000	0.0887645546650537
chr1	14150000	14200000	0.0302650623231298
chr1	14200000	14250000	0.014084811302413
chr1	14250000	14300000	0.129852455120866
chr1	14300000	14350000	0.0350392084854507
chr1	14350000	14400000	0.146119116026873
chr1	14400000	14450000	0.370007128815537
chr1	14450000	14500000	0.212071460975136
chr1	14500000	14550000	0.650644833768983
chr1	14550000	14600000	0.865654230844008
chr1	14600000	14650000	0.439977533429824
chr1	14650000	14700000	0.577239636214383
chr1	14700000	14750000	0.111123112484068
chr1	14750000	14800000	0.738458879695837
chr1	14800000	14850000	0.25564364563306
chr1	14850000	14900000	0.281436996392387
chr1	14900000	14950000	0.908491931476961
chr1	14950000	15000000	0.221749368127714
chr1	15000000	15050000	0.451664470415416
chr1	15050000	15100000	0.53185284396535
chr1	15100000	15150000	0.664340800587587
chr1	15150000	15200000	0.395973299345445
chr1	15200000	15250000	0.78082132595969
chr1	15250000	15300000	0.944654468471193
chr1	15300000	15350000	0.144844570218833
chr1	15350000	15400000	0.0988313063014409
chr1	15400000	15450000	0.460802315784926
chr1	15450000	15500000	0.410749389730185
chr1	15500000	15550000	0.804346417230131
chr1	15550000	15600000	0.194962303687542
chr1	15600000	15650000	0.239009742714567
chr1	15650000	15700000	0.250480654986931
chr1	15700000	15750000	0.264241429219503
chr1	15750000	15800000	0.367522844613424
chr1	15800000	15850000	0.20980320148625
chr1	15850000	15900000	0.114989954850835
chr1	15900000	15950000	0.46568447430386
chr1	15950000	16000000	0.775615130370914
chr1	16000000	16050000	0.451189216046316
chr1	16050000	16100000	0.426130349311961
chr1	16100000	16150000	0.462919357974552
chr1	16150000	16200000	0.953727506426735
chr1	16200000	16250000	0.419995247456309
chr1	16250000	16300000	0.439999135901147
chr1	16300000	16350000	0.733468708820289
chr1	16350000	16400000	0.37575338618738
chr1	16400000	16450000	0.710591691689529
chr1	16450000	16500000	0.546304897280249
chr1	16500000	16550000	0.586636711239766
chr1	16550000	16600000	0.0724114838737552
chr1	16600000	16650000	0.165150893262189
chr1	16650000	16700000	0.527143505216997
chr1	16700000	16750000	0.566179170897151
chr1	16750000	16800000	0.406212870752414
chr1	16800000	16850000	0.168996133157633
chr1	16850000	16900000	0.344602622540019
chr1	16900000	16950000	0.23339310017066
chr1	16950000	17000000	0.121881143202782
chr1	17000000	17050000	0.517119958523255
chr1	17050000	17100000	0.16150007560865
chr1	17100000	17150000	0.651055280724115
chr1	17150000	17200000	0.186710159642263
chr1	17200000	17250000	0.309152967099436
chr1	17250000	17300000	0.210969734937677
chr1	17300000	17350000	0.553347302931455
chr1	17350000	17400000	0.492298718973451
chr1	17400000	17450000	0.130932578687002
chr1	17450000	17500000	0.426195156725929
chr1	17500000	17550000	0.350824134280962
chr1	17550000	17600000	0.336652913093258
chr1	17600000	17650000	0.697046942170184
chr1	17650000	17700000	0.480546974573891
chr1	17700000	17750000	0.453068631051392
chr1	17750000	17800000	0.556026009375473
chr1	17800000	17850000	0.428809055755978
chr1	17850000	17900000	0.637856170745933
chr1	17900000	17950000	0.693136894860772
chr1	17950000	18000000	0.722624268216284
chr1	18000000	18050000	0.489360782873561
chr1	18050000	18100000	0.555377935235791
chr1	18100000	18150000	0.91205633924521
chr1	18150000	18200000	0.268864358082565
chr1	18200000	18250000	0.481972737681191
chr1	18250000	18300000	0.776328011924564
chr1	18300000	18350000	0.625110712665529
chr1	18350000	18400000	0.55282884361971
chr1	18400000	18450000	0.24006826380938
chr1	18450000	18500000	0.393445810200687
chr1	18500000	18550000	0.106997040461429
chr1	18550000	18600000	0.792443455531313
chr1	18600000	18650000	0.754358298589359
chr1	18650000	18700000	0.683286167937612
chr1	18700000	18750000	0.388930893694239
chr1	18750000	18800000	0.301678512021775
chr1	18800000	18850000	0.41221835778013
chr1	18850000	18900000	0.18668855717094
chr1	18900000	18950000	0.544922339115595
chr1	18950000	19000000	0.35041368732583
chr1	19000000	19050000	0.451016396275734
chr1	19050000	19100000	0.542200427728932
chr1	19100000	19150000	0.111274329783327
chr1	19150000	19200000	0.356721608952064
chr1	19200000	19250000	0.408200298114104
chr1	19250000	19300000	0.542913309282582
chr1	19300000	19350000	0.855457864379685
chr1	19350000	19400000	0.886371000842496
chr1	19400000	19450000	0.26843230865611
chr1	19450000	19500000	0.413860145600657
chr1	19500000	19550000	0.857380484327407
chr1	19550000	19600000	0.507938908211099
chr1	19600000	19650000	0.110647858114968
chr1	19650000	19700000	0.391652805080901
chr1	19700000	19750000	0.365492212309088
chr1	19750000	19800000	0.275388304422026
chr1	19800000	19850000	0.553995377071137
chr1	19850000	19900000	0.320451059601218
chr1	19900000	19950000	0.644812166511849
chr1	19950000	20000000	0.697068544641507
chr1	20000000	20050000	0.536713400012961
chr1	20050000	20100000	0.510704024540407
chr1	20100000	20150000	0.86725281372189
chr1	20150000	20200000	0.397658292108617
chr1	20200000	20250000	0.121989155559396
chr1	20250000	20300000	0.97267287377676
chr1	20300000	20350000	0.2457929187099
chr1	20350000	20400000	0.614201464647556
chr1	20400000	20450000	0.443088289300296
chr1	20450000	20500000	0.15713637640146
chr1	20500000	20550000	0.310189885722927
chr1	20550000	20600000	0.377179149294679
chr1	20600000	20650000	0.313905510790434
chr1	20650000	20700000	0.363483182476075
chr1	20700000	20750000	0.0746149359486725
chr1	20750000	20800000	0.251928020565553
chr1	20800000	20850000	0.290250804692057
chr1	20850000	20900000	0.190144952582575
chr1	20900000	20950000	0.665701756280919
chr1	20950000	21000000	0.197813829902141
chr1	21000000	21050000	0.313991920675725
chr1	21050000	21100000	0.545181568771467
chr1	21100000	21150000	0.146594370395973
chr1	21150000	21200000	0.38607936747964
chr1	21200000	21250000	0.027478343522499
chr1	21250000	21300000	0.431163725130155
chr1	21300000	21350000	0.266725713421615
chr1	21350000	21400000	0.641636603227409
chr1	21400000	21450000	0.969778142619516
chr1	21450000	21500000	0.899310881164805
chr1	21500000	21550000	0.900434209673587
chr1	21550000	21600000	0.531312782182282
chr1	21600000	21650000	0.587652027391934
chr1	21650000	21700000	0.0253829038041952
chr1	21700000	21750000	0.364044846730466
chr1	21750000	21800000	0.83206238793718
chr1	21800000	21850000	0.0426648808623706
chr1	21850000	21900000	0.911365060162883
chr1	21900000	21950000	0.560108876455466
chr1	21950000	22000000	0.821628394288307
chr1	22000000	22050000	0.685532824955175
chr1	22100000	22150000	0.75548162709814
chr1	22150000	22200000	0.845542330042557
chr1	22200000	22250000	0.849279557581387
chr1	22250000	22300000	0.751852411915923
chr1	22300000	22350000	0.248709252338468
chr1	22350000	22400000	0.643775247888358
chr1	22400000	22450000	0.452550171739647
chr1	22450000	22500000	0.146637575338619
chr1	22500000	22550000	0.303169082543043
chr1	22550000	22600000	0.77717050830615
chr1	22600000	22650000	0.429543539780951
chr1	22650000	22700000	0.493746084552073
chr1	22700000	22750000	0.147264047006978
chr1	22750000	22800000	0.117539046466916
chr1	22800000	22850000	0.669266164049167
chr1	22850000	22900000	0.4567842561189
chr1	22900000	22950000	0.545138363828822
chr1	22950000	23000000	0.617420232874641
chr1	23000000	23050000	0.340995009829124
chr1	23050000	23100000	0.379793048324728
chr1	23100000	23150000	0.237022315352876
chr1	23150000	23200000	0.811561642651919
chr1	23200000	23250000	0.922187898295565
chr1	23300000	23350000	0.680067399710527
chr1	23350000	23400000	0.462357693720162
chr1	23400000	23450000	0.645525048065499
chr1	23450000	23500000	0.24006826380938
chr1	23500000	23550000	0.770063295240976
chr1	23550000	23600000	0.907541422738761
chr1	23600000	23650000	0.503251171934069
chr1	23650000	23700000	0.950703160441555
chr1	23700000	23750000	0.771165021278434
chr1	23750000	23800000	0.58659350629712
chr1	23800000	23850000	0.362467866323907
chr1	23850000	23900000	0.518610529044523
chr1	23900000	23950000	0.181806398652006
chr1	23950000	24000000	0.203538484802661
chr1	24000000	24050000	0.275777148905835
chr1	24050000	24100000	0.739733425503878
chr1	24100000	24150000	0.531788036551381
chr1	24150000	24200000	0.533624246613813
chr1	24200000	24250000	0.593052645222613
chr1	24250000	24300000	0.0942515823810244
chr1	24300000	24350000	0.951351234581236
chr1	24350000	24400000	0.624333023697911
chr1	24400000	24450000	0.573178371605712
chr1	24450000	24500000	0.123674148322568
chr1	24550000	24600000	0.576332332418829
chr1	24600000	24650000	0.0422328314359163
chr1	24650000	24700000	0.541617161003219
chr1	24700000	24750000	0.249638158605344
chr1	24750000	24800000	0.686202501566179
chr1	24800000	24850000	0.658680953101035
chr1	24850000	24900000	0.388887688751593
chr1	24900000	24950000	0.492017886846255
chr1	24950000	25000000	0.493767687023395
chr1	25000000	25050000	0.892160463156985
chr1	25050000	25100000	0.557430170011449
chr1	25100000	25150000	0.890821109934977
chr1	25150000	25200000	0.122356397571882
chr1	25250000	25300000	0.6417230131127
chr1	25300000	25350000	0.83428744248342
chr1	25350000	25400000	0.783586442288998
chr1	25400000	25450000	0.691883951524054
chr1	25500000	25550000	0.225184161068026
chr1	25550000	25600000	0.202609578535785
chr1	25600000	25650000	0.398263161305653
chr1	25700000	25750000	0.633017217169644
chr1	25750000	25800000	0.613877427577715
chr1	25800000	25850000	0.572011838154285
chr1	25850000	25900000	0.874684063856905
chr1	25900000	25950000	0.747747942364607
chr1	25950000	26000000	0.55775420708129
chr1	26000000	26050000	0.815752522088527
chr1	26050000	26100000	0.229785487459765
chr1	26100000	26150000	0.925298654166037
chr1	26150000	26200000	0.400682638093798
chr1	26200000	26250000	0.100149057052127
chr1	26250000	26300000	0.847400142576311
chr1	26300000	26350000	0.31148603400229
chr1	26350000	26400000	0.633406061653453
chr1	26400000	26450000	0.74658140891318
chr1	26450000	26500000	0.277073297185198
chr1	26500000	26550000	0.393121773130846
chr1	26550000	26600000	0.765051521894105
chr1	26600000	26650000	0.267373787561297
chr1	26650000	26700000	0.61510876844311
chr1	26700000	26750000	0.957702361150116
chr1	26750000	26800000	0.779741202393554
chr1	26800000	26850000	0.53193925385064
chr1	26850000	26900000	0.469616124084595
chr1	26900000	26950000	0.591000410446955
chr1	26950000	27000000	0.535935711045344
chr1	27000000	27050000	0.574431314942429
chr1	27050000	27100000	0.567950573545614
chr1	27100000	27150000	0.644488129442008
chr1	27150000	27200000	0.349916830485408
chr1	27200000	27250000	0.71162861031302
chr1	27250000	27300000	0.52820202631181
chr1	27300000	27350000	0.863969238080836
chr1	27350000	27400000	0.349225551403081
chr1	27700000	27750000	0.157222786286751
chr1	27850000	27900000	0.108854852995183
chr1	27950000	28000000	0.130457324317902
chr1	28100000	28150000	0.324922771165021
chr1	28850000	28900000	0.641895832883282
chr1	28900000	28950000	0.259791320127023
chr1	28950000	29000000	0.550884621200665
chr1	29000000	29050000	0.734462422501134
chr1	29100000	29150000	0.937525652934696
chr1	29200000	29250000	0.363029530578298
chr1	29250000	29300000	0.606618997213281
chr1	29350000	29400000	0.296126676891836
chr1	29400000	29450000	0.304962087662829
chr1	29450000	29500000	0.211228964593549
chr1	29500000	29550000	0.534509947938044
chr1	29550000	29600000	0.434533710656499
chr1	29600000	29650000	0.652178609232896
chr1	29650000	29700000	0.278909507247629
chr1	30000000	30050000	0.782225486595667
chr1	30050000	30100000	0.920070856105939
chr1	30200000	30250000	0.264500658875375
chr1	30250000	30300000	0.489317577930915
chr1	30700000	30750000	0.3220496424791
chr1	30750000	30800000	0.0348447862435463
chr1	30900000	30950000	0.323237778401849
chr1	30950000	31000000	0.361279730401158
chr1	31000000	31050000	0.778704283770063
chr1	31050000	31100000	0.236028601672031
chr1	31100000	31150000	0.276598042816098
chr1	31200000	31250000	0.536518977771057
chr1	31250000	31300000	0.341945518567324
chr1	31300000	31350000	0.265753602212093
chr1	31600000	31650000	0.459570974919531
chr1	31650000	31700000	0.942451016396276
chr1	31750000	31800000	0.859043874619256
chr1	31900000	31950000	0.352573934458102
chr1	32000000	32050000	0.289840357736925
chr1	32050000	32100000	0.522023719513512
chr1	32100000	32150000	0.633881316022553
chr1	32250000	32300000	0.850640513274719
chr1	32300000	32350000	0.934306884707611
chr1	32500000	32550000	0.183837030956341
chr1	32550000	32600000	0.747877557192543
chr1	32600000	32650000	0.0743341038214772
chr1	32650000	32700000	0.339482836836534
chr1	32700000	32750000	0.267352185089974
chr1	32750000	32800000	0.580890453867922
chr1	32800000	32850000	0.148192953273855
chr1	32850000	32900000	0.49419973644985
chr1	32900000	32950000	0.598086021040807
chr1	32950000	33000000	0.427275280292065
chr1	33000000	33050000	0.403426151951783
chr1	33050000	33100000	0.89950530340671
chr1	33100000	33150000	0.177766736514657
chr1	33150000	33200000	0.848307446371865
chr1	33200000	33250000	0.829858935862263
chr1	33250000	33300000	0.173943099090536
chr1	33300000	33350000	0.52033872675034
chr1	33350000	33400000	0.260720226393899
chr1	33400000	33450000	0.524140761703139
chr1	33450000	33500000	0.276619645287421
chr1	33500000	33550000	0.332505238599296
chr1	33550000	33600000	0.875656175066428
chr1	33600000	33650000	0.865459808602104
chr1	33650000	33700000	0.917672981789117
chr1	33700000	33750000	0.474865524616016
chr1	33750000	33800000	0.0642025447711219
chr1	33800000	33850000	0.186818171998877
chr1	33850000	33900000	0.283575641053337
chr1	33900000	33950000	0.95495884729213
chr1	33950000	34000000	0.921734246397788
chr1	34000000	34050000	0.596811475232767
chr1	34050000	34100000	0.0696463675444471
chr1	34100000	34150000	0.698731934933356
chr1	34150000	34200000	0.463913071655397
chr1	34200000	34250000	0.3954548400337
chr1	34250000	34300000	0.343220064375365
chr1	34300000	34350000	0.922187898295565
chr1	34350000	34400000	0.92683242962995
chr1	34400000	34450000	0.576051500291633
chr1	34450000	34500000	0.807154738502085
chr1	34500000	34550000	0.846514441252079
chr1	34550000	34600000	0.907887062279925
chr1	34600000	34650000	0.492860383227841
chr1	34650000	34700000	0.962454904841114
chr1	34700000	34750000	0.510099155343371
chr1	34750000	34800000	0.930656067054071
chr1	34800000	34850000	0.675012421421011
chr1	34850000	34900000	0.174072713918472
chr1	34900000	34950000	0.147436866777559
chr1	34950000	35000000	0.23808083644769
chr1	35000000	35050000	0.360631656261476
chr1	35050000	35100000	0.653453155040937
chr1	35100000	35150000	0.621481497483312
chr1	35150000	35200000	0.556760493400445
chr1	35200000	35250000	0.330906655721415
chr1	35250000	35300000	0.305480546974574
chr1	35300000	35350000	0.703376466267741
chr1	35350000	35400000	0.500421248190793
chr1	35400000	35450000	0.102546931368949
chr1	35450000	35500000	0.807133136030762
chr1	35500000	35550000	0.370395973299345
chr1	35550000	35600000	0.111274329783327
chr1	35600000	35650000	0.356548789181482
chr1	35650000	35700000	0.34890151433324
chr1	35700000	35750000	0.449957875180921
chr1	35750000	35800000	0.474822319673371
chr1	35800000	35850000	0.286707999395131
chr1	35850000	35900000	0.939621092653
chr1	35900000	35950000	0.666781879847055
chr1	35950000	36000000	0.837311788468601
chr1	36000000	36050000	0.156250675077229
chr1	36050000	36100000	0.567756151303709
chr1	36100000	36150000	0.92436974789916
chr1	36150000	36200000	0.746494999027889
chr1	36200000	36250000	0.458966105722495
chr1	36250000	36300000	0.402108401201097
chr1	36300000	36350000	0.622302391393575
chr1	36350000	36400000	0.317534725972651
chr1	36400000	36450000	0.896221727765656
chr1	36450000	36500000	0.473288544209458
chr1	36500000	36550000	0.584109222095008
chr1	36550000	36600000	0.418828714004882
chr1	36600000	36650000	0.142425093430688
chr1	36650000	36700000	0.590028299237433
chr1	36700000	36750000	0.778077812101704
chr1	36750000	36800000	0.875483355295846
chr1	36800000	36850000	0.298243719081463
chr1	36850000	36900000	0.665528936510337
chr1	36900000	36950000	0.125099911429868
chr1	36950000	37000000	0.105484867468838
chr1	37000000	37050000	0.22609146486358
chr1	37050000	37100000	0.0686094489209566
chr1	37100000	37150000	0.41118143915664
chr1	37150000	37200000	0.33444946101834
chr1	37200000	37250000	0.4331079475492
chr1	37250000	37300000	0.864811734462422
chr1	37300000	37350000	0.336393683437385
chr1	37350000	37400000	0.116653345142684
chr1	37400000	37450000	0.56291719772742
chr1	38300000	38350000	0.273487286945627
chr1	38350000	38400000	0.599835821217947
chr1	38400000	38450000	0.0576785984316606
chr1	38450000	38500000	0.105528072411484
chr1	38500000	38550000	0.322870536389363
chr1	38550000	38600000	0.198721133697695
chr1	38600000	38650000	0.333563759694109
chr1	38650000	38700000	0.13203430472446
chr1	38700000	38750000	0.349852023071439
chr1	38750000	38800000	0.47989890043421
chr1	38800000	38850000	0.0769264003802035
chr1	38850000	38900000	0.193190901039079
chr1	38900000	38950000	0.739128556306841
chr1	38950000	39000000	0.854744982826035
chr1	39000000	39050000	0.853297617247413
chr1	39050000	39100000	0.694238620898231
chr1	39100000	39150000	0.376876714696161
chr1	39150000	39200000	0.757037005033376
chr1	39200000	39250000	0.887861571363764
chr1	39250000	39300000	0.843576505152189
chr1	39300000	39350000	0.6059709230736
chr1	39400000	39450000	0.483139271132618
chr1	39450000	39500000	0.835605193234106
chr1	39500000	39550000	0.483657730444363
chr1	39550000	39600000	0.36343997753343
chr1	39600000	39650000	0.478689162040137
chr1	39650000	39700000	0.457777969799745
chr1	39700000	39750000	0.703441273681709
chr1	39750000	39800000	0.778941910954613
chr1	39800000	39850000	0.769760860642458
chr1	39850000	39900000	0.439955930958502
chr1	39900000	39950000	0.424920610917889
chr1	39950000	40000000	0.453803115076365
chr1	40000000	40050000	0.666911494674991
chr1	40050000	40100000	0.488777516147847
chr1	40100000	40150000	0.412823226977166
chr1	40150000	40200000	0.164978073491607
chr1	40200000	40250000	0.87440323172971
chr1	40250000	40300000	0.250048605560476
chr1	40300000	40350000	0.237324749951394
chr1	40350000	40400000	0.155667408351515
chr1	40400000	40450000	0.391696010023547
chr1	40450000	40500000	0.138536648592599
chr1	40500000	40550000	0.682983733339094
chr1	40550000	40600000	0.719146270333326
chr1	40600000	40650000	0.232464193903783
chr1	40650000	40700000	0.266704110950293
chr1	40700000	40750000	0.644855371454494
chr1	40750000	40800000	0.397118230325549
chr1	40800000	40850000	0.0795402994102525
chr1	40850000	40900000	0.418051025037264
chr1	40900000	40950000	0.7658076083904
chr1	40950000	41000000	0.332678058369878
chr1	41000000	41050000	0.840206519625845
chr1	41050000	41100000	0.857812533753861
chr1	41100000	41150000	0.475232766628502
chr1	41150000	41200000	0.971916787280465
chr1	41200000	41250000	0.834309044954743
chr1	41300000	41350000	0.630014473655786
chr1	41350000	41400000	0.467261454710419
chr1	41400000	41450000	0.633514074010067
chr1	41450000	41500000	0.952885010045149
chr1	41500000	41550000	0.666652265019118
chr1	41550000	41600000	0.308332073189173
chr1	41600000	41650000	0.244367155602601
chr1	41650000	41700000	0.388153204726621
chr1	41700000	41750000	0.798643364800933
chr1	41750000	41800000	0.981097837592621
chr1	41800000	41850000	0.515283748460824
chr1	41850000	41900000	0.551273465684474
chr1	41900000	41950000	0.599252554492234
chr1	41950000	42000000	0.165928582229807
chr1	42000000	42050000	0.662979844894256
chr1	42150000	42200000	0.322956946274654
chr1	42200000	42250000	0.671296796353503
chr1	42250000	42300000	0.261605927718131
chr1	42300000	42350000	0.59644423322028
chr1	42350000	42400000	0.128275474714307
chr1	42400000	42450000	0.373225897042622
chr1	42450000	42500000	0.498044976345294
chr1	42500000	42550000	0.517011946166641
chr1	42550000	42600000	0.919530794322871
chr1	42600000	42650000	0.317059471603551
chr1	42650000	42700000	0.318355619882915
chr1	42700000	42750000	0.788987060119678
chr1	42750000	42800000	0.682918925925126
chr1	42800000	42850000	0.315396081311702
chr1	42850000	42900000	0.284720572033441
chr1	42900000	42950000	0.593571104534359
chr1	42950000	43000000	0.356916031193969
chr1	43000000	43050000	0.894299107817934
chr1	43050000	43100000	0.772936423926897
chr1	43100000	43150000	0.584195631980299
chr1	43150000	43200000	0.432524680823486
chr1	43200000	43250000	0.759672506534748
chr1	43250000	43300000	0.946080231578493
chr1	43300000	43350000	0.974876325851677
chr1	43350000	43400000	0.855760298978203
chr1	43400000	43450000	0.593830334190231
chr1	43450000	43500000	0.905273163249876
chr1	43500000	43550000	0.501134129744443
chr1	43550000	43600000	0.735952993022402
chr1	43600000	43650000	0.254196280054438
chr1	43650000	43700000	0.486833293728803
chr1	43700000	43750000	0.523838327104621
chr1	43750000	43800000	0.421421010563608
chr1	43800000	43850000	0.578103735067292
chr1	43850000	43900000	0.569462746538204
chr1	43900000	43950000	0.176621805534553
chr1	43950000	44000000	0.783456827461062
chr1	44000000	44050000	0.292000604869197
chr1	44050000	44100000	0.0543302153766391
chr1	44100000	44150000	0.249162904236245
chr1	44150000	44200000	0.379641831025469
chr1	44200000	44250000	0.528482858439005
chr1	44250000	44300000	0.229763884988443
chr1	44300000	44350000	0.967553088073276
chr1	44350000	44400000	0.66436240305891
chr1	44400000	44450000	0.331057873020674
chr1	44450000	44500000	0.267071352962779
chr1	44500000	44550000	0.749108898057938
chr1	44550000	44600000	0.426411181439157
chr1	44600000	44650000	0.612473266941738
chr1	44650000	44700000	0.261865157374004
chr1	44700000	44750000	0.330453003823637
chr1	44750000	44800000	0.0930202415156294
chr1	44800000	44850000	0.732086150655635
chr1	44850000	44900000	0.673305826186516
chr1	44900000	44950000	0.623360912488389
chr1	44950000	45000000	0.32427469702534
chr1	45000000	45050000	0.598021213626839
chr1	45050000	45100000	0.509991142986758
chr1	45100000	45150000	0.457929187099004
chr1	45150000	45200000	0.243611069106306
chr1	45200000	45250000	0.0556695685986477
chr1	45250000	45300000	0.389427750534661
chr1	45300000	45350000	0.0882893002959538
chr1	45350000	45400000	0.832710462076862
chr1	45400000	45450000	0.310513922792767
chr1	45500000	45550000	0.841178630835368
chr1	45550000	45600000	0.517595212892355
chr1	45600000	45650000	0.77367090795187
chr1	45650000	45700000	0.593592707005681
chr1	45700000	45750000	0.403037307467974
chr1	45750000	45800000	0.0987016914735046
chr1	45800000	45850000	0.394612343652114
chr1	45850000	45900000	0.62353373225897
chr1	45900000	45950000	0.106111339137197
chr1	45950000	46000000	0.351623425719902
chr1	46000000	46050000	0.287399278477458
chr1	46050000	46100000	0.967121038646821
chr1	46100000	46150000	0.424942213389212
chr1	46150000	46200000	0.752889330539414
chr1	46200000	46250000	0.726534315525696
chr1	46250000	46300000	0.380138687865892
chr1	46300000	46350000	0.807478775571925
chr1	46350000	46400000	0.900823054157396
chr1	46400000	46450000	0.436413125661576
chr1	46450000	46500000	0.843382082910285
chr1	46500000	46550000	0.363634399775334
chr1	46550000	46600000	0.39919206757253
chr1	46600000	46650000	0.936294312069301
chr1	46650000	46700000	0.246916247218682
chr1	46700000	46750000	0.567864163660323
chr1	46750000	46800000	0.535244431963017
chr1	46800000	46850000	0.133049620876628
chr1	46850000	46900000	0.189842517984057
chr1	46900000	46950000	0.389686980190534
chr1	46950000	47000000	0.174159123803763
chr1	47000000	47050000	0.190663411894321
chr1	47050000	47100000	0.581884167548768
chr1	47100000	47150000	0.0980752198051457
chr1	47150000	47200000	0.507614871141259
chr1	47200000	47250000	0.861398543993433
chr1	47250000	47300000	0.411894320710289
chr1	47300000	47350000	0.756345725951049
chr1	47350000	47400000	0.572271067810157
chr1	47400000	47450000	0.680693871378886
chr1	47450000	47500000	0.724093236266229
chr1	47500000	47550000	0.385193666155408
chr1	47550000	47600000	0.659523449482621
chr1	47600000	47650000	0.72839212805945
chr1	47650000	47700000	0.546304897280249
chr1	47700000	47750000	0.688146723985224
chr1	47750000	47800000	0.297638849884427
chr1	47800000	47850000	0.598539672938584
chr1	47850000	47900000	0.687369035017606
chr1	47900000	47950000	0.931304141193753
chr1	47950000	48000000	0.709338748352812
chr1	48000000	48050000	0.731373269101985
chr1	48050000	48100000	0.775831155084142
chr1	48100000	48150000	0.895120001728198
chr1	48150000	48200000	0.805945000108012
chr1	48200000	48250000	0.986606467779914
chr1	48250000	48300000	0.823054157395606
chr1	48300000	48350000	0.920394893175779
chr1	48350000	48400000	0.333995809120563
chr1	48400000	48450000	0.559828044328271
chr1	48450000	48500000	0.490397701497051
chr1	48500000	48550000	0.728068090989609
chr1	48550000	48600000	0.956924672182498
chr1	48600000	48650000	0.777019291006891
chr1	48650000	48700000	0.678468816832646
chr1	48700000	48750000	0.786934825344019
chr1	48750000	48800000	0.659134604998812
chr1	48800000	48850000	0.683178155580998
chr1	48850000	48900000	0.614784731373269
chr1	48900000	48950000	0.134583396340541
chr1	48950000	49000000	0.66753796634335
chr1	49000000	49050000	0.945691387094684
chr1	49050000	49100000	0.147415264306237
chr1	49100000	49150000	0.453155040936683
chr1	49150000	49200000	0.355943919984446
chr1	49200000	49250000	0.745998142187466
chr1	49250000	49300000	0.285498261001059
chr1	49300000	49350000	0.405888833682573
chr1	49350000	49400000	0.862025015661792
chr1	49400000	49450000	0.302283381218811
chr1	49450000	49500000	0.162753018945367
chr1	49500000	49550000	0.331554729861096
chr1	49550000	49600000	0.492730768399905
chr1	49600000	49650000	0.589077790499233
chr1	49650000	49700000	0.648614201464648
chr1	49700000	49750000	0.583590762783262
chr1	49750000	49800000	0.784040094186775
chr1	49800000	49850000	0.567864163660323
chr1	49850000	49900000	0.37622864055648
chr1	49900000	49950000	0.431293339958091
chr1	49950000	50000000	0.697932643494416
chr1	50000000	50050000	0.745976539716144
chr1	50050000	50100000	0.71782851958264
chr1	50100000	50150000	0.836469292087015
chr1	50150000	50200000	0.817891166749476
chr1	50200000	50250000	0.73649305480547
chr1	50250000	50300000	0.626601283186797
chr1	50300000	50350000	0.810632736385042
chr1	50350000	50400000	0.235596552245577
chr1	50400000	50450000	0.324209889611372
chr1	50450000	50500000	0.816141366572336
chr1	50500000	50550000	0.632001901017476
chr1	50550000	50600000	0.619472467650299
chr1	50650000	50700000	0.36192780454084
chr1	50700000	50750000	0.359940377179149
chr1	50750000	50800000	0.800025922965587
chr1	50800000	50850000	0.447214361322935
chr1	50850000	50900000	0.371195264738286
chr1	50900000	50950000	0.741958480050118
chr1	50950000	51000000	0.471344321790413
chr1	51000000	51050000	0.829534898792422
chr1	51050000	51100000	0.316216975221965
chr1	51100000	51150000	0.673370633600484
chr1	51250000	51300000	0.682249249314121
chr1	51300000	51350000	0.581387310708345
chr1	51350000	51400000	0.338165086085848
chr1	51400000	51450000	0.579335075932687
chr1	51450000	51500000	0.150634032533322
chr1	51500000	51550000	0.139379144974185
chr1	51550000	51600000	0.357412888034391
chr1	51600000	51650000	0.298762178393208
chr1	51650000	51700000	0.184485105096023
chr1	51700000	51750000	0.467131839882483
chr1	51750000	51800000	0.0493184420297682
chr1	51800000	51850000	0.191030653906807
chr1	51850000	51900000	0.557408567540127
chr1	51900000	51950000	0.626687693072087
chr1	51950000	52000000	0.723812404139033
chr1	52000000	52050000	0.21297876477069
chr1	52050000	52100000	0.182432870320365
chr1	52100000	52150000	0.806593074247694
chr1	52150000	52200000	0.370374370828023
chr1	52200000	52250000	0.337884253958653
chr1	52250000	52300000	0.444794884534791
chr1	52300000	52350000	0.922835972435247
chr1	52350000	52400000	0.156445097319133
chr1	52400000	52450000	0.705061459030913
chr1	52450000	52500000	0.651897777105701
chr1	52500000	52550000	0.663023049836901
chr1	52550000	52600000	0.536216543172539
chr1	52600000	52650000	0.826208118208723
chr1	52650000	52700000	0.290618046704543
chr1	52700000	52750000	0.543755805664168
chr1	52750000	52800000	0.710051629906461
chr1	52800000	52850000	0.171221187703873
chr1	52850000	52900000	0.20392732928647
chr1	52900000	52950000	0.521008403361344
chr1	52950000	53000000	0.199109978181504
chr1	53000000	53050000	0.436110691063058
chr1	53050000	53100000	0.686224104037502
chr1	53100000	53150000	0.129787647706898
chr1	53150000	53200000	0.909939297055583
chr1	53200000	53250000	0.427685727247197
chr1	53250000	53300000	0.574884966840207
chr1	53300000	53350000	0.376142230671189
chr1	53350000	53400000	0.381672463329805
chr1	53400000	53450000	0.793804411224644
chr1	53450000	53500000	0.286059925255449
chr1	53500000	53550000	0.493854096908686
chr1	53550000	53600000	0.360696463675445
chr1	53600000	53650000	0.33587522412564
chr1	53650000	53700000	0.524291979002398
chr1	53700000	53750000	0.137996586809531
chr1	53750000	53800000	0.537491088980579
chr1	53800000	53850000	0.448164870061135
chr1	53850000	53900000	0.833898597999611
chr1	53900000	53950000	0.823702231535288
chr1	53950000	54000000	0.607871940549999
chr1	54000000	54050000	0.589812274524206
chr1	54050000	54100000	0.581646540364218
chr1	54100000	54150000	0.633406061653453
chr1	54150000	54200000	0.320019010174764
chr1	54200000	54250000	0.21917867404031
chr1	54250000	54300000	0.348534272320754
chr1	54300000	54350000	0.857618111511957
chr1	54350000	54400000	0.690652610658659
chr1	54400000	54450000	0.408934782139077
chr1	54450000	54500000	0.213626838910371
chr1	54500000	54550000	0.597524356786416
chr1	54550000	54600000	0.490138471841179
chr1	54600000	54650000	0.295629820051414
chr1	54650000	54700000	0.361582164999676
chr1	54700000	54750000	0.179797368818993
chr1	54750000	54800000	0.432913525307295
chr1	54800000	54850000	0.152643062366335
chr1	54850000	54900000	0.616253699423214
chr1	54900000	54950000	0.543907022963427
chr1	54950000	55000000	0.073037955542114
chr1	55000000	55050000	0.427102460521484
chr1	55050000	55100000	0.234732453392668
chr1	55100000	55150000	0.102136484413817
chr1	55150000	55200000	0.937374435635437
chr1	55200000	55250000	0.570089218206563
chr1	55250000	55300000	0.807608390399862
chr1	55300000	55350000	0.327644682551684
chr1	55350000	55400000	0.298373333909399
chr1	55400000	55450000	0.317469918558683
chr1	55450000	55500000	0.318917284137305
chr1	55500000	55550000	0.934069257523061
chr1	55550000	55600000	0.569376336652913
chr1	55600000	55650000	0.0969086863537189
chr1	55650000	55700000	0.033937482447992
chr1	55700000	55750000	0.0841632282733145
chr1	55750000	55800000	0.0102611738782917
chr1	55800000	55850000	0.541617161003219
chr1	55850000	55900000	0.217558488691106
chr1	55900000	55950000	0.732410187725476
chr1	55950000	56000000	0.524140761703139
chr1	56000000	56050000	0.400466613380571
chr1	56050000	56100000	0.480179732561405
chr1	56150000	56200000	0.887839968892441
chr1	56200000	56250000	0.511784148106543
chr1	56250000	56300000	0.478559547212201
chr1	56350000	56400000	0.255665248104383
chr1	56400000	56450000	0.657557624592253
chr1	56450000	56500000	0.5301894536735
chr1	56500000	56550000	0.672312112505671
chr1	56550000	56600000	0.492471538744032
chr1	56600000	56650000	0.571342161543281
chr1	56650000	56700000	0.515089326218919
chr1	56700000	56750000	0.441576116307706
chr1	56750000	56800000	0.00578946231448874
chr1	56800000	56850000	0.587889654576484
chr1	56850000	56900000	0.471257911905122
chr1	56900000	56950000	0.910025706940874
chr1	56950000	57000000	0.751096325419628
chr1	57000000	57050000	0.349657600829535
chr1	57050000	57100000	0.848134626601283
chr1	57100000	57150000	0.716921215787086
chr1	57150000	57200000	0.810438314143138
chr1	57200000	57250000	0.881899289278693
chr1	57250000	57300000	0.324814758808408
chr1	57300000	57350000	0.545332786070726
chr1	57350000	57400000	0.215419844030157
chr1	57400000	57450000	0.278023805923398
chr1	57450000	57500000	0.38314143137975
chr1	57500000	57550000	0.646021904905921
chr1	57550000	57600000	0.359119483268886
chr1	57600000	57650000	0.242271715884297
chr1	57650000	57700000	0.486876498671448
chr1	57700000	57750000	0.12090903199326
chr1	57750000	57800000	0.253224168844916
chr1	57800000	57850000	0.529282149877946
chr1	57850000	57900000	0.255449223391156
chr1	57900000	57950000	0.382795791838586
chr1	57950000	58000000	0.460953533084185
chr1	58000000	58050000	0.127757015402562
chr1	58050000	58100000	0.397291050096131
chr1	58100000	58150000	0.793480374154803
chr1	58150000	58200000	0.709338748352812
chr1	58200000	58250000	0.400920265278348
chr1	58250000	58300000	0.811842474779115
chr1	58300000	58350000	0.840768183880236
chr1	58350000	58400000	0.733814348361453
chr1	58400000	58450000	0.405240759542892
chr1	58450000	58500000	0.310967574690545
chr1	58500000	58550000	0.138925493076408
chr1	58550000	58600000	0.0732539802553412
chr1	58600000	58650000	0.126525674537167
chr1	58650000	58700000	0.395822082046186
chr1	58700000	58750000	0.315741720852866
chr1	58750000	58800000	0.0866043075327817
chr1	58800000	58850000	0.638396232529001
chr1	58850000	58900000	0.369942321401568
chr1	58900000	58950000	0.283640448467305
chr1	58950000	59000000	0.219459506167506
chr1	59000000	59050000	0.458642068652654
chr1	59050000	59100000	0.24205569117107
chr1	59100000	59150000	0.781080555615562
chr1	59150000	59200000	0.552439999135901
chr1	59200000	59250000	0.918925925125834
chr1	59250000	59300000	0.291741375213324
chr1	59300000	59350000	0.187768680737076
chr1	59350000	59400000	0.438400553023266
chr1	59400000	59450000	0.577671685640837
chr1	59450000	59500000	0.667926810827159
chr1	59500000	59550000	0.747920762135188
chr1	59550000	59600000	0.693266509688708
chr1	59600000	59650000	0.0690414983474109
chr1	59650000	59700000	0.0345207491737055
chr1	59700000	59750000	0.173467844721436
chr1	59750000	59800000	0.031712427901752
chr1	59800000	59850000	0.470933874835281
chr1	59850000	59900000	0.613142943552742
chr1	59900000	59950000	0.2341923916096
chr1	59950000	60000000	0.748244799205029
chr1	60000000	60050000	0.349311961288371
chr1	60050000	60100000	0.190209759996544
chr1	60100000	60150000	0.0410662979844895
chr1	60150000	60200000	0.444578859821564
chr1	60200000	60250000	0.720831263096498
chr1	60250000	60300000	0.559568814672398
chr1	60300000	60350000	0.219805145708669
chr1	60350000	60400000	0.372361798189713
chr1	60400000	60450000	0.225594608023158
chr1	60450000	60500000	0.0115789246289776
chr1	60500000	60550000	0.14752327666285
chr1	60550000	60600000	0.279881618457152
chr1	60600000	60650000	0.503640016417878
chr1	60650000	60700000	0.410511762545635
chr1	60700000	60750000	0.224860123998185
chr1	60750000	60800000	0.632563565271867
chr1	60800000	60850000	0.317945172927783
chr1	60850000	60900000	0.240219481108639
chr1	60900000	60950000	0.658292108617226
chr1	60950000	61000000	0.417726987967423
chr1	61000000	61050000	0.517811237605582
chr1	61050000	61100000	0.541876390659091
chr1	61100000	61150000	0.307381564450973
chr1	61150000	61200000	0.138601456006567
chr1	61200000	61250000	0.0149489101553217
chr1	61250000	61300000	0.213907671037567
chr1	61300000	61350000	0.0544814326758981
chr1	61350000	61400000	0.0286664794452486
chr1	61400000	61450000	0.131429435527424
chr1	61450000	61500000	0.158929381521246
chr1	61500000	61550000	0.023244259143246
chr1	61550000	61600000	0.0533148992244713
chr1	61600000	61650000	0.00924585772612385
chr1	61650000	61700000	0.0644833768983172
chr1	61700000	61750000	0.0918321055928798
chr1	61750000	61800000	0.530772720399214
chr1	61800000	61850000	0.558272666393035
chr1	61850000	61900000	0.046877362770301
chr1	61900000	61950000	0.883001015316152
chr1	61950000	62000000	0.155732215765484
chr1	62050000	62100000	0.021472856494783
chr1	62150000	62200000	0.168456071374565
chr1	62200000	62250000	0.36145255017174
chr1	62250000	62300000	0.0164826856192348
chr1	62300000	62350000	0.115249184506708
chr1	62350000	62400000	0.00969950962390098
chr1	62400000	62450000	0.0110604653172323
chr1	62450000	62500000	0.0150137175692899
chr1	62500000	62550000	0.0172819770581755
chr1	62550000	62600000	0.116394115486812
chr1	62600000	62650000	0.0680045797239204
chr1	62650000	62700000	0.590136311594046
chr1	62700000	62750000	0.250113412974444
chr1	62750000	62800000	0.288198569916398
chr1	62800000	62850000	0.119850510898447
chr1	62850000	62900000	0.629215182216846
chr1	62900000	62950000	0.218746624613856
chr1	62950000	63000000	0.277526949082975
chr1	63000000	63050000	0.470674645179408
chr1	63100000	63150000	0.00732323777840183
chr1	63150000	63200000	0.0191613920632521
chr1	63200000	63250000	0.428074571731006
chr1	63300000	63350000	0.0782441511308893
chr1	63350000	63400000	0.456417014106414
chr1	63400000	63450000	0.344602622540019
chr1	63450000	63500000	0.911559482404787
chr1	63500000	63550000	0.352077077617679
chr1	63550000	63600000	0.469292087014754
chr1	63600000	63650000	0.0995441878550907
chr1	63650000	63700000	0.978354323734635
chr1	63700000	63750000	0.0343047244604783
chr1	63750000	63800000	0.201896696982135
chr1	63800000	63850000	0.58110647858115
chr1	63850000	63900000	0.0233306690285369
chr1	63900000	63950000	0.570002808321272
chr1	63950000	64000000	0.152794279665594
chr1	64000000	64050000	0.0630144088483723
chr1	64050000	64100000	0.011470912272364
chr1	64100000	64150000	0.0783305610161803
chr1	64150000	64200000	0.359573135166663
chr1	64200000	64250000	0.107904344256983
chr1	64250000	64300000	0.150763647361258
chr1	64300000	64350000	0.729018599727809
chr1	64350000	64400000	0.115832451232421
chr1	64400000	64450000	0.548767579011039
chr1	64450000	64500000	0.229051003434793
chr1	64500000	64550000	0.843598107623512
chr1	64550000	64600000	0.288198569916398
chr1	64600000	64650000	0.565250264630274
chr1	64650000	64700000	0.446976734138385
chr1	64700000	64750000	0.6774751031518
chr1	64750000	64800000	0.310924369747899
chr1	64800000	64850000	0.547341815903739
chr1	64850000	64900000	0.0940139551964745
chr1	64900000	64950000	0.368494955822946
chr1	64950000	65000000	0.855004212481908
chr1	65000000	65050000	0.193255708453047
chr1	65050000	65100000	0.70471581948975
chr1	65100000	65150000	0.996370784817783
chr1	65150000	65200000	0.627098140027219
chr1	65200000	65250000	0.681039510920049
chr1	65250000	65300000	0.472986109610939
chr1	65300000	65350000	0.532090471149899
chr1	65350000	65400000	0.458318031582813
chr1	65400000	65450000	0.625348339850079
chr1	65450000	65500000	0.635371886543821
chr1	65500000	65550000	0.678468816832646
chr1	65550000	65600000	0.880322308872135
chr1	65600000	65650000	0.811734462422501
chr1	65650000	65700000	0.762999287118446
chr1	65700000	65750000	0.86876498671448
chr1	65750000	65800000	0.912077941716532
chr1	65800000	65850000	0.815104447948845
chr1	65850000	65900000	0.809595817761552
chr1	65900000	65950000	0.694670670324685
chr1	65950000	66000000	0.544641506988399
chr1	66000000	66050000	0.677107861139314
chr1	66050000	66100000	0.751722797087987
chr1	66100000	66150000	0.299669482188762
chr1	66150000	66200000	0.248644444924499
chr1	66200000	66250000	0.708193817372707
chr1	66250000	66300000	0.136354798989004
chr1	66300000	66350000	0.390313451858893
chr1	66350000	66400000	0.541854788187769
chr1	66400000	66450000	0.409172409323627
chr1	66450000	66500000	0.204035341643084
chr1	66500000	66550000	0.135793134734614
chr1	66550000	66600000	0.223996025145277
chr1	66600000	66650000	0.114212265883217
chr1	66650000	66700000	0.387375515759003
chr1	66750000	66800000	0.0489079950746365
chr1	66800000	66850000	0.202976820548271
chr1	66850000	66900000	0.314164740446307
chr1	66900000	66950000	0.474390270246916
chr1	66950000	67000000	0.705579918342658
chr1	67000000	67050000	0.73506729169817
chr1	67050000	67100000	0.261217083234322
chr1	67100000	67150000	0.63409734073578
chr1	67200000	67250000	0.946598690890238
chr1	67250000	67300000	0.223736795489404
chr1	67300000	67350000	0.193190901039079
chr1	67350000	67400000	0.813030610701864
chr1	67400000	67450000	0.131321423170811
chr1	67450000	67500000	0.140977727852066
chr1	67500000	67550000	0.485817977576635
chr1	67550000	67600000	0.907563025210084
chr1	67600000	67650000	0.586463891469184
chr1	67650000	67700000	0.660020306323043
chr1	67700000	67750000	0.36097729580264
chr1	67750000	67800000	0.421183383379059
chr1	67800000	67850000	0.453997537318269
chr1	67850000	67900000	0.89045386792249
chr1	67900000	67950000	0.764662677410296
chr1	67950000	68000000	0.663066254779547
chr1	68000000	68050000	0.795402994102525
chr1	68050000	68100000	0.586571903825798
chr1	68100000	68150000	0.482707221706163
chr1	68150000	68200000	0.409712471106695
chr1	68200000	68250000	0.456654641290964
chr1	68300000	68350000	0.595990581322503
chr1	68350000	68400000	0.436413125661576
chr1	68400000	68450000	0.156488302261779
chr1	68450000	68500000	0.0851137370115141
chr1	68500000	68550000	0.840120109740554
chr1	68550000	68600000	0.945518567324102
chr1	68650000	68700000	0.245533689054028
chr1	68700000	68750000	0.389427750534661
chr1	68750000	68800000	0.389254930764079
chr1	68800000	68850000	0.34373852368711
chr1	68850000	68900000	0.697695016309866
chr1	68900000	68950000	0.919552396794193
chr1	68950000	69000000	0.878032446911927
chr1	69050000	69100000	0.832019182994535
chr1	69100000	69150000	0.311313214231708
chr1	69150000	69200000	0.660646777991402
chr1	69200000	69250000	0.0804476032058068
chr1	69250000	69300000	0.466310945972219
chr1	69300000	69350000	0.343392884145946
chr1	69350000	69400000	0.190425784709771
chr1	69400000	69450000	0.776868073707632
chr1	69450000	69500000	0.530643105571277
chr1	69500000	69550000	0.546823356591994
chr1	69550000	69600000	0.647793307554384
chr1	69600000	69650000	0.486876498671448
chr1	69700000	69750000	0.722645870687607
chr1	69750000	69800000	0.606510984856668
chr1	69800000	69850000	0.532198483506513
chr1	69850000	69900000	0.321271953511482
chr1	69900000	69950000	0.595472122010758
chr1	69950000	70000000	0.602125683178156
chr1	70000000	70050000	0.196582489036746
chr1	70050000	70100000	0.463502624700266
chr1	70100000	70150000	0.303341902313625
chr1	70150000	70200000	0.837398198353892
chr1	70200000	70250000	0.240608325592448
chr1	70250000	70300000	0.231427275280292
chr1	70300000	70350000	0.718606208550258
chr1	70350000	70400000	0.843382082910285
chr1	70400000	70450000	0.663303881964097
chr1	70450000	70500000	0.3336501695794
chr1	70500000	70550000	0.277267719427102
chr1	70550000	70600000	0.400704240565121
chr1	70600000	70650000	0.598863710008425
chr1	70650000	70700000	0.107450692359206
chr1	70700000	70750000	0.224665701756281
chr1	70800000	70850000	0.339785271435052
chr1	70850000	70900000	0.439847918601888
chr1	70900000	70950000	0.521483657730444
chr1	70950000	71000000	0.743276230800804
chr1	71000000	71050000	0.763539348901514
chr1	71050000	71100000	0.193298913395692
chr1	71100000	71150000	0.881920891750016
chr1	71150000	71200000	0.369056620077337
chr1	71200000	71250000	0.841286643191981
chr1	71250000	71300000	0.6798513749973
chr1	71300000	71350000	0.311939685900067
chr1	71350000	71400000	0.906115659631462
chr1	71400000	71450000	0.593376682292454
chr1	71450000	71500000	0.605603681061113
chr1	71500000	71550000	0.472964507139617
chr1	71550000	71600000	0.888898489987255
chr1	71600000	71650000	0.465792486660474
chr1	71650000	71700000	0.908340714177702
chr1	71700000	71750000	0.517422393121773
chr1	71750000	71800000	0.282279492773973
chr1	71800000	71850000	0.391091140826511
chr1	71850000	71900000	0.371454494394159
chr1	71900000	71950000	0.680283424423754
chr1	71950000	72000000	0.114817135080253
chr1	72000000	72050000	0.490613726210278
chr1	72050000	72100000	0.83476269685252
chr1	72100000	72150000	0.177529109330107
chr1	72150000	72200000	0.481605495668704
chr1	72200000	72250000	0.369186234905273
chr1	72250000	72300000	0.212762740057463
chr1	72300000	72350000	0.748698451102806
chr1	72350000	72400000	0.700244107925947
chr1	72400000	72450000	0.886133373657946
chr1	72450000	72500000	0.466505368214124
chr1	72500000	72550000	0.489641615000756
chr1	72550000	72600000	0.580955261281891
chr1	72600000	72650000	0.653085913028451
chr1	72650000	72700000	0.0757814694000993
chr1	72700000	72750000	0.594867252813722
chr1	72750000	72800000	0.171199585232551
chr1	72800000	72850000	0.208226221079691
chr1	72850000	72900000	0.989047547039381
chr1	72900000	72950000	0.507398846428031
chr1	72950000	73000000	0.476809747035061
chr1	73000000	73050000	0.402691667926811
chr1	73050000	73100000	0.297141993044004
chr1	73100000	73150000	0.345164286794409
chr1	73150000	73200000	0.453219848350651
chr1	73200000	73250000	0.394547536238146
chr1	73250000	73300000	0.152254217882526
chr1	73300000	73350000	0.660063511265689
chr1	73350000	73400000	0.865092566589618
chr1	73400000	73450000	0.0566632822794928
chr1	73450000	73500000	0.220690847032901
chr1	73500000	73550000	0.91181871206066
chr1	73550000	73600000	0.395498044976345
chr1	73600000	73650000	0.594521613272558
chr1	73650000	73700000	0.299928711844635
chr1	73700000	73750000	0.281069754379901
chr1	73750000	73800000	0.775312695772396
chr1	73800000	73850000	0.33658810567929
chr1	73850000	73900000	0.231859324706746
chr1	73900000	73950000	0.676178954872437
chr1	73950000	74000000	0.722473050917025
chr1	74000000	74050000	0.840357736925104
chr1	74050000	74100000	0.789462314488778
chr1	74100000	74150000	0.31958696074831
chr1	74150000	74200000	0.545332786070726
chr1	74200000	74250000	0.514182022423365
chr1	74250000	74300000	0.836426087144369
chr1	74300000	74350000	0.0495776716856409
chr1	74350000	74400000	0.23443001879415
chr1	74400000	74450000	0.137478127497786
chr1	74450000	74500000	0.672139292735089
chr1	74500000	74550000	0.120606597394742
chr1	74550000	74600000	0.052407595428917
chr1	74600000	74650000	0.979974509083839
chr1	74650000	74700000	0.950875980212136
chr1	74700000	74750000	0.673997105268843
chr1	74750000	74800000	0.822751722797088
chr1	74800000	74850000	0.335853621654317
chr1	74850000	74900000	0.154500874900089
chr1	74900000	74950000	0.933399580912056
chr1	74950000	75000000	0.170292281436996
chr1	75000000	75050000	0.673111403944611
chr1	75100000	75150000	0.318204402583656
chr1	75150000	75200000	0.826164913266078
chr1	75200000	75250000	0.473979823291785
chr1	75250000	75300000	0.939081030869932
chr1	75300000	75350000	0.27558272666393
chr1	75350000	75400000	0.247132271931909
chr1	75400000	75450000	0.427923354431747
chr1	75450000	75500000	0.851439804713659
chr1	75500000	75550000	0.752500486055605
chr1	75550000	75600000	0.0736212222678274
chr1	75600000	75650000	0.859756756172906
chr1	75650000	75700000	0.294355274243373
chr1	75700000	75750000	0.0759974941133266
chr1	75750000	75800000	0.631116199693245
chr1	75800000	75850000	0.372361798189713
chr1	75850000	75900000	0.773562895595256
chr1	75900000	75950000	0.0277591756496943
chr1	75950000	76000000	0.381413233673932
chr1	76000000	76050000	0.106392171264393
chr1	76050000	76100000	0.308267265775205
chr1	76100000	76150000	0.281977058175455
chr1	76150000	76200000	0.9618716381154
chr1	76200000	76250000	0.924002505886673
chr1	76250000	76300000	0.373182692099976
chr1	76300000	76350000	0.416841286643192
chr1	76350000	76400000	0.732410187725476
chr1	76400000	76450000	0.486055604761185
chr1	76450000	76500000	0.543237346352423
chr1	76500000	76550000	0.693590546758549
chr1	76550000	76600000	0.948240478710765
chr1	76600000	76650000	0.854356138342226
chr1	76650000	76700000	0.418807111533559
chr1	76700000	76750000	0.268842755611242
chr1	76750000	76800000	0.171826056900909
chr1	76800000	76850000	0.888423235618155
chr1	76850000	76900000	0.255406018448511
chr1	76900000	76950000	0.350608109567735
chr1	76950000	77000000	0.0632304335615994
chr1	77000000	77050000	0.363396772590784
chr1	77050000	77100000	0.555269922879177
chr1	77100000	77150000	0.473504568922685
chr1	77150000	77200000	0.552396794193256
chr1	77200000	77250000	0.810827158626947
chr1	77250000	77300000	0.668056425655095
chr1	77300000	77350000	0.688081916571256
chr1	77350000	77400000	0.584325246808235
chr1	77400000	77450000	0.938411354258927
chr1	77450000	77500000	0.61932125035104
chr1	77500000	77550000	0.991704651012076
chr1	77550000	77600000	0.83897517876045
chr1	77600000	77650000	0.645395433237562
chr1	77650000	77700000	0.192218789829557
chr1	77700000	77750000	0.532047266207254
chr1	77750000	77800000	0.405888833682573
chr1	77800000	77850000	0.82396146119116
chr1	77850000	77900000	0.121427491305005
chr1	77950000	78000000	0.214166900693439
chr1	78000000	78050000	0.189172841373053
chr1	78050000	78100000	0.323064958631267
chr1	78250000	78300000	0.356872826251323
chr1	78300000	78350000	0.149251474368668
chr1	78350000	78400000	0.225421788252576
chr1	78400000	78450000	0.220712449504223
chr1	78450000	78500000	0.631764273832927
chr1	78500000	78550000	0.510790434425698
chr1	78550000	78600000	0.474584692488821
chr1	78600000	78650000	0.10073232377784
chr1	78650000	78700000	0.326888596055389
chr1	78700000	78750000	0.203300857618112
chr1	78750000	78800000	0.335702404355058
chr1	78800000	78850000	0.298157309196172
chr1	78850000	78900000	0.682832516039835
chr1	78900000	78950000	0.588840163314683
chr1	78950000	79000000	0.122918061826273
chr1	79000000	79050000	0.839774470199391
chr1	79050000	79100000	0.947527597157115
chr1	79100000	79150000	0.332418828714005
chr1	79150000	79200000	0.89736665874576
chr1	79200000	79250000	0.111360739668618
chr1	79300000	79350000	0.699833660970815
chr1	79350000	79400000	0.170594716035514
chr1	79400000	79450000	0.702728392128059
chr1	79450000	79500000	0.0759326866993584
chr1	79500000	79550000	0.508565379879458
chr1	79550000	79600000	0.817394309909054
chr1	79600000	79650000	0.727765656391091
chr1	79650000	79700000	0.349009526689853
chr1	79700000	79750000	0.150050765807608
chr1	79750000	79800000	0.428117776673651
chr1	79800000	79850000	0.511611328335962
chr1	79850000	79900000	0.847464949990279
chr1	79900000	79950000	0.173381434836145
chr1	79950000	80000000	0.88202890410663
chr1	80000000	80050000	0.122205180272623
chr1	80050000	80100000	0.11352098680089
chr1	80100000	80150000	0.76183275366702
chr1	80150000	80200000	0.86057765008317
chr1	80200000	80250000	0.451318830874252
chr1	80350000	80400000	0.650472013998401
chr1	80400000	80450000	0.554384221554946
chr1	80450000	80500000	0.383983927761336
chr1	80500000	80550000	0.526797865675833
chr1	80600000	80650000	0.218249767773433
chr1	80650000	80700000	0.695750793890821
chr1	80700000	80750000	0.155127346568447
chr1	80750000	80800000	0.786826812987406
chr1	80800000	80850000	0.124927091659286
chr1	80850000	80900000	0.583677172668553
chr1	80900000	80950000	0.635307079129853
chr1	81000000	81050000	0.328443973990625
chr1	81350000	81400000	0.400315396081312
chr1	81450000	81500000	0.0843360480438963
chr1	81600000	81650000	0.248125985612754
chr1	81700000	81750000	0.330625823594219
chr1	82000000	82050000	0.515586183059342
chr1	82150000	82200000	0.429953986736083
chr1	82200000	82250000	0.35708885096455
chr1	82250000	82300000	0.672398522390962
chr1	82300000	82350000	0.0841632282733145
chr1	82350000	82400000	0.343652113801819
chr1	82400000	82450000	0.0344991467023827
chr1	82450000	82500000	0.0701000194422242
chr1	82500000	82550000	0.745285260633817
chr1	82550000	82600000	0.180791082499838
chr1	82600000	82650000	0.911429867576851
chr1	82650000	82700000	0.437752478883584
chr1	82750000	82800000	0.471581948974963
chr1	82800000	82850000	0.572249465338835
chr1	82850000	82900000	0.0163530707912986
chr1	82900000	82950000	0.153571968633212
chr1	82950000	83000000	0.456481821520382
chr1	83000000	83050000	0.162212957162299
chr1	83050000	83100000	0.833596163401093
chr1	83100000	83150000	0.203257652675466
chr1	83150000	83200000	0.177572314272753
chr1	83200000	83250000	0.481346266012832
chr1	83250000	83300000	0.0146464755568037
chr1	83300000	83350000	0.49054891879631
chr1	83350000	83400000	0.36661554081787
chr1	83400000	83450000	0.823032554924283
chr1	83450000	83500000	0.427383292648679
chr1	83500000	83550000	0.35486379641831
chr1	83550000	83600000	0.802142965155214
chr1	83600000	83650000	0.895832883281847
chr1	83650000	83700000	0.655635004644531
chr1	83700000	83750000	0.295608217580091
chr1	83750000	83800000	0.389233328292757
chr1	83800000	83850000	0.432697500594068
chr1	83850000	83900000	0.709360350824134
chr1	83900000	83950000	0.158713356808019
chr1	83950000	84000000	0.608131170205872
chr1	84000000	84050000	0.527100300274351
chr1	84050000	84100000	0.459549372448208
chr1	84100000	84150000	0.14013523147048
chr1	84150000	84200000	0.303471517141561
chr1	84200000	84250000	0.326650968870839
chr1	84250000	84300000	0.314856019528634
chr1	84300000	84350000	0.594197576202718
chr1	84350000	84400000	0.238815320472662
chr1	84400000	84450000	0.446803914367804
chr1	84450000	84500000	0.570672484932276
chr1	84500000	84550000	0.818755265602385
chr1	84550000	84600000	0.676956643840055
chr1	84600000	84650000	0.743794690112549
chr1	84650000	84700000	0.805512950681558
chr1	84700000	84750000	0.156445097319133
chr1	84750000	84800000	0.175671296796354
chr1	84800000	84850000	0.267503402389233
chr1	84850000	84900000	0.200686958588063
chr1	84900000	84950000	0.212417100516299
chr1	85000000	85050000	0.00181460759110841
chr1	85500000	85550000	0.312717374867685
chr1	85600000	85650000	0.393834654684496
chr1	85650000	85700000	0.694476248082781
chr1	85700000	85750000	0.214706962476507
chr1	85750000	85800000	0.605560476118468
chr1	85800000	85850000	0.0597308332073189
chr1	85850000	85900000	0.260266574496122
chr1	85900000	85950000	0.514722084206433
chr1	85950000	86000000	0.561340217320861
chr1	86000000	86050000	0.335486379641831
chr1	86050000	86100000	0.533257004601326
chr1	86100000	86150000	0.679052083558359
chr1	86150000	86200000	0.0661467671901665
chr1	86200000	86250000	0.70011449309801
chr1	86250000	86300000	0.156833941802942
chr1	86300000	86350000	0.920502905532393
chr1	86350000	86400000	0.155105744097125
chr1	86400000	86450000	0.560022466570176
chr1	86450000	86500000	0.033635047849474
chr1	86500000	86550000	0.0117085394569139
chr1	86550000	86600000	0.458339634054136
chr1	86600000	86650000	0.329480892614115
chr1	86650000	86700000	0.815601304789268
chr1	86700000	86750000	0.337689831716748
chr1	86750000	86800000	0.201961504396103
chr1	86800000	86850000	0.176794625305135
chr1	86900000	86950000	0.503402389233328
chr1	86950000	87000000	0.246570607677518
chr1	87000000	87050000	0.292389449353006
chr1	87050000	87100000	0.693309714631354
chr1	87100000	87150000	0.808105247240284
chr1	87150000	87200000	0.790131991099782
chr1	87200000	87250000	0.491607439891124
chr1	87250000	87300000	0.519604242725368
chr1	87300000	87350000	0.328746408589143
chr1	87400000	87450000	0.12583439545484
chr1	87450000	87500000	0.783586442288998
chr1	87500000	87550000	0.793242746970253
chr1	87550000	87600000	0.784817783154393
chr1	87600000	87650000	0.473050917024908
chr1	87650000	87700000	0.884318766066838
chr1	87700000	87750000	0.946641895832883
chr1	87750000	87800000	0.274178566027954
chr1	87800000	87850000	0.317469918558683
chr1	87850000	87900000	0.520122702037113
chr1	87900000	87950000	0.724460478278715
chr1	87950000	88000000	0.240953965133611
chr1	88000000	88050000	0.80942299799097
chr1	88050000	88100000	0.670994361754985
chr1	88100000	88150000	0.948348491067378
chr1	88150000	88200000	0.506426735218509
chr1	88300000	88350000	0.177464301916139
chr1	88350000	88400000	0.185241191592318
chr1	88400000	88450000	0.381110799075414
chr1	88450000	88500000	0.23935538225573
chr1	88500000	88550000	0.543064526581841
chr1	88550000	88600000	0.107817934371692
chr1	88600000	88650000	0.646907606230153
chr1	88650000	88700000	0.575209003910047
chr1	88700000	88750000	0.632217925730704
chr1	88750000	88800000	0.750685878464496
chr1	88800000	88850000	0.684431098917716
chr1	88850000	88900000	0.749584152427038
chr1	88900000	88950000	0.368624570650882
chr1	88950000	89000000	0.432611090708777
chr1	89000000	89050000	0.561469832148798
chr1	89050000	89100000	0.46147199239593
chr1	89100000	89150000	0.102006869585881
chr1	89150000	89200000	0.528331641139746
chr1	89200000	89250000	0.554276209198332
chr1	89250000	89300000	0.363223952820203
chr1	89300000	89350000	0.586658313711089
chr1	89350000	89400000	0.503272774405392
chr1	89400000	89450000	0.777019291006891
chr1	89450000	89500000	0.587111965608866
chr1	89500000	89550000	0.323367393229785
chr1	89550000	89600000	0.135879544619904
chr1	89600000	89650000	0.0502905532392905
chr1	89650000	89700000	0.031561210602493
chr1	89700000	89750000	0.0270678965673673
chr1	89750000	89800000	0.0565336674515564
chr1	89800000	89850000	0.20630360113197
chr1	89850000	89900000	0.691473504568923
chr1	89900000	89950000	0.2472186818172
chr1	89950000	90000000	0.196755308807328
chr1	90000000	90050000	0.185608433604804
chr1	90050000	90100000	0.06919271564667
chr1	90100000	90150000	0.102611738782917
chr1	90150000	90200000	0.330215376639088
chr1	90200000	90250000	0.622907260590612
chr1	90250000	90300000	0.15586183059342
chr1	90300000	90350000	0.348750297033981
chr1	90350000	90400000	0.297250005400618
chr1	90400000	90450000	0.558445486163617
chr1	90450000	90500000	0.464993195221533
chr1	90500000	90550000	0.256442937072001
chr1	90550000	90600000	0.356548789181482
chr1	90600000	90650000	0.432265451167614
chr1	90650000	90700000	0.473331749152103
chr1	90700000	90750000	0.0568793069927199
chr1	90750000	90800000	0.0242811777667366
chr1	90800000	90850000	0.114169060940572
chr1	90850000	90900000	0.747445507766088
chr1	90900000	90950000	0.352293102330907
chr1	90950000	91000000	0.248428420211272
chr1	91000000	91050000	0.348793501976626
chr1	91050000	91100000	0.0851137370115141
chr1	91100000	91150000	0.285541465943704
chr1	91150000	91200000	0.363656002246657
chr1	91200000	91250000	0.413773735715366
chr1	91250000	91300000	0.642111857596509
chr1	91300000	91350000	0.611414745846925
chr1	91350000	91400000	0.513253116156488
chr1	91400000	91450000	0.286405564796613
chr1	91450000	91500000	0.665701756280919
chr1	91500000	91550000	0.967769112786503
chr1	91550000	91600000	0.417683783024778
chr1	91600000	91650000	0.331921971873582
chr1	91650000	91700000	0.344148970642241
chr1	91700000	91750000	0.369596681860405
chr1	91750000	91800000	0.313927113261757
chr1	91800000	91850000	0.873668747704737
chr1	91850000	91900000	0.232809833444946
chr1	91900000	91950000	0.370244756000086
chr1	91950000	92000000	0.278736687477047
chr1	92000000	92050000	0.377654403663779
chr1	92050000	92100000	0.530578298157309
chr1	92100000	92150000	0.483247283489231
chr1	92150000	92200000	0.597373139487157
chr1	92200000	92250000	0.157957270311724
chr1	92250000	92300000	0.902292022207341
chr1	92300000	92350000	0.378626514873301
chr1	92350000	92400000	0.591216435160182
chr1	92400000	92450000	0.659307424769394
chr1	92450000	92500000	0.928776652048994
chr1	92500000	92550000	0.551424682983733
chr1	92550000	92600000	0.838694346633255
chr1	92600000	92650000	0.298524551208658
chr1	92650000	92700000	0.565941543712601
chr1	92700000	92750000	0.185392408891577
chr1	92750000	92800000	0.308656110259014
chr1	92800000	92850000	0.2476939361863
chr1	92850000	92900000	0.560476118467953
chr1	92900000	92950000	0.431034110302219
chr1	92950000	93000000	0.569073902054395
chr1	93000000	93050000	0.278175023222657
chr1	93050000	93100000	0.505735456136182
chr1	93100000	93150000	0.371173662266963
chr1	93150000	93200000	0.197576202717591
chr1	93200000	93250000	0.182152038193169
chr1	93250000	93300000	0.28813376250243
chr1	93300000	93350000	0.894126288047353
chr1	93350000	93400000	0.0700784169709014
chr1	93400000	93450000	0.232788230973623
chr1	93450000	93500000	0.194422241904474
chr1	93500000	93550000	0.313106219351494
chr1	93550000	93600000	0.0735564148538593
chr1	93600000	93650000	0.1472856494783
chr1	93650000	93700000	0.158000475254369
chr1	93700000	93750000	0.819856991639844
chr1	93750000	93800000	0.737832408027478
chr1	93800000	93850000	0.240413903350543
chr1	93900000	93950000	0.0956989479596466
chr1	93950000	94000000	0.517227970879869
chr1	94000000	94050000	0.232485796375105
chr1	94050000	94100000	0.612084422457929
chr1	94100000	94150000	0.966516169449785
chr1	94150000	94200000	0.44002073837247
chr1	94200000	94250000	0.946641895832883
chr1	94250000	94300000	0.742541746775831
chr1	94300000	94350000	0.793242746970253
chr1	94350000	94400000	0.382169320170227
chr1	94400000	94450000	0.475643213583634
chr1	94450000	94500000	0.887839968892441
chr1	94500000	94550000	0.673327428657838
chr1	94550000	94600000	0.912358773843728
chr1	94600000	94650000	0.648765418763907
chr1	94650000	94700000	0.815406882547363
chr1	94750000	94800000	0.346978894385518
chr1	94800000	94850000	0.259337668229245
chr1	94850000	94900000	0.427383292648679
chr1	94900000	94950000	0.537145449439416
chr1	94950000	95000000	0.387073081160485
chr1	95000000	95050000	0.546823356591994
chr1	95050000	95100000	0.395627659804282
chr1	95100000	95150000	0.580285584670886
chr1	95150000	95200000	0.337949061372621
chr1	95200000	95250000	0.9270700568145
chr1	95250000	95300000	0.19876433864034
chr1	95300000	95350000	0.51342593592707
chr1	95350000	95400000	0.798405737616383
chr1	95400000	95450000	0.779762804864877
chr1	95450000	95500000	0.061415825970491
chr1	95500000	95550000	0.733209479164416
chr1	95550000	95600000	0.560432913525307
chr1	95600000	95650000	0.434512108185176
chr1	95650000	95700000	0.778207426929641
chr1	95700000	95750000	0.346006783175995
chr1	95750000	95800000	0.895292821498779
chr1	95800000	95850000	0.559568814672398
chr1	95850000	95900000	0.617139400747446
chr1	95900000	95950000	0.954937244820808
chr1	95950000	96000000	0.735002484284202
chr1	96000000	96050000	0.108293188740792
chr1	96050000	96100000	0.749324922771165
chr1	96100000	96150000	0.370093538700827
chr1	96150000	96200000	0.857747726339893
chr1	96200000	96250000	0.825084789699942
chr1	96250000	96300000	0.761962368494956
chr1	96300000	96350000	0.4442332202804
chr1	96350000	96400000	0.41269361214923
chr1	96400000	96450000	0.804216802402195
chr1	96450000	96500000	0.941802942256594
chr1	96500000	96550000	0.802553412110345
chr1	96550000	96600000	0.78304638050593
chr1	96600000	96650000	0.944287226458707
chr1	96650000	96700000	0.52478883584282
chr1	96700000	96750000	0.830528612473267
chr1	96750000	96800000	0.855371454494394
chr1	96800000	96850000	0.885679721760169
chr1	96850000	96900000	0.94653388347627
chr1	96900000	96950000	0.262124387029876
chr1	96950000	97000000	0.939037825927286
chr1	97000000	97050000	0.187012594240781
chr1	97050000	97100000	0.537167051910739
chr1	97100000	97150000	0.479488453479078
chr1	97300000	97350000	0.583417943012681
chr1	97350000	97400000	0.171307597589164
chr1	97400000	97450000	0.463156985159102
chr1	97450000	97500000	0.274372988269858
chr1	97500000	97550000	0.470933874835281
chr1	97550000	97600000	0.118359940377179
chr1	97600000	97650000	0.735175304054784
chr1	97650000	97700000	0.62368494955823
chr1	97700000	97750000	0.430234818863278
chr1	97750000	97800000	0.390248644444924
chr1	97800000	97850000	0.345466721392927
chr1	97850000	97900000	0.370655202955218
chr1	97950000	98000000	0.917046510120758
chr1	98000000	98050000	0.468881640059623
chr1	98050000	98100000	0.873776760061351
chr1	98100000	98150000	0.610161802510207
chr1	98150000	98200000	0.620314964031885
chr1	98200000	98250000	0.731524486401244
chr1	98250000	98300000	0.941306085416172
chr1	98300000	98350000	0.538787237259942
chr1	98350000	98400000	0.914259791320127
chr1	98400000	98450000	0.307079129852455
chr1	98450000	98500000	0.57125575165799
chr1	98500000	98550000	0.897129031561211
chr1	98600000	98650000	0.5813441057657
chr1	98650000	98700000	0.868570564472576
chr1	98700000	98750000	0.553908967185846
chr1	98750000	98800000	0.34421377805621
chr1	98800000	98850000	0.926702814802013
chr1	98850000	98900000	0.473763798578557
chr1	98900000	98950000	0.684647123630943
chr1	98950000	99000000	0.959322546499319
chr1	99000000	99050000	0.556976518113672
chr1	99050000	99100000	0.808861333736579
chr1	99100000	99150000	0.668121233069063
chr1	99150000	99200000	0.49007366442721
chr1	99200000	99250000	0.404009418677497
chr1	99250000	99300000	0.292605474066233
chr1	99300000	99350000	0.827439459074118
chr1	99350000	99400000	0.156833941802942
chr1	99400000	99450000	0.867447235963794
chr1	99450000	99500000	0.863580393597028
chr1	99500000	99550000	0.714480136527619
chr1	99550000	99600000	0.681212330690631
chr1	99600000	99650000	0.386165777364931
chr1	99650000	99700000	0.322265667192327
chr1	99700000	99750000	0.398306366248299
chr1	99750000	99800000	0.706055172711758
chr1	99800000	99850000	0.395368430148409
chr1	99850000	99900000	0.779849214750167
chr1	99900000	99950000	0.2476939361863
chr1	99950000	100000000	0.612818906482902
chr1	100000000	100050000	0.609880970383012
chr1	100050000	100100000	0.178090773584498
chr1	100100000	100150000	0.202804000777689
chr1	100150000	100200000	0.217968935646238
chr1	100200000	100250000	0.571558186256508
chr1	100250000	100300000	0.339785271435052
chr1	100300000	100350000	0.690393381002787
chr1	100350000	100400000	0.66341189432071
chr1	100400000	100450000	0.305091702490765
chr1	100450000	100500000	0.154846514441252
chr1	100500000	100550000	0.467283057181742
chr1	100550000	100600000	0.179170897150634
chr1	100600000	100650000	0.658572940744421
chr1	100650000	100700000	0.987967423473245
chr1	100700000	100750000	0.953057829815731
chr1	100750000	100800000	0.3457259510488
chr1	100800000	100850000	0.427080858050161
chr1	100850000	100900000	0.655872631829081
chr1	100900000	100950000	0.725410987016915
chr1	100950000	101000000	0.76405780821326
chr1	101000000	101050000	0.332418828714005
chr1	101050000	101100000	0.18271370244756
chr1	101100000	101150000	0.835216348750297
chr1	101150000	101200000	0.958566460003024
chr1	101200000	101250000	0.684431098917716
chr1	101250000	101300000	0.60748309606619
chr1	101300000	101350000	0.939621092653
chr1	101350000	101400000	0.463761854356138
chr1	101400000	101450000	0.538549610075393
chr1	101450000	101500000	0.73943099090536
chr1	101500000	101550000	0.211725821433972
chr1	101550000	101600000	0.643213583633968
chr1	101600000	101650000	0.533905078741008
chr1	101650000	101700000	0.441079259467283
chr1	101700000	101750000	0.307748806463459
chr1	101750000	101800000	0.198483506513145
chr1	101800000	101850000	0.596746667818798
chr1	101850000	101900000	0.801862133028018
chr1	101900000	101950000	0.98768659134605
chr1	101950000	102000000	0.38782916765678
chr1	102000000	102050000	0.329027240716338
chr1	102050000	102100000	0.658032878961353
chr1	102100000	102150000	0.296148279363159
chr1	102150000	102200000	0.176340973407358
chr1	102200000	102250000	0.2834460262254
chr1	102250000	102300000	0.726685532824955
chr1	102300000	102350000	0.5316152167808
chr1	102350000	102400000	0.619234840465749
chr1	102400000	102450000	0.363288760234171
chr1	102450000	102500000	0.294225659415437
chr1	102500000	102550000	0.52502646302737
chr1	102550000	102600000	0.469680931498563
chr1	102600000	102650000	0.539500118813592
chr1	102650000	102700000	0.196755308807328
chr1	102700000	102750000	0.806571471776371
chr1	102750000	102800000	0.4567842561189
chr1	102800000	102850000	0.671858460607894
chr1	102850000	102900000	0.444902896891404
chr1	102900000	102950000	0.674515564580588
chr1	102950000	103000000	0.237583979607267
chr1	103000000	103050000	0.897690695815601
chr1	103050000	103100000	0.678295997062064
chr1	103100000	103150000	0.724611695577974
chr1	103150000	103200000	0.439394266704111
chr1	103200000	103250000	0.123522931023309
chr1	103250000	103300000	0.437601261584325
chr1	103300000	103350000	0.698429500334838
chr1	103350000	103400000	0.43954548400337
chr1	103400000	103450000	0.383983927761336
chr1	103450000	103500000	0.491153787993346
chr1	103500000	103550000	0.950119893715841
chr1	103550000	103600000	0.396210926529995
chr1	103650000	103700000	0.955326089304616
chr1	103700000	103750000	0.471754768745544
chr1	103750000	103800000	0.883562679570543
chr1	103800000	103850000	0.414313797498434
chr1	103850000	103900000	0.890734700049686
chr1	103950000	104000000	0.852498325808473
chr1	104000000	104050000	0.75699380009073
chr1	104050000	104100000	0.214123695750794
chr1	104100000	104150000	0.200643753645417
chr1	104150000	104200000	0.413017649219071
chr1	104200000	104250000	0.513101898857229
chr1	104250000	104300000	0.725518999373528
chr1	104300000	104350000	0.850143656434296
chr1	104350000	104400000	0.98323648225357
chr1	104400000	104450000	0.35183945043313
chr1	104450000	104500000	0.535136419606403
chr1	104500000	104550000	0.326218919444384
chr1	104550000	104600000	0.777148905834828
chr1	104600000	104650000	0.288630619342853
chr1	104650000	104700000	0.604221122896459
chr1	104700000	104750000	0.336674515564581
chr1	104750000	104800000	0.62377135944352
chr1	104800000	104850000	0.660884405175952
chr1	104850000	104900000	0.763906590914001
chr1	104900000	104950000	0.853535244431963
chr1	104950000	105000000	0.255125186321315
chr1	105000000	105050000	0.351796245490484
chr1	105050000	105100000	0.509839925687499
chr1	105100000	105150000	0.344667429953987
chr1	105150000	105200000	0.519150590827591
chr1	105200000	105250000	0.766866129485213
chr1	105250000	105300000	0.41373053077272
chr1	105300000	105350000	0.141755416819684
chr1	105350000	105400000	0.886608628027046
chr1	105400000	105450000	0.657860059190772
chr1	105450000	105500000	0.903264133416863
chr1	105500000	105550000	0.889049707286514
chr1	105550000	105600000	0.543280551295068
chr1	105600000	105650000	0.963124581452118
chr1	105650000	105700000	0.382579767125359
chr1	105700000	105750000	0.352293102330907
chr1	105750000	105800000	0.355403858201378
chr1	105800000	105850000	0.270549350845737
chr1	105850000	105900000	0.504417705385496
chr1	105900000	105950000	0.454710418871919
chr1	105950000	106000000	0.756691365492212
chr1	106000000	106050000	0.334319846190404
chr1	106050000	106100000	0.299345445118922
chr1	106100000	106150000	0.0247996370784818
chr1	106150000	106200000	0.318830874252014
chr1	106200000	106250000	0.509883130630144
chr1	106250000	106300000	0.277937396038107
chr1	106300000	106350000	0.0782657536022121
chr1	106350000	106400000	0.257415048281523
chr1	106400000	106450000	0.771035406450498
chr1	106450000	106500000	0.277073297185198
chr1	106500000	106550000	0.539089671858461
chr1	106550000	106600000	0.706444017195567
chr1	106600000	106650000	0.452787798924197
chr1	106650000	106700000	0.847184117863084
chr1	106700000	106750000	0.740921561426627
chr1	106750000	106800000	0.465533257004601
chr1	106800000	106850000	0.296645136203582
chr1	106850000	106900000	0.242574150482815
chr1	106900000	106950000	0.850165258905619
chr1	106950000	107000000	0.849690004536519
chr1	107000000	107050000	0.929554341016612
chr1	107050000	107100000	0.206368408545938
chr1	107100000	107150000	0.746603011384502
chr1	107150000	107200000	0.406666522650191
chr1	107200000	107250000	0.51612624484241
chr1	107250000	107300000	0.742995398673608
chr1	107300000	107350000	0.80123566135966
chr1	107350000	107400000	0.220150785249833
chr1	107400000	107450000	0.101121168261649
chr1	107450000	107500000	0.76088224492882
chr1	107500000	107550000	0.303233889957011
chr1	107550000	107600000	0.0258797606446177
chr1	107600000	107650000	0.579810330301787
chr1	107650000	107700000	0.447516795921453
chr1	107700000	107750000	0.518675336458491
chr1	107750000	107800000	0.824220690847033
chr1	107800000	107850000	0.783629647231643
chr1	107850000	107900000	0.755135987556977
chr1	107950000	108000000	0.358557819014495
chr1	108000000	108050000	0.932146637575339
chr1	108050000	108100000	0.930699271996716
chr1	108100000	108150000	0.364779330755438
chr1	108150000	108200000	0.866518329696917
chr1	108200000	108250000	0.34866388714869
chr1	108250000	108300000	0.373938778596271
chr1	108300000	108350000	0.57523060638137
chr1	108350000	108400000	0.17461277570154
chr1	108400000	108450000	0.390507874100797
chr1	108450000	108500000	0.396902205612322
chr1	108500000	108550000	0.297141993044004
chr1	108550000	108600000	0.130154889719384
chr1	108600000	108650000	0.917132920006049
chr1	108650000	108700000	0.669914238188849
chr1	108700000	108750000	0.922101488410274
chr1	108750000	108800000	0.269728456935473
chr1	108800000	108850000	0.919055539953771
chr1	108850000	108900000	0.574949774254175
chr1	108900000	108950000	0.592015726599123
chr1	108950000	109000000	0.611349938432957
chr1	109000000	109050000	0.76016936337517
chr1	109050000	109100000	0.80322308872135
chr1	109100000	109150000	0.237497569721976
chr1	109150000	109200000	0.15387440323173
chr1	109200000	109250000	0.515715797887278
chr1	109250000	109300000	0.308180855889914
chr1	109300000	109350000	0.279514376444665
chr1	109350000	109400000	0.315892938152125
chr1	109400000	109450000	0.832364822535698
chr1	109450000	109500000	0.652437838888769
chr1	109500000	109550000	0.40387980384956
chr1	109550000	109600000	0.486552461601607
chr1	109650000	109700000	0.355879112570478
chr1	109700000	109750000	0.336674515564581
chr1	109800000	109850000	0.727139184722732
chr1	109850000	109900000	0.531291179710959
chr1	109900000	109950000	0.624419433583202
chr1	109950000	110000000	0.803158281307382
chr1	110000000	110050000	0.863342766412478
chr1	110050000	110100000	0.352617139400747
chr1	110150000	110200000	0.598302045754034
chr1	110200000	110250000	0.505735456136182
chr1	110250000	110300000	0.654965328033527
chr1	110300000	110350000	0.625953209047115
chr1	110350000	110400000	0.324317901967985
chr1	110400000	110450000	0.732799032209285
chr1	110450000	110500000	0.513490743341038
chr1	110600000	110650000	0.823140567280897
chr1	110650000	110700000	0.68875159318226
chr1	110700000	110750000	0.819878594111166
chr1	110750000	110800000	0.264803093473893
chr1	110800000	110850000	0.817221490138472
chr1	110850000	110900000	0.513749972996911
chr1	110900000	110950000	0.755546434512108
chr1	110950000	111000000	0.30267222570262
chr1	111000000	111050000	0.458512453824718
chr1	111050000	111100000	0.768399904949126
chr1	111100000	111150000	0.899246073750837
chr1	111150000	111200000	0.928085372966667
chr1	111200000	111250000	0.665788166166209
chr1	111250000	111300000	0.666911494674991
chr1	111300000	111350000	0.639821995636301
chr1	111350000	111400000	0.634680607461494
chr1	111400000	111450000	0.847248925277052
chr1	111450000	111500000	0.499773174051111
chr1	111500000	111550000	0.977684647123631
[truncated: 44,291 more rows]
