# Supplementary material for: Transcription elongation can be sufficient, but is not necessary, to advance replication timing
Source: EMBO Rep. 2026 Mar 24;27(8):1964–99. doi: 10.1038/s44319-026-00735-2 (PMC13121604; doi:10.1038/s44319-026-00735-2)
Supplement: Supplementary file 6 — Source data Fig. 5 [file 44319_2026_735_MOESM6_ESM.zip › Fig5/5A/TRE_Ptn_12h_cas_pvalues.bg]

chr1	3000000	3050000	0.730085922863234
chr1	3150000	3200000	0.213579688610375
chr1	3200000	3250000	0.842905441781338
chr1	3250000	3300000	0.195038439175657
chr1	3300000	3350000	0.44970605336262
chr1	3350000	3400000	0.284449899864332
chr1	3400000	3450000	0.76673773068889
chr1	3450000	3500000	0.23388677132459
chr1	3500000	3550000	0.0221375196502789
chr1	3550000	3600000	0.0184335766737731
chr1	3600000	3650000	0.314662876585481
chr1	3650000	3700000	0.269009625944828
chr1	3700000	3750000	0.497426621013416
chr1	3750000	3800000	0.352025324633374
chr1	3800000	3850000	0.392359540883347
chr1	3850000	3900000	0.662941189137972
chr1	3900000	3950000	0.421775739173504
chr1	3950000	4000000	0.472338867713246
chr1	4000000	4050000	0.737601481577191
chr1	4050000	4100000	0.444408553524129
chr1	4100000	4150000	0.645089045373301
chr1	4150000	4200000	0.677046320821759
chr1	4200000	4250000	0.398712233779099
chr1	4250000	4300000	0.116588065551177
chr1	4300000	4350000	0.93875573357452
chr1	4350000	4400000	0.789650494217973
chr1	4400000	4450000	0.907681374765812
chr1	4450000	4500000	0.186812240239464
chr1	4500000	4550000	0.499860025410772
chr1	4550000	4600000	0.0861382087559489
chr1	4600000	4650000	0.117772465921571
chr1	4650000	4700000	0.530223743997244
chr1	4700000	4750000	0.32000344552835
chr1	4750000	4800000	0.0702457092404764
chr1	4800000	4850000	0.496608308030234
chr1	4850000	4900000	0.330899928935978
chr1	4900000	4950000	0.227814027607296
chr1	4950000	5000000	0.410448564722097
chr1	5000000	5050000	0.452225595968732
chr1	5050000	5100000	0.0552576609169413
chr1	5100000	5150000	0.562008743028189
chr1	5150000	5200000	0.146736438615759
chr1	5200000	5250000	0.876951568792127
chr1	5250000	5300000	0.176540258845317
chr1	5300000	5350000	0.327626677003252
chr1	5600000	5650000	0.324956392531817
chr1	5650000	5700000	0.773305769106531
chr1	5700000	5750000	0.448047892844068
chr1	5750000	5800000	0.236406313930702
chr1	5800000	5850000	0.506880289424381
chr1	5850000	5900000	0.896978702327885
chr1	5900000	5950000	0.329241768417426
chr1	5950000	6000000	0.832934944117837
chr1	6000000	6050000	0.713784266856171
chr1	6050000	6100000	0.394125374162844
chr1	6100000	6150000	0.625191119150677
chr1	6150000	6200000	0.769644895234404
chr1	6200000	6250000	0.232314749014794
chr1	6250000	6300000	0.050541593987553
chr1	6300000	6350000	0.588453173116265
chr1	6350000	6400000	0.535779658462002
chr1	6400000	6450000	0.735598768223615
chr1	6450000	6500000	0.255744341796412
chr1	6500000	6550000	0.410147080991451
chr1	6550000	6600000	0.785343583780175
chr1	6600000	6650000	0.0734112884122574
chr1	6650000	6700000	0.923380063311583
chr1	6700000	6750000	0.275556129810281
chr1	6750000	6800000	0.733962142257252
chr1	6800000	6850000	0.530805176906346
chr1	6850000	6900000	0.224777655748649
chr1	6900000	6950000	0.690526950492065
chr1	6950000	7000000	0.0905312574025023
chr1	7000000	7050000	0.188448866205827
chr1	7050000	7100000	0.416564377543769
chr1	7100000	7150000	0.141029782285677
chr1	7150000	7200000	0.0394297650580356
chr1	7200000	7250000	0.0643452419406938
chr1	7250000	7300000	0.631673019359562
chr1	7300000	7350000	0.451601093955251
chr1	7350000	7400000	0.918168701681848
chr1	7400000	7450000	0.642935590154403
chr1	7450000	7500000	0.419277731119581
chr1	7500000	7550000	0.542433835088399
chr1	7550000	7600000	0.88963542003144
chr1	7600000	7650000	0.755819712729074
chr1	7650000	7700000	0.576178478368542
chr1	7700000	7750000	0.380644744492538
chr1	7750000	7800000	0.884079505566682
chr1	7800000	7850000	0.498094192131275
chr1	7850000	7900000	0.621810194457006
chr1	7900000	7950000	0.116178909059586
chr1	7950000	8000000	0.314512134720158
chr1	8000000	8050000	0.494411783706958
chr1	8050000	8100000	0.186360014643495
chr1	8100000	8150000	0.21581928203803
chr1	8150000	8200000	0.107974244675582
chr1	8200000	8250000	0.529922260266598
chr1	8250000	8300000	0.481512586945754
chr1	8300000	8350000	0.956177186295411
chr1	8350000	8400000	0.914120205870319
chr1	8400000	8450000	0.665654542713784
chr1	8450000	8500000	0.638973232551629
chr1	8500000	8550000	0.155048775760708
chr1	8550000	8600000	0.298188944160906
chr1	8600000	8650000	0.0612873355298577
chr1	8650000	8700000	0.41675818851347
chr1	8700000	8750000	0.678790619549066
chr1	8750000	8800000	0.402889936903762
chr1	8800000	8850000	0.487628399767427
chr1	8850000	8900000	0.166935848569029
chr1	8900000	8950000	0.164351702306351
chr1	8950000	9000000	0.410276288304585
chr1	9000000	9050000	0.443913258823783
chr1	9050000	9100000	0.30703964511058
chr1	9100000	9150000	0.396429571247066
chr1	9150000	9200000	0.639317785386653
chr1	9200000	9250000	0.929000581432909
chr1	9250000	9300000	0.0263152227749424
chr1	9300000	9350000	0.90983482998471
chr1	9350000	9400000	0.645067510821112
chr1	9400000	9450000	0.463725046837651
chr1	9450000	9500000	0.397872386243728
chr1	9500000	9550000	0.29342980812714
chr1	9550000	9600000	0.319874238215216
chr1	9600000	9650000	0.115597476150483
chr1	9650000	9700000	0.789585890561406
chr1	9700000	9750000	0.347459999569309
chr1	9750000	9800000	0.32766974610763
chr1	9800000	9850000	0.252707969937765
chr1	9850000	9900000	0.391196675065142
chr1	9900000	9950000	0.737644550681569
chr1	9950000	10000000	0.0972069685810883
chr1	10000000	10050000	0.145315158171286
chr1	10050000	10100000	0.239916445937507
chr1	10100000	10150000	0.39039989663415
chr1	10150000	10200000	0.505459008979908
chr1	10200000	10250000	0.214871761741715
chr1	10250000	10300000	0.809139263949006
chr1	10300000	10350000	0.931046363890863
chr1	10350000	10400000	0.862049658677348
chr1	10400000	10450000	0.862200400542671
chr1	10450000	10500000	0.657105325494756
chr1	10500000	10550000	0.987230010551931
chr1	10550000	10600000	0.236126364752245
chr1	10600000	10650000	0.200788164610117
chr1	10650000	10700000	0.743265068802894
chr1	10700000	10750000	0.733596054870039
chr1	10750000	10800000	0.845898744535607
chr1	10800000	10850000	0.968451881043134
chr1	10850000	10900000	0.347804552404333
chr1	10900000	10950000	0.362684927966923
chr1	10950000	11000000	0.16097077761268
chr1	11000000	11050000	0.109266317806921
chr1	11050000	11100000	0.0644744492538277
chr1	11100000	11150000	0.849968774899326
chr1	11150000	11200000	0.207205461162435
chr1	11200000	11250000	0.265262613863945
chr1	11250000	11300000	0.0636992053750243
chr1	11300000	11350000	0.336778861683571
chr1	11350000	11400000	0.043908951913345
chr1	11400000	11450000	0.0531472748024204
chr1	11450000	11500000	0.122036307254991
chr1	11500000	11550000	0.274005642052674
chr1	11550000	11600000	0.221461334711545
chr1	11600000	11650000	0.316213364343088
chr1	11650000	11700000	0.581282167237332
chr1	11700000	11750000	0.705321187845899
chr1	11750000	11800000	0.31554579322523
chr1	11800000	11850000	0.922540215776213
chr1	11850000	11900000	0.697051919805328
chr1	11900000	11950000	0.671339664491677
chr1	11950000	12000000	0.920925124362039
chr1	12000000	12050000	0.775480758877619
chr1	12050000	12100000	0.634106423756918
chr1	12100000	12150000	0.649654370437367
chr1	12150000	12200000	0.692077438249672
chr1	12200000	12250000	0.908908844240584
chr1	12250000	12300000	0.767642181880828
chr1	12300000	12350000	0.51222085836725
chr1	12350000	12400000	0.686004694532377
chr1	12400000	12450000	0.672459461205504
chr1	12450000	12500000	0.696082864956823
chr1	12500000	12550000	0.589508366173525
chr1	12550000	12600000	0.54859271701445
chr1	12600000	12650000	0.208669810711286
chr1	12650000	12700000	0.640975945905205
chr1	12700000	12750000	0.856364536899455
chr1	12750000	12800000	0.875659495660788
chr1	12800000	12850000	0.720739927213214
chr1	12850000	12900000	0.426254926028813
chr1	12900000	12950000	0.443934793375972
chr1	12950000	13000000	0.680513383724185
chr1	13000000	13050000	0.284794452699356
chr1	13050000	13100000	0.064129896418804
chr1	13100000	13150000	0.541012554643926
chr1	13150000	13200000	0.727092620108965
chr1	13200000	13250000	0.7518573551263
chr1	13250000	13300000	0.752395718931025
chr1	13300000	13350000	0.294829554019424
chr1	13350000	13400000	0.987057734134419
chr1	13400000	13450000	0.172104141094386
chr1	13450000	13500000	0.322436849925706
chr1	13500000	13550000	0.590563559230786
chr1	13550000	13600000	0.427245515429507
chr1	13600000	13650000	0.477184141955768
chr1	13650000	13700000	0.141051316837866
chr1	13700000	13750000	0.281499666214441
chr1	13750000	13800000	0.112001205934923
chr1	13800000	13850000	0.843659151107953
chr1	13850000	13900000	0.102353726554256
chr1	13900000	13950000	0.295281779615393
chr1	13950000	14000000	0.693283373172255
chr1	14000000	14050000	0.429398970648405
chr1	14050000	14100000	0.354997092835454
chr1	14100000	14150000	0.189482524710899
chr1	14150000	14200000	0.0897775480758878
chr1	14200000	14250000	0.0538579150246571
chr1	14250000	14300000	0.0786657191463703
chr1	14300000	14350000	0.0630747033615436
chr1	14350000	14400000	0.032043413657213
chr1	14400000	14450000	0.667743394276116
chr1	14450000	14500000	0.134957038568383
chr1	14500000	14550000	0.599285052867326
chr1	14550000	14600000	0.31789305941383
chr1	14600000	14650000	0.425221267523742
chr1	14650000	14700000	0.209143570859444
chr1	14700000	14750000	0.17137196631996
chr1	14750000	14800000	0.363266360876026
chr1	14800000	14850000	0.711587742532894
chr1	14850000	14900000	0.926050347783018
chr1	14900000	14950000	0.231431832375046
chr1	14950000	15000000	0.839438378878911
chr1	15000000	15050000	0.757434804143248
chr1	15050000	15100000	0.707366970303853
chr1	15100000	15150000	0.814867454831277
chr1	15150000	15200000	0.681547042229257
chr1	15200000	15250000	0.946551241466934
chr1	15250000	15300000	0.568555246893641
chr1	15300000	15350000	0.484915046191614
chr1	15350000	15400000	0.158278958589056
chr1	15400000	15450000	0.148825290178091
chr1	15450000	15500000	0.439132588237828
chr1	15500000	15550000	0.0262721536705645
chr1	15550000	15600000	0.327368262376984
chr1	15600000	15650000	0.197773327303659
chr1	15650000	15700000	0.180459547343713
chr1	15700000	15750000	0.477894782178005
chr1	15750000	15800000	0.943988629756444
chr1	15800000	15850000	0.206968581088356
chr1	15850000	15900000	0.853112819518918
chr1	15900000	15950000	0.252363417102741
chr1	15950000	16000000	0.262118569244353
chr1	16000000	16050000	0.371492559812219
chr1	16050000	16100000	0.374162844283653
chr1	16100000	16150000	0.104700992742856
chr1	16150000	16200000	0.111398238473631
chr1	16200000	16250000	0.351465426276461
chr1	16250000	16300000	0.856644486077912
chr1	16300000	16350000	0.444559295389452
chr1	16350000	16400000	0.924413721816655
chr1	16400000	16450000	0.639920752847944
chr1	16450000	16500000	0.125546439261796
chr1	16500000	16550000	0.875013459095118
chr1	16550000	16600000	0.627064625191119
chr1	16600000	16650000	0.265714839459913
chr1	16650000	16700000	0.167151194090919
chr1	16700000	16750000	0.156836143592394
chr1	16750000	16800000	0.404461959213558
chr1	16800000	16850000	0.413226521954476
chr1	16850000	16900000	0.442190494648664
chr1	16900000	16950000	0.599112776449814
chr1	16950000	17000000	0.724486939294097
chr1	17000000	17050000	0.714258027004328
chr1	17050000	17100000	0.155888623296079
chr1	17100000	17150000	0.0510153541357108
chr1	17150000	17200000	0.437517496823654
chr1	17200000	17250000	0.159355686198505
chr1	17250000	17300000	0.405129530331417
chr1	17300000	17350000	0.656631565346599
chr1	17350000	17400000	0.234425135129315
chr1	17400000	17450000	0.193638693283373
chr1	17450000	17500000	0.352822103064367
chr1	17500000	17550000	0.357667377306889
chr1	17550000	17600000	0.665417662639705
chr1	17600000	17650000	0.0382453646876413
chr1	17650000	17700000	0.581131425372009
chr1	17700000	17750000	0.602838253978509
chr1	17750000	17800000	0.893597777634214
chr1	17800000	17850000	0.293020651635549
chr1	17850000	17900000	0.804401662467429
chr1	17900000	17950000	0.661412235932554
chr1	17950000	18000000	0.676551026121412
chr1	18000000	18050000	0.986885457716907
chr1	18050000	18100000	0.520619333720955
chr1	18100000	18150000	0.756896440338523
chr1	18150000	18200000	0.936903762086267
chr1	18200000	18250000	0.91536920989728
chr1	18250000	18300000	0.67913517238409
chr1	18300000	18350000	0.0765768675840386
chr1	18350000	18400000	0.901177940004738
chr1	18400000	18450000	0.143915412279002
chr1	18450000	18500000	0.932230764261257
chr1	18500000	18550000	0.789133664965437
chr1	18550000	18600000	0.70168184852596
chr1	18600000	18650000	0.0895837371061868
chr1	18650000	18700000	0.675581971272907
chr1	18700000	18750000	0.609836983439929
chr1	18750000	18800000	0.440209315847277
chr1	18800000	18850000	0.506514202037169
chr1	18850000	18900000	0.148006977194909
chr1	18900000	18950000	0.473243318905183
chr1	18950000	19000000	0.295410986928527
chr1	19000000	19050000	0.986906992269096
chr1	19050000	19100000	0.287830824558003
chr1	19100000	19150000	0.0513168378663565
chr1	19150000	19200000	0.842044059693779
chr1	19200000	19250000	0.277149686672266
chr1	19250000	19300000	0.358937915886039
chr1	19300000	19350000	0.33552985765661
chr1	19350000	19400000	0.924672136442923
chr1	19400000	19450000	0.289639726941878
chr1	19450000	19500000	0.489178887525034
chr1	19500000	19550000	0.737063117772466
chr1	19550000	19600000	0.185757047182204
chr1	19600000	19650000	0.758726877274587
chr1	19650000	19700000	0.586881150806469
chr1	19700000	19750000	0.704632082175851
chr1	19750000	19800000	0.477184141955768
chr1	19800000	19850000	0.165708379094257
chr1	19850000	19900000	0.33234274393264
chr1	19900000	19950000	0.823696621228762
chr1	19950000	20000000	0.372784632943558
chr1	20000000	20050000	0.771152313887633
chr1	20050000	20100000	0.713224368499257
chr1	20100000	20150000	0.924650601890734
chr1	20150000	20200000	0.930034239937981
chr1	20200000	20250000	0.169153907444495
chr1	20250000	20300000	0.794043542864526
chr1	20300000	20350000	0.349290436505373
chr1	20350000	20400000	0.835153002993303
chr1	20400000	20450000	0.874388957081637
chr1	20450000	20500000	0.200271335357581
chr1	20500000	20550000	0.188298124340504
chr1	20550000	20600000	0.229838275513061
chr1	20600000	20650000	0.195447595667248
chr1	20650000	20700000	0.0952903934362684
chr1	20700000	20750000	0.306436677649288
chr1	20750000	20800000	0.132631306931972
chr1	20800000	20850000	0.033680039623576
chr1	20850000	20900000	0.1118504640696
chr1	20900000	20950000	0.332062794754183
chr1	20950000	21000000	0.619872084759997
chr1	21000000	21050000	0.281370458901307
chr1	21050000	21100000	0.407067640028426
chr1	21100000	21150000	0.780175291254818
chr1	21150000	21200000	0.216852940543101
chr1	21200000	21250000	0.118719986217887
chr1	21250000	21300000	0.633869543682839
chr1	21300000	21350000	0.142235717208261
chr1	21350000	21400000	0.987983719878545
chr1	21400000	21450000	0.0227620216637595
chr1	21450000	21500000	0.170725929754291
chr1	21500000	21550000	0.653573658935762
chr1	21550000	21600000	0.895191334496199
chr1	21600000	21650000	0.108340332062795
chr1	21650000	21700000	0.235760277365032
chr1	21700000	21750000	0.515601783060921
chr1	21750000	21800000	0.253741628442837
chr1	21800000	21850000	0.609104808665504
chr1	21850000	21900000	0.401684001981179
chr1	21900000	21950000	0.37549798651937
chr1	21950000	22000000	0.276072959062816
chr1	22000000	22050000	0.294829554019424
chr1	22050000	22100000	0.856450675108211
chr1	22100000	22150000	0.968387277386567
chr1	22150000	22200000	0.795917048904968
chr1	22200000	22250000	0.217821995391606
chr1	22250000	22300000	0.0663264207420806
chr1	22300000	22350000	0.695673708465232
chr1	22350000	22400000	0.432176927880785
chr1	22400000	22450000	0.281499666214441
chr1	22450000	22500000	0.907659840213623
chr1	22500000	22550000	0.58302646596464
chr1	22550000	22600000	0.0138036479531408
chr1	22600000	22650000	0.467515128022913
chr1	22650000	22700000	0.38038632986627
chr1	22700000	22750000	0.668884725542132
chr1	22750000	22800000	0.353015914034068
chr1	22800000	22850000	0.497857312057196
chr1	22850000	22900000	0.402803798695006
chr1	22900000	22950000	0.834506966427633
chr1	22950000	23000000	0.105519305726037
chr1	23000000	23050000	0.630424015332601
chr1	23050000	23100000	0.109330921463488
chr1	23100000	23150000	0.210349505782027
chr1	23150000	23200000	0.0090229773671856
chr1	23200000	23250000	0.612464198806986
chr1	23250000	23300000	0.214096517862911
chr1	23300000	23350000	0.72123522191356
chr1	23350000	23400000	0.387729612162715
chr1	23400000	23450000	0.813381570730237
chr1	23450000	23500000	0.129594935073325
chr1	23500000	23550000	0.990740142558735
chr1	23550000	23600000	0.212481426448737
chr1	23600000	23650000	0.862049658677348
chr1	23650000	23700000	0.0341322652195447
chr1	23700000	23750000	0.535348967418223
chr1	23750000	23800000	0.693477184141956
chr1	23800000	23850000	0.365635161616814
chr1	23850000	23900000	0.633697267265327
chr1	23900000	23950000	0.879148093115404
chr1	23950000	24000000	0.0442319701961797
chr1	24000000	24050000	0.23326226931111
chr1	24050000	24100000	0.033830781488899
chr1	24100000	24150000	0.853694252428021
chr1	24150000	24200000	0.468957943019575
chr1	24200000	24250000	0.426814824385727
chr1	24250000	24300000	0.528737859896203
chr1	24300000	24350000	0.556689708637509
chr1	24350000	24400000	0.557185003337856
chr1	24400000	24450000	0.217714322630661
chr1	24450000	24500000	0.291771647608588
chr1	24500000	24550000	0.527015095721084
chr1	24550000	24600000	0.436419234662015
chr1	24600000	24650000	0.084329306372074
chr1	24650000	24700000	0.697310334431596
chr1	24700000	24750000	0.43355513922088
chr1	24750000	24800000	0.815104334905356
chr1	24800000	24850000	0.378383616512695
chr1	24850000	24900000	0.915283071688524
chr1	24900000	24950000	0.888924779809204
chr1	24950000	25000000	0.416801257617848
chr1	25000000	25050000	0.906927665439197
chr1	25050000	25100000	0.863406335465254
chr1	25100000	25150000	0.232271679910416
chr1	25150000	25200000	0.205525766091694
chr1	25200000	25250000	0.252729504489954
chr1	25250000	25300000	0.576738376725456
chr1	25300000	25350000	0.774037943880957
chr1	25350000	25400000	0.106574498783298
chr1	25400000	25450000	0.240863966233822
chr1	25450000	25500000	0.0210607920408296
chr1	25500000	25550000	0.718091177293968
chr1	25550000	25600000	0.532980166677434
chr1	25600000	25650000	0.283566983224584
chr1	25650000	25700000	0.0952473243318905
chr1	25700000	25750000	0.0042638413334195
chr1	25800000	25850000	0.607618924564464
chr1	25850000	25900000	0.154101255464393
chr1	25900000	25950000	0.864073906583113
chr1	25950000	26000000	0.596270215560867
chr1	26000000	26050000	0.955423476968796
chr1	26050000	26100000	0.953894523763378
chr1	26100000	26150000	0.982083252578763
chr1	26150000	26200000	0.415875271873721
chr1	26200000	26250000	0.462540646467257
chr1	26250000	26300000	0.369166828175808
chr1	26300000	26350000	0.0163662596636303
chr1	26350000	26400000	0.466524538622219
chr1	26400000	26450000	0.981178801386825
chr1	26450000	26500000	0.941339879837199
chr1	26500000	26550000	0.852402179296681
chr1	26550000	26600000	0.958438314275255
chr1	26600000	26650000	0.00232573163641059
chr1	26650000	26700000	0.965652389258565
chr1	26700000	26750000	0.749467019833323
chr1	26750000	26800000	0.236277106617568
chr1	26800000	26850000	0.950427460860951
chr1	26850000	26900000	0.213084393910029
chr1	26900000	26950000	0.82160776966643
chr1	26950000	27000000	0.025324633374249
chr1	27000000	27050000	0.895923509270625
chr1	27050000	27100000	0.451665697611818
chr1	27100000	27150000	0.624329737063118
chr1	27200000	27250000	0.783728492366001
chr1	27250000	27300000	0.771604539483601
chr1	27300000	27350000	0.331416758188513
chr1	27350000	27400000	0.171328897215582
chr1	27750000	27800000	0.443784051510649
chr1	27950000	28000000	0.258393091715658
chr1	28000000	28050000	0.321984624329737
chr1	28100000	28150000	0.183086762710769
chr1	28850000	28900000	0.526433662811982
chr1	28900000	28950000	0.150074294205052
chr1	28950000	29000000	0.522880461700799
chr1	29000000	29050000	0.328854146478024
chr1	29100000	29150000	0.843099252751039
chr1	29200000	29250000	0.965480112841054
chr1	29250000	29300000	0.46374658138984
chr1	29300000	29350000	0.0903159118806124
chr1	29400000	29450000	0.0932661455305037
chr1	29450000	29500000	0.0781058207894567
chr1	29500000	29550000	0.518767362232702
chr1	29600000	29650000	0.121734823524345
chr1	29650000	29700000	0.451794904924952
chr1	30000000	30050000	0.681977733273037
chr1	30050000	30100000	0.187264465835433
chr1	30250000	30300000	0.561965673923811
chr1	30700000	30750000	0.505932769128066
chr1	30750000	30800000	0.24368499257058
chr1	30900000	30950000	0.809979111484377
chr1	30950000	31000000	0.226715765445658
chr1	31000000	31050000	0.589077675129746
chr1	31050000	31100000	0.436010078170424
chr1	31100000	31150000	0.22240885500786
chr1	31200000	31250000	0.600383315028964
chr1	31250000	31300000	0.384305618364666
chr1	31300000	31350000	0.303271098477507
chr1	31500000	31550000	0.474643064797468
chr1	31600000	31650000	0.17201800288563
chr1	31650000	31700000	0.703555354566402
chr1	31750000	31800000	0.421517324547236
chr1	31900000	31950000	0.18562783986907
chr1	32000000	32050000	0.815255076770679
chr1	32050000	32100000	0.693347976828822
chr1	32100000	32150000	0.502594913538773
chr1	32250000	32300000	0.873419902233133
chr1	32300000	32350000	0.772013695975192
chr1	32500000	32550000	0.404784977496393
chr1	32550000	32600000	0.328617266403945
chr1	32600000	32650000	0.00247647350173352
chr1	32650000	32700000	0.615500570665633
chr1	32700000	32750000	0.426707151624782
chr1	32750000	32800000	0.793462109955424
chr1	32800000	32850000	0.706720933738183
chr1	32850000	32900000	0.785817343928333
chr1	32900000	32950000	0.289639726941878
chr1	32950000	33000000	0.168378663565691
chr1	33000000	33050000	0.218424962852897
chr1	33050000	33100000	0.93599931089433
chr1	33100000	33150000	0.845984882744363
chr1	33150000	33200000	0.976311992592114
chr1	33200000	33250000	0.657859034821371
chr1	33250000	33300000	0.415616857247454
chr1	33300000	33350000	0.711867691711351
chr1	33350000	33400000	0.203027758037772
chr1	33400000	33450000	0.0652712276848203
chr1	33450000	33500000	0.0629670306005986
chr1	33500000	33550000	0.040377285354351
chr1	33550000	33600000	0.559596873183022
chr1	33600000	33650000	0.513039171350432
chr1	33650000	33700000	0.626720072356095
chr1	33700000	33750000	0.614876068652152
chr1	33750000	33800000	0.524710898636863
chr1	33800000	33850000	0.720847599974159
chr1	33850000	33900000	0.579473264853457
chr1	33900000	33950000	0.292266942308935
chr1	33950000	34000000	0.556582035876564
chr1	34000000	34050000	0.606929818894416
chr1	34050000	34100000	0.600383315028964
chr1	34100000	34150000	0.487520727006482
chr1	34150000	34200000	0.596270215560867
chr1	34200000	34250000	0.942438141998837
chr1	34250000	34300000	0.0688028942438142
chr1	34300000	34350000	0.294528070288778
chr1	34350000	34400000	0.628464371083403
chr1	34400000	34450000	0.412300536210349
chr1	34450000	34500000	0.694166289812003
chr1	34500000	34550000	0.225100674031483
chr1	34550000	34600000	0.279884574800267
chr1	34600000	34650000	0.769795637099727
chr1	34650000	34700000	0.286151129487262
chr1	34700000	34750000	0.527251975795163
chr1	34750000	34800000	0.152486164050219
chr1	34800000	34850000	0.437431358614898
chr1	34850000	34900000	0.0618687684389603
chr1	34900000	34950000	0.155565605013244
chr1	34950000	35000000	0.526132179081336
chr1	35000000	35050000	0.530116071236299
chr1	35050000	35100000	0.546740745526197
chr1	35100000	35150000	0.545728621573314
chr1	35150000	35200000	0.983870620410449
chr1	35200000	35250000	0.702715507031031
chr1	35250000	35300000	0.311454228309322
chr1	35300000	35350000	0.526325990051037
chr1	35350000	35400000	0.610009259857441
chr1	35400000	35450000	0.406895363610914
chr1	35450000	35500000	0.725757477873248
chr1	35500000	35550000	0.541938540388053
chr1	35550000	35600000	0.209961883842625
chr1	35600000	35650000	0.522277494239507
chr1	35650000	35700000	0.314598272928914
chr1	35700000	35750000	0.590240540947951
chr1	35750000	35800000	0.874281284320693
chr1	35800000	35850000	0.252880246355277
chr1	35850000	35900000	0.837349527316579
chr1	35900000	35950000	0.84753537050197
chr1	35950000	36000000	0.975170661326098
chr1	36000000	36050000	0.384477894782178
chr1	36050000	36100000	0.798565798824213
chr1	36100000	36150000	0.749208605207055
chr1	36150000	36200000	0.874281284320693
chr1	36200000	36250000	0.651743221999699
chr1	36250000	36300000	0.747722721106015
chr1	36300000	36350000	0.731291857785817
chr1	36350000	36400000	0.813575381699938
chr1	36400000	36450000	0.52285892714861
chr1	36450000	36500000	0.715743911105369
chr1	36500000	36550000	0.547365247539677
chr1	36550000	36600000	0.990115640545255
chr1	36600000	36650000	0.710489480371256
chr1	36650000	36700000	0.647393242457523
chr1	36700000	36750000	0.884639403923595
chr1	36750000	36800000	0.970669939918599
chr1	36800000	36850000	0.400865688997997
chr1	36850000	36900000	0.611753558584749
chr1	36900000	36950000	0.872515451041196
chr1	36950000	37000000	0.556129810280595
chr1	37000000	37050000	0.267049981695631
chr1	37050000	37100000	0.766048625018843
chr1	37100000	37150000	0.847018541249435
chr1	37150000	37200000	0.736610892176497
chr1	37200000	37250000	0.731636410620841
chr1	37250000	37300000	0.275663802571226
chr1	37300000	37350000	0.189547128367466
chr1	37350000	37400000	0.656545427137843
chr1	38300000	38350000	0.431595494971682
chr1	38350000	38400000	0.277795723237935
chr1	38400000	38450000	0.232013265284148
chr1	38450000	38500000	0.315739604194931
chr1	38500000	38550000	0.312078730322803
chr1	38550000	38600000	0.114908370480436
chr1	38600000	38650000	0.419880698580873
chr1	38650000	38700000	0.0547623662165945
chr1	38700000	38750000	0.454615931261709
chr1	38750000	38800000	0.304864655339492
chr1	38800000	38850000	0.179533561599587
chr1	38850000	38900000	0.677670822835239
chr1	38900000	38950000	0.827680513383724
chr1	38950000	39000000	0.632706677864634
chr1	39000000	39050000	0.238279819971144
chr1	39050000	39100000	0.765208777483472
chr1	39150000	39200000	0.602342959278162
chr1	39200000	39250000	0.407649072937528
chr1	39250000	39300000	0.327562073346685
chr1	39300000	39350000	0.461786937140642
chr1	39400000	39450000	0.979089949824493
chr1	39450000	39500000	0.834550035532011
chr1	39500000	39550000	0.502767189956285
chr1	39550000	39600000	0.519004242306781
chr1	39600000	39650000	0.532700217498977
chr1	39650000	39700000	0.149299050326248
chr1	39700000	39750000	0.410125546439262
chr1	39750000	39800000	0.597540754140018
chr1	39800000	39850000	0.990051036888688
chr1	39850000	39900000	0.281973426362599
chr1	39900000	39950000	0.318862114262334
chr1	39950000	40000000	0.485884101040119
chr1	40000000	40050000	0.386179124405108
chr1	40050000	40100000	0.384930120378147
chr1	40100000	40150000	0.282920946658914
chr1	40150000	40200000	0.218941792105433
chr1	40200000	40250000	0.230290501109029
chr1	40250000	40300000	0.292589960591769
chr1	40300000	40350000	0.0810775889915369
chr1	40350000	40400000	0.57070870211254
chr1	40400000	40450000	0.414497060533626
chr1	40450000	40500000	0.719878545125654
chr1	40500000	40550000	0.424661369166828
chr1	40550000	40600000	0.62939035682753
chr1	40600000	40650000	0.493033572366863
chr1	40650000	40700000	0.38867713245903
chr1	40700000	40750000	0.347459999569309
chr1	40750000	40800000	0.611279798436592
chr1	40800000	40850000	0.0299114929905032
chr1	40850000	40900000	0.352240670155264
chr1	40900000	40950000	0.980877317656179
chr1	40950000	41000000	0.598574412645089
chr1	41000000	41050000	0.976591941770571
chr1	41050000	41100000	0.973878588194758
chr1	41100000	41150000	0.942718091177294
chr1	41150000	41200000	0.253612421129703
chr1	41200000	41250000	0.0861382087559489
chr1	41250000	41300000	0.106552964231109
chr1	41300000	41350000	0.866313500010767
chr1	41350000	41400000	0.766177832331977
chr1	41400000	41450000	0.273079656308547
chr1	41450000	41500000	0.30342184034283
chr1	41500000	41550000	0.446648146951784
chr1	41550000	41600000	0.77950772013696
chr1	41600000	41650000	0.369812864741478
chr1	41650000	41700000	0.638973232551629
chr1	41700000	41750000	0.862351142407994
chr1	41750000	41800000	0.369145293623619
chr1	41800000	41850000	0.968215000969055
chr1	41850000	41900000	0.323535112087344
chr1	41900000	41950000	0.0107457415423047
chr1	41950000	42000000	0.561879535715055
chr1	42000000	42050000	0.224734586644271
chr1	42050000	42100000	0.588022482072485
chr1	42100000	42150000	0.200012920731313
chr1	42150000	42200000	0.598531343540711
chr1	42200000	42250000	0.574369575984667
chr1	42250000	42300000	0.0694704653616728
chr1	42300000	42350000	0.501582789585891
chr1	42350000	42400000	0.888494088765424
chr1	42400000	42450000	0.075823158257424
chr1	42450000	42500000	0.162779679996555
chr1	42500000	42550000	0.0879040420354459
chr1	42550000	42600000	0.57729827508237
chr1	42600000	42650000	0.309429980403558
chr1	42650000	42700000	0.321295518659689
chr1	42700000	42750000	0.250166892779465
chr1	42750000	42800000	0.547752869479079
chr1	42800000	42850000	0.326463811185046
chr1	42850000	42900000	0.185520167108125
chr1	42900000	42950000	0.413291125611043
chr1	42950000	43000000	0.535090552791955
chr1	43000000	43050000	0.362469582445033
chr1	43050000	43100000	0.878609729310679
chr1	43100000	43150000	0.299610224605379
chr1	43150000	43200000	0.350345629562633
chr1	43200000	43250000	0.250296100092599
chr1	43250000	43300000	0.596808579365592
chr1	43300000	43350000	0.619527531924974
chr1	43350000	43400000	0.690074724896096
chr1	43400000	43450000	0.113379417275018
chr1	43450000	43500000	0.163641062084114
chr1	43500000	43550000	0.145487434588798
chr1	43550000	43600000	0.263518315136637
chr1	43600000	43650000	0.38251825053298
chr1	43650000	43700000	0.990890884424058
chr1	43700000	43750000	0.676206473286388
chr1	43750000	43800000	0.895923509270625
chr1	43800000	43850000	0.4818140706764
chr1	43850000	43900000	0.502056549734048
chr1	43900000	43950000	0.123952882399811
chr1	43950000	44000000	0.0969270194026315
chr1	44000000	44050000	0.136098369834399
chr1	44050000	44100000	0.0768568167624955
chr1	44100000	44150000	0.253418610160002
chr1	44150000	44200000	0.0394297650580356
chr1	44200000	44250000	0.109244783254732
chr1	44250000	44300000	0.148932962939036
chr1	44300000	44350000	0.705644206128734
chr1	44350000	44400000	0.668044878006762
chr1	44400000	44450000	0.806748928656029
chr1	44450000	44500000	0.57559704545944
chr1	44500000	44550000	0.405926308762409
chr1	44550000	44600000	0.88134461743868
chr1	44600000	44650000	0.300794624975774
chr1	44650000	44700000	0.0263582918793204
chr1	44700000	44750000	0.303163425716562
chr1	44750000	44800000	0.284729849042789
chr1	44800000	44850000	0.182742209875746
chr1	44850000	44900000	0.185089476064345
chr1	44900000	44950000	0.611365936645347
chr1	44950000	45000000	0.451105799254904
chr1	45000000	45050000	0.466158451235007
chr1	45050000	45100000	0.412322070762538
chr1	45100000	45150000	0.84604948640093
chr1	45150000	45200000	0.359928505286733
chr1	45200000	45250000	0.307793354437194
chr1	45250000	45300000	0.592846221762818
chr1	45300000	45350000	0.147231733316106
chr1	45350000	45400000	0.310678984430519
chr1	45400000	45450000	0.428516054008657
chr1	45450000	45500000	0.246721364429227
chr1	45500000	45550000	0.474879944871546
chr1	45550000	45600000	0.465210930938691
chr1	45600000	45650000	0.995240863966234
chr1	45650000	45700000	0.946594310571312
chr1	45700000	45750000	0.598531343540711
chr1	45750000	45800000	0.740745526196783
chr1	45800000	45850000	0.0759092964661799
chr1	45850000	45900000	0.336628119818248
chr1	45900000	45950000	0.127527618063182
chr1	45950000	46000000	0.851454659000366
chr1	46000000	46050000	0.880698580873011
chr1	46050000	46100000	0.826646854878653
chr1	46100000	46150000	0.588000947520296
chr1	46150000	46200000	0.487929883498073
chr1	46200000	46250000	0.328121971703598
chr1	46250000	46300000	0.825570127269203
chr1	46300000	46350000	0.688093546094709
chr1	46350000	46400000	0.711264724250059
chr1	46400000	46450000	0.280702887783449
chr1	46450000	46500000	0.741499235523397
chr1	46500000	46550000	0.837629476495036
chr1	46550000	46600000	0.759329844735879
chr1	46600000	46650000	0.557744901694769
chr1	46650000	46700000	0.117557120399681
chr1	46700000	46750000	0.684626483192282
chr1	46750000	46800000	0.621702521696061
chr1	46800000	46850000	0.224067015526412
chr1	46850000	46900000	0.335077632060641
chr1	46900000	46950000	0.502745655404096
chr1	46950000	47000000	0.67999655447165
chr1	47000000	47050000	0.105196287443203
chr1	47050000	47100000	0.769321876951569
chr1	47100000	47150000	0.545771690677692
chr1	47150000	47200000	0.132760514245106
chr1	47200000	47250000	0.420935891638133
chr1	47250000	47300000	0.850464069599673
chr1	47300000	47350000	0.406873829058725
chr1	47350000	47400000	0.430561836466611
chr1	47400000	47450000	0.857398195404527
chr1	47450000	47500000	0.251502035015182
chr1	47500000	47550000	0.454766673127032
chr1	47550000	47600000	0.307987165406895
chr1	47600000	47650000	0.601890733682193
chr1	47650000	47700000	0.648749919245429
chr1	47700000	47750000	0.109697008850701
chr1	47750000	47800000	0.0562267157654457
chr1	47800000	47850000	0.842000990589401
chr1	47850000	47900000	0.704136787475504
chr1	47900000	47950000	0.219566294118914
chr1	47950000	48000000	0.0560113702435557
chr1	48000000	48050000	0.269655662510498
chr1	48050000	48100000	0.283717725089907
chr1	48100000	48150000	0.281887288153843
chr1	48150000	48200000	0.902900704179857
chr1	48200000	48250000	0.429162090574327
chr1	48250000	48300000	0.0144281499666215
chr1	48300000	48350000	0.0755001399745893
chr1	48350000	48400000	0.482783125524905
chr1	48400000	48450000	0.448392445679092
chr1	48450000	48500000	0.208217585115318
chr1	48500000	48550000	0.366690354674075
chr1	48550000	48600000	0.192605034778302
chr1	48600000	48650000	0.803001916575145
chr1	48650000	48700000	0.664642418760902
chr1	48700000	48750000	0.527639597734565
chr1	48750000	48800000	0.214247259728234
chr1	48800000	48850000	0.426233391476624
chr1	48850000	48900000	0.269440316988608
chr1	48900000	48950000	0.82074638757887
chr1	48950000	49000000	0.243512716153068
chr1	49000000	49050000	0.554019424166075
chr1	49050000	49100000	0.972694187824364
chr1	49100000	49150000	0.0656803841764111
chr1	49150000	49200000	0.623619096840881
chr1	49200000	49250000	0.655468699528393
chr1	49250000	49300000	0.686650731098047
chr1	49300000	49350000	0.474836875767168
chr1	49350000	49400000	0.922346404806512
chr1	49400000	49450000	0.315481189568663
chr1	49450000	49500000	0.413248056506665
chr1	49500000	49550000	0.24112238086009
chr1	49550000	49600000	0.718715679307449
chr1	49600000	49650000	0.266296272369016
chr1	49650000	49700000	0.519176518724293
chr1	49700000	49750000	0.419170058358636
chr1	49750000	49800000	0.508883002777957
chr1	49800000	49850000	0.763055322264574
chr1	49850000	49900000	0.738505932769128
chr1	49900000	49950000	0.125094213665827
chr1	49950000	50000000	0.087645627409178
chr1	50000000	50050000	0.879686456920128
chr1	50050000	50100000	0.0511230268966557
chr1	50100000	50150000	0.813037017895213
chr1	50150000	50200000	0.717466675280487
chr1	50200000	50250000	0.216120765768676
chr1	50250000	50300000	0.413097314641342
chr1	50300000	50350000	0.968581088356268
chr1	50350000	50400000	0.415832202769343
chr1	50400000	50450000	0.348342916209057
chr1	50450000	50500000	0.511079527101234
chr1	50500000	50550000	0.904386588280897
chr1	50550000	50600000	0.285806576652239
chr1	50600000	50650000	0.367228718478799
chr1	50650000	50700000	0.346426341064238
chr1	50700000	50750000	0.203738398260008
chr1	50750000	50800000	0.50160432413808
chr1	50800000	50850000	0.18946099015871
chr1	50850000	50900000	0.0150095828757241
chr1	50900000	50950000	0.430884854749445
chr1	50950000	51000000	0.0512306996576006
chr1	51000000	51050000	0.880224820724853
chr1	51050000	51100000	0.354221848956651
chr1	51100000	51150000	0.254344595904128
chr1	51150000	51200000	0.741326959105885
chr1	51200000	51250000	0.39102439864763
chr1	51250000	51300000	0.744987832978013
chr1	51300000	51350000	0.97915455348106
chr1	51350000	51400000	0.643861575898529
chr1	51400000	51450000	0.0459762689234877
chr1	51450000	51500000	0.0730021319206667
chr1	51500000	51550000	0.0935460947089606
chr1	51550000	51600000	0.135624609686242
chr1	51600000	51650000	0.0351443891724271
chr1	51650000	51700000	0.249951547257575
chr1	51700000	51750000	0.345608028081056
chr1	51750000	51800000	0.0259491353877296
chr1	51800000	51850000	0.16607446648147
chr1	51850000	51900000	0.0231927127075392
chr1	51900000	51950000	0.0247862695695243
chr1	51950000	52000000	0.0312035661218425
chr1	52000000	52050000	0.038783728492366
chr1	52050000	52100000	0.0225251415896807
chr1	52100000	52150000	0.0132652841484161
chr1	52150000	52200000	0.0462562181019446
chr1	52200000	52250000	0.218231151883197
chr1	52250000	52300000	0.0201563408488921
chr1	52300000	52350000	0.082649611301333
chr1	52350000	52400000	0.0196610461485454
chr1	52400000	52450000	0.57240993173547
chr1	52450000	52500000	0.174192992656718
chr1	52500000	52550000	0.662876585481405
chr1	52550000	52600000	0.352628292094666
chr1	52600000	52650000	0.587225703641493
chr1	52650000	52700000	0.120464284945195
chr1	52700000	52750000	0.210048022051381
chr1	52750000	52800000	0.669552296659991
chr1	52800000	52850000	0.712212244546375
chr1	52850000	52900000	0.701208088377802
chr1	52900000	52950000	0.522923530805177
chr1	52950000	53000000	0.529577707431574
chr1	53000000	53050000	0.726855740034886
chr1	53050000	53100000	0.910157848267545
chr1	53100000	53150000	0.594633589594504
chr1	53150000	53200000	0.309516118612313
chr1	53200000	53250000	0.234446669681504
chr1	53250000	53300000	0.970411525292332
chr1	53300000	53350000	0.82117707862265
chr1	53350000	53400000	0.701638779421582
chr1	53400000	53450000	0.147102526002972
chr1	53450000	53500000	0.337963262053966
chr1	53500000	53550000	0.616706505588216
chr1	53550000	53600000	0.580937614402309
chr1	53600000	53650000	0.611322867540969
chr1	53650000	53700000	0.507418653229106
chr1	53700000	53750000	0.147640889807696
chr1	53750000	53800000	0.180201132717445
chr1	53800000	53850000	0.347395395912742
chr1	53850000	53900000	0.481146499558542
chr1	53900000	53950000	0.253052522772789
chr1	53950000	54000000	0.239399616684971
chr1	54000000	54050000	0.457350819389711
chr1	54050000	54100000	0.718435730128992
chr1	54100000	54150000	0.547795938583457
chr1	54150000	54200000	0.0881409221095247
chr1	54200000	54250000	0.778215647005621
chr1	54250000	54300000	0.408575058681655
chr1	54300000	54350000	0.256734931197106
chr1	54350000	54400000	0.598531343540711
chr1	54400000	54450000	0.372440080108534
chr1	54450000	54500000	0.189008764562741
chr1	54500000	54550000	0.479875960979391
chr1	54550000	54600000	0.729805973684777
chr1	54600000	54650000	0.46628765854814
chr1	54650000	54700000	0.575683183668196
chr1	54700000	54750000	0.100480220513814
chr1	54750000	54800000	0.708809785300515
chr1	54800000	54850000	0.473071042487672
chr1	54850000	54900000	0.123349914938519
chr1	54900000	54950000	0.417877985227297
chr1	54950000	55000000	0.573809677627754
chr1	55000000	55050000	0.123069965760062
chr1	55050000	55100000	0.327174451407283
chr1	55100000	55150000	0.44673428516054
chr1	55150000	55200000	0.598789758166979
chr1	55200000	55250000	0.367917824148847
chr1	55250000	55300000	0.191248357990396
chr1	55300000	55350000	0.0980037470120809
chr1	55350000	55400000	0.552985765661003
chr1	55400000	55450000	0.15287378598962
chr1	55450000	55500000	0.298188944160906
chr1	55500000	55550000	0.715097874539699
chr1	55550000	55600000	0.829381743006654
chr1	55600000	55650000	0.0782780972069685
chr1	55650000	55700000	0.274845489588044
chr1	55700000	55750000	0.787109417059672
chr1	55750000	55800000	0.153713633524991
chr1	55800000	55850000	0.697654887266619
chr1	55850000	55900000	0.4818140706764
chr1	55900000	55950000	0.149105239356548
chr1	55950000	56000000	0.6106768309753
chr1	56000000	56050000	0.877705278118742
chr1	56050000	56100000	0.877059241553072
chr1	56100000	56150000	0.305639899218296
chr1	56150000	56200000	0.699399185993927
chr1	56200000	56250000	0.583327949695286
chr1	56250000	56300000	0.209057432650688
chr1	56300000	56350000	0.856450675108211
chr1	56350000	56400000	0.240368671533475
chr1	56400000	56450000	0.621444107069793
chr1	56450000	56500000	0.190753063290049
chr1	56500000	56550000	0.318431423218554
chr1	56550000	56600000	0.884230247432005
chr1	56600000	56650000	0.303055752955617
chr1	56650000	56700000	0.356030751340526
chr1	56700000	56750000	0.125977130305575
chr1	56750000	56800000	0.00387621939401772
chr1	56800000	56850000	0.318926717918901
chr1	56850000	56900000	0.535671985701057
chr1	56900000	56950000	0.702392488748196
chr1	56950000	57000000	0.072636044533454
chr1	57000000	57050000	0.841957921485023
chr1	57050000	57100000	0.65277688050477
chr1	57100000	57150000	0.543618235458794
chr1	57150000	57200000	0.492925899605918
chr1	57200000	57250000	0.597756099661908
chr1	57250000	57300000	0.363977001098262
chr1	57300000	57350000	0.373559876822361
chr1	57350000	57400000	0.588194758489997
chr1	57400000	57450000	0.244933996597541
chr1	57450000	57500000	0.588302431250942
chr1	57500000	57550000	0.675840385899175
chr1	57550000	57600000	0.414927751577406
chr1	57600000	57650000	0.44630359411676
chr1	57650000	57700000	0.346921635764584
chr1	57700000	57750000	0.284579107177466
chr1	57750000	57800000	0.0429183625126516
chr1	57800000	57850000	0.288003100975515
chr1	57850000	57900000	0.6642547968215
chr1	57900000	57950000	0.263001485884101
chr1	57950000	58000000	0.482998471046795
chr1	58000000	58050000	0.733617589422228
chr1	58050000	58100000	0.551219932381506
chr1	58100000	58150000	0.849301203781467
chr1	58150000	58200000	0.837909425673493
chr1	58200000	58250000	0.583112604173396
chr1	58250000	58300000	0.427719275577664
chr1	58300000	58350000	0.820940198548571
chr1	58350000	58400000	0.120507354049573
chr1	58400000	58450000	0.572474535392037
chr1	58450000	58500000	0.454680534918276
chr1	58500000	58550000	0.101621551779831
chr1	58550000	58600000	0.319615823588948
chr1	58600000	58650000	0.346663221138316
chr1	58650000	58700000	0.315868811508065
chr1	58700000	58750000	0.328057368047031
chr1	58750000	58800000	0.173525421538859
chr1	58800000	58850000	0.673256239636497
chr1	58850000	58900000	0.961754635312359
chr1	58900000	58950000	0.959213558154058
chr1	58950000	59000000	0.635915326140793
chr1	59000000	59050000	0.665568404505028
chr1	59050000	59100000	0.130607059026208
chr1	59100000	59150000	0.275383853392769
chr1	59150000	59200000	0.336240497878847
chr1	59200000	59250000	0.936860692981889
chr1	59250000	59300000	0.508430777181988
chr1	59300000	59350000	0.642203415379977
chr1	59350000	59400000	0.521243835734436
chr1	59400000	59450000	0.260180459547344
chr1	59450000	59500000	0.831126041733962
chr1	59500000	59550000	0.89665568404505
chr1	59550000	59600000	0.282317979197623
chr1	59600000	59650000	0.110902943773284
chr1	59650000	59700000	0.334646941016862
chr1	59700000	59750000	0.20347998363374
chr1	59750000	59800000	0.34935504016194
chr1	59800000	59850000	0.372784632943558
chr1	59850000	59900000	0.727307965630855
chr1	59900000	59950000	0.674634450976592
chr1	59950000	60000000	0.555548377371493
chr1	60000000	60050000	0.382152163145767
chr1	60050000	60100000	0.668647845468054
chr1	60100000	60150000	0.212309150031225
chr1	60150000	60200000	0.740659387988027
chr1	60200000	60250000	0.14266640825204
chr1	60250000	60300000	0.776191399099856
chr1	60300000	60350000	0.249606994422551
chr1	60350000	60400000	0.290996403729784
chr1	60400000	60450000	0.660615457501561
chr1	60450000	60500000	0.350345629562633
chr1	60500000	60550000	0.31192798845748
chr1	60550000	60600000	0.521200766630058
chr1	60600000	60650000	0.561858001162866
chr1	60650000	60700000	0.314835153002993
chr1	60700000	60750000	0.160001722764175
chr1	60750000	60800000	0.0739927213213601
chr1	60800000	60850000	0.31724702284816
chr1	60850000	60900000	0.609298619635205
chr1	60900000	60950000	0.345328078902599
chr1	60950000	61000000	0.677197062687081
chr1	61000000	61050000	0.566251049809419
chr1	61050000	61100000	0.764498137261236
chr1	61100000	61150000	0.259943579473265
chr1	61150000	61200000	0.0845446518939639
chr1	61200000	61250000	0.459375067295476
chr1	61250000	61300000	0.0648190020888516
chr1	61300000	61350000	0.382410577772035
chr1	61350000	61400000	0.16181062514805
chr1	61400000	61450000	0.207205461162435
chr1	61450000	61500000	0.589572969830092
chr1	61500000	61550000	0.260761892456446
chr1	61550000	61600000	0.727458707496178
chr1	61600000	61650000	0.434718005039085
chr1	61650000	61700000	0.365441350647113
chr1	61700000	61750000	0.64129896418804
chr1	61750000	61800000	0.57835346813963
chr1	61800000	61850000	0.756594956607877
chr1	61850000	61900000	0.647264035144389
chr1	61900000	61950000	0.275319249736202
chr1	61950000	62000000	0.12608480306652
chr1	62000000	62050000	0.359217865064496
chr1	62050000	62100000	0.48459202790878
chr1	62100000	62150000	0.162305919848397
chr1	62150000	62200000	0.113379417275018
chr1	62200000	62250000	0.24452484010595
chr1	62250000	62300000	0.116437323685854
chr1	62300000	62350000	0.30852552921162
chr1	62350000	62400000	0.453862221935095
chr1	62400000	62450000	0.604539483601438
chr1	62450000	62500000	0.216185369425243
chr1	62500000	62550000	0.794904924952086
chr1	62550000	62600000	0.84010594999677
chr1	62600000	62650000	0.339772164437841
chr1	62650000	62700000	0.8320304929259
chr1	62700000	62750000	0.0270473975493679
chr1	62750000	62800000	0.382345974115468
chr1	62800000	62850000	0.304778517130736
chr1	62850000	62900000	0.263001485884101
chr1	62900000	62950000	0.435988543618235
chr1	62950000	63000000	0.507031031289704
chr1	63000000	63050000	0.256691862092728
chr1	63050000	63100000	0.753816999375498
chr1	63100000	63150000	0.329091026552103
chr1	63150000	63200000	0.0180244201821823
chr1	63200000	63250000	0.84499429334367
chr1	63250000	63300000	0.986648577642828
chr1	63300000	63350000	0.482373969033314
chr1	63350000	63400000	0.320541809333075
chr1	63400000	63450000	0.748648706850141
chr1	63450000	63500000	0.77205676507957
chr1	63500000	63550000	0.0527811874152077
chr1	63550000	63600000	0.0315265844046773
chr1	63600000	63650000	0.242586730408941
chr1	63650000	63700000	0.996252987919116
chr1	63700000	63750000	0.133363481706398
chr1	63750000	63800000	0.253289402846868
chr1	63800000	63850000	0.112518035187458
chr1	63850000	63900000	0.0688890324525702
chr1	63900000	63950000	0.396408036694877
chr1	63950000	64000000	0.0677046320821758
chr1	64000000	64050000	0.146887180481082
chr1	64050000	64100000	0.0512306996576006
chr1	64100000	64150000	0.264982664685488
chr1	64150000	64200000	0.111484376682387
chr1	64200000	64250000	0.0584447746409114
chr1	64250000	64300000	0.0129207313133923
chr1	64300000	64350000	0.417231948661628
chr1	64350000	64400000	0.0755216745267783
chr1	64400000	64450000	0.979068415272304
chr1	64450000	64500000	0.726360445334539
chr1	64500000	64550000	0.640760600383315
chr1	64550000	64600000	0.724077782802507
chr1	64600000	64650000	0.735749510088938
chr1	64650000	64700000	0.721644378405151
chr1	64700000	64750000	0.454012963800418
chr1	64750000	64800000	0.743824967159808
chr1	64800000	64850000	0.834959192023602
chr1	64850000	64900000	0.94663737967569
chr1	64900000	64950000	0.824924090703534
chr1	64950000	65000000	0.711135516936925
chr1	65000000	65050000	0.72868617697095
chr1	65050000	65100000	0.683915842970045
chr1	65100000	65150000	0.336908068996705
chr1	65150000	65200000	0.181213256670328
chr1	65200000	65250000	0.146047332945711
chr1	65250000	65300000	0.764045911665267
chr1	65300000	65350000	0.748648706850141
chr1	65350000	65400000	0.85306975041454
chr1	65400000	65450000	0.583284880590908
chr1	65450000	65500000	0.775523827981997
chr1	65500000	65550000	0.505092921592695
chr1	65550000	65600000	0.749079397893921
chr1	65600000	65650000	0.572302258974525
chr1	65650000	65700000	0.590714301096109
chr1	65700000	65750000	0.979046880720115
chr1	65750000	65800000	0.482395503585503
chr1	65800000	65850000	0.698085578310399
chr1	65850000	65900000	0.304024807804122
chr1	65900000	65950000	0.837241854555634
chr1	65950000	66000000	0.430691043779745
chr1	66000000	66050000	0.206860908327411
chr1	66050000	66100000	0.677670822835239
chr1	66100000	66150000	0.384973189482525
chr1	66150000	66200000	0.233025389237031
chr1	66200000	66250000	0.236255572065379
chr1	66250000	66300000	0.295066434093503
chr1	66300000	66350000	0.314081443676379
chr1	66350000	66400000	0.331632103710403
chr1	66400000	66450000	0.11887072808321
chr1	66450000	66500000	0.199431487822211
chr1	66500000	66550000	0.204879729526025
chr1	66550000	66600000	0.0153326011585589
chr1	66600000	66650000	0.203049292589961
chr1	66650000	66700000	0.222581131425372
chr1	66700000	66750000	0.25770398604561
chr1	66750000	66800000	0.0214053448758533
chr1	66800000	66850000	0.0326248465663157
chr1	66850000	66900000	0.075780089153046
chr1	66900000	66950000	0.25918987014665
chr1	66950000	67000000	0.956650946443569
chr1	67000000	67050000	0.112841053470293
chr1	67050000	67100000	0.354114176195706
chr1	67100000	67150000	0.180847169283115
chr1	67150000	67200000	0.821413958696729
chr1	67200000	67250000	0.449555311497297
chr1	67250000	67300000	0.335357581239098
chr1	67300000	67350000	0.593643000193811
chr1	67350000	67400000	0.999052479703685
chr1	67400000	67450000	0.0998126493959558
chr1	67450000	67500000	0.609664707022417
chr1	67500000	67550000	0.0738419794560372
chr1	67550000	67600000	0.357516635441566
chr1	67600000	67650000	0.150009690548485
chr1	67650000	67700000	0.530029933027543
chr1	67700000	67750000	0.738785881947585
chr1	67750000	67800000	0.612658009776687
chr1	67800000	67850000	0.294463466632211
chr1	67850000	67900000	0.20944505459009
chr1	67900000	67950000	0.345005060619764
chr1	67950000	68000000	0.406421603462756
chr1	68000000	68050000	0.130930077309042
chr1	68050000	68100000	0.0292869909770226
chr1	68100000	68150000	0.185649374421259
chr1	68150000	68200000	0.230204362900273
chr1	68200000	68250000	0.15203393845425
chr1	68250000	68300000	0.601589249951547
chr1	68300000	68350000	0.41208519068846
chr1	68350000	68400000	0.532571010185843
chr1	68400000	68450000	0.0895837371061868
chr1	68450000	68500000	0.195662941189138
chr1	68500000	68550000	0.993216616060469
chr1	68550000	68600000	0.365570557960247
chr1	68600000	68650000	0.0673170101427741
chr1	68650000	68700000	0.369188362727997
chr1	68700000	68750000	0.744255658203588
chr1	68750000	68800000	0.0746172233348408
chr1	68800000	68850000	0.639899218295755
chr1	68850000	68900000	0.717229795206409
chr1	68900000	68950000	0.278226414281715
chr1	68950000	69000000	0.928849839567586
chr1	69000000	69050000	0.0294377328423455
chr1	69050000	69100000	0.958524452484011
chr1	69100000	69150000	0.841419557680298
chr1	69150000	69200000	0.524517087667162
chr1	69200000	69250000	0.207183926610246
chr1	69250000	69300000	0.473157180696427
chr1	69300000	69350000	0.11290565712686
chr1	69350000	69400000	0.256347309257704
chr1	69400000	69450000	0.306415143097099
chr1	69450000	69500000	0.313435407110709
chr1	69500000	69550000	0.365139866916467
chr1	69550000	69600000	0.421840342830071
chr1	69600000	69650000	0.838533927686974
chr1	69650000	69700000	0.158106682171544
chr1	69700000	69750000	0.0317419299265672
chr1	69750000	69800000	0.382152163145767
chr1	69800000	69850000	0.45715700842001
chr1	69850000	69900000	0.627430712578332
chr1	69900000	69950000	0.275836078988737
chr1	69950000	70000000	0.677993841118074
chr1	70000000	70050000	0.204449038482245
chr1	70050000	70100000	0.589120744234124
chr1	70100000	70150000	0.689600964747938
chr1	70150000	70200000	0.0513168378663565
chr1	70200000	70250000	0.451536490298684
chr1	70250000	70300000	0.387794215819282
chr1	70300000	70350000	0.740917802614295
chr1	70350000	70400000	0.226478885371579
chr1	70400000	70450000	0.139780778258716
chr1	70450000	70500000	0.841871783276267
chr1	70500000	70550000	0.17477442556582
chr1	70550000	70600000	0.247755022934298
chr1	70600000	70650000	0.580399250597584
chr1	70650000	70700000	0.134957038568383
chr1	70700000	70750000	0.389043219846243
chr1	70750000	70800000	0.0898636862846437
chr1	70800000	70850000	0.260783427008635
chr1	70850000	70900000	0.257962400671878
chr1	70900000	70950000	0.797532140319142
chr1	70950000	71000000	0.54943256454982
chr1	71000000	71050000	0.116178909059586
chr1	71050000	71100000	0.215711609277085
chr1	71100000	71150000	0.332321209380451
chr1	71150000	71200000	0.862286538751427
chr1	71200000	71250000	0.381398453819153
chr1	71250000	71300000	0.116437323685854
chr1	71300000	71350000	0.160497017464522
chr1	71350000	71400000	0.300773090423585
chr1	71400000	71450000	0.602278355621595
chr1	71450000	71500000	0.721644378405151
chr1	71500000	71550000	0.44992139888451
chr1	71550000	71600000	0.406335465254
chr1	71600000	71650000	0.635075478605422
chr1	71650000	71700000	0.914873915196934
chr1	71700000	71750000	0.405710963240519
chr1	71750000	71800000	0.485087322609126
chr1	71800000	71850000	0.541012554643926
chr1	71850000	71900000	0.581734392833301
chr1	71900000	71950000	0.756336541981609
chr1	71950000	72000000	0.302409716389948
chr1	72000000	72050000	0.594956607877339
chr1	72050000	72100000	0.485582617309473
chr1	72100000	72150000	0.496457566164912
chr1	72150000	72200000	0.53349699592997
chr1	72200000	72250000	0.644658354329522
chr1	72250000	72300000	0.342873139953055
chr1	72300000	72350000	0.73378986583974
chr1	72350000	72400000	0.760492710554084
chr1	72400000	72450000	0.623253009453668
chr1	72450000	72500000	0.300988435945475
chr1	72500000	72550000	0.380364795314081
chr1	72550000	72600000	0.219889312401749
chr1	72600000	72650000	0.816654822662963
chr1	72650000	72700000	0.850851691539074
chr1	72700000	72750000	0.212825979283761
chr1	72750000	72800000	0.059004672997825
chr1	72800000	72850000	0.543553631802227
chr1	72850000	72900000	0.359045588646984
chr1	72900000	72950000	0.421301979025346
chr1	72950000	73000000	0.233585287593944
chr1	73000000	73050000	0.284385296207765
chr1	73050000	73100000	0.0863750888300278
chr1	73100000	73150000	0.293709757305597
chr1	73150000	73200000	0.644421474255443
chr1	73200000	73250000	0.764799620991881
chr1	73250000	73300000	0.929000581432909
chr1	73300000	73350000	0.461313176992484
chr1	73350000	73400000	0.0474190839201499
chr1	73400000	73450000	0.0390852122230119
chr1	73450000	73500000	0.2942911902147
chr1	73500000	73550000	0.275469991601525
chr1	73550000	73600000	0.252664900833387
chr1	73600000	73650000	0.32170467515128
chr1	73650000	73700000	0.644593750672955
chr1	73700000	73750000	0.714667183495919
chr1	73750000	73800000	0.335013028404074
chr1	73800000	73850000	0.284880590908112
chr1	73850000	73900000	0.328832611925835
chr1	73900000	73950000	0.610224605379331
chr1	73950000	74000000	0.787604711760019
chr1	74000000	74050000	0.845877209983418
chr1	74050000	74100000	0.688545771690678
chr1	74100000	74150000	0.904645002907165
chr1	74150000	74200000	0.124254366130456
chr1	74200000	74250000	0.103602730581218
chr1	74250000	74300000	0.0717315933415165
chr1	74300000	74350000	0.124749660830803
chr1	74350000	74400000	0.180158063613067
chr1	74400000	74450000	0.571570084200099
chr1	74450000	74500000	0.730301268385124
chr1	74500000	74550000	0.25516290888731
chr1	74550000	74600000	0.741994530223744
chr1	74600000	74650000	0.861834313155458
chr1	74650000	74700000	0.529103947283416
chr1	74700000	74750000	0.299976311992592
chr1	74750000	74800000	0.972005082154317
chr1	74800000	74850000	0.299696362814135
chr1	74850000	74900000	0.400865688997997
chr1	74900000	74950000	0.927665439197192
chr1	74950000	75000000	0.231625643344747
chr1	75000000	75050000	0.183991213902707
chr1	75100000	75150000	0.848547494454853
chr1	75150000	75200000	0.904214311863385
chr1	75200000	75250000	0.787690849968775
chr1	75250000	75300000	0.982729289144432
chr1	75300000	75350000	0.90154402739195
chr1	75350000	75400000	0.672825548592717
chr1	75400000	75450000	0.261084910739281
chr1	75450000	75500000	0.339556818915951
chr1	75500000	75550000	0.492689019531839
chr1	75550000	75600000	0.399982772358249
chr1	75600000	75650000	0.120012059349226
chr1	75650000	75700000	0.185046406959967
chr1	75700000	75750000	0.182806813532313
chr1	75750000	75800000	0.0746387578870298
chr1	75800000	75850000	0.190473114111592
chr1	75850000	75900000	0.447337252621832
chr1	75900000	75950000	0.115317526972027
chr1	75950000	76000000	0.17606649869716
chr1	76000000	76050000	0.618773822598359
chr1	76050000	76100000	0.688545771690678
chr1	76100000	76150000	0.80883778021836
chr1	76150000	76200000	0.944850011844004
chr1	76200000	76250000	0.229601395438982
chr1	76250000	76300000	0.114456144884467
chr1	76300000	76350000	0.502271895255938
chr1	76350000	76400000	0.782996317591576
chr1	76400000	76450000	0.1581928203803
chr1	76450000	76500000	0.475547515989405
chr1	76500000	76550000	0.302000559898357
chr1	76550000	76600000	0.494045696319745
chr1	76600000	76650000	0.674203759932812
chr1	76650000	76700000	0.368391584297005
chr1	76700000	76750000	0.178370695781381
chr1	76750000	76800000	0.907444494691733
chr1	76800000	76850000	0.728126278614036
chr1	76850000	76900000	0.536059607640459
chr1	76900000	76950000	0.373236858539527
chr1	76950000	77000000	0.556625104980942
chr1	77000000	77050000	0.706096431724702
chr1	77050000	77100000	0.362038891401253
chr1	77100000	77150000	0.541938540388053
chr1	77150000	77200000	0.285892714860994
chr1	77200000	77250000	0.447617201800289
chr1	77250000	77300000	0.191420634407907
chr1	77300000	77350000	0.580011628658182
chr1	77350000	77400000	0.0959364300019381
chr1	77400000	77450000	0.77313349268902
chr1	77450000	77500000	0.266037857742748
chr1	77500000	77550000	0.264702715507031
chr1	77550000	77600000	0.201951030428322
chr1	77600000	77650000	0.401813209294313
chr1	77650000	77700000	0.980209746538321
chr1	77700000	77750000	0.22942911902147
chr1	77750000	77800000	0.373301462196094
chr1	77800000	77850000	0.0953549970928355
chr1	77850000	77900000	0.893705450395159
chr1	77950000	78000000	0.728277020479359
chr1	78000000	78050000	0.300837694080152
chr1	78050000	78100000	0.505480543532097
chr1	78100000	78150000	0.531300471606693
chr1	78200000	78250000	0.343131554579323
chr1	78250000	78300000	0.676055731421065
chr1	78300000	78350000	0.814501367444064
chr1	78350000	78400000	0.191334496199152
chr1	78400000	78450000	0.128970433059845
chr1	78450000	78500000	0.298921118935332
chr1	78500000	78550000	0.43822813704589
chr1	78550000	78600000	0.0906604647156363
chr1	78600000	78650000	0.766780799793268
chr1	78650000	78700000	0.231087279540022
chr1	78700000	78750000	0.577104464112669
chr1	78750000	78800000	0.950728944591597
chr1	78800000	78850000	0.752438788035403
chr1	78850000	78900000	0.531106660636992
chr1	78900000	78950000	0.215410125546439
chr1	78950000	79000000	0.530805176906346
chr1	79000000	79050000	0.397549367960893
chr1	79050000	79100000	0.925662725843616
chr1	79100000	79150000	0.946228223184099
chr1	79150000	79200000	0.746839804466266
chr1	79200000	79250000	0.96214225725176
chr1	79250000	79300000	0.0108964834076275
chr1	79300000	79350000	0.776772832008958
chr1	79350000	79400000	0.271766048625019
chr1	79400000	79450000	0.849322738333656
chr1	79450000	79500000	0.485841031935741
chr1	79500000	79550000	0.559489200422077
chr1	79550000	79600000	0.0897344789715098
chr1	79600000	79650000	0.922777095850292
chr1	79650000	79700000	0.604884036436462
chr1	79700000	79750000	0.380364795314081
chr1	79750000	79800000	0.542024678596809
chr1	79800000	79850000	0.12459891896548
chr1	79850000	79900000	0.485281133578827
chr1	79900000	79950000	0.785408187436742
chr1	79950000	80000000	0.635204685918556
chr1	80000000	80050000	0.552512005512845
chr1	80050000	80100000	0.713762732303982
chr1	80100000	80150000	0.103904214311863
chr1	80150000	80200000	0.831126041733962
chr1	80200000	80250000	0.347395395912742
chr1	80250000	80300000	0.399379804896957
chr1	80300000	80350000	0.172900919525378
chr1	80350000	80400000	0.682559166182139
chr1	80400000	80450000	0.336778861683571
chr1	80450000	80500000	0.31576113874712
chr1	80500000	80550000	0.595322695264552
chr1	80550000	80600000	0.53987122337791
chr1	80600000	80650000	0.626956952430174
chr1	80650000	80700000	0.335594461313177
chr1	80700000	80750000	0.0595430368025497
chr1	80750000	80800000	0.808385554622392
chr1	80800000	80850000	0.989921829575554
chr1	80850000	80900000	0.519585675215884
chr1	80900000	80950000	0.507569395094429
chr1	80950000	81000000	0.0429183625126516
chr1	81000000	81050000	0.321941555225359
chr1	81350000	81400000	0.913474169304649
chr1	81450000	81500000	0.227447940220083
chr1	81600000	81650000	0.828541895471284
chr1	81650000	81700000	0.204190623855977
chr1	81700000	81750000	0.421301979025346
chr1	82150000	82200000	0.0797424467558198
chr1	82200000	82250000	0.93068027650365
chr1	82250000	82300000	0.889204728987661
chr1	82300000	82350000	0.75823158257424
chr1	82350000	82400000	0.598100652496931
chr1	82400000	82450000	0.177250899067554
chr1	82450000	82500000	0.387794215819282
chr1	82500000	82550000	0.809849904171243
chr1	82550000	82600000	0.122337790985636
chr1	82600000	82650000	0.289532054180933
chr1	82650000	82700000	0.24919783793096
chr1	82700000	82750000	0.342227103387385
chr1	82750000	82800000	0.134203329241768
chr1	82800000	82850000	0.914034067661563
chr1	82850000	82900000	0.235221913560308
chr1	82900000	82950000	0.679479725219114
chr1	82950000	83000000	0.455305036931757
chr1	83000000	83050000	0.434308848547494
chr1	83050000	83100000	0.521093093869113
chr1	83100000	83150000	0.46396192691173
chr1	83150000	83200000	0.621745590800439
chr1	83200000	83250000	0.826366905700196
chr1	83250000	83300000	0.519348795141805
chr1	83300000	83350000	0.242069901156405
chr1	83350000	83400000	0.40484958115296
chr1	83400000	83450000	0.643043262915348
chr1	83450000	83500000	0.849193531020522
chr1	83500000	83550000	0.415832202769343
chr1	83550000	83600000	0.794065077416715
chr1	83600000	83650000	0.550573895815836
chr1	83650000	83700000	0.223442513512932
chr1	83700000	83750000	0.347546137778065
chr1	83750000	83800000	0.57111785860413
chr1	83800000	83850000	0.331890518336671
chr1	83850000	83900000	0.295432521480716
chr1	83900000	83950000	0.311389624652755
chr1	83950000	84000000	0.184034283007085
chr1	84000000	84050000	0.247238193681762
chr1	84050000	84100000	0.316902470013136
chr1	84100000	84150000	0.209703469216358
chr1	84150000	84200000	0.588410104011887
chr1	84200000	84250000	0.133578827228288
chr1	84250000	84300000	0.331632103710403
chr1	84300000	84350000	0.727674053018067
chr1	84350000	84400000	0.481038826797597
chr1	84400000	84450000	0.651118719986218
chr1	84450000	84500000	0.453086978056291
chr1	84500000	84550000	0.411762172405625
chr1	84550000	84600000	0.892111893533174
chr1	84600000	84650000	0.759480586601202
chr1	84650000	84700000	0.721967396687986
chr1	84700000	84750000	0.120722699571462
chr1	84750000	84800000	0.371987854512565
chr1	84800000	84850000	0.778000301483731
chr1	84850000	84900000	0.182419191592911
chr1	84900000	84950000	0.740357904257381
chr1	84950000	85000000	0.437517496823654
chr1	85000000	85050000	0.0955488080625363
chr1	85050000	85100000	0.0422507913947929
chr1	85100000	85150000	0.484269009625945
chr1	85150000	85200000	0.0130499386265263
chr1	85200000	85250000	0.412946572776019
chr1	85450000	85500000	0.104377974460021
chr1	85500000	85550000	0.0980252815642698
chr1	85550000	85600000	0.229386049917092
chr1	85600000	85650000	0.264121282597928
chr1	85650000	85700000	0.748067273941038
chr1	85700000	85750000	0.139823847363094
chr1	85750000	85800000	0.405474083166441
chr1	85800000	85850000	0.0604044188901092
chr1	85850000	85900000	0.91026552102849
chr1	85900000	85950000	0.255873549109546
chr1	85950000	86000000	0.477722505760493
chr1	86000000	86050000	0.569158214354933
chr1	86050000	86100000	0.146434954885113
chr1	86100000	86150000	0.896957167775696
chr1	86150000	86200000	0.291491698430131
chr1	86200000	86250000	0.104205698042509
chr1	86250000	86300000	0.223011822469152
chr1	86300000	86350000	0.459310463638909
chr1	86350000	86400000	0.472834162413593
chr1	86400000	86450000	0.235609535499709
chr1	86450000	86500000	0.195942890367595
chr1	86500000	86550000	0.282942481211103
chr1	86550000	86600000	0.415401511725564
chr1	86600000	86650000	0.198936193121864
chr1	86650000	86700000	0.905355643129401
chr1	86700000	86750000	0.826022352865172
chr1	86750000	86800000	0.220987574563387
chr1	86800000	86850000	0.193531020522428
chr1	86850000	86900000	0.335917479596012
chr1	86900000	86950000	0.435557852574456
chr1	86950000	87000000	0.313349268901953
chr1	87000000	87050000	0.613799341042703
chr1	87050000	87100000	0.41400176583328
chr1	87100000	87150000	0.43355513922088
chr1	87150000	87200000	0.342873139953055
chr1	87200000	87250000	0.610203070827142
chr1	87250000	87300000	0.792880677046321
chr1	87300000	87350000	0.618063182376122
chr1	87350000	87400000	0.348752072700648
chr1	87400000	87450000	0.421668066412559
chr1	87450000	87500000	0.551413743351207
chr1	87500000	87550000	0.617955509615178
chr1	87550000	87600000	0.666408252040399
chr1	87600000	87650000	0.349398109266318
chr1	87650000	87700000	0.90283610052329
chr1	87700000	87750000	0.717509744384865
chr1	87750000	87800000	0.871374119775179
chr1	87800000	87850000	0.513340655081078
chr1	87850000	87900000	0.778215647005621
chr1	87900000	87950000	0.129530331416758
chr1	87950000	88000000	0.0998772530525228
chr1	88000000	88050000	0.821629304218619
chr1	88050000	88100000	0.442728858453388
chr1	88100000	88150000	0.70465361672804
chr1	88150000	88200000	0.387514266640825
chr1	88300000	88350000	0.220233865236772
chr1	88350000	88400000	0.430820251092878
chr1	88400000	88450000	0.633180438012791
chr1	88450000	88500000	0.982083252578763
chr1	88500000	88550000	0.185089476064345
chr1	88550000	88600000	0.445205331955122
chr1	88600000	88650000	0.184874130542455
chr1	88650000	88700000	0.408295109503198
chr1	88700000	88750000	0.273295001830437
chr1	88750000	88800000	0.120205870318927
chr1	88800000	88850000	0.715334754613778
chr1	88850000	88900000	0.245515429506643
chr1	88900000	88950000	0.0937399056786614
chr1	88950000	89000000	0.143484721235222
chr1	89000000	89050000	0.241746882873571
chr1	89050000	89100000	0.218597239270409
chr1	89100000	89150000	0.167904903417533
chr1	89150000	89200000	0.631350001076728
chr1	89200000	89250000	0.241983762947649
chr1	89250000	89300000	0.756142731011909
chr1	89300000	89350000	0.363115619010703
chr1	89350000	89400000	0.244933996597541
chr1	89400000	89450000	0.117664793160626
chr1	89450000	89500000	0.621422572517605
chr1	89500000	89550000	0.594030622133213
chr1	89550000	89600000	0.46310054482417
chr1	89600000	89650000	0.108878695867519
chr1	89650000	89700000	0.0192734242091436
chr1	89700000	89750000	0.086052070547193
chr1	89750000	89800000	0.1775523827982
chr1	89800000	89850000	0.557357279755367
chr1	89850000	89900000	0.70613950082908
chr1	89900000	89950000	0.162004436117751
chr1	89950000	90000000	0.431337080345414
chr1	90000000	90050000	0.177595451902578
chr1	90050000	90100000	0.257617847836854
chr1	90100000	90150000	0.200895837371062
chr1	90150000	90200000	0.41675818851347
chr1	90200000	90250000	0.168787820057282
chr1	90250000	90300000	0.605960764045912
chr1	90300000	90350000	0.613907013803648
chr1	90350000	90400000	0.605659280315266
chr1	90400000	90450000	0.621013416026014
chr1	90450000	90500000	0.498460279518487
chr1	90500000	90550000	0.899928935977776
chr1	90550000	90600000	0.523548032818657
chr1	90600000	90650000	0.797122983827551
chr1	90650000	90700000	0.63873635247755
chr1	90700000	90750000	0.615091414174042
chr1	90750000	90800000	0.419191592910825
chr1	90800000	90850000	0.331718241919159
chr1	90850000	90900000	0.470594568985938
chr1	90900000	90950000	0.657428343777591
chr1	90950000	91000000	0.699808342485518
chr1	91000000	91050000	0.359454745138575
chr1	91050000	91100000	0.76992484441286
chr1	91100000	91150000	0.473846286366475
chr1	91150000	91200000	0.902771496866723
chr1	91200000	91250000	0.397441695199948
chr1	91250000	91300000	0.671748820983268
chr1	91300000	91350000	0.578159657169929
chr1	91350000	91400000	0.0663910243986476
chr1	91400000	91450000	0.309688395029825
chr1	91450000	91500000	0.881107737364601
chr1	91500000	91550000	0.511768632771282
chr1	91550000	91600000	0.820466438400413
chr1	91600000	91650000	0.28173654628852
chr1	91650000	91700000	0.311260417339621
chr1	91700000	91750000	0.738721278291018
chr1	91750000	91800000	0.565518875034994
chr1	91800000	91850000	0.927665439197192
chr1	91850000	91900000	0.472791093309215
chr1	91900000	91950000	0.657557551090725
chr1	91950000	92000000	0.3382862803368
chr1	92000000	92050000	0.827852789801236
chr1	92050000	92100000	0.117772465921571
chr1	92100000	92150000	0.869112991795336
chr1	92150000	92200000	0.566358722570364
chr1	92200000	92250000	0.430604905570989
chr1	92250000	92300000	0.441479854426427
chr1	92300000	92350000	0.265951719533992
chr1	92350000	92400000	0.327045244094149
chr1	92400000	92450000	0.728772315179706
chr1	92450000	92500000	0.954023731076512
chr1	92500000	92550000	0.168744750952904
chr1	92550000	92600000	0.798264315093568
chr1	92600000	92650000	0.576178478368542
chr1	92650000	92700000	0.240605551607554
chr1	92700000	92750000	0.763421409651786
chr1	92750000	92800000	0.442707323901199
chr1	92800000	92850000	0.539160583155673
chr1	92850000	92900000	0.323922734026746
chr1	92900000	92950000	0.28427762344682
chr1	92950000	93000000	0.579150246570623
chr1	93000000	93050000	0.341516463165148
chr1	93050000	93100000	0.532894028468678
chr1	93100000	93150000	0.345651097185434
chr1	93150000	93200000	0.357387428128432
chr1	93200000	93250000	0.139134741693047
chr1	93250000	93300000	0.0735404957253913
chr1	93300000	93350000	0.536425695027672
chr1	93350000	93400000	0.251157482180158
chr1	93400000	93450000	0.51648469970067
chr1	93450000	93500000	0.626956952430174
chr1	93500000	93550000	0.592867756315007
chr1	93550000	93600000	0.473824751814286
chr1	93600000	93650000	0.166505157525249
chr1	93650000	93700000	0.220858367250253
chr1	93700000	93750000	0.135516936925297
chr1	93750000	93800000	0.330533841548765
chr1	93800000	93850000	0.700712793677456
chr1	93850000	93900000	0.322006158881926
chr1	93900000	93950000	0.621810194457006
chr1	93950000	94000000	0.0984775071602386
chr1	94000000	94050000	0.302754269224972
chr1	94050000	94100000	0.745160109395525
chr1	94100000	94150000	0.480285117470982
chr1	94150000	94200000	0.343691452936236
chr1	94200000	94250000	0.754915261537136
chr1	94250000	94300000	0.366238129078106
chr1	94300000	94350000	0.73910890023042
chr1	94350000	94400000	0.173590025195426
chr1	94400000	94450000	0.0382238301354524
chr1	94450000	94500000	0.417231948661628
chr1	94500000	94550000	0.464909447208045
chr1	94550000	94600000	0.895019058078687
chr1	94600000	94650000	0.304304756982579
chr1	94650000	94700000	0.991903008376941
chr1	94700000	94750000	0.197945603721171
chr1	94750000	94800000	0.697051919805328
chr1	94800000	94850000	0.653982815427353
chr1	94850000	94900000	0.264616577298275
chr1	94900000	94950000	0.721579774748584
chr1	94950000	95000000	0.585847492301398
chr1	95000000	95050000	0.539375928677563
chr1	95050000	95100000	0.386114520748541
chr1	95100000	95150000	0.807976398130801
chr1	95150000	95200000	0.638413334194715
chr1	95200000	95250000	0.766888472554213
chr1	95250000	95300000	0.387212782910179
chr1	95300000	95350000	0.792170036824084
chr1	95350000	95400000	0.920623640631393
chr1	95400000	95450000	0.584856902900704
chr1	95450000	95500000	0.0155694812326378
chr1	95500000	95550000	0.0200702026401361
chr1	95550000	95600000	0.94045696319745
chr1	95600000	95650000	0.360725283717725
chr1	95650000	95700000	0.798113573228245
chr1	95700000	95750000	0.531300471606693
chr1	95750000	95800000	0.211856924435256
chr1	95800000	95850000	0.821306285935784
chr1	95850000	95900000	0.758748411826776
chr1	95900000	95950000	0.91855632362125
chr1	95950000	96000000	0.869091457243147
chr1	96000000	96050000	0.0795917048904968
chr1	96050000	96100000	0.298641169756875
chr1	96100000	96150000	0.528630187135259
chr1	96150000	96200000	0.595904128173655
chr1	96200000	96250000	0.411159204944333
chr1	96250000	96300000	0.689536361091371
chr1	96300000	96350000	0.402803798695006
chr1	96350000	96400000	0.196029028576351
chr1	96400000	96450000	0.289316708659043
chr1	96450000	96500000	0.76759911277645
chr1	96500000	96550000	0.55050929215927
chr1	96550000	96600000	0.414798544264272
chr1	96600000	96650000	0.795077201369597
chr1	96650000	96700000	0.297930529534638
chr1	96700000	96750000	0.23644938303508
chr1	96750000	96800000	0.590369748261085
chr1	96800000	96850000	0.688265822512221
chr1	96850000	96900000	0.672050304713913
chr1	96900000	96950000	0.593966018476646
chr1	96950000	97000000	0.167215797747486
chr1	97000000	97050000	0.532097250037685
chr1	97050000	97100000	0.115209854211082
chr1	97100000	97150000	0.501884273316536
chr1	97300000	97350000	0.182397657040722
chr1	97350000	97400000	0.321166311346556
chr1	97400000	97450000	0.406658483536835
chr1	97450000	97500000	0.553524129465728
chr1	97500000	97550000	0.854835583694037
chr1	97550000	97600000	0.684475741326959
chr1	97600000	97650000	0.451364213881172
chr1	97650000	97700000	0.710489480371256
chr1	97700000	97750000	0.881430755647436
chr1	97750000	97800000	0.494325645498202
chr1	97800000	97850000	0.783190128561277
chr1	97850000	97900000	0.843142321855417
chr1	97900000	97950000	0.510239679565863
chr1	97950000	98000000	0.834097809936042
chr1	98000000	98050000	0.424510627301505
chr1	98050000	98100000	0.567650795701703
chr1	98100000	98150000	0.677692357387428
chr1	98150000	98200000	0.460581002218059
chr1	98200000	98250000	0.682817580808407
chr1	98250000	98300000	0.82139242414454
chr1	98300000	98350000	0.978960742511359
chr1	98350000	98400000	0.879083489458837
chr1	98400000	98450000	0.894050003230183
chr1	98450000	98500000	0.459245859982342
chr1	98500000	98550000	0.593363051015354
chr1	98550000	98600000	0.282210306436678
chr1	98600000	98650000	0.789585890561406
chr1	98650000	98700000	0.930766414712406
chr1	98700000	98750000	0.233326872967677
chr1	98750000	98800000	0.079333290264229
chr1	98800000	98850000	0.357882722828779
chr1	98850000	98900000	0.878782005728191
chr1	98900000	98950000	0.271787583177208
chr1	98950000	99000000	0.332816504080798
chr1	99000000	99050000	0.73697697956371
chr1	99050000	99100000	0.524689364084674
chr1	99100000	99150000	0.48289079828585
chr1	99150000	99200000	0.722979520640868
chr1	99200000	99250000	0.765079570170338
chr1	99250000	99300000	0.462777526541336
chr1	99300000	99350000	0.00620195103042831
chr1	99350000	99400000	0.253526282920947
chr1	99400000	99450000	0.122036307254991
chr1	99450000	99500000	0.767405301806749
chr1	99500000	99550000	0.0913926394900618
chr1	99550000	99600000	0.220836832698064
chr1	99600000	99650000	0.505523612636475
chr1	99650000	99700000	0.3017206107199
chr1	99700000	99750000	0.290630316342572
chr1	99750000	99800000	0.306242866679587
chr1	99800000	99850000	0.858216508387708
chr1	99850000	99900000	0.445377608372634
chr1	99900000	99950000	0.171048948037126
chr1	99950000	100000000	0.800697719490923
chr1	100000000	100050000	0.187006051209165
chr1	100050000	100100000	0.449210758662274
chr1	100100000	100150000	0.743846501711997
chr1	100150000	100200000	0.0214699485324202
chr1	100200000	100250000	0.293322135366195
chr1	100250000	100300000	0.327282124168228
chr1	100300000	100350000	0.304563171608846
chr1	100350000	100400000	0.645455132760514
chr1	100400000	100450000	0.367508667657256
chr1	100450000	100500000	0.655662510498094
chr1	100500000	100550000	0.79012425436613
chr1	100550000	100600000	0.103236643194005
chr1	100600000	100650000	0.294786484915046
chr1	100650000	100700000	0.243964941749036
chr1	100700000	100750000	0.62428666795874
chr1	100750000	100800000	0.292934513426793
chr1	100800000	100850000	0.619247582746517
chr1	100850000	100900000	0.491332342743933
chr1	100900000	100950000	0.626913883325796
chr1	100950000	101000000	0.723862437280617
chr1	101000000	101050000	0.348902814565971
chr1	101050000	101100000	0.875121131856063
chr1	101100000	101150000	0.831664405538687
chr1	101150000	101200000	0.568232228610806
chr1	101200000	101250000	0.864439993970325
chr1	101250000	101300000	0.189525593815277
chr1	101300000	101350000	0.247604281068975
chr1	101350000	101400000	0.549992462906734
chr1	101400000	101450000	0.510584232400887
chr1	101450000	101500000	0.465792363847794
chr1	101500000	101550000	0.638865559790684
chr1	101550000	101600000	0.151990869349872
chr1	101600000	101650000	0.0466007709369683
chr1	101650000	101700000	0.205848784374529
chr1	101700000	101750000	0.212696771970627
chr1	101750000	101800000	0.0355966147683959
chr1	101800000	101850000	0.264918061028921
chr1	101850000	101900000	0.712858281112044
chr1	101900000	101950000	0.736244804789284
chr1	101950000	102000000	0.0770290931800073
chr1	102000000	102050000	0.0980468161164588
chr1	102050000	102100000	0.0409802528156427
chr1	102100000	102150000	0.14204190623856
chr1	102150000	102200000	0.426211856924435
chr1	102200000	102250000	0.895148265391821
chr1	102250000	102300000	0.525012382367509
chr1	102300000	102350000	0.821586235114241
chr1	102350000	102400000	0.73441436785322
chr1	102400000	102450000	0.487800676184939
chr1	102450000	102500000	0.26366905700196
chr1	102500000	102550000	0.781252018864268
chr1	102550000	102600000	0.481340310528243
chr1	102600000	102650000	0.0655296423110882
chr1	102650000	102700000	0.324008872235502
chr1	102700000	102750000	0.409005749725434
chr1	102750000	102800000	0.838943084178565
chr1	102800000	102850000	0.235824881021599
chr1	102850000	102900000	0.573572797553675
chr1	102900000	102950000	0.34808450158279
chr1	102950000	103000000	0.0636776708228353
chr1	103000000	103050000	0.748368757671684
chr1	103050000	103100000	0.757908564291406
chr1	103100000	103150000	0.934427288584534
chr1	103150000	103200000	0.301591403406766
chr1	103200000	103250000	0.629777978766932
chr1	103250000	103300000	0.872601589249952
chr1	103300000	103350000	0.879471111398239
chr1	103350000	103400000	0.76503650106596
chr1	103400000	103450000	0.635010874948855
chr1	103500000	103550000	0.791933156750005
chr1	103550000	103600000	0.691840558175593
chr1	103600000	103650000	0.952882399810496
chr1	103650000	103700000	0.49288283050154
chr1	103700000	103750000	0.0388698667011219
chr1	103750000	103800000	0.631479208389861
chr1	103800000	103850000	0.846092555505308
chr1	103850000	103900000	0.671899562848591
chr1	103900000	103950000	0.514718866421173
chr1	103950000	104000000	0.491353877296122
chr1	104000000	104050000	0.087581023752611
chr1	104050000	104100000	0.0704179856579883
chr1	104100000	104150000	0.302194370868058
chr1	104150000	104200000	0.0660464715636239
chr1	104200000	104250000	0.552964231108814
chr1	104250000	104300000	0.371234145185951
chr1	104300000	104350000	0.15543639770011
chr1	104350000	104400000	0.607683528221031
chr1	104400000	104450000	0.567650795701703
chr1	104450000	104500000	0.352606757542477
chr1	104500000	104550000	0.483450696642763
chr1	104550000	104600000	0.608824859487047
chr1	104600000	104650000	0.0457393888494089
chr1	104650000	104700000	0.299136464457222
chr1	104700000	104750000	0.285957318517561
chr1	104750000	104800000	0.241833021082327
chr1	104800000	104850000	0.141783491612292
chr1	104850000	104900000	0.0723345608028081
chr1	104900000	104950000	0.406787690849969
chr1	104950000	105000000	0.64640265305683
chr1	105000000	105050000	0.130865473652475
chr1	105050000	105100000	0.415336908068997
chr1	105100000	105150000	0.291965458578289
chr1	105150000	105200000	0.429226694230893
chr1	105200000	105250000	0.140168400198118
chr1	105250000	105300000	0.443805586062838
chr1	105300000	105350000	0.886405237203092
chr1	105350000	105400000	0.732002498008054
chr1	105400000	105450000	0.872493916489007
chr1	105450000	105500000	0.472597282339514
chr1	105500000	105550000	0.970971423649245
chr1	105550000	105600000	0.663694898464586
chr1	105600000	105650000	0.417447294183517
chr1	105650000	105700000	0.150074294205052
chr1	105700000	105750000	0.805069233585288
chr1	105750000	105800000	0.853198957727674
chr1	105800000	105850000	0.287249391648901
chr1	105850000	105900000	0.300622348558262
chr1	105900000	105950000	0.135796886103754
chr1	105950000	106000000	0.649826646854879
chr1	106000000	106050000	0.065788056937356
chr1	106050000	106100000	0.201584943041109
chr1	106100000	106150000	0.457329284837522
chr1	106150000	106200000	0.103021297672115
chr1	106200000	106250000	0.181665482266296
chr1	106250000	106300000	0.145508969140987
chr1	106300000	106350000	0.266597756099662
chr1	106350000	106400000	0.0725714408768869
chr1	106400000	106450000	0.194026315222775
chr1	106450000	106500000	0.59153261407929
chr1	106500000	106550000	0.458341408790404
chr1	106550000	106600000	0.517410685444796
chr1	106600000	106650000	0.4818140706764
chr1	106650000	106700000	0.849495014751168
chr1	106700000	106750000	0.73335917479596
chr1	106750000	106800000	0.179899648986799
chr1	106800000	106850000	0.522363632448263
chr1	106850000	106900000	0.018691991300041
chr1	106900000	106950000	0.793935870103581
chr1	106950000	107000000	0.567844606671404
chr1	107000000	107050000	0.714150354243384
chr1	107050000	107100000	0.238925856536813
chr1	107100000	107150000	0.380838555462239
chr1	107150000	107200000	0.355966147683959
chr1	107200000	107250000	0.959730387406594
chr1	107250000	107300000	0.730107457415423
chr1	107300000	107350000	0.698968494950148
chr1	107350000	107400000	0.920515967870448
chr1	107400000	107450000	0.399444408553524
chr1	107450000	107500000	0.535284363761656
chr1	107500000	107550000	0.302754269224972
chr1	107550000	107600000	0.393608544910309
chr1	107600000	107650000	0.13416026013739
chr1	107650000	107700000	0.839869069922691
chr1	107700000	107750000	0.0632039106746776
chr1	107750000	107800000	0.324116544996447
chr1	107800000	107850000	0.102461399315201
chr1	107850000	107900000	0.145465900036609
chr1	107900000	107950000	0.320240325602429
chr1	107950000	108000000	0.59450438228137
chr1	108000000	108050000	0.376273230398174
chr1	108050000	108100000	0.727437172943989
chr1	108100000	108150000	0.97064840536641
chr1	108150000	108200000	0.758985291900855
chr1	108200000	108250000	0.209983418394814
chr1	108250000	108300000	0.590735835648298
chr1	108300000	108350000	0.386394469926998
chr1	108350000	108400000	0.677886168357129
chr1	108400000	108450000	0.580549992462907
chr1	108450000	108500000	0.451794904924952
chr1	108500000	108550000	0.273725692874217
chr1	108550000	108600000	0.630424015332601
chr1	108600000	108650000	0.705665740680923
chr1	108650000	108700000	0.479725219114069
chr1	108700000	108750000	0.646768740444043
chr1	108750000	108800000	0.98744535607382
chr1	108800000	108850000	0.90389129358055
chr1	108850000	108900000	0.131037750069987
chr1	108900000	108950000	0.764907293752826
chr1	108950000	109000000	0.381355384714775
chr1	109000000	109050000	0.539634343303831
[truncated: 44,437 more rows]
