# Supplementary material for: Transcription elongation can be sufficient, but is not necessary, to advance replication timing
Source: EMBO Rep. 2026 Mar 24;27(8):1964–99. doi: 10.1038/s44319-026-00735-2 (PMC13121604; doi:10.1038/s44319-026-00735-2)
Supplement: Supplementary file 6 — Source data Fig. 5 [file 44319_2026_735_MOESM6_ESM.zip › Fig5/5A/TRE_Ptn_03h_cas_pvalues.bg]

chr1	3000000	3050000	0.556774066194372
chr1	3050000	3100000	0.388656153356875
chr1	3150000	3200000	0.180159234970281
chr1	3200000	3250000	0.98756388042024
chr1	3250000	3300000	0.463623801899414
chr1	3300000	3350000	0.168929440922949
chr1	3350000	3400000	0.52420327681881
chr1	3400000	3450000	0.531243831289891
chr1	3450000	3500000	0.681201061566469
chr1	3500000	3550000	0.241221240102647
chr1	3550000	3600000	0.679249007523085
chr1	3600000	3650000	0.224179150308161
chr1	3650000	3700000	0.932292237843529
chr1	3700000	3750000	0.950803851468427
chr1	3750000	3800000	0.103327265150352
chr1	3800000	3850000	0.381440133353804
chr1	3850000	3900000	0.901958634000833
chr1	3900000	3950000	0.15142675410699
chr1	3950000	4000000	0.172658083477727
chr1	4000000	4050000	0.672142653477507
chr1	4050000	4100000	0.548000789594894
chr1	4100000	4150000	0.934397824227403
chr1	4150000	4200000	0.869497510582765
chr1	4200000	4250000	0.740201346697958
chr1	4250000	4300000	0.816397253964424
chr1	4300000	4350000	0.986204022547321
chr1	4350000	4400000	0.722325795626522
chr1	4400000	4450000	0.875046608031935
chr1	4450000	4500000	0.178865176671858
chr1	4500000	4550000	0.482091549141316
chr1	4550000	4600000	0.381133068672823
chr1	4600000	4650000	0.480183361480929
chr1	4650000	4700000	0.856907858662514
chr1	4700000	4750000	0.21915644945496
chr1	4750000	4800000	0.160134231131972
chr1	4800000	4850000	0.214484679665738
chr1	4850000	4900000	0.274164893733687
chr1	4900000	4950000	0.509113241067708
chr1	4950000	5000000	0.510122167876648
chr1	5000000	5050000	0.730177878183054
chr1	5050000	5100000	0.46638738402825
chr1	5100000	5150000	0.486236922334569
chr1	5150000	5200000	0.789551027570022
chr1	5200000	5250000	0.244467352444454
chr1	5250000	5300000	0.90167350251135
chr1	5300000	5350000	0.458644967429211
chr1	5600000	5650000	0.925098151031957
chr1	5650000	5700000	0.739806549250982
chr1	5700000	5750000	0.300155725659641
chr1	5750000	5800000	0.532362424056325
chr1	5800000	5850000	0.64336630623122
chr1	5850000	5900000	0.6857192990152
chr1	5900000	5950000	0.075143114074529
chr1	5950000	6000000	0.52874344745904
chr1	6000000	6050000	0.78185247735398
chr1	6050000	6100000	0.464281797644375
chr1	6100000	6150000	0.37933454696993
chr1	6150000	6200000	0.803741802469677
chr1	6200000	6250000	0.50773145000329
chr1	6250000	6300000	0.449345294233764
chr1	6300000	6350000	0.28940846182528
chr1	6350000	6400000	0.914986949751058
chr1	6400000	6450000	0.24168183712412
chr1	6450000	6500000	0.76016055096177
chr1	6500000	6550000	0.657447415173382
chr1	6550000	6600000	0.530849033842914
chr1	6600000	6650000	0.81916083609326
chr1	6650000	6700000	0.420876011668458
chr1	6700000	6750000	0.61276950409054
chr1	6750000	6800000	0.782313074375452
chr1	6800000	6850000	0.820937424604654
chr1	6850000	6900000	0.182791217950124
chr1	6900000	6950000	0.498453709999342
chr1	6950000	7000000	0.0796832847147588
chr1	7000000	7050000	0.502467484043603
chr1	7050000	7100000	0.119448160901893
chr1	7100000	7150000	0.202750422213936
chr1	7150000	7200000	0.162261750707345
chr1	7200000	7250000	0.199745574978615
chr1	7250000	7300000	0.541376965762288
chr1	7300000	7350000	0.170552497093852
chr1	7350000	7400000	0.459412629131665
chr1	7400000	7450000	0.559362182791218
chr1	7450000	7500000	0.928892593161231
chr1	7500000	7550000	0.693637181146229
chr1	7550000	7600000	0.883512819950431
chr1	7600000	7650000	0.840523764612989
chr1	7650000	7700000	0.92924352422521
chr1	7700000	7750000	0.491851819358235
chr1	7750000	7800000	0.72335665562696
chr1	7800000	7850000	0.710767003706709
chr1	7850000	7900000	0.547167328317944
chr1	7900000	7950000	0.279779790757353
chr1	7950000	8000000	0.738622156910052
chr1	8000000	8050000	0.35042660057465
chr1	8050000	8100000	0.213322220516307
chr1	8100000	8150000	0.299037132893207
chr1	8150000	8200000	0.485162195951133
chr1	8200000	8250000	0.386901498036979
chr1	8250000	8300000	0.666352290921852
chr1	8300000	8350000	0.926589608053868
chr1	8350000	8400000	0.950145855723466
chr1	8400000	8450000	0.515210668304345
chr1	8450000	8500000	0.740201346697958
chr1	8500000	8550000	0.204790209023315
chr1	8550000	8600000	0.411554405281513
chr1	8600000	8650000	0.337705349505407
chr1	8650000	8700000	0.782971070120413
chr1	8700000	8750000	0.583949290461255
chr1	8750000	8800000	0.858684447173908
chr1	8800000	8850000	0.423398328690808
chr1	8850000	8900000	0.216524466475117
chr1	8900000	8950000	0.305989954598294
chr1	8950000	9000000	0.243041694997039
chr1	9000000	9050000	0.362007325685961
chr1	9050000	9100000	0.513960476388919
chr1	9100000	9150000	0.601101046213234
chr1	9150000	9200000	0.811462285877218
chr1	9200000	9250000	0.773342399052486
chr1	9250000	9300000	0.715307174346939
chr1	9300000	9350000	0.714605312218981
chr1	9350000	9400000	0.498673041914329
chr1	9400000	9450000	0.503454477661044
chr1	9450000	9500000	0.222753492860746
chr1	9500000	9550000	0.483517206588731
chr1	9550000	9600000	0.361458995898493
chr1	9600000	9650000	0.593117364507709
chr1	9650000	9700000	0.223433421797206
chr1	9700000	9750000	0.172482617945737
chr1	9750000	9800000	0.803039940341719
chr1	9800000	9850000	0.721273002434584
chr1	9850000	9900000	0.370956067817428
chr1	9900000	9950000	0.966661548921984
chr1	9950000	10000000	0.790033557782993
chr1	10000000	10050000	0.573004627903406
chr1	10050000	10100000	0.703309718597153
chr1	10100000	10150000	0.83109249226855
chr1	10150000	10200000	0.385760972079047
chr1	10200000	10250000	0.307700743535192
chr1	10250000	10300000	0.753163862873687
chr1	10300000	10350000	0.689513741144474
chr1	10350000	10400000	0.629000065799574
chr1	10400000	10450000	0.453117803171539
chr1	10450000	10500000	0.672581317307481
chr1	10500000	10550000	0.98251924637554
chr1	10550000	10600000	0.795516855657667
chr1	10600000	10650000	0.467615642752177
chr1	10650000	10700000	0.853091483341741
chr1	10700000	10750000	0.69159739433685
chr1	10750000	10800000	0.403439124426995
chr1	10800000	10850000	0.655912091768473
chr1	10850000	10900000	0.106112780470686
chr1	10900000	10950000	0.267212072028601
chr1	10950000	11000000	0.152567280064922
chr1	11000000	11050000	0.670124799859628
chr1	11050000	11100000	0.905862742087601
chr1	11100000	11150000	0.359967538876582
chr1	11150000	11200000	0.366591362709188
chr1	11200000	11250000	0.598798061105872
chr1	11250000	11300000	0.448818897637795
chr1	11300000	11350000	0.161976619217862
chr1	11350000	11400000	0.123374202180159
chr1	11400000	11450000	0.452876538065054
chr1	11450000	11500000	0.270721382668392
chr1	11500000	11550000	0.337288618866931
chr1	11550000	11600000	0.322966244818284
chr1	11600000	11650000	0.430548549119382
chr1	11650000	11700000	0.480205294672428
chr1	11700000	11750000	0.509815103195666
chr1	11750000	11800000	0.207860855833132
chr1	11800000	11850000	0.689513741144474
chr1	11850000	11900000	0.864716074836049
chr1	11900000	11950000	0.668962340710197
chr1	11950000	12000000	0.933586296141952
chr1	12000000	12050000	0.840370232272498
chr1	12050000	12100000	0.369859408242493
chr1	12100000	12150000	0.374267979733731
chr1	12150000	12200000	0.961836246792271
chr1	12200000	12250000	0.770820082030136
chr1	12250000	12300000	0.888338122080144
chr1	12300000	12350000	0.738293159037572
chr1	12350000	12400000	0.987147149781765
chr1	12400000	12450000	0.821529620775119
chr1	12450000	12500000	0.750334481170355
chr1	12500000	12550000	0.604610356853026
chr1	12550000	12600000	0.282762704801176
chr1	12600000	12650000	0.161647621345382
chr1	12650000	12700000	0.417673765709648
chr1	12700000	12750000	0.217555326475555
chr1	12750000	12800000	0.224661680521133
chr1	12800000	12850000	0.547298927466936
chr1	12850000	12900000	0.077007435351918
chr1	12900000	12950000	0.272519904371285
chr1	12950000	13000000	0.857850985896958
chr1	13000000	13050000	0.244226087337969
chr1	13050000	13100000	0.0226789200096505
chr1	13100000	13150000	0.203803215405874
chr1	13150000	13200000	0.578071195139605
chr1	13200000	13250000	0.803281205448205
chr1	13250000	13300000	0.401048406553638
chr1	13300000	13350000	0.633627969205799
chr1	13350000	13400000	0.878950716118702
chr1	13400000	13450000	0.156624920492181
chr1	13450000	13500000	0.704099313491106
chr1	13500000	13550000	0.163599675388766
chr1	13550000	13600000	0.12201434430724
chr1	13600000	13650000	0.306099620555787
chr1	13650000	13700000	0.369530410370013
chr1	13700000	13750000	0.273879762244204
chr1	13750000	13800000	0.0625753953457767
chr1	13800000	13850000	0.152260215383941
chr1	13850000	13900000	0.599192858552848
chr1	13900000	13950000	0.645537692189591
chr1	13950000	14000000	0.587831465356524
chr1	14000000	14050000	0.665738161559889
chr1	14050000	14100000	0.511898756388042
chr1	14100000	14150000	0.285263088632027
chr1	14150000	14200000	0.0745947842870616
chr1	14200000	14250000	0.092470335358498
chr1	14250000	14300000	0.256289342662251
chr1	14350000	14400000	0.162130151558353
chr1	14400000	14450000	0.630272190906499
chr1	14450000	14500000	0.481411620204856
chr1	14500000	14550000	0.146184721338802
chr1	14550000	14600000	0.824907332265918
chr1	14600000	14650000	0.597635601956441
chr1	14650000	14700000	0.491149957230277
chr1	14700000	14750000	0.261443642664444
chr1	14750000	14800000	0.84605092887066
chr1	14800000	14850000	0.387427894632948
chr1	14850000	14900000	0.432215471673283
chr1	14900000	14950000	0.57092097471103
chr1	14950000	15000000	0.795714254381155
chr1	15000000	15050000	0.820849691838659
chr1	15050000	15100000	0.347158555041344
chr1	15100000	15150000	0.672142653477507
chr1	15150000	15200000	0.942600837847915
chr1	15200000	15250000	0.739236286272015
chr1	15250000	15300000	0.874827276116948
chr1	15300000	15350000	0.306253152896278
chr1	15350000	15400000	0.161121224749413
chr1	15400000	15450000	0.0204856008597811
chr1	15450000	15500000	0.477682977650078
chr1	15500000	15550000	0.537670256399009
chr1	15550000	15600000	0.674314039435878
chr1	15600000	15650000	0.426315443160134
chr1	15650000	15700000	0.740179413506459
chr1	15700000	15750000	0.808808369705876
chr1	15750000	15800000	0.239291119250762
chr1	15800000	15850000	0.927357269756322
chr1	15850000	15900000	0.301800715022043
chr1	15900000	15950000	0.550632772574737
chr1	15950000	16000000	0.7798346237361
chr1	16000000	16050000	0.552716425767113
chr1	16050000	16100000	0.420196082731998
chr1	16100000	16150000	0.0708880749237821
chr1	16150000	16200000	0.785953984164236
chr1	16200000	16250000	0.811199087579234
chr1	16250000	16300000	0.656021757725967
chr1	16300000	16350000	0.50520913298094
chr1	16350000	16400000	0.688088083697059
chr1	16400000	16450000	0.603009233873621
chr1	16450000	16500000	0.261399776281447
chr1	16500000	16550000	0.822472748009563
chr1	16550000	16600000	0.591669773868796
chr1	16600000	16650000	0.112188274515825
chr1	16650000	16700000	0.636983747505099
chr1	16700000	16750000	0.749150088829426
chr1	16750000	16800000	0.17009190007238
chr1	16800000	16850000	0.296953479700831
chr1	16850000	16900000	0.208628517535587
chr1	16900000	16950000	0.600399184085276
chr1	16950000	17000000	0.212050095409383
chr1	17000000	17050000	0.847871383765052
chr1	17050000	17100000	0.284670892461562
chr1	17100000	17150000	0.274099094159191
chr1	17150000	17200000	0.249533919680653
chr1	17200000	17250000	0.139473164740201
chr1	17250000	17300000	0.47428333296778
chr1	17300000	17350000	0.496238457657974
chr1	17350000	17400000	0.805781589279056
chr1	17400000	17450000	0.191125830719628
chr1	17450000	17500000	0.441164213804751
chr1	17500000	17550000	0.385366174632071
chr1	17550000	17600000	0.646634351764525
chr1	17600000	17650000	0.628824600267585
chr1	17650000	17700000	0.689140876888996
chr1	17700000	17750000	0.375408505691663
chr1	17750000	17800000	0.665496896453403
chr1	17800000	17850000	0.816770118219902
chr1	17850000	17900000	0.622880705371439
chr1	17900000	17950000	0.8100804948128
chr1	17950000	18000000	0.510714364047113
chr1	18000000	18050000	0.777421972671243
chr1	18050000	18100000	0.516395060645275
chr1	18100000	18150000	0.98738841488825
chr1	18150000	18200000	0.822165683328581
chr1	18200000	18250000	0.690105937314939
chr1	18250000	18300000	0.42385892571228
chr1	18300000	18350000	0.538174719803479
chr1	18350000	18400000	0.819884631412717
chr1	18400000	18450000	0.0889829579102055
chr1	18450000	18500000	0.944816090189283
chr1	18500000	18550000	0.576097207904722
chr1	18550000	18600000	0.727414296054219
chr1	18600000	18650000	0.91663193911346
chr1	18650000	18700000	0.499002039786809
chr1	18700000	18750000	0.526418529160178
chr1	18750000	18800000	0.900818108042901
chr1	18800000	18850000	0.273397232031233
chr1	18850000	18900000	0.778452832671682
chr1	18900000	18950000	0.555787072576931
chr1	18950000	19000000	0.288969797995306
chr1	19000000	19050000	0.672120720286009
chr1	19050000	19100000	0.209571644770031
chr1	19100000	19150000	0.657951878577852
chr1	19150000	19200000	0.723839185839932
chr1	19200000	19250000	0.725199043712851
chr1	19250000	19300000	0.658522141556818
chr1	19300000	19350000	0.586976070888075
chr1	19350000	19400000	0.907463865067006
chr1	19400000	19450000	0.756563507555984
chr1	19450000	19500000	0.496611321913452
chr1	19500000	19550000	0.539293312569912
chr1	19550000	19600000	0.270721382668392
chr1	19600000	19650000	0.85160002631983
chr1	19650000	19700000	0.328449542692957
chr1	19700000	19750000	0.515232601495844
chr1	19750000	19800000	0.5949597525936
chr1	19800000	19850000	0.496106858508982
chr1	19850000	19900000	0.818239642050315
chr1	19900000	19950000	0.386462834207005
chr1	19950000	20000000	0.0245432412870397
chr1	20000000	20050000	0.796372250126116
chr1	20050000	20100000	0.187441054547847
chr1	20100000	20150000	0.933301164652469
chr1	20150000	20200000	0.782422740332946
chr1	20200000	20250000	0.151887351128463
chr1	20250000	20300000	0.642401245805277
chr1	20300000	20350000	0.363147851643893
chr1	20350000	20400000	0.809883096089312
chr1	20400000	20450000	0.782751738205426
chr1	20450000	20500000	0.82655232162832
chr1	20500000	20550000	0.0656679753470928
chr1	20550000	20600000	0.653433641129121
chr1	20600000	20650000	0.264470423091264
chr1	20650000	20700000	0.592876099401224
chr1	20700000	20750000	0.314149101835808
chr1	20750000	20800000	0.0587590200250039
chr1	20800000	20850000	0.157260983045643
chr1	20850000	20900000	0.410786743579058
chr1	20900000	20950000	0.57495668194679
chr1	20950000	21000000	0.533042352992784
chr1	21000000	21050000	0.452328208277586
chr1	21050000	21100000	0.877963722501261
chr1	21100000	21150000	0.432676068694756
chr1	21150000	21200000	0.325137630776654
chr1	21200000	21250000	0.239971048187222
chr1	21250000	21300000	0.199921040510605
chr1	21300000	21350000	0.425854846138662
chr1	21350000	21400000	0.993902572763363
chr1	21400000	21450000	0.704494110938083
chr1	21450000	21500000	0.641874849209308
chr1	21500000	21550000	0.797666308424539
chr1	21550000	21600000	0.911367973153774
chr1	21600000	21650000	0.564626148750905
chr1	21650000	21700000	0.228631588182396
chr1	21700000	21750000	0.643015375167241
chr1	21750000	21800000	0.51814971596517
chr1	21800000	21850000	0.145504792402342
chr1	21850000	21900000	0.112868203452284
chr1	21900000	21950000	0.207773123067137
chr1	21950000	22000000	0.207838922641634
chr1	22000000	22050000	0.912376899962714
chr1	22050000	22100000	0.878468185905731
chr1	22100000	22150000	0.608887329195271
chr1	22150000	22200000	0.609808523238216
chr1	22200000	22250000	0.433904327418683
chr1	22250000	22300000	0.64571315772158
chr1	22300000	22350000	0.543219353848178
chr1	22350000	22400000	0.30890706906762
chr1	22400000	22450000	0.848704845042002
chr1	22450000	22500000	0.75428245564012
chr1	22500000	22550000	0.263812427346303
chr1	22550000	22600000	0.748843024148444
chr1	22600000	22650000	0.73546377733424
chr1	22650000	22700000	0.845853530147172
chr1	22700000	22750000	0.449060162744281
chr1	22750000	22800000	0.432127738907288
chr1	22800000	22850000	0.765336784155462
chr1	22850000	22900000	0.301866514596539
chr1	22900000	22950000	0.707038361151931
chr1	22950000	23000000	0.102077073234926
chr1	23000000	23050000	0.773210799903494
chr1	23050000	23100000	0.0610400719408681
chr1	23100000	23150000	0.12554558813853
chr1	23150000	23200000	0.434386857631654
chr1	23200000	23250000	0.73629723861119
chr1	23300000	23350000	0.806461518215515
chr1	23350000	23400000	0.446252714232448
chr1	23400000	23450000	0.546926063211458
chr1	23450000	23500000	0.359550808238107
chr1	23500000	23550000	0.991336389358015
chr1	23550000	23600000	0.299717061829667
chr1	23600000	23650000	0.579080121948545
chr1	23650000	23700000	0.623845765797381
chr1	23700000	23750000	0.89175969995394
chr1	23750000	23800000	0.75092667734082
chr1	23800000	23850000	0.755730046279034
chr1	23850000	23900000	0.195008005614897
chr1	23900000	23950000	0.331388590353782
chr1	23950000	24000000	0.726273770096287
chr1	24000000	24050000	0.476652117649639
chr1	24050000	24100000	0.434606189546641
chr1	24100000	24150000	0.831509222907025
chr1	24150000	24200000	0.372644923562828
chr1	24200000	24250000	0.524883205755269
chr1	24250000	24300000	0.130721821332222
chr1	24300000	24350000	0.386682166121992
chr1	24350000	24400000	0.109271160046498
chr1	24400000	24450000	0.348255214616279
chr1	24450000	24500000	0.280284254161823
chr1	24500000	24550000	0.668326278156735
chr1	24550000	24600000	0.328076678437479
chr1	24600000	24650000	0.0404667383150922
chr1	24650000	24700000	0.80185554800079
chr1	24700000	24750000	0.612747570899042
chr1	24750000	24800000	0.841905555677407
chr1	24800000	24850000	0.953041037001294
chr1	24850000	24900000	0.528524115544053
chr1	24900000	24950000	0.786962910973176
chr1	24950000	25000000	0.551751365341171
chr1	25000000	25050000	0.529686574693484
chr1	25050000	25100000	0.628627201544097
chr1	25100000	25150000	0.690434935187419
chr1	25150000	25200000	0.511745224047551
chr1	25200000	25250000	0.0990941591911039
chr1	25250000	25300000	0.789441361612528
chr1	25300000	25350000	0.803544403746189
chr1	25350000	25400000	0.552694492575615
chr1	25400000	25450000	0.458710767003707
chr1	25450000	25500000	0.537692189590507
chr1	25500000	25550000	0.0930186651459654
chr1	25550000	25600000	0.151536420064484
chr1	25600000	25650000	0.451078016362161
chr1	25650000	25700000	0.202553023490448
chr1	25700000	25750000	0.0703178119448161
chr1	25750000	25800000	0.15142675410699
chr1	25850000	25900000	0.928146864650275
chr1	25900000	25950000	0.642467045379773
chr1	25950000	26000000	0.864321277389073
chr1	26000000	26050000	0.923760226350536
chr1	26050000	26100000	0.911872436558244
chr1	26100000	26150000	0.685083236461738
chr1	26150000	26200000	0.273353365648235
chr1	26200000	26250000	0.897242997828614
chr1	26250000	26300000	0.44302853508214
chr1	26300000	26350000	0.600157918978791
chr1	26350000	26400000	0.564889347048889
chr1	26400000	26450000	0.41916522273156
chr1	26450000	26500000	0.531463163204878
chr1	26500000	26550000	0.891847432719935
chr1	26550000	26600000	0.949202728489022
chr1	26600000	26650000	0.23782159542035
chr1	26650000	26700000	0.602987300682122
chr1	26700000	26750000	0.588533327484482
chr1	26750000	26800000	0.251727238830522
chr1	26800000	26850000	0.305748689491808
chr1	26850000	26900000	0.771039413945123
chr1	26900000	26950000	0.5899151185489
chr1	26950000	27000000	0.83596166078126
chr1	27000000	27050000	0.865681135261992
chr1	27050000	27100000	0.655407628364003
chr1	27100000	27150000	0.829008839076174
chr1	27200000	27250000	0.822670146733051
chr1	27250000	27300000	0.522711819796899
chr1	27300000	27350000	0.39076173974075
chr1	27350000	27400000	0.552628693001119
chr1	27700000	27750000	0.649946263680828
chr1	27750000	27800000	0.347706884828811
chr1	27950000	28000000	0.254096023512381
chr1	28000000	28050000	0.613537165792995
chr1	28100000	28150000	0.666176825389863
chr1	28850000	28900000	0.35193999078806
chr1	28900000	28950000	0.366350097602702
chr1	28950000	29000000	0.123242603031167
chr1	29000000	29050000	0.328625008224947
chr1	29100000	29150000	0.441164213804751
chr1	29250000	29300000	0.821441888009124
chr1	29300000	29350000	0.0498760774680324
chr1	29400000	29450000	0.233544623078104
chr1	29450000	29500000	0.630337990480995
chr1	29500000	29550000	0.138288772399272
chr1	29600000	29650000	0.12991029324677
chr1	29650000	29700000	0.384927510802097
chr1	30050000	30100000	0.530717434693922
chr1	30250000	30300000	0.393415655912092
chr1	30700000	30750000	0.465071392538328
chr1	30750000	30800000	0.629943193034018
chr1	30900000	30950000	0.100015353234049
chr1	30950000	31000000	0.283815497993113
chr1	31000000	31050000	0.18336148092909
chr1	31050000	31100000	0.200315837957581
chr1	31100000	31150000	0.0756037110960016
chr1	31200000	31250000	0.322220516307328
chr1	31250000	31300000	0.399140218893251
chr1	31300000	31350000	0.153027877086395
chr1	31500000	31550000	0.720242142434146
chr1	31650000	31700000	0.3815059329283
chr1	31750000	31800000	0.48941723510188
chr1	31900000	31950000	0.180378566885267
chr1	31950000	32000000	0.167832781348014
chr1	32000000	32050000	0.798368170552497
chr1	32050000	32100000	0.66672515517733
chr1	32250000	32300000	0.60890926238677
chr1	32300000	32350000	0.84587546333867
chr1	32500000	32550000	0.490097164038339
chr1	32550000	32600000	0.323624240563244
chr1	32600000	32650000	0.290461255017218
chr1	32650000	32700000	0.579233654289036
chr1	32700000	32750000	0.639791196016932
chr1	32750000	32800000	0.914877283793565
chr1	32800000	32850000	0.64084398920887
chr1	32850000	32900000	0.383479920163183
chr1	32950000	33000000	0.16202048560086
chr1	33000000	33050000	0.461408549558046
chr1	33050000	33100000	0.989055337442151
chr1	33100000	33150000	0.819731099072226
chr1	33150000	33200000	0.819424034391244
chr1	33200000	33250000	0.784988923738293
chr1	33250000	33300000	0.0885004276972342
chr1	33300000	33350000	0.564582282367907
chr1	33350000	33400000	0.627179610905183
chr1	33400000	33450000	0.567981927050205
chr1	33450000	33500000	0.131248217928191
chr1	33500000	33550000	0.109687890684974
chr1	33550000	33600000	0.90538021187463
chr1	33600000	33650000	0.143728203890948
chr1	33650000	33700000	0.834557936525344
chr1	33700000	33750000	0.733994253503827
chr1	33750000	33800000	0.0783892264163358
chr1	33800000	33850000	0.155747592832233
chr1	33850000	33900000	0.436075713377054
chr1	33900000	33950000	0.221766499243305
chr1	33950000	34000000	0.426710240607111
chr1	34000000	34050000	0.488210909569451
chr1	34050000	34100000	0.512183887877525
chr1	34100000	34150000	0.731888667119953
chr1	34150000	34200000	0.297107012041322
chr1	34200000	34250000	0.642072247932797
chr1	34250000	34300000	0.191871559230584
chr1	34300000	34350000	0.690237536463931
chr1	34350000	34400000	0.314587765665782
chr1	34400000	34450000	0.157326782620139
chr1	34450000	34500000	0.645537692189591
chr1	34500000	34550000	0.140218893251157
chr1	34550000	34600000	0.613712631324984
chr1	34600000	34650000	0.69394424582721
chr1	34650000	34700000	0.277432939266993
chr1	34700000	34750000	0.461474349132542
chr1	34750000	34800000	0.346983089509355
chr1	34800000	34850000	0.191125830719628
chr1	34850000	34900000	0.0266926940539118
chr1	34900000	34950000	0.168271445177988
chr1	34950000	35000000	0.717697892220297
chr1	35000000	35050000	0.774088127563442
chr1	35050000	35100000	0.574737350031803
chr1	35100000	35150000	0.71059153817472
chr1	35150000	35200000	0.443072401465137
chr1	35200000	35250000	0.952843638277806
chr1	35250000	35300000	0.839778036102033
chr1	35300000	35350000	0.908889522514421
chr1	35350000	35400000	0.862369223345689
chr1	35400000	35450000	0.0329217204395411
chr1	35450000	35500000	0.706336499023973
chr1	35500000	35550000	0.784835391397802
chr1	35550000	35600000	0.124755993244577
chr1	35600000	35650000	0.382843857609721
chr1	35650000	35700000	0.384817844844603
chr1	35700000	35750000	0.772640536924528
chr1	35750000	35800000	0.523260149584366
chr1	35800000	35850000	0.365692101857741
chr1	35850000	35900000	0.93159037571557
chr1	35900000	35950000	0.895598008466212
chr1	35950000	36000000	0.509310639791196
chr1	36000000	36050000	0.203232952426908
chr1	36050000	36100000	0.899721448467967
chr1	36100000	36150000	0.626938345798697
chr1	36150000	36200000	0.901322571447371
chr1	36200000	36250000	0.360691334196039
chr1	36250000	36300000	0.347663018445814
chr1	36300000	36350000	0.397297830807361
chr1	36350000	36400000	0.823437808435505
chr1	36400000	36450000	0.0226131204351545
chr1	36450000	36500000	0.616761344943303
chr1	36500000	36550000	0.404798982299915
chr1	36550000	36600000	0.913692891452635
chr1	36600000	36650000	0.078235694075845
chr1	36650000	36700000	0.605619283661966
chr1	36700000	36750000	0.870396771434211
chr1	36750000	36800000	0.70050227008532
chr1	36800000	36850000	0.526791393415656
chr1	36850000	36900000	0.87327001952054
chr1	36900000	36950000	0.808852236088873
chr1	36950000	37000000	0.278332200118439
chr1	37000000	37050000	0.173557344329173
chr1	37050000	37100000	0.28083258394929
chr1	37100000	37150000	0.790625753953458
chr1	37150000	37200000	0.300857587787599
chr1	37200000	37250000	0.185576733270458
chr1	37250000	37300000	0.190292369442678
chr1	37300000	37350000	0.299782861404163
chr1	37350000	37400000	0.22654793499002
chr1	37400000	37450000	0.296997346083829
chr1	38300000	38350000	0.33597262737701
chr1	38350000	38400000	0.0793104204592811
chr1	38400000	38450000	0.104972254512754
chr1	38450000	38500000	0.155199263044766
chr1	38500000	38550000	0.417300901454171
chr1	38550000	38600000	0.361897659728467
chr1	38650000	38700000	0.230035312438313
chr1	38700000	38750000	0.29730441076481
chr1	38750000	38800000	0.377536025267037
chr1	38800000	38850000	0.840874695676968
chr1	38850000	38900000	0.434847454653127
chr1	38900000	38950000	0.53916171342092
chr1	38950000	39000000	0.675191367095826
chr1	39000000	39050000	0.721602000307065
chr1	39050000	39100000	0.356370495470796
chr1	39150000	39200000	0.331476323119777
chr1	39200000	39250000	0.588204329612002
chr1	39250000	39300000	0.324282236308205
chr1	39400000	39450000	0.555260675980962
chr1	39450000	39500000	0.710657337749216
chr1	39500000	39550000	0.805101660342596
chr1	39550000	39600000	0.379575812076415
chr1	39600000	39650000	0.391156537187726
chr1	39650000	39700000	0.462088478494506
chr1	39700000	39750000	0.49511986489154
chr1	39750000	39800000	0.448182835084333
chr1	39800000	39850000	0.601035246638738
chr1	39850000	39900000	0.511131094685588
chr1	39900000	39950000	0.244423486061457
chr1	39950000	40000000	0.430680148268375
chr1	40000000	40050000	0.191674160507095
chr1	40050000	40100000	0.0588028864080012
chr1	40100000	40150000	0.191696093698594
chr1	40150000	40200000	0.317526813326607
chr1	40200000	40250000	0.298795867786722
chr1	40250000	40300000	0.707608624130897
chr1	40300000	40350000	0.267036606496611
chr1	40350000	40400000	0.182725418375628
chr1	40400000	40450000	0.32891013971443
chr1	40500000	40550000	0.468142039348146
chr1	40550000	40600000	0.978966069352752
chr1	40600000	40650000	0.4050402474064
chr1	40650000	40700000	0.276796876713531
chr1	40700000	40750000	0.01394950979317
chr1	40750000	40800000	0.366591362709188
chr1	40800000	40850000	0.457131577215801
chr1	40850000	40900000	0.391441668677209
chr1	40900000	40950000	0.594499155572127
chr1	40950000	41000000	0.265084552453227
chr1	41000000	41050000	0.588796525782467
chr1	41050000	41100000	0.997872480424627
chr1	41100000	41150000	0.861974425898713
chr1	41150000	41200000	0.128506568990854
chr1	41200000	41250000	0.844625271423245
chr1	41250000	41300000	0.143925602614436
chr1	41300000	41350000	0.360252670366065
chr1	41350000	41400000	0.96824073870989
chr1	41400000	41450000	0.239949114995723
chr1	41450000	41500000	0.0996424889785713
chr1	41500000	41550000	0.756563507555984
chr1	41550000	41600000	0.807492378215954
chr1	41600000	41650000	0.0493716140635624
chr1	41650000	41700000	0.544798543636084
chr1	41700000	41750000	0.804487530980633
chr1	41750000	41800000	0.59344636238019
chr1	41850000	41900000	0.106090847279188
chr1	41900000	41950000	0.580681244927949
chr1	41950000	42000000	0.630798587502468
chr1	42000000	42050000	0.30958699800408
chr1	42050000	42100000	0.102800868554383
chr1	42100000	42150000	0.236242405632444
chr1	42150000	42200000	0.28890399842081
chr1	42200000	42250000	0.143640471124953
chr1	42250000	42300000	0.275283486500121
chr1	42300000	42350000	0.468054306582151
chr1	42350000	42400000	0.91698287017744
chr1	42400000	42450000	0.0561489702366591
chr1	42450000	42500000	0.0976904349351874
chr1	42500000	42550000	0.15614239027921
chr1	42550000	42600000	0.43715043976049
chr1	42600000	42650000	0.881297567609063
chr1	42650000	42700000	0.976838549777378
chr1	42700000	42750000	0.311846116728445
chr1	42750000	42800000	0.585418814291668
chr1	42800000	42850000	0.460794420196083
chr1	42850000	42900000	0.506108393832386
chr1	42900000	42950000	0.330467396310837
chr1	42950000	43000000	0.755861645428026
chr1	43000000	43050000	0.636369618143136
chr1	43050000	43100000	0.901498036979361
chr1	43100000	43150000	0.749610685850898
chr1	43150000	43200000	0.855789265896081
chr1	43200000	43250000	0.849976970148926
chr1	43250000	43300000	0.587305068760555
chr1	43300000	43350000	0.507841115960783
chr1	43350000	43400000	0.606123747066436
chr1	43400000	43450000	0.675235233478824
chr1	43450000	43500000	0.386901498036979
chr1	43500000	43550000	0.573004627903406
chr1	43550000	43600000	0.789134296931546
chr1	43600000	43650000	0.335051433334064
chr1	43650000	43700000	0.188296449016296
chr1	43700000	43750000	0.518500647029149
chr1	43750000	43800000	0.721273002434584
chr1	43800000	43850000	0.238106726909833
chr1	43850000	43900000	0.177461452415941
chr1	43900000	43950000	0.370122606540478
chr1	43950000	44000000	0.0434935187419121
chr1	44000000	44050000	0.0378786217182462
chr1	44050000	44100000	0.218739718816485
chr1	44100000	44150000	0.571864101945474
chr1	44150000	44200000	0.424604654223236
chr1	44200000	44250000	0.290176123527734
chr1	44250000	44300000	0.164915666878688
chr1	44300000	44350000	0.285855284802492
chr1	44350000	44400000	0.554383348321014
chr1	44400000	44450000	0.829228170991161
chr1	44450000	44500000	0.2873906082074
chr1	44500000	44550000	0.291645647358147
chr1	44550000	44600000	0.93378369486544
chr1	44600000	44650000	0.519224442348606
chr1	44650000	44700000	0.010856929791854
chr1	44700000	44750000	0.586252275568618
chr1	44800000	44850000	0.695764700721602
chr1	44850000	44900000	0.784901190972298
chr1	44900000	44950000	0.394336849955037
chr1	44950000	45000000	0.138837102186739
chr1	45000000	45050000	0.395170311231987
chr1	45050000	45100000	0.41495404996381
chr1	45100000	45150000	0.577917662799114
chr1	45150000	45200000	0.994516702125326
chr1	45200000	45250000	0.417673765709648
chr1	45250000	45300000	0.406246572938828
chr1	45350000	45400000	0.276577544798544
chr1	45400000	45450000	0.299190665233698
chr1	45500000	45550000	0.930888513587612
chr1	45550000	45600000	0.261970039260413
chr1	45600000	45650000	0.527602921501108
chr1	45650000	45700000	0.959971925514882
chr1	45700000	45750000	0.66604522624087
chr1	45750000	45800000	0.412475599324458
chr1	45800000	45850000	0.255675213300287
chr1	45850000	45900000	0.439212159761367
chr1	45900000	45950000	0.0560612374706644
chr1	45950000	46000000	0.711688197749655
chr1	46000000	46050000	0.597789134296931
chr1	46050000	46100000	0.463974732963394
chr1	46100000	46150000	0.351983857171057
chr1	46150000	46200000	0.501524356809159
chr1	46200000	46250000	0.825894325883359
chr1	46250000	46300000	0.336345491632487
chr1	46300000	46350000	0.588292062377997
chr1	46350000	46400000	0.991533788081504
chr1	46400000	46450000	0.831399556949532
chr1	46450000	46500000	0.54738666023293
chr1	46500000	46550000	0.59009058408089
chr1	46550000	46600000	0.25444695457636
chr1	46600000	46650000	0.392955058890619
chr1	46650000	46700000	0.343013181848091
chr1	46700000	46750000	0.658916939003794
chr1	46750000	46800000	0.934463623801899
chr1	46800000	46850000	0.135415524312943
chr1	46850000	46900000	0.50437567170399
chr1	46900000	46950000	0.29848880310574
chr1	46950000	47000000	0.187024323909372
chr1	47000000	47050000	0.238852455420788
chr1	47050000	47100000	0.660583861557695
chr1	47100000	47150000	0.414098655495361
chr1	47150000	47200000	0.359857872919088
chr1	47200000	47250000	0.196345930296317
chr1	47250000	47300000	0.392735726975632
chr1	47300000	47350000	0.951834711468866
chr1	47350000	47400000	0.587283135569057
chr1	47400000	47450000	0.900379444212927
chr1	47450000	47500000	0.401750268681596
chr1	47500000	47550000	0.472616410413879
chr1	47550000	47600000	0.589322922378435
chr1	47600000	47650000	0.749654552233896
chr1	47650000	47700000	0.52503673809576
chr1	47700000	47750000	0.376746430373084
chr1	47750000	47800000	0.118329568135459
chr1	47800000	47850000	0.692518588379795
chr1	47850000	47900000	0.372008861009365
chr1	47900000	47950000	0.871142499945167
chr1	47950000	48000000	0.475336126159718
chr1	48000000	48050000	0.241791503081613
chr1	48050000	48100000	0.270173052880925
chr1	48100000	48150000	0.564735814708398
chr1	48150000	48200000	0.829710701204132
chr1	48200000	48250000	0.9462198144452
chr1	48250000	48300000	0.558068124492795
chr1	48300000	48350000	0.591516241528305
chr1	48400000	48450000	0.818524773539798
chr1	48450000	48500000	0.332134318864738
chr1	48500000	48550000	0.639681530059439
chr1	48550000	48600000	0.0905402145066129
chr1	48600000	48650000	0.806264119492027
chr1	48650000	48700000	0.844756870572237
chr1	48700000	48750000	0.861316430153752
chr1	48750000	48800000	0.358980545259141
chr1	48800000	48850000	0.702410457745707
chr1	48850000	48900000	0.467352444454193
chr1	48900000	48950000	0.836400324611234
chr1	48950000	49000000	0.704494110938083
chr1	49000000	49050000	0.476103787862172
chr1	49050000	49100000	0.654639966661549
chr1	49100000	49150000	0.433684995503696
chr1	49150000	49200000	0.475928322330182
chr1	49250000	49300000	0.972254512754151
chr1	49300000	49350000	0.505823262342904
chr1	49350000	49400000	0.524115544052815
chr1	49400000	49450000	0.184107209440046
chr1	49450000	49500000	0.562915359814007
chr1	49500000	49550000	0.400609742723664
chr1	49550000	49600000	0.518040050007677
chr1	49600000	49650000	0.390366942293773
chr1	49650000	49700000	0.73041914328954
chr1	49700000	49750000	0.515890597240805
chr1	49750000	49800000	0.594038558550655
chr1	49800000	49850000	0.878928782927204
chr1	49850000	49900000	0.749391353935911
chr1	49900000	49950000	0.490711293400303
chr1	49950000	50000000	0.694251310508192
chr1	50000000	50050000	0.657206150066896
chr1	50050000	50100000	0.705524970938521
chr1	50100000	50150000	0.974031101265545
chr1	50150000	50200000	0.921435308051675
chr1	50200000	50250000	0.746101375211107
chr1	50250000	50300000	0.367600289518128
chr1	50300000	50350000	0.961814313600772
chr1	50350000	50400000	0.361349329941
chr1	50400000	50450000	0.409931349110609
chr1	50450000	50500000	0.633474436865308
chr1	50500000	50550000	0.750049349680872
chr1	50550000	50600000	0.644046235167679
chr1	50600000	50650000	0.504792402342465
chr1	50650000	50700000	0.309389599280591
chr1	50700000	50750000	0.134735595376483
chr1	50750000	50800000	0.69210185774132
chr1	50800000	50850000	0.483626872546224
chr1	50850000	50900000	0.430570482310881
chr1	50950000	51000000	0.378194021011998
chr1	51000000	51050000	0.066654968964534
chr1	51100000	51150000	0.752593599894721
chr1	51150000	51200000	0.68789068497357
chr1	51300000	51350000	0.442370539337179
chr1	51350000	51400000	0.610795516855658
chr1	51400000	51450000	0.348079749084289
chr1	51450000	51500000	0.791349549272915
chr1	51500000	51550000	0.211370166472924
chr1	51550000	51600000	0.374465378457219
chr1	51600000	51650000	0.398175158467309
chr1	51650000	51700000	0.388327155484395
chr1	51700000	51750000	0.109994955365955
chr1	51750000	51800000	0.180554032417257
chr1	51800000	51850000	0.362906586537407
chr1	51850000	51900000	0.0958699800407957
chr1	51900000	51950000	0.288947864803808
chr1	51950000	52000000	0.342399052486127
chr1	52000000	52050000	0.273484964797228
chr1	52050000	52100000	0.0421994604434891
chr1	52100000	52150000	0.0979097668501744
chr1	52150000	52200000	0.242032768188099
chr1	52200000	52250000	0.10370012940583
chr1	52250000	52300000	0.0373083587392802
chr1	52300000	52350000	0.355690566534336
chr1	52350000	52400000	0.363301383984384
chr1	52400000	52450000	0.258614260961112
chr1	52450000	52500000	0.523216283201369
chr1	52500000	52550000	0.567806461518215
chr1	52550000	52600000	0.873028754414055
chr1	52600000	52650000	0.805233259491589
chr1	52650000	52700000	0.15142675410699
chr1	52700000	52750000	0.844998135678723
chr1	52750000	52800000	0.352466387384028
chr1	52800000	52850000	0.408966288684667
chr1	52850000	52900000	0.712894523282083
chr1	52900000	52950000	0.605597350470467
chr1	52950000	53000000	0.827034851841291
chr1	53000000	53050000	0.402868861448029
chr1	53050000	53100000	0.791239883315421
chr1	53100000	53150000	0.462439409558485
chr1	53150000	53200000	0.951110916149409
chr1	53200000	53250000	0.397122365275371
chr1	53250000	53300000	0.212444892856359
chr1	53300000	53350000	0.865242471432018
chr1	53350000	53400000	0.284078696291097
chr1	53400000	53450000	0.60890926238677
chr1	53450000	53500000	0.413243261026912
chr1	53500000	53550000	0.306099620555787
chr1	53550000	53600000	0.202333691575461
chr1	53600000	53650000	0.236395937972934
chr1	53650000	53700000	0.366920360581668
chr1	53700000	53750000	0.272344438839295
chr1	53750000	53800000	0.810212093961792
chr1	53800000	53850000	0.90739806549251
chr1	53850000	53900000	0.871954028030619
chr1	53900000	53950000	0.237010067334898
chr1	53950000	54000000	0.819314368433751
chr1	54000000	54050000	0.15614239027921
chr1	54050000	54100000	0.766565042879389
chr1	54100000	54150000	0.366679095475183
chr1	54150000	54200000	0.254995284363828
chr1	54200000	54250000	0.411839536770995
chr1	54250000	54300000	0.750970543723817
chr1	54300000	54350000	0.510407299366131
chr1	54350000	54400000	0.95999385870638
chr1	54400000	54450000	0.618537933454697
chr1	54450000	54500000	0.327594148224508
chr1	54500000	54550000	0.538350185335468
chr1	54550000	54600000	0.488386375101441
chr1	54600000	54650000	0.467681442326673
chr1	54650000	54700000	0.956155550194109
chr1	54700000	54750000	0.329875200140372
chr1	54750000	54800000	0.279121795012392
chr1	54800000	54850000	0.144298466869914
chr1	54850000	54900000	0.3092360669401
chr1	54900000	54950000	0.7663895773474
chr1	54950000	55000000	0.156449454960191
chr1	55000000	55050000	0.45193341083061
chr1	55050000	55100000	0.294080231614502
chr1	55100000	55150000	0.278222534160946
chr1	55150000	55200000	0.679863136885048
chr1	55200000	55250000	0.1546290000658
chr1	55250000	55300000	0.610225253876692
chr1	55300000	55350000	0.213015155835326
chr1	55350000	55400000	0.36906981334854
chr1	55400000	55450000	0.217577259667054
chr1	55450000	55500000	0.603294365363104
chr1	55500000	55550000	0.686092163270678
chr1	55550000	55600000	0.877941789309763
chr1	55600000	55650000	0.0205075340512798
chr1	55650000	55700000	0.0308380672471651
chr1	55700000	55750000	0.0705810102428004
chr1	55750000	55800000	0.0805386791832079
chr1	55800000	55850000	0.606277279406926
chr1	55850000	55900000	0.139867962187178
chr1	55900000	55950000	0.325795626521615
chr1	55950000	56000000	0.508148180641765
chr1	56000000	56050000	0.115039589410655
chr1	56050000	56100000	0.626302283245235
chr1	56100000	56150000	0.753799925427149
chr1	56150000	56200000	0.704932774768056
chr1	56200000	56250000	0.990327462549076
chr1	56250000	56300000	0.348628078871757
chr1	56350000	56400000	0.0459281029982673
chr1	56400000	56450000	0.739609150527493
chr1	56450000	56500000	0.383107055907705
chr1	56500000	56550000	0.784528326716821
chr1	56650000	56700000	0.546333867040993
chr1	56700000	56750000	0.721887131796548
chr1	56750000	56800000	0.0121071217072797
chr1	56800000	56850000	0.123747066435637
chr1	56850000	56900000	0.185796065185445
chr1	56900000	56950000	0.748601759041958
chr1	56950000	57000000	0.514728138091374
chr1	57000000	57050000	0.364178711644331
chr1	57050000	57100000	0.235211545632005
chr1	57100000	57150000	0.293729300550523
chr1	57150000	57200000	0.738227359463075
chr1	57200000	57250000	0.522755686179896
chr1	57250000	57300000	0.213651218388788
chr1	57300000	57350000	0.234531616695545
chr1	57350000	57400000	0.290285789485228
chr1	57400000	57450000	0.496326190423969
chr1	57450000	57500000	0.24604654223236
chr1	57500000	57550000	0.617704472177747
chr1	57550000	57600000	0.307371745662711
chr1	57600000	57650000	0.432676068694756
chr1	57650000	57700000	0.599938587063804
chr1	57700000	57750000	0.453578400193012
chr1	57750000	57800000	0.246397473296339
chr1	57800000	57850000	0.385278441866076
chr1	57850000	57900000	0.522295089158423
chr1	57900000	57950000	0.362380189941438
chr1	57950000	58000000	0.518193582348167
chr1	58000000	58050000	0.417235101879674
chr1	58050000	58100000	0.451516680192135
chr1	58100000	58150000	0.533371350865264
chr1	58150000	58200000	0.745158247976663
chr1	58200000	58250000	0.700809334766302
chr1	58250000	58300000	0.446844910402913
chr1	58300000	58350000	0.754896585002084
chr1	58350000	58400000	0.441734476783717
chr1	58400000	58450000	0.297041212466826
chr1	58450000	58500000	0.612857236856535
chr1	58500000	58550000	0.0261662974579431
chr1	58550000	58600000	0.427434035926568
chr1	58600000	58650000	0.443138201039633
chr1	58650000	58700000	0.533305551290768
chr1	58700000	58750000	0.150110762617068
chr1	58750000	58800000	0.964555962538109
chr1	58800000	58850000	0.599982453446801
chr1	58850000	58900000	0.857368455683987
chr1	58900000	58950000	0.320465860987432
chr1	58950000	59000000	0.249775184787138
chr1	59000000	59050000	0.595003618976597
chr1	59050000	59100000	0.209111047748558
chr1	59100000	59150000	0.343627311210054
chr1	59150000	59200000	0.715745838176913
chr1	59200000	59250000	0.716272234772882
chr1	59250000	59300000	0.839646436953041
chr1	59300000	59350000	0.670629263264098
chr1	59350000	59400000	0.365428903559757
chr1	59400000	59450000	0.411159607834536
chr1	59450000	59500000	0.419581953370035
chr1	59500000	59550000	0.958414668918474
chr1	59550000	59600000	0.35832254951418
chr1	59600000	59650000	0.111530278770864
chr1	59650000	59700000	0.121663413243261
chr1	59700000	59750000	0.0132476476652118
chr1	59750000	59800000	0.0846621191849626
chr1	59800000	59850000	0.362972386111903
chr1	59850000	59900000	0.692672120720286
chr1	59900000	59950000	0.742592064571316
chr1	59950000	60000000	0.831443423332529
chr1	60000000	60050000	0.219046783497467
chr1	60050000	60100000	0.373851249095256
chr1	60100000	60150000	0.010637597876867
chr1	60150000	60200000	0.583949290461255
chr1	60200000	60250000	0.708507884982344
chr1	60250000	60300000	0.508433312131248
chr1	60300000	60350000	0.552211962362643
chr1	60350000	60400000	0.167876647731011
chr1	60400000	60450000	0.595749347487553
chr1	60500000	60550000	0.131686881758165
chr1	60550000	60600000	0.673590244116421
chr1	60600000	60650000	0.585594279823657
chr1	60650000	60700000	0.330862193757814
chr1	60700000	60750000	0.355493167810848
chr1	60750000	60800000	0.625841686223762
chr1	60800000	60850000	0.10150681025596
chr1	60850000	60900000	0.323711973329239
chr1	60900000	60950000	0.302173579277521
chr1	60950000	61000000	0.959971925514882
chr1	61000000	61050000	0.185116136248986
chr1	61050000	61100000	0.263395696707828
chr1	61100000	61150000	0.233237558397122
chr1	61150000	61200000	0.174193406882636
chr1	61200000	61250000	0.0472221612966903
chr1	61250000	61300000	0.0184238808589038
chr1	61300000	61350000	0.163840940495251
chr1	61350000	61400000	0.898032592722567
chr1	61400000	61450000	0.112056675366833
chr1	61450000	61500000	0.448533766148312
chr1	61500000	61550000	0.000855394468449067
chr1	61550000	61600000	0.85192902419231
chr1	61600000	61650000	0.537757989165003
chr1	61650000	61700000	0.289890992038252
chr1	61700000	61750000	0.921566907200667
chr1	61750000	61800000	0.397933893360823
chr1	61800000	61850000	0.241791503081613
chr1	61850000	61900000	0.54370188406115
chr1	61900000	61950000	0.856184063343057
chr1	61950000	62000000	0.16890750773145
chr1	62050000	62100000	0.553352488320576
chr1	62100000	62150000	0.572873028754414
chr1	62150000	62200000	0.216020003070647
chr1	62200000	62250000	0.128133704735376
chr1	62250000	62300000	0.07126093917926
chr1	62300000	62350000	0.446954576360406
chr1	62350000	62400000	0.0566095672581317
chr1	62400000	62450000	0.059965345557432
chr1	62450000	62500000	0.221985831158292
chr1	62500000	62550000	0.130699888140723
chr1	62550000	62600000	0.376878029522076
chr1	62600000	62650000	0.177943982628912
chr1	62650000	62700000	0.304783629065865
chr1	62700000	62750000	0.157787379641612
chr1	62750000	62800000	0.35496677121488
chr1	62800000	62850000	0.458118570833242
chr1	62850000	62900000	0.924527888052991
chr1	62900000	62950000	0.59932445770184
chr1	62950000	63000000	0.513127015111969
chr1	63000000	63050000	0.469699295944553
chr1	63050000	63100000	0.685412234334218
chr1	63100000	63150000	0.528984712565525
chr1	63150000	63200000	0.243611957976005
chr1	63200000	63250000	0.077007435351918
chr1	63300000	63350000	0.181255894545215
chr1	63350000	63400000	0.668457877305727
chr1	63400000	63450000	0.882810957822473
chr1	63450000	63500000	0.834492136950848
chr1	63500000	63550000	0.31849187375255
chr1	63550000	63600000	0.116925843879543
chr1	63600000	63650000	0.114995723027658
chr1	63650000	63700000	0.397385563573356
chr1	63700000	63750000	0.32419450354221
chr1	63750000	63800000	0.0710854736472705
chr1	63800000	63850000	0.154387734959314
chr1	63850000	63900000	0.12453666132959
chr1	63900000	63950000	0.0988967604676156
chr1	63950000	64000000	0.112341806856316
chr1	64000000	64050000	0.0429890553374421
chr1	64050000	64100000	0.00883907617397406
chr1	64100000	64150000	0.318755072050534
chr1	64150000	64200000	0.129625161757287
chr1	64200000	64250000	0.0237536463930866
chr1	64250000	64300000	0.130173491544755
chr1	64300000	64350000	0.33496370056807
chr1	64350000	64400000	0.488188976377953
chr1	64400000	64450000	0.91529401443204
chr1	64450000	64500000	0.803741802469677
chr1	64500000	64550000	0.139714429846687
chr1	64550000	64600000	0.919592919965784
chr1	64600000	64650000	0.862106025047705
chr1	64650000	64700000	0.641589717719825
chr1	64700000	64750000	0.724387515627399
chr1	64750000	64800000	0.647774877722457
chr1	64800000	64850000	0.397275897615862
chr1	64850000	64900000	0.179698637948808
chr1	64900000	64950000	0.753010330533196
chr1	64950000	65000000	0.32083872524291
chr1	65000000	65050000	0.497049985743426
chr1	65050000	65100000	0.240650977123681
chr1	65100000	65150000	0.898208058254557
chr1	65150000	65200000	0.379575812076415
chr1	65200000	65250000	0.362204724409449
chr1	65250000	65300000	0.393196323997105
chr1	65300000	65350000	0.684227841993288
chr1	65350000	65400000	0.651064856447262
chr1	65400000	65450000	0.582918430460816
chr1	65450000	65500000	0.931897440396552
chr1	65500000	65550000	0.836904788015704
chr1	65550000	65600000	0.662557848792578
chr1	65600000	65650000	0.39378852016757
chr1	65650000	65700000	0.748119228828987
chr1	65700000	65750000	0.737920294782094
chr1	65750000	65800000	0.72554997477683
chr1	65800000	65850000	0.381637532077293
chr1	65850000	65900000	0.73261246243941
chr1	65900000	65950000	0.376878029522076
chr1	65950000	66000000	0.463645735090913
chr1	66000000	66050000	0.84352861184831
chr1	66050000	66100000	0.541574364485776
chr1	66100000	66150000	0.353299848660979
chr1	66150000	66200000	0.443072401465137
chr1	66200000	66250000	0.566731735134779
chr1	66250000	66300000	0.158927905599544
chr1	66300000	66350000	0.503651876384533
chr1	66350000	66400000	0.241287039677143
chr1	66400000	66450000	0.443708464018599
chr1	66450000	66500000	0.133090606014081
chr1	66500000	66550000	0.495317263615029
chr1	66550000	66600000	0.215603272432172
chr1	66600000	66650000	0.173645077095168
chr1	66650000	66700000	0.974711030202005
chr1	66700000	66750000	0.903252692299256
chr1	66800000	66850000	0.484679665738162
chr1	66850000	66900000	0.358125150790692
chr1	66900000	66950000	0.942907902528897
chr1	66950000	67000000	0.989055337442151
chr1	67000000	67050000	0.639615730484943
chr1	67050000	67100000	0.610510385366175
chr1	67100000	67150000	0.569144386199636
chr1	67150000	67200000	0.160901892834426
chr1	67200000	67250000	0.233983286908078
chr1	67250000	67300000	0.495865593402496
chr1	67300000	67350000	0.718465553922751
chr1	67350000	67400000	0.988945671484658
chr1	67400000	67450000	0.0257276336279693
chr1	67450000	67500000	0.479130568288992
chr1	67500000	67550000	0.173403811988682
chr1	67550000	67600000	0.133880200908034
chr1	67600000	67650000	0.360932599302525
chr1	67650000	67700000	0.54738666023293
chr1	67700000	67750000	0.658215076875836
chr1	67750000	67800000	0.187353321781852
chr1	67800000	67850000	0.232075099247692
chr1	67850000	67900000	0.400916807404645
chr1	67900000	67950000	0.375254973351172
chr1	67950000	68000000	0.590989844932336
chr1	68000000	68050000	0.193231417103503
chr1	68100000	68150000	0.180597898800254
chr1	68150000	68200000	0.359375342706117
chr1	68200000	68250000	0.35209352312855
chr1	68300000	68350000	0.586274208760117
chr1	68350000	68400000	0.205799135832255
chr1	68400000	68450000	0.145066128572369
chr1	68450000	68500000	0.352181255894545
chr1	68500000	68550000	0.66907200666769
chr1	68550000	68600000	0.7915908143794
chr1	68650000	68700000	0.285021823525541
chr1	68700000	68750000	0.620489987498081
chr1	68750000	68800000	0.342026188230649
chr1	68800000	68850000	0.602570570043647
chr1	68850000	68900000	0.510056368302152
chr1	68950000	69000000	0.795253657359682
chr1	69000000	69050000	0.659289803259272
chr1	69050000	69100000	0.988945671484658
chr1	69100000	69150000	0.454609260193451
chr1	69150000	69200000	0.323799706095234
chr1	69200000	69250000	0.218410720944005
chr1	69250000	69300000	0.737240365845634
chr1	69300000	69350000	0.385344241440572
chr1	69450000	69500000	0.665431096878907
chr1	69500000	69550000	0.295527822253416
chr1	69550000	69600000	0.0955190489768166
chr1	69600000	69650000	0.399513083148729
chr1	69650000	69700000	0.160265830280964
chr1	69700000	69750000	0.199087579233654
chr1	69750000	69800000	0.834426337376352
chr1	69800000	69850000	0.685763165398197
chr1	69850000	69900000	0.703463250937644
chr1	69900000	69950000	0.0504682736384972
chr1	69950000	70000000	0.894303950167789
chr1	70000000	70050000	0.442238940188187
chr1	70050000	70100000	0.32520343035115
chr1	70100000	70150000	0.561094904919615
chr1	70150000	70200000	0.118812098348431
chr1	70200000	70250000	0.58017678152348
chr1	70300000	70350000	0.803632136512184
chr1	70350000	70400000	0.132147478779637
chr1	70400000	70450000	0.305660956725813
chr1	70450000	70500000	0.0589125523654948
chr1	70500000	70550000	0.0917684732305398
chr1	70550000	70600000	0.370890268242932
chr1	70600000	70650000	0.97210098041366
chr1	70650000	70700000	0.480907156800386
chr1	70700000	70750000	0.325422762266137
chr1	70750000	70800000	0.0182703485184129
chr1	70800000	70850000	0.644287500274165
chr1	70850000	70900000	0.1899195051872
chr1	70900000	70950000	0.834031539929375
chr1	70950000	71000000	0.407781896343737
chr1	71000000	71050000	0.354177176320926
chr1	71100000	71150000	0.257693066918167
chr1	71150000	71200000	0.384423047397627
chr1	71200000	71250000	0.168271445177988
chr1	71250000	71300000	0.229223784352861
chr1	71300000	71350000	0.284319961397583
chr1	71350000	71400000	0.276774943522032
chr1	71400000	71450000	0.128857500054833
chr1	71450000	71500000	0.504770469150966
chr1	71500000	71550000	0.313052442260873
chr1	71550000	71600000	0.536814861930559
chr1	71600000	71650000	0.824775733116926
chr1	71650000	71700000	0.970236659136271
chr1	71700000	71750000	0.674182440286886
chr1	71750000	71800000	0.337793082271401
chr1	71800000	71850000	0.297852740552278
chr1	71850000	71900000	0.545237207466058
chr1	71900000	71950000	0.910161647621345
chr1	71950000	72000000	0.210010308600004
chr1	72000000	72050000	0.381878797183778
chr1	72050000	72100000	0.748930756914439
chr1	72100000	72150000	0.529971706182967
chr1	72150000	72200000	0.28940846182528
chr1	72200000	72250000	0.0604478757704033
chr1	72250000	72300000	0.349351874191214
chr1	72300000	72350000	0.629065865374071
chr1	72350000	72400000	0.497006119360428
chr1	72400000	72450000	0.551904897681662
chr1	72450000	72500000	0.448884697212291
chr1	72500000	72550000	0.233369157546115
chr1	72550000	72600000	0.282060842673217
chr1	72600000	72650000	0.652885311341653
chr1	72650000	72700000	0.0722259996052026
chr1	72700000	72750000	0.436009913802557
chr1	72750000	72800000	0.177417586032944
chr1	72800000	72850000	0.669971267519137
chr1	72850000	72900000	0.491720220209243
chr1	72900000	72950000	0.675344899436317
chr1	72950000	73000000	0.457614107428772
chr1	73000000	73050000	0.506349658938872
chr1	73050000	73100000	0.807755576513939
chr1	73100000	73150000	0.178053648586406
chr1	73150000	73200000	0.305660956725813
chr1	73200000	73250000	0.507161187024324
chr1	73250000	73300000	0.812361546728664
chr1	73300000	73350000	0.304608163533876
chr1	73350000	73400000	0.172022020924265
chr1	73400000	73450000	0.253196762660935
chr1	73450000	73500000	0.0534511876823196
chr1	73500000	73550000	0.409799749961617
chr1	73550000	73600000	0.0380321540587371
chr1	73600000	73650000	0.17798784901191
chr1	73650000	73700000	0.283245235014147
chr1	73700000	73750000	0.29647094948786
chr1	73750000	73800000	0.52185642532845
chr1	73800000	73850000	0.39260412782664
chr1	73850000	73900000	0.232908560524642
chr1	73900000	73950000	0.65176671857522
chr1	73950000	74000000	0.765643848836444
chr1	74000000	74050000	0.711337266685675
chr1	74050000	74100000	0.352839251639506
chr1	74100000	74150000	0.29730441076481
chr1	74150000	74200000	0.488934704888908
chr1	74200000	74250000	0.0755817779045029
chr1	74250000	74300000	0.334064439716623
chr1	74300000	74350000	0.00908034128045976
chr1	74350000	74400000	0.677735617309675
chr1	74400000	74450000	0.430899480183361
chr1	74450000	74500000	0.441734476783717
chr1	74500000	74550000	0.0108130634088566
chr1	74550000	74600000	0.281249314587766
chr1	74600000	74650000	0.976180554032417
chr1	74650000	74700000	0.623165836860922
chr1	74700000	74750000	0.384795911653105
chr1	74750000	74800000	0.462834207005461
chr1	74800000	74850000	0.242449498826574
chr1	74850000	74900000	0.251222775426052
chr1	74900000	74950000	0.548680718531353
chr1	74950000	75000000	0.213804750729279
chr1	75000000	75050000	0.287609940122387
chr1	75100000	75150000	0.217555326475555
chr1	75150000	75200000	0.747241901169039
chr1	75200000	75250000	0.681727458162437
chr1	75250000	75300000	0.412826530388437
chr1	75300000	75350000	0.945474085934244
chr1	75350000	75400000	0.623494834733402
chr1	75400000	75450000	0.370012940582984
chr1	75450000	75500000	0.373083587392802
chr1	75500000	75550000	0.22034084179589
chr1	75550000	75600000	0.574496084925318
chr1	75600000	75650000	0.297019279275327
chr1	75650000	75700000	0.101638409404953
chr1	75700000	75750000	0.137367578356327
chr1	75750000	75800000	0.138420371548264
chr1	75800000	75850000	0.119908757923365
chr1	75850000	75900000	0.730813940736517
chr1	75900000	75950000	0.0230956506481258
chr1	75950000	76000000	0.542539424911719
chr1	76000000	76050000	0.282894303950168
chr1	76050000	76100000	0.707323492641414
chr1	76100000	76150000	0.559142850876231
chr1	76150000	76200000	0.649595332616849
chr1	76200000	76250000	0.216546399666615
chr1	76250000	76300000	0.133309937929068
chr1	76300000	76350000	0.399688548680719
chr1	76350000	76400000	0.328186344394973
chr1	76400000	76450000	0.189436974974229
chr1	76450000	76500000	0.409602351238129
chr1	76500000	76550000	0.462307810409493
chr1	76550000	76600000	0.71059153817472
chr1	76600000	76650000	0.267606869475577
chr1	76650000	76700000	0.654771565810541
chr1	76700000	76750000	0.092185203869015
chr1	76750000	76800000	0.798631368850481
chr1	76800000	76850000	0.33294584695019
chr1	76850000	76900000	0.139714429846687
chr1	76900000	76950000	0.0361458995898494
chr1	76950000	77000000	0.142478011975523
chr1	77000000	77050000	0.358125150790692
chr1	77050000	77100000	0.586164542802623
chr1	77100000	77150000	0.936788542100761
chr1	77150000	77200000	0.107538437918101
chr1	77200000	77250000	0.673677976882416
chr1	77250000	77300000	0.52975237426798
chr1	77300000	77350000	0.330511262693835
chr1	77350000	77400000	0.22503454477661
chr1	77400000	77450000	0.890334042506525
chr1	77450000	77500000	0.688592547101529
chr1	77500000	77550000	0.945934682955717
chr1	77550000	77600000	0.548965850020837
chr1	77600000	77650000	0.858772179939903
chr1	77650000	77700000	0.386111903143026
chr1	77700000	77750000	0.545193341083061
chr1	77750000	77800000	0.492224683613713
chr1	77800000	77850000	0.104730989406268
chr1	77850000	77900000	0.934200425503915
chr1	77950000	78000000	0.926852806351852
chr1	78000000	78050000	0.21663413243261
chr1	78050000	78100000	0.0708003421577874
chr1	78100000	78150000	0.219002917114469
chr1	78250000	78300000	0.265150352027724
chr1	78300000	78350000	0.576426205777203
chr1	78350000	78400000	0.344460772487005
chr1	78400000	78450000	0.107911302173579
chr1	78450000	78500000	0.117561906433005
chr1	78500000	78550000	0.992783979996929
chr1	78550000	78600000	0.192990151997017
chr1	78600000	78650000	0.860373302919308
chr1	78650000	78700000	0.351391661000592
chr1	78700000	78750000	0.723663720307942
chr1	78750000	78800000	0.157107450705152
chr1	78800000	78850000	0.346127695040905
chr1	78850000	78900000	0.943763296997346
chr1	78900000	78950000	0.116684578773057
chr1	78950000	79000000	0.0753624459895159
chr1	79000000	79050000	0.961748514026276
chr1	79050000	79100000	0.949970390191477
chr1	79100000	79150000	0.918671725922839
chr1	79150000	79200000	0.778803763735661
chr1	79200000	79250000	0.232009299673196
chr1	79300000	79350000	0.88721952931371
chr1	79350000	79400000	0.600377250893778
chr1	79400000	79450000	0.874059614414493
chr1	79450000	79500000	0.432171605290286
chr1	79500000	79550000	0.721887131796548
chr1	79550000	79600000	0.363564582282368
chr1	79600000	79650000	0.798938433531463
chr1	79650000	79700000	0.62419669686136
chr1	79700000	79750000	0.164630535389204
chr1	79750000	79800000	0.237799662228851
chr1	79800000	79850000	0.754699186278595
chr1	79850000	79900000	0.295418156295923
chr1	79900000	79950000	0.451516680192135
chr1	79950000	80000000	0.467374377645691
chr1	80000000	80050000	0.0739806549250982
chr1	80050000	80100000	0.542363959379729
chr1	80100000	80150000	0.719737679029676
chr1	80150000	80200000	0.573925821946351
chr1	80200000	80250000	0.436119579760051
chr1	80250000	80300000	0.75680477266247
chr1	80350000	80400000	0.4386638299739
chr1	80400000	80450000	0.693922312635712
chr1	80450000	80500000	0.226613734564517
chr1	80500000	80550000	0.0703397451363148
chr1	80550000	80600000	0.338538810782357
chr1	80600000	80650000	0.54857105257386
chr1	80650000	80700000	0.837233785888185
chr1	80700000	80750000	0.0202443357532954
chr1	80750000	80800000	0.901783168468844
chr1	80800000	80850000	0.215471673283179
chr1	80850000	80900000	0.582742964928827
chr1	80900000	80950000	0.593029631741715
chr1	80950000	81000000	0.390520474634264
chr1	81000000	81050000	0.231285504353739
chr1	81350000	81400000	0.239971048187222
chr1	81450000	81500000	0.217862391156537
chr1	81600000	81650000	0.894918079529752
chr1	81650000	81700000	0.746518105849582
chr1	82150000	82200000	0.288180203101353
chr1	82200000	82250000	0.332309784396728
chr1	82250000	82300000	0.541311166187792
chr1	82300000	82350000	0.582962296843814
chr1	82350000	82400000	0.299695128638168
chr1	82400000	82450000	0.207619590726647
chr1	82450000	82500000	0.0969008400412344
chr1	82500000	82550000	0.578268593863093
chr1	82550000	82600000	0.323382975456759
chr1	82600000	82650000	0.441756409975215
chr1	82650000	82700000	0.668786875178207
chr1	82700000	82750000	0.280021055863839
chr1	82750000	82800000	0.801460750553813
chr1	82800000	82850000	0.399535016340228
chr1	82850000	82900000	0.206698396683701
chr1	82900000	82950000	0.19562213497686
chr1	82950000	83000000	0.453644199767508
chr1	83000000	83050000	0.516570526177264
chr1	83050000	83100000	0.606979141534885
chr1	83100000	83150000	0.640251793038405
chr1	83150000	83200000	0.32555436141513
chr1	83200000	83250000	0.185269668589476
chr1	83250000	83300000	0.0846182528019652
chr1	83300000	83350000	0.310332726515035
chr1	83350000	83400000	0.460860219770579
chr1	83400000	83450000	0.425898712521659
chr1	83450000	83500000	0.793564801614283
chr1	83500000	83550000	0.473888535520804
chr1	83550000	83600000	0.696247230934573
chr1	83600000	83650000	0.306691816726252
chr1	83650000	83700000	0.276709143947536
chr1	83700000	83750000	0.441098414230255
chr1	83750000	83800000	0.250345447766104
chr1	83800000	83850000	0.528589915118549
chr1	83850000	83900000	0.247757331169258
chr1	83900000	83950000	0.703967714342114
chr1	83950000	84000000	0.432983133375737
chr1	84000000	84050000	0.0960015791897879
chr1	84050000	84100000	0.16386287368675
chr1	84100000	84150000	0.0513017349154475
chr1	84150000	84200000	0.404338385278442
chr1	84200000	84250000	0.040050007676617
chr1	84250000	84300000	0.416906104007194
chr1	84300000	84350000	0.873949948457
chr1	84350000	84400000	0.722435461584015
chr1	84400000	84450000	0.110740683876911
chr1	84450000	84500000	0.449805891255237
chr1	84500000	84550000	0.325291163117145
chr1	84550000	84600000	0.466738315092229
chr1	84600000	84650000	0.707696356896892
chr1	84650000	84700000	0.657162283683899
chr1	84700000	84750000	0.0811308753536727
chr1	84750000	84800000	0.359090211216634
chr1	84800000	84850000	0.0732568596056412
chr1	84850000	84900000	0.000921194042945217
chr1	84900000	84950000	0.279099861820894
chr1	84950000	85000000	0.322593380562806
chr1	85000000	85050000	0.285416620972518
chr1	85050000	85100000	0.0637378544952076
chr1	85100000	85150000	0.246704537977321
chr1	85150000	85200000	0.239971048187222
chr1	85200000	85250000	0.558791919812252
chr1	85450000	85500000	0.461167284451561
chr1	85500000	85550000	0.161735354111377
chr1	85550000	85600000	0.345491632487443
chr1	85600000	85650000	0.362906586537407
chr1	85650000	85700000	0.552190029171145
chr1	85700000	85750000	0.145504792402342
chr1	85750000	85800000	0.297743074594784
chr1	85800000	85850000	0.135919987717413
chr1	85850000	85900000	0.648959270063387
chr1	85900000	85950000	0.526089531287698
chr1	85950000	86000000	0.939069594016625
chr1	86000000	86050000	0.912881363367184
chr1	86050000	86100000	0.276226613734564
chr1	86100000	86150000	0.707257693066918
chr1	86150000	86200000	0.183010549865111
chr1	86200000	86250000	0.778672164586669
chr1	86250000	86300000	0.334064439716623
chr1	86300000	86350000	0.745838176913123
chr1	86350000	86400000	0.212554558813853
chr1	86400000	86450000	0.318162875880069
chr1	86450000	86500000	0.392516395060645
chr1	86500000	86550000	0.264141425218784
chr1	86550000	86600000	0.715789704559911
chr1	86600000	86650000	0.15881823964205
chr1	86650000	86700000	0.916434540389972
chr1	86700000	86750000	0.705174039874542
chr1	86750000	86800000	0.682999583269361
chr1	86800000	86850000	0.221393634987827
chr1	86850000	86900000	0.441164213804751
chr1	86900000	86950000	0.2487443247867
chr1	86950000	87000000	0.775228653521374
chr1	87000000	87050000	0.26705853968811
chr1	87050000	87100000	0.223674686903691
chr1	87100000	87150000	0.941043581251508
chr1	87150000	87200000	0.984186168929441
chr1	87200000	87250000	0.777597438203233
chr1	87250000	87300000	0.705481104555524
chr1	87300000	87350000	0.0598118132169412
chr1	87400000	87450000	0.62000745728511
chr1	87450000	87500000	0.619305595157151
chr1	87500000	87550000	0.80319347268221
chr1	87550000	87600000	0.221415568179326
chr1	87600000	87650000	0.654596100278552
chr1	87650000	87700000	0.891671967187946
chr1	87700000	87750000	0.646568552190029
chr1	87750000	87800000	0.475708990415195
chr1	87800000	87850000	0.723773386265435
chr1	87850000	87900000	0.745969776062115
chr1	87900000	87950000	0.240387778825697
chr1	87950000	88000000	0.0512798017239489
chr1	88000000	88050000	0.540850569166319
chr1	88050000	88100000	0.469304498497576
chr1	88100000	88150000	0.673941175180401
chr1	88150000	88200000	0.557322395981839
chr1	88300000	88350000	0.387252429100958
chr1	88350000	88400000	0.747241901169039
chr1	88400000	88450000	0.653696839427105
chr1	88450000	88500000	0.836663522909219
chr1	88500000	88550000	0.830653828438576
chr1	88550000	88600000	0.476783716798631
chr1	88600000	88650000	0.612352773452065
chr1	88650000	88700000	0.504792402342465
chr1	88700000	88750000	0.303511503958941
chr1	88750000	88800000	0.950869651042923
chr1	88800000	88850000	0.675673897308797
chr1	88850000	88900000	0.272519904371285
chr1	88900000	88950000	0.184436207312526
chr1	88950000	89000000	0.326190423968592
chr1	89000000	89050000	0.421270809115434
chr1	89050000	89100000	0.342245520145636
chr1	89100000	89150000	0.0414756651240322
chr1	89150000	89200000	0.310332726515035
chr1	89200000	89250000	0.250301581383107
chr1	89250000	89300000	0.28151251288575
chr1	89300000	89350000	0.863882613559099
chr1	89350000	89400000	0.439957888272323
chr1	89400000	89450000	0.61327396749501
chr1	89450000	89500000	0.562827627048012
chr1	89500000	89550000	0.611321913451626
chr1	89550000	89600000	0.516899524049744
chr1	89600000	89650000	0.0715022042857456
chr1	89650000	89700000	0.00986993617441279
chr1	89700000	89750000	0.0695282170508631
chr1	89750000	89800000	0.27596341543658
chr1	89800000	89850000	0.479964029565942
chr1	89850000	89900000	0.497488649573399
chr1	89900000	89950000	0.520584300221525
chr1	89950000	90000000	0.128309170267366
chr1	90000000	90050000	0.447875770403351
chr1	90050000	90100000	0.298971333318711
chr1	90100000	90150000	0.360274603557564
chr1	90150000	90200000	0.59109951088983
chr1	90200000	90250000	0.62202531090299
chr1	90250000	90300000	0.508192047024763
chr1	90300000	90350000	0.686114096462176
chr1	90350000	90400000	0.360691334196039
chr1	90400000	90450000	0.384510780163622
chr1	90450000	90500000	0.691641260719847
chr1	90500000	90550000	0.574276753010331
chr1	90550000	90600000	0.489285635952888
chr1	90600000	90650000	0.35479130568289
chr1	90650000	90700000	0.528611848310048
chr1	90700000	90750000	0.260763713727985
chr1	90750000	90800000	0.800276358212884
chr1	90800000	90850000	0.300221525234137
chr1	90850000	90900000	0.369354944838023
chr1	90900000	90950000	0.871866295264624
chr1	90950000	91000000	0.425679380606672
chr1	91000000	91050000	0.349549272914702
chr1	91050000	91100000	0.209374246046542
chr1	91100000	91150000	0.479349900203979
chr1	91150000	91200000	0.78588818458974
chr1	91200000	91250000	0.361108064834514
chr1	91250000	91300000	0.582150768758362
chr1	91300000	91350000	0.528765380650538
chr1	91350000	91400000	0.878884916544206
chr1	91400000	91450000	0.655495361129998
chr1	91450000	91500000	0.943456232316364
chr1	91500000	91550000	0.180861097098239
chr1	91550000	91600000	0.299409997148685
chr1	91600000	91650000	0.249731318404141
chr1	91650000	91700000	0.885969337398285
chr1	91700000	91750000	0.581317307481412
chr1	91750000	91800000	0.503827341916522
chr1	91800000	91850000	0.397385563573356
chr1	91850000	91900000	0.647687144956463
chr1	91900000	91950000	0.46436953041037
chr1	91950000	92000000	0.384905577610598
chr1	92000000	92050000	0.487552913824491
chr1	92050000	92100000	0.60739587217336
chr1	92100000	92150000	0.516438927028272
chr1	92150000	92200000	0.309784396727568
chr1	92200000	92250000	0.308205206939662
chr1	92250000	92300000	0.240738709889676
chr1	92300000	92350000	0.734718048823284
chr1	92350000	92400000	0.680521132630009
chr1	92400000	92450000	0.52117649639199
chr1	92450000	92500000	0.510144101068146
chr1	92500000	92550000	0.723992718180422
chr1	92550000	92600000	0.408681157195183
chr1	92600000	92650000	0.645296427083105
chr1	92650000	92700000	0.686969490930625
chr1	92700000	92750000	0.760204417344768
chr1	92750000	92800000	0.2621893711754
chr1	92800000	92850000	0.249117189042178
chr1	92850000	92900000	0.474546531265765
chr1	92900000	92950000	0.457394775513785
chr1	92950000	93000000	0.24907332265918
chr1	93000000	93050000	0.287149343100915
chr1	93050000	93100000	0.311144254600487
chr1	93100000	93150000	0.259732853727546
chr1	93150000	93200000	0.332112385673239
chr1	93200000	93250000	0.211786897111399
chr1	93250000	93300000	0.183317614546093
chr1	93300000	93350000	0.710021275195754
chr1	93350000	93400000	0.189020244335753
chr1	93400000	93450000	0.724606847542386
chr1	93450000	93500000	0.07126093917926
chr1	93500000	93550000	0.187638453271336
chr1	93550000	93600000	0.402495997192551
chr1	93600000	93650000	0.504792402342465
chr1	93650000	93700000	0.0905402145066129
chr1	93700000	93750000	0.820959357796153
chr1	93750000	93800000	0.459434562323164
chr1	93800000	93850000	0.524663873840282
chr1	93850000	93900000	0.0663917706665497
chr1	93900000	93950000	0.696663961573049
chr1	93950000	94000000	0.271642576711337
chr1	94000000	94050000	0.459193297216678
chr1	94050000	94100000	0.602066106639177
chr1	94100000	94150000	0.760862413089729
chr1	94150000	94200000	0.602088039830676
chr1	94200000	94250000	0.536946461079552
chr1	94250000	94300000	0.740705810102428
chr1	94300000	94350000	0.531199964906894
chr1	94350000	94400000	0.0465641655517295
chr1	94400000	94450000	0.430351150395894
chr1	94450000	94500000	0.333998640142127
chr1	94500000	94550000	0.224727480095629
chr1	94550000	94600000	0.466365450836751
chr1	94600000	94650000	0.193363016252495
chr1	94650000	94700000	0.570262978966069
chr1	94700000	94750000	0.258943258833593
chr1	94750000	94800000	0.225824139670563
chr1	94800000	94850000	0.790143223740487
chr1	94850000	94900000	0.586844471739083
chr1	94900000	94950000	0.742087601166846
chr1	94950000	95000000	0.62318777005242
chr1	95000000	95050000	0.919263922093304
chr1	95050000	95100000	0.959357796152918
chr1	95100000	95150000	0.919132322944312
chr1	95150000	95200000	0.876143267606869
chr1	95200000	95250000	0.751409207553791
chr1	95250000	95300000	0.279779790757353
chr1	95300000	95350000	0.200293904766083
chr1	95350000	95400000	0.708244686684359
chr1	95400000	95450000	0.606277279406926
chr1	95450000	95500000	0.17529006645757
chr1	95500000	95550000	0.502094619788125
chr1	95550000	95600000	0.737503564143619
chr1	95600000	95650000	0.956002017853618
chr1	95650000	95700000	0.837760182484153
chr1	95700000	95750000	0.474985195095738
chr1	95750000	95800000	0.234509683504047
chr1	95800000	95850000	0.375956835479131
chr1	95850000	95900000	0.32318557673327
chr1	95900000	95950000	0.787072576930669
chr1	95950000	96000000	0.84839778036102
chr1	96000000	96050000	0.665277564538416
chr1	96050000	96100000	0.862237624196697
chr1	96100000	96150000	0.154431601342311
chr1	96150000	96200000	0.402452130809554
chr1	96200000	96250000	0.613471366218499
chr1	96250000	96300000	0.945167021253263
chr1	96300000	96350000	0.465619722325796
chr1	96350000	96400000	0.140898822187617
chr1	96400000	96450000	0.10571798302371
chr1	96450000	96500000	0.842673217379861
chr1	96500000	96550000	0.767815234794815
chr1	96550000	96600000	0.673963108371899
chr1	96600000	96650000	0.886934397824227
chr1	96650000	96700000	0.479591165310464
chr1	96700000	96750000	0.554076283640032
chr1	96750000	96800000	0.622047244094488
chr1	96800000	96850000	0.925449082095936
chr1	96850000	96900000	0.817186848858377
chr1	96900000	96950000	0.707915688811879
chr1	96950000	97000000	0.314412300133793
chr1	97000000	97050000	0.972517711052135
chr1	97050000	97100000	0.714385980303994
chr1	97100000	97150000	0.478867369991007
chr1	97300000	97350000	0.255784879257781
chr1	97350000	97400000	0.298401070339745
chr1	97400000	97450000	0.577895729607615
chr1	97450000	97500000	0.774548724584914
chr1	97500000	97550000	0.728796087118637
chr1	97550000	97600000	0.421358541881429
chr1	97600000	97650000	0.684183975610291
chr1	97650000	97700000	0.529862040225473
chr1	97750000	97800000	0.530520035970434
chr1	97800000	97850000	0.407672230386243
chr1	97850000	97900000	0.695150571359639
chr1	97900000	97950000	0.896431469743162
chr1	97950000	98000000	0.722040664137039
chr1	98000000	98050000	0.975500625095958
chr1	98050000	98100000	0.268001666922554
chr1	98100000	98150000	0.7176540258373
chr1	98150000	98200000	0.627091878139188
chr1	98200000	98250000	0.907178733577523
chr1	98250000	98300000	0.646283420700546
chr1	98300000	98350000	0.519685039370079
chr1	98350000	98400000	0.565481543219354
chr1	98450000	98500000	0.842037154826399
chr1	98500000	98550000	0.650143662404316
chr1	98600000	98650000	0.982914043822517
chr1	98650000	98700000	0.675915162415283
chr1	98700000	98750000	0.321606386945364
chr1	98750000	98800000	0.141118154102603
chr1	98800000	98850000	0.825872392691861
chr1	98850000	98900000	0.714013116048516
chr1	98900000	98950000	0.553681486193056
chr1	99000000	99050000	0.515013269580857
chr1	99050000	99100000	0.612659838133047
chr1	99100000	99150000	0.520430767881034
chr1	99150000	99200000	0.577698330884127
chr1	99200000	99250000	0.675147500712829
chr1	99250000	99300000	0.280481652885311
chr1	99300000	99350000	0.110784550259908
chr1	99350000	99400000	0.690939398591889
chr1	99400000	99450000	0.477792643607571
chr1	99450000	99500000	0.855482201215099
chr1	99500000	99550000	0.170859561774834
chr1	99550000	99600000	0.203386484767399
chr1	99600000	99650000	0.613690698133485
chr1	99650000	99700000	0.253898624788893
chr1	99700000	99750000	0.769942754370188
chr1	99750000	99800000	0.440462351676792
chr1	99800000	99850000	0.393656921018577
chr1	99850000	99900000	0.17496106858509
chr1	99900000	99950000	0.496282324040971
chr1	99950000	100000000	0.874893075691444
chr1	100000000	100050000	0.50957383808918
chr1	100050000	100100000	0.546421599806988
chr1	100100000	100150000	0.400302678042682
chr1	100150000	100200000	0.375211106968175
chr1	100200000	100250000	0.747329633935034
chr1	100250000	100300000	0.0996863553615687
chr1	100300000	100350000	0.391024938038734
chr1	100350000	100400000	0.778255433948194
chr1	100400000	100450000	0.5243787423508
chr1	100450000	100500000	0.394490382295528
chr1	100500000	100550000	0.547913056828899
chr1	100550000	100600000	0.470181826157524
chr1	100600000	100650000	0.7109205360472
chr1	100650000	100700000	0.395477375912969
chr1	100700000	100750000	0.944816090189283
chr1	100750000	100800000	0.156690720066677
chr1	100800000	100850000	0.880727304630097
chr1	100850000	100900000	0.741473471804882
chr1	100900000	100950000	0.533393284056763
chr1	100950000	101000000	0.390674006974755
chr1	101000000	101050000	0.725944772223806
chr1	101050000	101100000	0.945123154870265
chr1	101100000	101150000	0.782313074375452
chr1	101150000	101200000	0.874827276116948
chr1	101200000	101250000	0.802096813107275
chr1	101250000	101300000	0.433158598907727
chr1	101350000	101400000	0.625688153883271
chr1	101400000	101450000	0.312394446515913
chr1	101450000	101500000	0.239422718399754
chr1	101500000	101550000	0.0891803566336937
chr1	101550000	101600000	0.870550303774702
chr1	101600000	101650000	0.350470466957647
chr1	101650000	101700000	0.410786743579058
chr1	101700000	101750000	0.751628539468778
chr1	101750000	101800000	0.368324084837585
chr1	101800000	101850000	0.60722040664137
chr1	101850000	101900000	0.633671835588796
chr1	101900000	101950000	0.388787752505867
chr1	101950000	102000000	0.595705481104555
chr1	102000000	102050000	0.822999144605532
chr1	102050000	102100000	0.644243633891167
chr1	102100000	102150000	0.578180861097098
chr1	102150000	102200000	0.702256925405216
chr1	102200000	102250000	0.490777092974799
chr1	102250000	102300000	0.455705919768385
chr1	102300000	102350000	0.841532691421929
chr1	102350000	102400000	0.669927401136139
chr1	102400000	102450000	0.482069615949817
chr1	102450000	102500000	0.489285635952888
chr1	102500000	102550000	0.765994779900423
chr1	102550000	102600000	0.126795780053956
chr1	102600000	102650000	0.276226613734564
chr1	102650000	102700000	0.588313995569495
chr1	102700000	102750000	0.830873160353563
chr1	102750000	102800000	0.982321847652052
chr1	102800000	102850000	0.395872173359946
chr1	102850000	102900000	0.430285350821398
chr1	102950000	103000000	0.63965959686794
chr1	103000000	103050000	0.709231680301801
chr1	103050000	103100000	0.787884105016121
chr1	103100000	103150000	0.523611080648345
chr1	103150000	103200000	0.434364924440155
chr1	103200000	103250000	0.232491829886167
chr1	103250000	103300000	0.92235650209462
chr1	103300000	103350000	0.519312175114601
chr1	103350000	103400000	0.168973307305946
chr1	103400000	103450000	0.839120040357072
chr1	103500000	103550000	0.808369705875902
chr1	103550000	103600000	0.411839536770995
chr1	103600000	103650000	0.520562367030027
chr1	103650000	103700000	0.313973636303819
chr1	103700000	103750000	0.923760226350536
chr1	103750000	103800000	0.936591143377273
chr1	103800000	103850000	0.286250082249468
chr1	103850000	103900000	0.961836246792271
chr1	103950000	104000000	0.827824446735244
chr1	104000000	104050000	0.654354835172066
chr1	104050000	104100000	0.261794573728423
chr1	104100000	104150000	0.48941723510188
chr1	104150000	104200000	0.310157260983046
chr1	104200000	104250000	0.788585967144079
chr1	104250000	104300000	0.662996512622552
chr1	104300000	104350000	0.848682911850503
chr1	104350000	104400000	0.517184655539227
chr1	104400000	104450000	0.93915732678262
chr1	104450000	104500000	0.216546399666615
chr1	104500000	104550000	0.404820915491413
chr1	104550000	104600000	0.696795560722041
chr1	104600000	104650000	0.481565152545347
chr1	104650000	104700000	0.862610488452175
chr1	104700000	104750000	0.448095102318338
chr1	104750000	104800000	0.761564275217687
chr1	104800000	104850000	0.721887131796548
chr1	104850000	104900000	0.586208409185621
chr1	104900000	104950000	0.546838330445463
chr1	104950000	105000000	0.456824512534819
chr1	105000000	105050000	0.432763801460751
chr1	105050000	105100000	0.474261399776281
chr1	105100000	105150000	0.543482552146163
chr1	105150000	105200000	0.912837496984186
chr1	105200000	105250000	0.333209045248174
chr1	105250000	105300000	0.420919878051455
chr1	105300000	105350000	0.340096067378764
chr1	105350000	105400000	0.831509222907025
chr1	105400000	105450000	0.7109205360472
chr1	105450000	105500000	0.64856447261641
chr1	105500000	105550000	0.674708836882855
chr1	105550000	105600000	0.404733182725418
chr1	105600000	105650000	0.180926896672735
chr1	105650000	105700000	0.201895027745487
chr1	105700000	105750000	0.273419165222732
chr1	105750000	105800000	0.233062092865133
chr1	105800000	105850000	0.508148180641765
chr1	105850000	105900000	0.575066347904284
chr1	105900000	105950000	0.645625424955585
chr1	105950000	106000000	0.659706533897747
chr1	106000000	106050000	0.414186388261356
chr1	106050000	106100000	0.428201697629022
chr1	106100000	106150000	0.805496457789573
chr1	106150000	106200000	0.346829557168864
chr1	106200000	106250000	0.362204724409449
chr1	106250000	106300000	0.652863378150155
chr1	106300000	106350000	0.449235628276271
chr1	106350000	106400000	0.332353650779725
chr1	106400000	106450000	0.414010922729366
chr1	106450000	106500000	0.994319303401838
chr1	106500000	106550000	0.898339657403549
chr1	106550000	106600000	0.656197223257956
chr1	106600000	106650000	0.854232009299673
chr1	106650000	106700000	0.924549821244489
chr1	106700000	106750000	0.749895817340381
chr1	106750000	106800000	0.869475577391266
chr1	106800000	106850000	0.371855328668875
chr1	106850000	106900000	0.857368455683987
chr1	106900000	106950000	0.758976158620841
chr1	106950000	107000000	0.568486390454675
chr1	107000000	107050000	0.579869716842498
chr1	107050000	107100000	0.509354506174193
chr1	107100000	107150000	0.588708793016472
chr1	107150000	107200000	0.47193648147742
chr1	107200000	107250000	0.796832847147589
chr1	107250000	107300000	0.921632706775163
chr1	107300000	107350000	0.711315333494177
chr1	107350000	107400000	0.956747746364573
chr1	107400000	107450000	0.226262803500537
chr1	107450000	107500000	0.644550698572149
chr1	107500000	107550000	0.347334020573334
chr1	107550000	107600000	0.680718531353497
chr1	107600000	107650000	0.249731318404141
chr1	107650000	107700000	0.718838418178229
chr1	107700000	107750000	0.346259294189898
chr1	107750000	107800000	0.914636018687079
chr1	107800000	107850000	0.738337025420569
chr1	107850000	107900000	0.555480007895949
chr1	107950000	108000000	0.437062706994495
chr1	108000000	108050000	0.379619678459413
chr1	108050000	108100000	0.504595003618977
chr1	108100000	108150000	0.629285197289058
chr1	108150000	108200000	0.555348408746957
chr1	108200000	108250000	0.233983286908078
chr1	108250000	108300000	0.486324655100564
chr1	108300000	108350000	0.950957383808918
chr1	108350000	108400000	0.279779790757353
chr1	108400000	108450000	0.698616015616432
chr1	108450000	108500000	0.559033184918738
chr1	108500000	108550000	0.620511920689579
chr1	108550000	108600000	0.472550610839383
chr1	108600000	108650000	0.8957954071897
chr1	108650000	108700000	0.308183273748163
chr1	108700000	108750000	0.797556642467045
chr1	108750000	108800000	0.896190204636677
chr1	108800000	108850000	0.479130568288992
chr1	108850000	108900000	0.560020178536179
chr1	108900000	108950000	0.701752462000746
chr1	108950000	109000000	0.397736494637335
chr1	109000000	109050000	0.491391222336762
chr1	109050000	109100000	0.835106266312811
chr1	109100000	109150000	0.873423551861031
chr1	109150000	109200000	0.29715087842432
chr1	109200000	109250000	0.488517974250433
chr1	109250000	109300000	0.0754501787555107
chr1	109300000	109350000	0.19983330774461
chr1	109350000	109400000	0.291053451187682
chr1	109400000	109450000	0.523764612988836
chr1	109450000	109500000	0.793389336082293
chr1	109500000	109550000	0.614568025793433
chr1	109550000	109600000	0.852981817384248
chr1	109650000	109700000	0.670541530498103
chr1	109700000	109750000	0.271313578838857
chr1	109800000	109850000	0.163424209856776
chr1	109850000	109900000	0.781216414800518
chr1	109900000	109950000	0.896913999956134
chr1	109950000	110000000	0.916851271028447
chr1	110000000	110050000	0.277542605224486
chr1	110150000	110200000	0.359528875046608
chr1	110200000	110250000	0.581755971311386
chr1	110250000	110300000	0.888338122080144
chr1	110300000	110350000	0.679270940714583
chr1	110350000	110400000	0.695896299870594
chr1	110400000	110450000	0.744741517338188
chr1	110600000	110650000	0.537933454696993
chr1	110650000	110700000	0.770710416072643
chr1	110700000	110750000	0.0887855591867173
chr1	110750000	110800000	0.936722742526265
chr1	110800000	110850000	0.579343320246529
chr1	110900000	110950000	0.473844669137806
chr1	110950000	111000000	0.283749698418617
chr1	111000000	111050000	0.188559647314281
chr1	111050000	111100000	0.153685872831356
chr1	111100000	111150000	0.549141315552826
chr1	111150000	111200000	0.870177439519224
chr1	111200000	111250000	0.882503893141491
chr1	111250000	111300000	0.382120062290264
chr1	111300000	111350000	0.567170398964753
chr1	111350000	111400000	0.566973000241265
chr1	111400000	111450000	0.492838812975676
chr1	111450000	111500000	0.871559230583642
chr1	111500000	111550000	0.83126795780054
chr1	111550000	111600000	0.784330927993332
chr1	111600000	111650000	0.111442546004869
[truncated: 43,593 more rows]
