# Supplementary material for: Transcription elongation can be sufficient, but is not necessary, to advance replication timing
Source: EMBO Rep. 2026 Mar 24;27(8):1964–99. doi: 10.1038/s44319-026-00735-2 (PMC13121604; doi:10.1038/s44319-026-00735-2)
Supplement: Supplementary file 6 — Source data Fig. 5 [file 44319_2026_735_MOESM6_ESM.zip › Fig5/5A/TRE_Ptn_12h_129_pvalues.bg]

chr1	3000000	3050000	0.0191261475688541
chr1	3050000	3100000	0.51574719483169
chr1	3150000	3200000	0.659278306698402
chr1	3200000	3250000	0.685396123767426
chr1	3250000	3300000	0.27839170350221
chr1	3300000	3350000	0.563498809928596
chr1	3350000	3400000	0.144402414144849
chr1	3400000	3450000	0.513027031621897
chr1	3450000	3500000	0.540759945596736
chr1	3500000	3550000	0.931400884053043
chr1	3550000	3600000	0.660149608976539
chr1	3600000	3650000	0.452630907854471
chr1	3650000	3700000	0.439965147908875
chr1	3700000	3750000	0.853769976198572
chr1	3750000	3800000	0.719823189391363
chr1	3800000	3850000	0.93488609316559
chr1	3850000	3900000	0.0199336960217613
chr1	3900000	3950000	0.0874064943896634
chr1	3950000	4000000	0.491371982318939
chr1	4000000	4050000	0.56857786467188
chr1	4050000	4100000	0.613503060183611
chr1	4100000	4150000	0.830882352941176
chr1	4150000	4200000	0.561309928595716
chr1	4200000	4250000	0.52973053383203
chr1	4250000	4300000	0.613651819109147
chr1	4300000	4350000	0.614098095885753
chr1	4350000	4400000	0.518233594015641
chr1	4400000	4450000	0.410978408704522
chr1	4450000	4500000	0.277520401224073
chr1	4500000	4550000	0.160234614076845
chr1	4550000	4600000	0.904348010880653
chr1	4600000	4650000	0.306145868752125
chr1	4650000	4700000	0.216486739204352
chr1	4700000	4750000	0.0911679700782047
chr1	4750000	4800000	0.305763345800748
chr1	4800000	4850000	0.101644848690921
chr1	4850000	4900000	0.23954437266236
chr1	4900000	4950000	0.90290292417545
chr1	4950000	5000000	0.505844100646039
chr1	5000000	5050000	0.0582922475348521
chr1	5050000	5100000	0.792332539952397
chr1	5100000	5150000	0.793862631757906
chr1	5150000	5200000	0.220715742944577
chr1	5200000	5250000	0.961535192111527
chr1	5250000	5300000	0.147696361781707
chr1	5300000	5350000	0.17831944916695
chr1	5600000	5650000	0.0442026521591296
chr1	5650000	5700000	0.734847840870452
chr1	5700000	5750000	0.850391023461408
chr1	5750000	5800000	0.410765895953757
chr1	5800000	5850000	0.31560268616117
chr1	5850000	5900000	0.833645018701122
chr1	5950000	6000000	0.973457157429446
chr1	6000000	6050000	0.818492859571574
chr1	6050000	6100000	0.485187861271676
chr1	6100000	6150000	0.65904454267256
chr1	6150000	6200000	0.122067324039442
chr1	6200000	6250000	0.573486909214553
chr1	6250000	6300000	0.693896633798028
chr1	6300000	6350000	0.734656579394764
chr1	6350000	6400000	0.670073954437266
chr1	6400000	6450000	0.432845970758245
chr1	6450000	6500000	0.190135158109487
chr1	6500000	6550000	0.545796497789867
chr1	6550000	6600000	0.486526691601496
chr1	6600000	6650000	0.397823869432166
chr1	6650000	6700000	0.657620707242434
chr1	6700000	6750000	0.895868752125128
chr1	6750000	6800000	0.657450697041823
chr1	6800000	6850000	0.438265045902754
chr1	6850000	6900000	0.573593165589935
chr1	6900000	6950000	0.168182590955457
chr1	6950000	7000000	0.0502805168310099
chr1	7000000	7050000	0.191516490989459
chr1	7050000	7100000	0.196510540632438
chr1	7100000	7150000	0.139004590275417
chr1	7150000	7200000	0.212682760965658
chr1	7200000	7250000	0.0535532131927916
chr1	7250000	7300000	0.582901224073444
chr1	7300000	7350000	0.257969228153689
chr1	7350000	7400000	0.550875552533152
chr1	7400000	7450000	0.233849030941856
chr1	7450000	7500000	0.833623767426046
chr1	7500000	7550000	0.0757820469228153
chr1	7550000	7600000	0.683568514110847
chr1	7600000	7650000	0.287976028561714
chr1	7650000	7700000	0.891427235634138
chr1	7700000	7750000	0.868114586875212
chr1	7750000	7800000	0.134435566133968
chr1	7800000	7850000	0.779263005780347
chr1	7850000	7900000	0.411403434206052
chr1	7900000	7950000	0.369304658279497
chr1	7950000	8000000	0.530538082284937
chr1	8000000	8050000	0.358572764365862
chr1	8050000	8100000	0.885965657939476
chr1	8100000	8150000	0.448274396463788
chr1	8150000	8200000	0.86709452567154
chr1	8200000	8250000	0.753230193811629
chr1	8250000	8300000	0.720205712342741
chr1	8300000	8350000	0.679467018021081
chr1	8350000	8400000	0.512325739544373
chr1	8400000	8450000	0.590806698401904
chr1	8450000	8500000	0.553553213192792
chr1	8500000	8550000	0.391512240734444
chr1	8550000	8600000	0.671582794967698
chr1	8600000	8650000	0.384711832709963
chr1	8650000	8700000	0.652711662699762
chr1	8700000	8750000	0.149162699761986
chr1	8750000	8800000	0.616499489969398
chr1	8800000	8850000	0.743305848350901
chr1	8850000	8900000	0.346884563073784
chr1	8900000	8950000	0.11892213532812
chr1	8950000	9000000	0.195447976878613
chr1	9000000	9050000	0.586726453587215
chr1	9050000	9100000	0.645868752125128
chr1	9100000	9150000	0.264280856851411
chr1	9150000	9200000	0.747109826589595
chr1	9200000	9250000	0.0463702822169331
chr1	9250000	9300000	0.35840275416525
chr1	9300000	9350000	0.659405814348861
chr1	9350000	9400000	0.491456987419245
chr1	9400000	9450000	0.322084325059504
chr1	9450000	9500000	0.292205032301938
chr1	9500000	9550000	0.453395953757225
chr1	9550000	9600000	0.341614246854811
chr1	9600000	9650000	0.869623427405644
chr1	9650000	9700000	0.595907004420265
chr1	9700000	9750000	0.662338490309418
chr1	9750000	9800000	0.307590955457327
chr1	9800000	9850000	0.576164569874192
chr1	9850000	9900000	0.576993369602176
chr1	9900000	9950000	0.643743624617477
chr1	9950000	10000000	0.851241074464468
chr1	10000000	10050000	0.967953077184631
chr1	10050000	10100000	0.247534852091125
chr1	10100000	10150000	0.734444066643999
chr1	10150000	10200000	0.205733594015641
chr1	10200000	10250000	0.699400714042843
chr1	10250000	10300000	0.921072764365862
chr1	10300000	10350000	0.42139153349201
chr1	10350000	10400000	0.911105916354981
chr1	10400000	10450000	0.666078714722883
chr1	10450000	10500000	0.613800578034682
chr1	10500000	10550000	0.693917885073104
chr1	10550000	10600000	0.930168310098606
chr1	10600000	10650000	0.213809078544713
chr1	10650000	10700000	0.45318344100646
chr1	10700000	10750000	0.143254845290717
chr1	10750000	10800000	0.48474158449507
chr1	10800000	10850000	0.166503740224413
chr1	10850000	10900000	0.509159299557973
chr1	10900000	10950000	0.295732743964638
chr1	10950000	11000000	0.463192791567494
chr1	11000000	11050000	0.137113226793608
chr1	11050000	11100000	0.375552533151989
chr1	11100000	11150000	0.755610336620197
chr1	11150000	11200000	0.430869602176131
chr1	11200000	11250000	0.537465997959878
chr1	11250000	11300000	0.325973308398504
chr1	11300000	11350000	0.138324549472968
chr1	11350000	11400000	0.183526011560694
chr1	11400000	11450000	0.0907641958517511
chr1	11450000	11500000	0.0719993199591975
chr1	11500000	11550000	0.659724583475009
chr1	11550000	11600000	0.639323359401564
chr1	11600000	11650000	0.724052193131588
chr1	11650000	11700000	0.766958517511051
chr1	11700000	11750000	0.675811798707922
chr1	11750000	11800000	0.349094695681741
chr1	11800000	11850000	0.720205712342741
chr1	11850000	11900000	0.62803893233594
chr1	11900000	11950000	0.592485549132948
chr1	11950000	12000000	0.491945766746005
chr1	12000000	12050000	0.759839340360422
chr1	12050000	12100000	0.22817494049643
chr1	12100000	12150000	0.0264790887453247
chr1	12150000	12200000	0.638770826249575
chr1	12200000	12250000	0.721948316899014
chr1	12250000	12300000	0.315793947636858
chr1	12300000	12350000	0.134924345460728
chr1	12350000	12400000	0.517298537912275
chr1	12400000	12450000	0.560821149268956
chr1	12450000	12500000	0.65126657599456
chr1	12500000	12550000	0.67394168650119
chr1	12550000	12600000	0.831604896293778
chr1	12600000	12650000	0.21589170350221
chr1	12650000	12700000	0.448295647738864
chr1	12700000	12750000	0.636284427065624
chr1	12750000	12800000	0.35797772866372
chr1	12800000	12850000	0.692749064943897
chr1	12850000	12900000	0.119878442706562
chr1	12900000	12950000	0.773461407684461
chr1	12950000	13000000	0.545010200612037
chr1	13000000	13050000	0.397207582454947
chr1	13050000	13100000	0.269784937096226
chr1	13100000	13150000	0.26884988099286
chr1	13150000	13200000	0.570809248554913
chr1	13200000	13250000	0.320065453927236
chr1	13250000	13300000	0.164952397143829
chr1	13300000	13350000	0.243815878952737
chr1	13350000	13400000	0.727069874192452
chr1	13400000	13450000	0.616074464467868
chr1	13450000	13500000	0.807187181230874
chr1	13500000	13550000	0.605066303978239
chr1	13550000	13600000	0.616520741244475
chr1	13600000	13650000	0.0835387623257395
chr1	13650000	13700000	0.0198061883713023
chr1	13700000	13750000	0.175110506630398
chr1	13750000	13800000	0.260816899013941
chr1	13800000	13850000	0.532323189391363
chr1	13850000	13900000	0.610060353621217
chr1	13900000	13950000	0.73729173750425
chr1	13950000	14000000	0.393977388643319
chr1	14000000	14050000	0.329394763685821
chr1	14050000	14100000	0.28404454267256
chr1	14100000	14150000	0.094929445766746
chr1	14150000	14200000	0.17916950017001
chr1	14200000	14250000	0.0432888473308398
chr1	14250000	14300000	0.133096735804148
chr1	14350000	14400000	0.12761390683441
chr1	14400000	14450000	0.256524141448487
chr1	14450000	14500000	0.104301258075485
chr1	14500000	14550000	0.259478068684121
chr1	14550000	14600000	0.281026861611697
chr1	14600000	14650000	0.24470843250595
chr1	14650000	14700000	0.517489799387963
chr1	14700000	14750000	0.310289867392044
chr1	14750000	14800000	0.0745282216933016
chr1	14800000	14850000	0.307782216933016
chr1	14850000	14900000	0.386178170690241
chr1	14900000	14950000	0.470885753145189
chr1	14950000	15000000	0.147165079904794
chr1	15000000	15050000	0.799196701802108
chr1	15050000	15100000	0.561012410744645
chr1	15100000	15150000	0.792736314178851
chr1	15150000	15200000	0.0321531791907514
chr1	15200000	15250000	0.176321829309759
chr1	15250000	15300000	0.333368752125128
chr1	15300000	15350000	0.679552023121387
chr1	15350000	15400000	0.0242689561373682
chr1	15400000	15450000	0.313711322679361
chr1	15450000	15500000	0.639365861951717
chr1	15500000	15550000	0.843909384563074
chr1	15550000	15600000	0.231978918735124
chr1	15600000	15650000	0.0922305338320299
chr1	15650000	15700000	0.0982658959537572
chr1	15700000	15750000	0.682420945256715
chr1	15750000	15800000	0.576079564773886
chr1	15800000	15850000	0.310417375042503
chr1	15850000	15900000	0.180720843250595
chr1	15900000	15950000	0.422262835770146
chr1	15950000	16000000	0.35530006800408
chr1	16000000	16050000	0.439455117307038
chr1	16050000	16100000	0.988970588235294
chr1	16100000	16150000	0.188583815028902
chr1	16150000	16200000	0.946000510030602
chr1	16200000	16250000	0.46334155049303
chr1	16250000	16300000	0.546497789867392
chr1	16300000	16350000	0.684907344440666
chr1	16350000	16400000	0.482255185311119
chr1	16400000	16450000	0.925769296157769
chr1	16450000	16500000	0.454479768786127
chr1	16500000	16550000	0.406090615436926
chr1	16550000	16600000	0.423962937776267
chr1	16600000	16650000	0.0790759945596736
chr1	16650000	16700000	0.228514960897654
chr1	16700000	16750000	0.0602048622917375
chr1	16750000	16800000	0.392744814688881
chr1	16800000	16850000	0.71935566133968
chr1	16850000	16900000	0.887793267596056
chr1	16900000	16950000	0.329139748384903
chr1	16950000	17000000	0.139748384903094
chr1	17000000	17050000	0.151521591295478
chr1	17050000	17100000	0.131417885073104
chr1	17100000	17150000	0.193301598095886
chr1	17150000	17200000	0.108530261815709
chr1	17200000	17250000	0.44406664399864
chr1	17250000	17300000	0.110145358721523
chr1	17300000	17350000	0.379739034342061
chr1	17350000	17400000	0.202290887453247
chr1	17400000	17450000	0.133606766405984
chr1	17450000	17500000	0.275034002040122
chr1	17500000	17550000	0.146846310778647
chr1	17550000	17600000	0.90290292417545
chr1	17600000	17650000	0.482382692961578
chr1	17650000	17700000	0.485464127847671
chr1	17700000	17750000	0.33298622917375
chr1	17750000	17800000	0.241967018021081
chr1	17800000	17850000	0.21899438966338
chr1	17850000	17900000	0.311479938796328
chr1	17900000	17950000	0.777796667800068
chr1	17950000	18000000	0.00833049982998979
chr1	18000000	18050000	0.406111866712003
chr1	18050000	18100000	0.589382862971778
chr1	18100000	18150000	0.953013430805848
chr1	18150000	18200000	0.866690751445087
chr1	18200000	18250000	0.475667290037402
chr1	18250000	18300000	0.845524481468888
chr1	18300000	18350000	0.960897653859232
chr1	18350000	18400000	0.0171710302618157
chr1	18400000	18450000	0.0827949676980619
chr1	18450000	18500000	0.743667120027202
chr1	18500000	18550000	0.560162359741585
chr1	18550000	18600000	0.560587385243115
chr1	18600000	18650000	0.743242094525671
chr1	18650000	18700000	0.50395273716423
chr1	18700000	18750000	0.398185141108466
chr1	18750000	18800000	0.356383883032982
chr1	18800000	18850000	0.579607276436586
chr1	18850000	18900000	0.356043862631758
chr1	18900000	18950000	0.88290547432846
chr1	18950000	19000000	0.526054063243795
chr1	19000000	19050000	0.299770486229174
chr1	19050000	19100000	0.655686841210473
chr1	19100000	19150000	0.10712767766066
chr1	19150000	19200000	0.950590785447127
chr1	19200000	19250000	0.138728323699422
chr1	19250000	19300000	0.881099115946957
chr1	19300000	19350000	0.944130397823869
chr1	19350000	19400000	0.837534002040122
chr1	19400000	19450000	0.313945086705202
chr1	19450000	19500000	0.718654369262156
chr1	19500000	19550000	0.320936756205372
chr1	19550000	19600000	0.590105406324379
chr1	19600000	19650000	0.427256885413125
chr1	19650000	19700000	0.374362461747705
chr1	19700000	19750000	0.196978068684121
chr1	19750000	19800000	0.556103366201972
chr1	19800000	19850000	0.544818939136348
chr1	19850000	19900000	0.124723733424005
chr1	19900000	19950000	0.428786977218633
chr1	19950000	20000000	0.348563413804828
chr1	20000000	20050000	0.475582284937096
chr1	20050000	20100000	0.0405474328459707
chr1	20100000	20150000	0.158385753145189
chr1	20150000	20200000	0.224328459707582
chr1	20200000	20250000	0.476453587215233
chr1	20250000	20300000	0.768956137368242
chr1	20300000	20350000	0.144487419245155
chr1	20350000	20400000	0.953990989459368
chr1	20400000	20450000	0.16476113566814
chr1	20450000	20500000	0.336046412784767
chr1	20500000	20550000	0.751508840530432
chr1	20550000	20600000	0.631481638898334
chr1	20600000	20650000	0.342570554233254
chr1	20650000	20700000	0.220396973818429
chr1	20700000	20750000	0.405814348860932
chr1	20750000	20800000	0.0454139748384903
chr1	20800000	20850000	0.0815836450187011
chr1	20850000	20900000	0.112865521931316
chr1	20900000	20950000	0.137155729343761
chr1	20950000	21000000	0.285255865351921
chr1	21000000	21050000	0.203969738184291
chr1	21050000	21100000	0.396548792927576
chr1	21100000	21150000	0.748576164569874
chr1	21150000	21200000	0.906239374362462
chr1	21200000	21250000	0.0992434546072765
chr1	21250000	21300000	0.178404454267256
chr1	21300000	21350000	0.463957837470248
chr1	21350000	21400000	0.805380822849371
chr1	21400000	21450000	0.316856511390683
chr1	21450000	21500000	0.734082794967698
chr1	21500000	21550000	0.854620027201632
chr1	21550000	21600000	0.860655389323359
chr1	21600000	21650000	0.186926215572934
chr1	21650000	21700000	0.0647526351581095
chr1	21700000	21750000	0.376742604556273
chr1	21750000	21800000	0.911169670180211
chr1	21800000	21850000	0.73601666099966
chr1	21850000	21900000	0.0661552193131588
chr1	21900000	21950000	0.172942876572594
chr1	21950000	22000000	0.345248214892894
chr1	22000000	22050000	0.839021591295478
chr1	22050000	22100000	0.801831859911595
chr1	22100000	22150000	0.811203672220333
chr1	22150000	22200000	0.550471778306698
chr1	22200000	22250000	0.589489119347161
chr1	22250000	22300000	0.348584665079905
chr1	22300000	22350000	0.848117137028222
chr1	22350000	22400000	0.256311628697722
chr1	22400000	22450000	0.497959877592656
chr1	22450000	22500000	0.108615266916015
chr1	22500000	22550000	0.122024821489289
chr1	22550000	22600000	0.764663379802788
chr1	22600000	22650000	0.380737844270656
chr1	22650000	22700000	0.463639068344101
chr1	22700000	22750000	0.508394253655219
chr1	22750000	22800000	0.76398333900034
chr1	22800000	22850000	0.508224243454607
chr1	22850000	22900000	0.631396633798028
chr1	22900000	22950000	0.191006460387623
chr1	22950000	23000000	0.677235634138048
chr1	23000000	23050000	0.295817749064944
chr1	23050000	23100000	0.169415164909895
chr1	23100000	23150000	0.0405474328459707
chr1	23150000	23200000	0.913039782386943
chr1	23200000	23250000	0.935162359741584
chr1	23250000	23300000	0.048346650799048
chr1	23300000	23350000	0.71497789867392
chr1	23350000	23400000	0.432930975858552
chr1	23400000	23450000	0.961322679360762
chr1	23450000	23500000	0.287232233934036
chr1	23500000	23550000	0.489013090785447
chr1	23550000	23600000	0.311246174770486
chr1	23600000	23650000	0.395953757225434
chr1	23650000	23700000	0.868730873852431
chr1	23700000	23750000	0.565007650459028
chr1	23750000	23800000	0.298325399523971
chr1	23800000	23850000	0.365989459367562
chr1	23850000	23900000	0.416546242774566
chr1	23900000	23950000	0.0693854131247875
chr1	23950000	24000000	0.0882990479428766
chr1	24000000	24050000	0.0864714382862972
chr1	24050000	24100000	0.449060693641618
chr1	24100000	24150000	0.441962767766066
chr1	24150000	24200000	0.645677490649439
chr1	24200000	24250000	0.282429445766746
chr1	24250000	24300000	0.316495239714383
chr1	24300000	24350000	0.809737334240054
chr1	24350000	24400000	0.199103196191772
chr1	24400000	24450000	0.664059843590615
chr1	24450000	24500000	0.185034852091125
chr1	24500000	24550000	0.977452397143829
chr1	24550000	24600000	0.875765045902754
chr1	24600000	24650000	0.33919160149609
chr1	24650000	24700000	0.238184291057463
chr1	24700000	24750000	0.853132437946277
chr1	24750000	24800000	0.548176640598436
chr1	24800000	24850000	0.836620197211833
chr1	24850000	24900000	0.117838320299218
chr1	24900000	24950000	0.317409044542673
chr1	24950000	25000000	0.495962257735464
chr1	25000000	25050000	0.143446106766406
chr1	25050000	25100000	0.524035192111527
chr1	25100000	25150000	0.979195001700102
chr1	25150000	25200000	0.423622917375043
chr1	25200000	25250000	0.619644678680721
chr1	25250000	25300000	0.294308908534512
chr1	25300000	25350000	0.844823189391363
chr1	25350000	25400000	0.935778646718803
chr1	25400000	25450000	0.825654539272356
chr1	25450000	25500000	0.663932335940156
chr1	25500000	25550000	0.635158109486569
chr1	25550000	25600000	0.701100816048963
chr1	25600000	25650000	0.585982658959538
chr1	25650000	25700000	0.869070894253655
chr1	25700000	25750000	0.480767596055763
chr1	25750000	25800000	0.454543522611357
chr1	25800000	25850000	0.232000170010201
chr1	25850000	25900000	0.524608976538592
chr1	25900000	25950000	0.899991499489969
chr1	25950000	26000000	0.600773546412785
chr1	26000000	26050000	0.37329989799388
chr1	26050000	26100000	0.436267426045563
chr1	26100000	26150000	0.640810948656919
chr1	26150000	26200000	0.213617817069024
chr1	26200000	26250000	0.745749744984699
chr1	26250000	26300000	0.0997322339340361
chr1	26300000	26350000	0.322573104386263
chr1	26350000	26400000	0.69759435566134
chr1	26400000	26450000	0.326568344100646
chr1	26450000	26500000	0.571404284257055
chr1	26500000	26550000	0.318747874872492
chr1	26550000	26600000	0.34271931315879
chr1	26600000	26650000	0.0870664739884393
chr1	26650000	26700000	0.183674770486229
chr1	26700000	26750000	0.641278476708602
chr1	26750000	26800000	0.771867562053723
chr1	26800000	26850000	0.0771846310778647
chr1	26850000	26900000	0.214680380822849
chr1	26900000	26950000	0.539952397143829
chr1	26950000	27000000	0.906558143488609
chr1	27000000	27050000	0.83128612716763
chr1	27050000	27100000	0.334452567154029
chr1	27100000	27150000	0.686841210472628
chr1	27150000	27200000	0.594058143488609
chr1	27200000	27250000	0.583581264875893
chr1	27250000	27300000	0.529135498129888
chr1	27300000	27350000	0.628293947636858
chr1	27350000	27400000	0.014195851751105
chr1	27700000	27750000	0.425323019381163
chr1	27950000	28000000	0.541354981298878
chr1	28000000	28050000	0.138260795647739
chr1	28100000	28150000	0.13679445766746
chr1	28800000	28850000	0.553595715742945
chr1	28850000	28900000	0.041907514450867
chr1	28900000	28950000	0.266320979258756
chr1	28950000	29000000	0.276925365521931
chr1	29000000	29050000	0.711428935736144
chr1	29100000	29150000	0.359635328119687
chr1	29200000	29250000	0.350391023461408
chr1	29250000	29300000	0.702843420605236
chr1	29300000	29350000	0.0954819789187351
chr1	29350000	29400000	0.401797857871472
chr1	29400000	29450000	0.17959452567154
chr1	29450000	29500000	0.61144168650119
chr1	29500000	29550000	0.203884733083985
chr1	29550000	29600000	0.467931825909555
chr1	29600000	29650000	0.151309078544713
chr1	29650000	29700000	0.37153604216253
chr1	30000000	30050000	0.282939476368582
chr1	30050000	30100000	0.658789527371642
chr1	30200000	30250000	0.127996429785787
chr1	30250000	30300000	0.400459027541653
chr1	30700000	30750000	0.408704522271336
chr1	30750000	30800000	0.624489969398164
chr1	30900000	30950000	0.345949506970418
chr1	30950000	31000000	0.0532131927915674
chr1	31000000	31050000	0.828587215232914
chr1	31050000	31100000	0.117477048622917
chr1	31100000	31150000	0.687096225773546
chr1	31200000	31250000	0.169606426385583
chr1	31250000	31300000	0.132161679700782
chr1	31300000	31350000	0.540271166269976
chr1	31600000	31650000	0.611122917375043
chr1	31650000	31700000	0.280814348860932
chr1	31750000	31800000	0.382501700102006
chr1	31900000	31950000	0.0911254675280517
chr1	32000000	32050000	0.417332539952397
chr1	32050000	32100000	0.324039442366542
chr1	32100000	32150000	0.128867732063924
chr1	32250000	32300000	0.751020061203672
chr1	32300000	32350000	0.860782896973818
chr1	32500000	32550000	0.320702992179531
chr1	32550000	32600000	0.602409894593676
chr1	32600000	32650000	0.107148928935736
chr1	32650000	32700000	0.82952227133628
chr1	32700000	32750000	0.0412912274736484
chr1	32750000	32800000	0.609465317919075
chr1	32800000	32850000	0.197849370962258
chr1	32850000	32900000	0.258181740904454
chr1	32900000	32950000	0.561713702822169
chr1	32950000	33000000	0.828629717783067
chr1	33000000	33050000	0.53842230533832
chr1	33050000	33100000	0.80070554233254
chr1	33100000	33150000	0.325059503570214
chr1	33150000	33200000	0.806889663379803
chr1	33200000	33250000	0.762240734444067
chr1	33250000	33300000	0.890492179530772
chr1	33300000	33350000	0.194767936076165
chr1	33350000	33400000	0.601177320639238
chr1	33400000	33450000	0.442217783066984
chr1	33450000	33500000	0.455287317239034
chr1	33500000	33550000	0.320617987079225
chr1	33550000	33600000	0.30423325399524
chr1	33600000	33650000	0.786828459707582
chr1	33650000	33700000	0.929105746344781
chr1	33700000	33750000	0.186373682420945
chr1	33750000	33800000	0.990075654539272
chr1	33800000	33850000	0.496153519211153
chr1	33850000	33900000	0.371153519211153
chr1	33900000	33950000	0.872598605916355
chr1	33950000	34000000	0.954288507310439
chr1	34000000	34050000	0.814540122407344
chr1	34050000	34100000	0.367753315198912
chr1	34100000	34150000	0.48948061883713
chr1	34150000	34200000	0.744814688881333
chr1	34200000	34250000	0.273503910234614
chr1	34250000	34300000	0.606787657259436
chr1	34300000	34350000	0.481957667460048
chr1	34350000	34400000	0.221162019721183
chr1	34400000	34450000	0.736951717103026
chr1	34450000	34500000	0.893191091465488
chr1	34500000	34550000	0.456604896293778
chr1	34550000	34600000	0.446213022781367
chr1	34600000	34650000	0.916928765725944
chr1	34650000	34700000	0.310204862291737
chr1	34700000	34750000	0.799472968378103
chr1	34750000	34800000	0.721650799047943
chr1	34800000	34850000	0.239140598435906
chr1	34850000	34900000	0.229131247874872
chr1	34900000	34950000	0.419903944236654
chr1	34950000	35000000	0.192834070044203
chr1	35000000	35050000	0.694024141448487
chr1	35050000	35100000	0.566346480788847
chr1	35100000	35150000	0.573486909214553
chr1	35150000	35200000	0.809333560013601
chr1	35200000	35250000	0.425386773206392
chr1	35250000	35300000	0.474455967358042
chr1	35300000	35350000	0.301173070384223
chr1	35350000	35400000	0.31815283917035
chr1	35400000	35450000	0.772420095205712
chr1	35450000	35500000	0.342421795307718
chr1	35500000	35550000	0.240989459367562
chr1	35550000	35600000	0.141087215232914
chr1	35600000	35650000	0.28842230533832
chr1	35650000	35700000	0.0932718463107787
chr1	35700000	35750000	0.702312138728324
chr1	35750000	35800000	0.351602346140768
chr1	35800000	35850000	0.494007140428426
chr1	35850000	35900000	0.41786382182931
chr1	35900000	35950000	0.560481128867732
chr1	35950000	36000000	0.871004760285617
chr1	36000000	36050000	0.804679530771846
chr1	36050000	36100000	0.649268956137368
chr1	36100000	36150000	0.945724243454607
chr1	36150000	36200000	0.685013600816049
chr1	36200000	36250000	0.556953417205032
chr1	36250000	36300000	0.695809248554913
chr1	36300000	36350000	0.445979258755525
chr1	36350000	36400000	0.245494729683781
chr1	36400000	36450000	0.952312138728324
chr1	36450000	36500000	0.485782896973818
chr1	36500000	36550000	0.211726453587215
chr1	36550000	36600000	0.52012495749745
chr1	36600000	36650000	0.248852431145869
chr1	36650000	36700000	0.578778476708602
chr1	36700000	36750000	0.65126657599456
chr1	36750000	36800000	0.91695001700102
chr1	36800000	36850000	0.858806528391703
chr1	36850000	36900000	0.539569874192452
chr1	36900000	36950000	0.970184461067664
chr1	36950000	37000000	0.216550493029582
chr1	37000000	37050000	0.822211832709963
chr1	37050000	37100000	0.741350731043863
chr1	37100000	37150000	0.27054998299898
chr1	37150000	37200000	0.54280006800408
chr1	37200000	37250000	0.940772696361782
chr1	37250000	37300000	0.558632267936076
chr1	37300000	37350000	0.33876657599456
chr1	37350000	37400000	0.270826249574974
chr1	38300000	38350000	0.304849540972458
chr1	38350000	38400000	0.362695511730704
chr1	38400000	38450000	0.346757055423325
chr1	38450000	38500000	0.205733594015641
chr1	38500000	38550000	0.108530261815709
chr1	38550000	38600000	0.10536382182931
chr1	38600000	38650000	0.0449039442366542
chr1	38650000	38700000	0.376296327779667
chr1	38700000	38750000	0.403561713702822
chr1	38750000	38800000	0.175323019381163
chr1	38800000	38850000	0.149460217613057
chr1	38850000	38900000	0.109210302618157
chr1	38900000	38950000	0.11934716082965
chr1	38950000	39000000	0.697084325059504
chr1	39000000	39050000	0.42139153349201
chr1	39050000	39100000	0.067132777966678
chr1	39100000	39150000	0.0556995919755185
chr1	39150000	39200000	0.924770486229174
chr1	39200000	39250000	0.863609316558994
chr1	39250000	39300000	0.586981468888133
chr1	39300000	39350000	0.601453587215233
chr1	39400000	39450000	0.847245834750085
chr1	39450000	39500000	0.155453077184631
chr1	39500000	39550000	0.718271846310779
chr1	39550000	39600000	0.499489969398164
chr1	39600000	39650000	0.787593505610337
chr1	39650000	39700000	0.44971948316899
chr1	39700000	39750000	0.77401394083645
chr1	39750000	39800000	0.338426555593336
chr1	39800000	39850000	0.448210642638558
chr1	39850000	39900000	0.490373172390343
chr1	39900000	39950000	0.645018701122067
chr1	39950000	40000000	0.748746174770486
chr1	40000000	40050000	0.337980278816729
chr1	40050000	40100000	0.357956477388643
chr1	40100000	40150000	0.200399523971438
chr1	40150000	40200000	0.398865181910915
chr1	40200000	40250000	0.88721948316899
chr1	40250000	40300000	0.162976028561714
chr1	40300000	40350000	0.0718293097585855
chr1	40350000	40400000	0.326292077524652
chr1	40400000	40450000	0.208793777626658
chr1	40450000	40500000	0.345885753145189
chr1	40500000	40550000	0.0473265895953757
chr1	40550000	40600000	0.442175280516831
chr1	40600000	40650000	0.646060013600816
chr1	40650000	40700000	0.835600136008161
chr1	40700000	40750000	0.73954437266236
chr1	40750000	40800000	0.593101836110167
chr1	40800000	40850000	0.448699421965318
chr1	40850000	40900000	0.567324039442367
chr1	40900000	40950000	0.811054913294798
chr1	40950000	41000000	0.687691261475688
chr1	41000000	41050000	0.560629887793268
chr1	41050000	41100000	0.314858891533492
chr1	41100000	41150000	0.681613396803808
chr1	41150000	41200000	0.990521931315879
chr1	41200000	41250000	0.741967018021081
chr1	41250000	41300000	0.52839170350221
chr1	41300000	41350000	0.484210302618157
chr1	41350000	41400000	0.683377252635158
chr1	41400000	41450000	0.319385413124788
chr1	41450000	41500000	0.320979258755525
chr1	41500000	41550000	0.0868114586875213
chr1	41550000	41600000	0.526564093845631
chr1	41600000	41650000	0.122343590615437
chr1	41650000	41700000	0.449974498469908
chr1	41700000	41750000	0.64025841550493
chr1	41750000	41800000	0.301746854811289
chr1	41800000	41850000	0.562882522951377
chr1	41850000	41900000	0.490734444066644
chr1	41900000	41950000	0.50529156749405
chr1	41950000	42000000	0.365266916014961
chr1	42000000	42050000	0.600646038762326
chr1	42050000	42100000	0.190368922135328
chr1	42100000	42150000	0.264599625977559
chr1	42150000	42200000	0.31942791567494
chr1	42200000	42250000	0.570065453927236
chr1	42250000	42300000	0.189731383883033
chr1	42300000	42350000	0.776287827269636
chr1	42350000	42400000	0.71899438966338
chr1	42400000	42450000	0.375467528051683
chr1	42450000	42500000	0.218654369262156
chr1	42500000	42550000	0.491010710642639
chr1	42550000	42600000	0.421412784767086
chr1	42600000	42650000	0.697891873512411
chr1	42650000	42700000	0.298984189051343
chr1	42700000	42750000	0.130971608296498
chr1	42750000	42800000	0.782450697041823
chr1	42800000	42850000	0.802193131587895
chr1	42850000	42900000	0.371196021761306
chr1	42900000	42950000	0.0758245494729684
chr1	42950000	43000000	0.335068854131248
chr1	43000000	43050000	0.853302448146889
chr1	43050000	43100000	0.253315198911935
chr1	43100000	43150000	0.190411424685481
chr1	43150000	43200000	0.45713617817069
chr1	43200000	43250000	0.943747874872492
chr1	43250000	43300000	0.612036722203332
chr1	43300000	43350000	0.327800918055083
chr1	43350000	43400000	0.465381672900374
chr1	43400000	43450000	0.602856171370282
chr1	43450000	43500000	0.605831349880993
chr1	43500000	43550000	0.286913464807888
chr1	43550000	43600000	0.671880312818769
chr1	43600000	43650000	0.660340870452227
chr1	43650000	43700000	0.50656664399864
chr1	43700000	43750000	0.134648078884733
chr1	43750000	43800000	0.16518616116967
chr1	43800000	43850000	0.406451887113227
chr1	43850000	43900000	0.853876232573954
chr1	43900000	43950000	0.12670010200612
chr1	43950000	44000000	0.569279156749405
chr1	44000000	44050000	0.0724668480108807
chr1	44050000	44100000	0.0178085685141108
chr1	44100000	44150000	0.0506417885073105
chr1	44150000	44200000	0.233020231213873
chr1	44200000	44250000	0.182463447806868
chr1	44250000	44300000	0.149545222713363
chr1	44300000	44350000	0.797135328119687
chr1	44350000	44400000	0.297879122747365
chr1	44400000	44450000	0.447870622237334
chr1	44450000	44500000	0.531324379462768
chr1	44500000	44550000	0.479577524651479
chr1	44550000	44600000	0.527754165249915
chr1	44600000	44650000	0.260816899013941
chr1	44650000	44700000	0.175981808908535
chr1	44700000	44750000	0.43403604216253
chr1	44750000	44800000	0.03933611016661
chr1	44800000	44850000	0.776117817069024
chr1	44850000	44900000	0.844993199591975
chr1	44900000	44950000	0.325718293097586
chr1	44950000	45000000	0.207306188371302
chr1	45000000	45050000	0.61630822849371
chr1	45050000	45100000	0.105278816729004
chr1	45100000	45150000	0.391320979258756
chr1	45150000	45200000	0.460451377082625
chr1	45200000	45250000	0.0583347500850051
chr1	45250000	45300000	0.134903094185651
chr1	45300000	45350000	0.0515130907854471
chr1	45350000	45400000	0.122109826589595
chr1	45400000	45450000	0.421795307718463
chr1	45450000	45500000	0.297092825569534
chr1	45500000	45550000	0.794585175110507
chr1	45550000	45600000	0.629165249914995
chr1	45600000	45650000	0.904475518531112
chr1	45650000	45700000	0.0112631757905475
chr1	45700000	45750000	0.372109826589595
chr1	45750000	45800000	0.076525841550493
chr1	45800000	45850000	0.151904114246855
chr1	45850000	45900000	0.727388643318599
chr1	45900000	45950000	0.184992349540972
chr1	45950000	46000000	0.72817494049643
chr1	46000000	46050000	0.284087045222713
chr1	46050000	46100000	0.504037742264536
chr1	46100000	46150000	0.829628527711663
chr1	46150000	46200000	0.16609996599796
chr1	46200000	46250000	0.979280006800408
chr1	46250000	46300000	0.462555253315199
chr1	46300000	46350000	0.970609486569194
chr1	46350000	46400000	0.723945936756205
chr1	46400000	46450000	0.25875552533152
chr1	46450000	46500000	0.545137708262496
chr1	46500000	46550000	0.603876232573954
chr1	46550000	46600000	0.881354131247875
chr1	46600000	46650000	0.334835090105406
chr1	46650000	46700000	0.36320554233254
chr1	46700000	46750000	0.981766405984359
chr1	46750000	46800000	0.442430295817749
chr1	46800000	46850000	0.090084155049303
chr1	46850000	46900000	0.0380397823869432
chr1	46900000	46950000	0.382692961577695
chr1	46950000	47000000	0.046115266916015
chr1	47000000	47050000	0.258394253655219
chr1	47050000	47100000	0.268913634818089
chr1	47100000	47150000	0.105916354981299
chr1	47150000	47200000	0.593739374362462
chr1	47200000	47250000	0.363418055083305
chr1	47250000	47300000	0.108509010540632
chr1	47300000	47350000	0.326122067324039
chr1	47350000	47400000	0.403264195851751
chr1	47400000	47450000	0.0103068684121047
chr1	47450000	47500000	0.945362971778307
chr1	47500000	47550000	0.391299727983679
chr1	47550000	47600000	0.818832879972798
chr1	47600000	47650000	0.644147398843931
chr1	47650000	47700000	0.465976708602516
chr1	47700000	47750000	0.404178000680041
chr1	47750000	47800000	0.0103068684121047
chr1	47800000	47850000	0.221204522271336
chr1	47850000	47900000	0.280984359061544
chr1	47900000	47950000	0.851899863991839
chr1	47950000	48000000	0.110209112546753
chr1	48000000	48050000	0.654199251955117
chr1	48050000	48100000	0.772483849030942
chr1	48100000	48150000	0.812585005100306
chr1	48150000	48200000	0.89110846650799
chr1	48200000	48250000	0.92965827949677
chr1	48250000	48300000	0.63764450867052
chr1	48300000	48350000	0.691580244814689
chr1	48350000	48400000	0.938796327779667
chr1	48400000	48450000	0.446404284257055
chr1	48450000	48500000	0.173686671200272
chr1	48500000	48550000	0.621366031961918
chr1	48550000	48600000	0.809354811288677
chr1	48600000	48650000	0.923240394423665
chr1	48650000	48700000	0.381247874872492
chr1	48700000	48750000	0.626360081604896
chr1	48750000	48800000	0.967485549132948
chr1	48800000	48850000	0.742498299897994
chr1	48850000	48900000	0.891724753485209
chr1	48900000	48950000	0.370856001360082
chr1	48950000	49000000	0.337470248214893
chr1	49000000	49050000	0.904751785107106
chr1	49050000	49100000	0.0246514790887453
chr1	49100000	49150000	0.744453417205032
chr1	49150000	49200000	0.826079564773886
chr1	49200000	49250000	0.652690411424685
chr1	49250000	49300000	0.504250255015301
chr1	49300000	49350000	0.648333900034002
chr1	49350000	49400000	0.381269126147569
chr1	49400000	49450000	0.947296837810269
chr1	49450000	49500000	0.119920945256715
chr1	49500000	49550000	0.804254505270316
chr1	49550000	49600000	0.373958687521251
chr1	49600000	49650000	0.839680380822849
chr1	49650000	49700000	0.393169840190411
chr1	49700000	49750000	0.752635158109487
chr1	49750000	49800000	0.876253825229514
chr1	49800000	49850000	0.84393063583815
chr1	49850000	49900000	0.454904794287657
chr1	49900000	49950000	0.363928085685141
chr1	49950000	50000000	0.55903604216253
chr1	50000000	50050000	0.852494899693982
chr1	50050000	50100000	0.766002210132608
chr1	50100000	50150000	0.692047772866372
chr1	50150000	50200000	0.981256375382523
chr1	50200000	50250000	0.563137538252295
chr1	50250000	50300000	0.153837980278817
chr1	50300000	50350000	0.800238014280857
chr1	50350000	50400000	0.381821659299558
chr1	50400000	50450000	0.509350561033662
chr1	50450000	50500000	0.924706732403944
chr1	50500000	50550000	0.169946446786807
chr1	50550000	50600000	0.706626147568854
chr1	50600000	50650000	0.539144848690921
chr1	50650000	50700000	0.684546072764366
chr1	50700000	50750000	0.0186586195171711
chr1	50750000	50800000	0.497619857191432
chr1	50800000	50850000	0.772866371982319
chr1	50850000	50900000	0.262920775246515
chr1	50900000	50950000	0.237419245154709
chr1	50950000	51000000	0.301598095885753
chr1	51000000	51050000	0.383394253655219
chr1	51050000	51100000	0.224115946956817
chr1	51100000	51150000	0.731490139408364
chr1	51150000	51200000	0.458708772526352
chr1	51200000	51250000	0.839531621897314
chr1	51250000	51300000	0.751253825229514
chr1	51300000	51350000	0.346247024821489
chr1	51350000	51400000	0.508734274056443
chr1	51400000	51450000	0.412423495409725
chr1	51450000	51500000	0.588426555593336
chr1	51500000	51550000	0.233275246514791
chr1	51550000	51600000	0.346523291397484
chr1	51600000	51650000	0.315368922135328
chr1	51650000	51700000	0.243263345800748
chr1	51700000	51750000	0.34660829649779
chr1	51750000	51800000	0.14025841550493
chr1	51800000	51850000	0.255015300918055
chr1	51850000	51900000	0.276096565793948
chr1	51900000	51950000	0.189858891533492
chr1	51950000	52000000	0.0895741244474668
chr1	52000000	52050000	0.178000680040802
chr1	52050000	52100000	0.642574804488269
chr1	52100000	52150000	0.738545562733764
chr1	52150000	52200000	0.0383585515130908
chr1	52200000	52250000	0.205032301938116
chr1	52250000	52300000	0.826632097925876
chr1	52300000	52350000	0.530049302958177
chr1	52350000	52400000	0.386199421965318
chr1	52400000	52450000	0.15910829649779
chr1	52450000	52500000	0.386836960217613
chr1	52500000	52550000	0.0693854131247875
chr1	52550000	52600000	0.584898843930636
chr1	52600000	52650000	0.60931655899354
chr1	52650000	52700000	0.968314348860932
chr1	52700000	52750000	0.397972628357701
chr1	52750000	52800000	0.349264705882353
chr1	52800000	52850000	0.350476028561714
chr1	52850000	52900000	0.351389833390003
chr1	52900000	52950000	0.771017511050663
chr1	52950000	53000000	0.0639450867052023
chr1	53000000	53050000	0.826865861951717
chr1	53050000	53100000	0.461875212512751
chr1	53100000	53150000	0.752082624957497
chr1	53150000	53200000	0.525097755865352
chr1	53200000	53250000	0.0898078884733085
chr1	53250000	53300000	0.0961407684461068
chr1	53300000	53350000	0.124808738524312
chr1	53350000	53400000	0.730045052703162
chr1	53400000	53450000	0.448465657939476
chr1	53450000	53500000	0.444534172050323
chr1	53500000	53550000	0.566282726963618
chr1	53550000	53600000	0.185566133968038
chr1	53600000	53650000	0.168671370282217
chr1	53650000	53700000	0.705521081264876
chr1	53700000	53750000	0.152350391023461
chr1	53750000	53800000	0.150076504590275
chr1	53800000	53850000	0.587066473988439
chr1	53850000	53900000	0.162125977558654
chr1	53900000	53950000	0.55599710982659
chr1	53950000	54000000	0.465997959877593
chr1	54000000	54050000	0.385051853111187
chr1	54050000	54100000	0.624596225773546
chr1	54100000	54150000	0.532259435566134
chr1	54150000	54200000	0.818365351921115
chr1	54200000	54250000	0.32393318599116
chr1	54250000	54300000	0.0611399183951037
chr1	54300000	54350000	0.322573104386263
chr1	54350000	54400000	0.821170520231214
chr1	54400000	54450000	0.41646123767426
chr1	54450000	54500000	0.761581944916695
chr1	54500000	54550000	0.310863651819109
chr1	54550000	54600000	0.769317409044543
chr1	54600000	54650000	0.306082114926896
chr1	54650000	54700000	0.504717783066984
chr1	54700000	54750000	0.298707922475348
chr1	54750000	54800000	0.205117307038422
chr1	54800000	54850000	0.428786977218633
chr1	54850000	54900000	0.417906324379463
chr1	54900000	54950000	0.665504930295818
chr1	54950000	55000000	0.526521591295478
chr1	55000000	55050000	0.411700952057123
chr1	55050000	55100000	0.030198061883713
chr1	55100000	55150000	0.11575569534172
chr1	55150000	55200000	0.24696106766406
chr1	55200000	55250000	0.0816473988439307
chr1	55250000	55300000	0.381970418225093
chr1	55300000	55350000	0.197466848010881
chr1	55350000	55400000	0.792821319279157
chr1	55400000	55450000	0.58128612716763
chr1	55450000	55500000	0.213957837470248
chr1	55500000	55550000	0.921455287317239
chr1	55550000	55600000	0.59484444066644
chr1	55600000	55650000	0.0764620877252635
chr1	55650000	55700000	0.433356001360082
chr1	55700000	55750000	0.800004250255015
chr1	55750000	55800000	0.0525756545392724
chr1	55800000	55850000	0.435396123767426
chr1	55850000	55900000	0.949230703842231
chr1	55900000	55950000	0.78240819449167
chr1	55950000	56000000	0.918033832029922
chr1	56000000	56050000	0.99908619517171
chr1	56050000	56100000	0.402456647398844
chr1	56100000	56150000	0.631864161849711
chr1	56150000	56200000	0.518977388643319
chr1	56200000	56250000	0.625042502550153
chr1	56250000	56300000	0.310162359741584
chr1	56300000	56350000	0.565007650459028
chr1	56350000	56400000	0.502273886433186
chr1	56400000	56450000	0.620664739884393
chr1	56450000	56500000	0.198274396463788
chr1	56500000	56550000	0.655431825909555
chr1	56550000	56600000	0.204819789187351
chr1	56600000	56650000	0.277371642298538
chr1	56650000	56700000	0.8859444066644
chr1	56700000	56750000	0.601496089765386
chr1	56750000	56800000	0.000382522951377084
chr1	56800000	56850000	0.888515810948657
chr1	56850000	56900000	0.194597925875553
chr1	56900000	56950000	0.584601326079565
chr1	56950000	57000000	0.507926725603536
chr1	57000000	57050000	0.219631927915675
chr1	57050000	57100000	0.242689561373682
chr1	57100000	57150000	0.834410064603876
chr1	57150000	57200000	0.572913124787487
chr1	57200000	57250000	0.849264705882353
chr1	57250000	57300000	0.673219143148589
chr1	57300000	57350000	0.119750935056103
chr1	57350000	57400000	0.476071064263856
chr1	57400000	57450000	0.228706222373342
chr1	57450000	57500000	0.485676640598436
chr1	57500000	57550000	0.511943216592996
chr1	57550000	57600000	0.39463617817069
chr1	57600000	57650000	0.357722713362802
chr1	57650000	57700000	0.239438116286977
chr1	57700000	57750000	0.281898163889833
chr1	57750000	57800000	0.188966337980279
chr1	57800000	57850000	0.435183611016661
chr1	57850000	57900000	0.93926385583135
chr1	57900000	57950000	0.353132437946277
chr1	57950000	58000000	0.51568344100646
chr1	58000000	58050000	0.602537402244135
chr1	58050000	58100000	0.918097585855151
chr1	58100000	58150000	0.415313668820129
chr1	58150000	58200000	0.360421625297518
chr1	58200000	58250000	0.457518701122067
chr1	58250000	58300000	0.527137878272696
chr1	58300000	58350000	0.951823359401564
chr1	58350000	58400000	0.377890173410405
chr1	58400000	58450000	0.325909554573274
chr1	58450000	58500000	0.736292927575655
chr1	58500000	58550000	0.0376360081604896
chr1	58550000	58600000	0.373682420945257
chr1	58600000	58650000	0.137729513770826
chr1	58650000	58700000	0.474753485209113
chr1	58700000	58750000	0.914973648418905
chr1	58750000	58800000	0.657875722543353
chr1	58800000	58850000	0.769487419245155
chr1	58850000	58900000	0.431549642978579
chr1	58900000	58950000	0.415419925195512
chr1	58950000	59000000	0.0994984699081944
chr1	59000000	59050000	0.741393233594016
chr1	59050000	59100000	0.915313668820129
chr1	59100000	59150000	0.613609316558994
chr1	59150000	59200000	0.600964807888473
chr1	59200000	59250000	0.944746684801088
chr1	59250000	59300000	0.515130907854471
chr1	59300000	59350000	0.100688541312479
chr1	59350000	59400000	0.27365266916015
chr1	59400000	59450000	0.423070384223053
chr1	59450000	59500000	0.24696106766406
chr1	59500000	59550000	0.202269636178171
chr1	59550000	59600000	0.371514790887453
chr1	59600000	59650000	0.764153349200952
chr1	59650000	59700000	0.0914654879292758
chr1	59700000	59750000	0.0348520911254675
chr1	59750000	59800000	0.316558993539612
chr1	59800000	59850000	0.154475518531112
chr1	59850000	59900000	0.160744644678681
chr1	59900000	59950000	0.384393063583815
chr1	59950000	60000000	0.977048622917375
chr1	60000000	60050000	0.434609826589595
chr1	60050000	60100000	0.461662699761986
chr1	60100000	60150000	0.0333432505950357
chr1	60150000	60200000	0.348435906154369
chr1	60200000	60250000	0.818386603196192
chr1	60250000	60300000	0.143106086365182
chr1	60300000	60350000	0.92485549132948
chr1	60350000	60400000	0.556145868752125
chr1	60400000	60450000	0.544500170010201
chr1	60450000	60500000	0.701143318599116
chr1	60500000	60550000	0.474498469908194
chr1	60550000	60600000	0.464659129547773
chr1	60600000	60650000	0.124978748724924
chr1	60650000	60700000	0.262772016320979
chr1	60700000	60750000	0.908279496769806
chr1	60750000	60800000	0.516320979258756
chr1	60800000	60850000	0.139493369602176
chr1	60850000	60900000	0.331902414144849
chr1	60900000	60950000	0.536998469908194
chr1	60950000	61000000	0.877210132607956
chr1	61000000	61050000	0.891065963957837
chr1	61050000	61100000	0.152945426725604
chr1	61100000	61150000	0.112589255355321
chr1	61150000	61200000	0.223839680380823
chr1	61200000	61250000	0.162763515810949
chr1	61250000	61300000	0.316176470588235
chr1	61300000	61350000	0.0638600816048963
chr1	61350000	61400000	0.0749107446446787
chr1	61400000	61450000	0.043883883032982
chr1	61450000	61500000	0.0134520571234275
chr1	61500000	61550000	0.00983934036042167
chr1	61550000	61600000	0.0466678000680041
chr1	61600000	61650000	0.036679700782047
chr1	61650000	61700000	0.0581859911594695
chr1	61700000	61750000	0.284087045222713
chr1	61750000	61800000	0.412338490309419
chr1	61800000	61850000	0.744729683781027
chr1	61850000	61900000	0.083432505950357
chr1	61900000	61950000	0.188668820129208
chr1	61950000	62000000	0.129845290717443
chr1	62000000	62050000	0.0653051683100986
chr1	62050000	62100000	0.043926385583135
chr1	62100000	62150000	0.0163634818089086
chr1	62150000	62200000	0.107595205712343
chr1	62200000	62250000	0.0215912954777286
chr1	62250000	62300000	0.0047815368922135
chr1	62300000	62350000	0.07605831349881
chr1	62350000	62400000	0.0222713362801769
chr1	62400000	62450000	0.0249489969398163
chr1	62450000	62500000	0.0504080244814689
chr1	62500000	62550000	0.0993284597075824
chr1	62550000	62600000	0.14074719483169
chr1	62600000	62650000	0.185417375042503
chr1	62650000	62700000	0.54845290717443
chr1	62700000	62750000	0.201122067324039
chr1	62750000	62800000	0.336407684461068
chr1	62800000	62850000	0.393977388643319
chr1	62850000	62900000	0.694959197551853
chr1	62900000	62950000	0.36715827949677
chr1	62950000	63000000	0.162444746684801
chr1	63000000	63050000	0.416822509350561
chr1	63050000	63100000	0.0720418225093505
chr1	63100000	63150000	0.0257140428425705
chr1	63150000	63200000	0.359274056443387
chr1	63200000	63250000	0.792842570554233
chr1	63250000	63300000	0.754207752465148
chr1	63300000	63350000	0.353259945596736
chr1	63350000	63400000	0.593888133287997
chr1	63400000	63450000	0.134499319959198
chr1	63450000	63500000	0.729173750425026
chr1	63500000	63550000	0.151394083645019
chr1	63550000	63600000	0.417120027201632
chr1	63600000	63650000	0.328034682080925
chr1	63650000	63700000	0.816665249914995
chr1	63700000	63750000	0.0219525671540293
chr1	63750000	63800000	0.839021591295478
chr1	63800000	63850000	0.438860081604896
chr1	63850000	63900000	0.178000680040802
chr1	63900000	63950000	0.327609656579395
chr1	63950000	64000000	0.227048622917375
chr1	64000000	64050000	0.0884053043182591
chr1	64050000	64100000	0.0532556953417205
chr1	64100000	64150000	0.0397823869432166
chr1	64150000	64200000	0.168756375382523
chr1	64200000	64250000	0.00597160829649779
chr1	64250000	64300000	0.0605236314178851
chr1	64300000	64350000	0.214000340020401
chr1	64350000	64400000	0.193407854471268
chr1	64400000	64450000	0.706668650119007
chr1	64450000	64500000	0.466231723903434
chr1	64500000	64550000	0.371281026861612
chr1	64550000	64600000	0.105873852431146
chr1	64600000	64650000	0.682782216933016
chr1	64650000	64700000	0.766809758585515
chr1	64700000	64750000	0.143191091465488
chr1	64750000	64800000	0.825654539272356
chr1	64800000	64850000	0.0823911934716083
chr1	64850000	64900000	0.263367052023121
chr1	64900000	64950000	0.468314348860932
chr1	64950000	65000000	0.795180210812649
chr1	65000000	65050000	0.535999659979599
chr1	65050000	65100000	0.586981468888133
chr1	65100000	65150000	0.762750765045903
chr1	65150000	65200000	0.920456477388643
chr1	65200000	65250000	0.536977218633118
chr1	65250000	65300000	0.796264025841551
chr1	65300000	65350000	0.680104556273376
chr1	65350000	65400000	0.423261645698742
chr1	65400000	65450000	0.609082794967698
chr1	65450000	65500000	0.691941516490989
chr1	65500000	65550000	0.582901224073444
chr1	65550000	65600000	0.99088320299218
chr1	65600000	65650000	0.257990479428766
chr1	65650000	65700000	0.700378272696362
chr1	65700000	65750000	0.61271676300578
chr1	65750000	65800000	0.37585005100306
chr1	65800000	65850000	0.973520911254675
chr1	65850000	65900000	0.786360931655899
chr1	65900000	65950000	0.355852601156069
chr1	65950000	66000000	0.310714892893574
chr1	66000000	66050000	0.946786807208433
chr1	66050000	66100000	0.87153604216253
chr1	66100000	66150000	0.451398333900034
chr1	66150000	66200000	0.111420435226114
chr1	66200000	66250000	0.580308568514111
chr1	66250000	66300000	0.263473308398504
chr1	66300000	66350000	0.407556953417205
chr1	66350000	66400000	0.283768276096566
chr1	66400000	66450000	0.191091465487929
chr1	66450000	66500000	0.165377422645359
chr1	66500000	66550000	0.0364671880312819
chr1	66550000	66600000	0.018743624617477
chr1	66600000	66650000	0.046625297517851
chr1	66650000	66700000	0.048686671200272
chr1	66700000	66750000	0.0685566133968039
chr1	66750000	66800000	0.0131545392723563
chr1	66800000	66850000	0.0131970418225094
chr1	66850000	66900000	0.0529794287657259
chr1	66900000	66950000	0.131056613396804
chr1	66950000	67000000	0.433993539612377
chr1	67000000	67050000	0.356468888133288
chr1	67050000	67100000	0.342804318259096
chr1	67100000	67150000	0.60967783066984
chr1	67150000	67200000	0.275246514790887
chr1	67200000	67250000	0.660255865351921
chr1	67250000	67300000	0.127295137708263
chr1	67300000	67350000	0.24908619517171
chr1	67350000	67400000	0.524587725263516
chr1	67400000	67450000	0.0812223733424006
chr1	67450000	67500000	0.0500680040802448
chr1	67500000	67550000	0.427533151989119
chr1	67550000	67600000	0.698678170690241
chr1	67600000	67650000	0.857722713362802
chr1	67650000	67700000	0.592783066984019
chr1	67700000	67750000	0.433419755185311
chr1	67750000	67800000	0.615543182590955
chr1	67800000	67850000	0.522993879632778
chr1	67850000	67900000	0.516979768786127
chr1	67900000	67950000	0.850178510710643
chr1	67950000	68000000	0.56426385583135
chr1	68000000	68050000	0.919903944236654
chr1	68050000	68100000	0.124489969398164
chr1	68100000	68150000	0.232446446786807
chr1	68150000	68200000	0.959643828629718
chr1	68200000	68250000	0.622024821489289
chr1	68250000	68300000	0.122067324039442
chr1	68300000	68350000	0.338405304318259
chr1	68350000	68400000	0.794372662359742
chr1	68400000	68450000	0.57916099965998
chr1	68450000	68500000	0.0175748044882693
chr1	68500000	68550000	0.915759945596736
chr1	68550000	68600000	0.48382777966678
chr1	68600000	68650000	0.854683781026862
chr1	68650000	68700000	0.0723180890853451
chr1	68700000	68750000	0.0354683781026862
chr1	68750000	68800000	0.762474498469908
chr1	68800000	68850000	0.184269806188371
chr1	68850000	68900000	0.700378272696362
chr1	68900000	68950000	0.304275756545393
chr1	68950000	69000000	0.369602176130568
chr1	69000000	69050000	0.0718293097585855
chr1	69050000	69100000	0.570001700102006
chr1	69100000	69150000	0.0632012920775247
chr1	69150000	69200000	0.672156579394764
chr1	69200000	69250000	0.435141108466508
chr1	69250000	69300000	0.0897653859231554
chr1	69300000	69350000	0.373639918395104
chr1	69350000	69400000	0.466167970078205
chr1	69400000	69450000	0.761156919415165
chr1	69450000	69500000	0.0816261475688541
chr1	69500000	69550000	0.436777456647399
chr1	69550000	69600000	0.378251445086705
chr1	69600000	69650000	0.848882182930976
chr1	69650000	69700000	0.26398333900034
chr1	69700000	69750000	0.785425875552533
chr1	69750000	69800000	0.411913464807888
chr1	69800000	69850000	0.953459707582455
chr1	69850000	69900000	0.905389323359402
chr1	69900000	69950000	0.451568344100646
chr1	69950000	70000000	0.31462512750765
chr1	70000000	70050000	0.644487419245155
chr1	70050000	70100000	0.521697551853111
chr1	70100000	70150000	0.56736654199252
chr1	70150000	70200000	0.940475178510711
chr1	70200000	70250000	0.578778476708602
chr1	70250000	70300000	0.378060183611017
chr1	70300000	70350000	0.248129887793268
chr1	70350000	70400000	0.894126147568854
chr1	70400000	70450000	0.826015810948657
chr1	70450000	70500000	0.95543607616457
chr1	70500000	70550000	0.0737206732403944
chr1	70550000	70600000	0.231617647058823
chr1	70600000	70650000	0.181209622577355
chr1	70650000	70700000	0.0113056783407004
chr1	70700000	70750000	0.23778051683101
chr1	70750000	70800000	0.563137538252295
chr1	70800000	70850000	0.127337640258416
chr1	70850000	70900000	0.0823274396463788
chr1	70900000	70950000	0.963214042842571
chr1	70950000	71000000	0.932229683781027
chr1	71000000	71050000	0.868369602176131
chr1	71050000	71100000	0.390534682080925
chr1	71100000	71150000	0.169223903434206
chr1	71150000	71200000	0.857340190411425
chr1	71200000	71250000	0.677703162189731
chr1	71250000	71300000	0.10712767766066
chr1	71300000	71350000	0.076185821149269
chr1	71350000	71400000	0.584580074804488
chr1	71400000	71450000	0.801810608636518
chr1	71450000	71500000	0.364395613736824
chr1	71500000	71550000	0.698571914314859
chr1	71550000	71600000	0.645231213872832
chr1	71600000	71650000	0.221247024821489
chr1	71650000	71700000	0.217910574634478
chr1	71700000	71750000	0.426810608636518
chr1	71750000	71800000	0.334091295477729
chr1	71800000	71850000	0.549196701802108
chr1	71850000	71900000	0.802171880312819
chr1	71900000	71950000	0.494262155729344
chr1	71950000	72000000	0.117349540972458
chr1	72000000	72050000	0.256524141448487
chr1	72050000	72100000	0.746238524311459
chr1	72100000	72150000	0.6578332199932
chr1	72150000	72200000	0.319279156749405
chr1	72200000	72250000	0.740266916014961
chr1	72250000	72300000	0.394742434546073
chr1	72300000	72350000	0.854428765725944
chr1	72350000	72400000	0.523822679360762
chr1	72400000	72450000	0.685289867392044
chr1	72450000	72500000	0.816282726963618
chr1	72500000	72550000	0.554785787147229
chr1	72550000	72600000	0.272186331179871
chr1	72600000	72650000	0.571510540632438
chr1	72650000	72700000	0.614289357361442
chr1	72700000	72750000	0.245345970758245
chr1	72750000	72800000	0.0483679020741244
chr1	72800000	72850000	0.0815198911934716
chr1	72850000	72900000	0.370303468208092
chr1	72900000	72950000	0.946106766405984
chr1	72950000	73000000	0.138260795647739
chr1	73000000	73050000	0.222394593675621
chr1	73050000	73100000	0.276117817069024
chr1	73100000	73150000	0.213872832369942
chr1	73150000	73200000	0.252890173410405
chr1	73200000	73250000	0.718484359061544
chr1	73250000	73300000	0.912338490309419
chr1	73300000	73350000	0.942409044542673
chr1	73350000	73400000	0.12408619517171
chr1	73400000	73450000	0.613333049982999
chr1	73450000	73500000	0.423197891873512
chr1	73500000	73550000	0.538082284937096
chr1	73550000	73600000	0.174642978578715
chr1	73600000	73650000	0.762410744644679
chr1	73650000	73700000	0.725263515810949
chr1	73700000	73750000	0.495643488609317
chr1	73750000	73800000	0.161934716082965
chr1	73800000	73850000	0.368199591975519
chr1	73850000	73900000	0.850624787487249
chr1	73900000	73950000	0.927979428765726
chr1	73950000	74000000	0.83262495749745
chr1	74000000	74050000	0.422262835770146
chr1	74050000	74100000	0.895762495749745
chr1	74100000	74150000	0.653540462427746
chr1	74150000	74200000	0.685672390343421
chr1	74200000	74250000	0.780665589935396
chr1	74250000	74300000	0.791503740224413
chr1	74300000	74350000	0.151054063243795
chr1	74350000	74400000	0.273546412784767
chr1	74400000	74450000	0.600858551513091
chr1	74450000	74500000	0.902669160149609
chr1	74500000	74550000	0.669648928935736
chr1	74550000	74600000	0.470949506970418
chr1	74600000	74650000	0.879186501190071
chr1	74650000	74700000	0.816070214212853
chr1	74700000	74750000	0.427681910914655
chr1	74750000	74800000	0.780113056783407
chr1	74800000	74850000	0.178404454267256
chr1	74850000	74900000	0.804679530771846
chr1	74900000	74950000	0.837470248214893
chr1	74950000	75000000	0.374277456647399
chr1	75000000	75050000	0.553213192791568
chr1	75100000	75150000	0.417502550153009
chr1	75150000	75200000	0.658874532471948
chr1	75200000	75250000	0.836917715062904
chr1	75250000	75300000	0.28446956817409
chr1	75300000	75350000	0.772122577354641
chr1	75350000	75400000	0.703842230533832
chr1	75400000	75450000	0.381226623597416
chr1	75450000	75500000	0.692536552193132
chr1	75500000	75550000	0.820214212852771
chr1	75550000	75600000	0.473882182930976
chr1	75600000	75650000	0.183377252635158
chr1	75650000	75700000	0.107595205712343
chr1	75700000	75750000	0.0762708262495749
chr1	75750000	75800000	0.418267596055763
chr1	75800000	75850000	0.185629887793268
chr1	75850000	75900000	0.378017681060864
chr1	75900000	75950000	0.555274566473988
chr1	75950000	76000000	0.267064773886433
chr1	76000000	76050000	0.948890683441006
chr1	76050000	76100000	0.845099455967358
chr1	76100000	76150000	0.197636858211493
chr1	76150000	76200000	0.916992519551173
chr1	76200000	76250000	0.8636943216593
chr1	76250000	76300000	0.794053893233594
chr1	76300000	76350000	0.916609996599796
chr1	76350000	76400000	0.733168990139408
chr1	76400000	76450000	0.458368752125128
chr1	76450000	76500000	0.712619007140428
chr1	76500000	76550000	0.787763515810949
chr1	76550000	76600000	0.524587725263516
chr1	76600000	76650000	0.162912274736484
chr1	76650000	76700000	0.568386603196192
chr1	76700000	76750000	0.0617562053723223
chr1	76750000	76800000	0.935778646718803
chr1	76800000	76850000	0.733615266916015
chr1	76850000	76900000	0.0947381842910575
chr1	76900000	76950000	0.846863311798708
chr1	76950000	77000000	0.289888643318599
chr1	77000000	77050000	0.40381672900374
chr1	77050000	77100000	0.249447466848011
chr1	77100000	77150000	0.696446786807208
chr1	77150000	77200000	0.397016320979259
chr1	77200000	77250000	0.723605916354981
chr1	77250000	77300000	0.139004590275417
chr1	77300000	77350000	0.313010030601836
chr1	77350000	77400000	0.255355321319279
chr1	77400000	77450000	0.157131927915675
chr1	77450000	77500000	0.175726793607616
chr1	77500000	77550000	0.96935566133968
chr1	77550000	77600000	0.885476878612717
chr1	77600000	77650000	0.730767596055763
chr1	77650000	77700000	0.341189221353281
chr1	77700000	77750000	0.284150799047943
chr1	77750000	77800000	0.835685141108466
chr1	77800000	77850000	0.191091465487929
chr1	77850000	77900000	0.903519211152669
chr1	78000000	78050000	0.188732573954437
chr1	78050000	78100000	0.191431485889153
chr1	78100000	78150000	0.0811798707922475
chr1	78200000	78250000	0.46941941516491
chr1	78250000	78300000	0.14032216933016
chr1	78300000	78350000	0.472054573274396
chr1	78350000	78400000	0.290589935396124
chr1	78400000	78450000	0.0286254675280517
chr1	78450000	78500000	0.41384733083985
chr1	78500000	78550000	0.378230193811629
chr1	78550000	78600000	0.844801938116287
chr1	78600000	78650000	0.62104726283577
chr1	78650000	78700000	0.454798537912275
chr1	78700000	78750000	0.417545052703162
chr1	78750000	78800000	0.977367392043523
chr1	78800000	78850000	0.954373512410745
chr1	78850000	78900000	0.511114416865012
chr1	78900000	78950000	0.40035277116627
chr1	78950000	79000000	0.100008500510031
chr1	79000000	79050000	0.790929955797348
chr1	79050000	79100000	0.0132182930975858
chr1	79100000	79150000	0.121366031961918
chr1	79150000	79200000	0.96023886433186
chr1	79200000	79250000	0.438626317579055
chr1	79250000	79300000	0.124723733424005
chr1	79300000	79350000	0.464085345120707
chr1	79350000	79400000	0.18877507650459
chr1	79400000	79450000	0.981766405984359
chr1	79450000	79500000	0.195150459027542
chr1	79500000	79550000	0.867328289697382
chr1	79550000	79600000	0.34964722883373
chr1	79600000	79650000	0.0568684121047263
chr1	79650000	79700000	0.514365861951717
chr1	79700000	79750000	0.141427235634138
chr1	79750000	79800000	0.572976878612717
chr1	79800000	79850000	0.453502210132608
chr1	79850000	79900000	0.931464637878273
chr1	79900000	79950000	0.407556953417205
chr1	79950000	80000000	0.816261475688541
chr1	80000000	80050000	0.350157259435566
chr1	80050000	80100000	0.551534342060524
chr1	80100000	80150000	0.0282641958517511
chr1	80150000	80200000	0.307973478408704
chr1	80200000	80250000	0.0859401564093846
chr1	80250000	80300000	0.396740054403264
chr1	80300000	80350000	0.156898163889833
chr1	80350000	80400000	0.743837130227814
chr1	80400000	80450000	0.751827609656579
chr1	80450000	80500000	0.168480108806528
chr1	80500000	80550000	0.265725943556613
chr1	80550000	80600000	0.498682420945257
chr1	80600000	80650000	0.79583900034002
chr1	80650000	80700000	0.627698911934716
chr1	80700000	80750000	0.283024481468888
chr1	80750000	80800000	0.725901054063244
chr1	80800000	80850000	0.0915504930295817
chr1	80850000	80900000	0.728663719823189
chr1	80900000	80950000	0.8050833049983
chr1	81000000	81050000	0.0147696361781707
chr1	81350000	81400000	0.24653604216253
chr1	81450000	81500000	0.0572934376062564
chr1	81600000	81650000	0.0691303978238694
chr1	81650000	81700000	0.344738184291058
chr1	81700000	81750000	0.552448146888813
chr1	82000000	82050000	0.78234444066644
chr1	82150000	82200000	0.129909044542673
chr1	82200000	82250000	0.556464637878273
chr1	82250000	82300000	0.205117307038422
chr1	82300000	82350000	0.579033492009521
chr1	82350000	82400000	0.407896973818429
chr1	82400000	82450000	0.249128697721863
chr1	82450000	82500000	0.152754165249915
chr1	82500000	82550000	0.335408874532472
chr1	82550000	82600000	0.335621387283237
chr1	82600000	82650000	0.935396123767426
chr1	82650000	82700000	0.863715572934376
chr1	82700000	82750000	0.440857701462088
chr1	82750000	82800000	0.23948061883713
chr1	82800000	82850000	0.261709452567154
chr1	82850000	82900000	0.461110166609997
chr1	82900000	82950000	0.768679870792248
chr1	82950000	83000000	0.753655219313159
chr1	83000000	83050000	0.227983679020741
chr1	83050000	83100000	0.207263685821149
chr1	83100000	83150000	0.326207072424345
chr1	83150000	83200000	0.633054233253995
chr1	83200000	83250000	0.512368242094526
chr1	83250000	83300000	0.455266065963958
chr1	83300000	83350000	0.633840530431826
chr1	83350000	83400000	0.325080754845291
chr1	83400000	83450000	0.413188541312479
chr1	83450000	83500000	0.185332369942196
chr1	83500000	83550000	0.553128187691261
chr1	83550000	83600000	0.564157599455967
chr1	83600000	83650000	0.404603026181571
chr1	83650000	83700000	0.699081944916695
chr1	83700000	83750000	0.582221183270996
chr1	83750000	83800000	0.114246854811289
chr1	83800000	83850000	0.119559673580415
chr1	83850000	83900000	0.317621557293438
chr1	83900000	83950000	0.170498979938796
chr1	83950000	84000000	0.59441941516491
chr1	84000000	84050000	0.131694151649099
chr1	84050000	84100000	0.329139748384903
chr1	84100000	84150000	0.168246344780687
chr1	84150000	84200000	0.30727218633118
chr1	84200000	84250000	0.514875892553553
chr1	84250000	84300000	0.494240904454267
chr1	84300000	84350000	0.484082794967698
chr1	84350000	84400000	0.0674515470928255
chr1	84400000	84450000	0.361972968378103
chr1	84450000	84500000	0.199549472968378
chr1	84500000	84550000	0.47513600816049
chr1	84550000	84600000	0.305848350901054
chr1	84600000	84650000	0.344504420265216
chr1	84650000	84700000	0.794181400884053
chr1	84700000	84750000	0.0540207412444746
chr1	84750000	84800000	0.485974158449507
chr1	84800000	84850000	0.638175790547433
chr1	84850000	84900000	0.0354896293777627
chr1	84900000	84950000	0.425726793607616
chr1	85000000	85050000	0.0168947636858211
chr1	85500000	85550000	0.160744644678681
chr1	85550000	85600000	0.139982148928936
chr1	85600000	85650000	0.267851071064264
chr1	85650000	85700000	0.858381502890173
chr1	85700000	85750000	0.0587172730363822
chr1	85750000	85800000	0.281898163889833
chr1	85800000	85850000	0.0911254675280517
chr1	85850000	85900000	0.912763515810949
chr1	85900000	85950000	0.281388133287997
chr1	85950000	86000000	0.298070384223053
chr1	86000000	86050000	0.334133798027882
chr1	86050000	86100000	0.842868072084325
chr1	86100000	86150000	0.383160489629378
chr1	86150000	86200000	0.202864671880313
chr1	86200000	86250000	0.695936756205372
chr1	86250000	86300000	0.195851751105066
chr1	86300000	86350000	0.766384733083985
chr1	86350000	86400000	0.273695171710303
chr1	86400000	86450000	0.8527499149949
chr1	86450000	86500000	0.101134818089085
chr1	86500000	86550000	0.211811458687521
chr1	86550000	86600000	0.799579224753485
chr1	86600000	86650000	0.292651309078545
chr1	86650000	86700000	0.873937436246175
chr1	86700000	86750000	0.484295307718463
chr1	86750000	86800000	0.86193046582795
chr1	86800000	86850000	0.0454989799387964
chr1	86900000	86950000	0.848244644678681
chr1	86950000	87000000	0.115968208092486
chr1	87000000	87050000	0.33396378782727
chr1	87050000	87100000	0.782025671540292
chr1	87100000	87150000	0.869559673580415
chr1	87150000	87200000	0.724668480108807
chr1	87200000	87250000	0.359146548792928
chr1	87250000	87300000	0.429998299897994
chr1	87300000	87350000	0.33177490649439
chr1	87350000	87400000	0.520528731723903
chr1	87400000	87450000	0.273503910234614
chr1	87450000	87500000	0.594058143488609
chr1	87500000	87550000	0.404773036382183
chr1	87550000	87600000	0.676640598435906
chr1	87600000	87650000	0.792141278476709
chr1	87650000	87700000	0.673155389323359
chr1	87700000	87750000	0.142404794287657
chr1	87750000	87800000	0.503123937436246
chr1	87800000	87850000	0.797900374022441
chr1	87850000	87900000	0.271060013600816
chr1	87900000	87950000	0.328905984359062
chr1	87950000	88000000	0.213192791567494
chr1	88000000	88050000	0.575739544372662
chr1	88050000	88100000	0.630185311118667
chr1	88100000	88150000	0.614353111186671
chr1	88150000	88200000	0.888643318599116
chr1	88300000	88350000	0.116201972118327
chr1	88350000	88400000	0.389302108126488
chr1	88400000	88450000	0.117009520571234
chr1	88450000	88500000	0.40381672900374
chr1	88500000	88550000	0.45282216933016
chr1	88550000	88600000	0.152562903774226
chr1	88600000	88650000	0.672709112546753
chr1	88650000	88700000	0.591848010880653
chr1	88700000	88750000	0.672007820469228
chr1	88750000	88800000	0.537593505610337
chr1	88800000	88850000	0.46115266916015
chr1	88850000	88900000	0.425429275756545
chr1	88900000	88950000	0.146867562053723
chr1	88950000	89000000	0.404518021081265
chr1	89000000	89050000	0.641554743284597
chr1	89050000	89100000	0.157429445766746
chr1	89100000	89150000	0.109019041142469
chr1	89150000	89200000	0.686926215572934
chr1	89200000	89250000	0.474009690581435
chr1	89250000	89300000	0.298601666099966
chr1	89300000	89350000	0.185417375042503
chr1	89350000	89400000	0.650331519891193
chr1	89400000	89450000	0.609932845970758
chr1	89450000	89500000	0.767957327439646
chr1	89500000	89550000	0.750042502550153
chr1	89550000	89600000	0.10931655899354
chr1	89600000	89650000	0.20543607616457
chr1	89650000	89700000	0.0164909894593676
chr1	89700000	89750000	0.0471778306698402
chr1	89750000	89800000	0.0985421625297518
chr1	89800000	89850000	0.390853451207072
chr1	89850000	89900000	0.461258925535532
chr1	89900000	89950000	0.298984189051343
chr1	89950000	90000000	0.336471438286297
chr1	90000000	90050000	0.330414824889493
chr1	90050000	90100000	0.203629717783067
chr1	90100000	90150000	0.379739034342061
chr1	90150000	90200000	0.878208942536552
chr1	90200000	90250000	0.901415334920095
chr1	90250000	90300000	0.343420605236314
chr1	90300000	90350000	0.650735294117647
chr1	90350000	90400000	0.772866371982319
chr1	90400000	90450000	0.42083900034002
chr1	90450000	90500000	0.78453332199932
chr1	90500000	90550000	0.339276606596396
chr1	90550000	90600000	0.268977388643319
chr1	90600000	90650000	0.761518191091465
chr1	90650000	90700000	0.799409214552873
chr1	90700000	90750000	0.625743794627678
chr1	90750000	90800000	0.51306953417205
chr1	90800000	90850000	0.540462427745665
chr1	90850000	90900000	0.451355831349881
chr1	90900000	90950000	0.485506630397824
chr1	90950000	91000000	0.182718463107786
chr1	91000000	91050000	0.22379717783067
chr1	91050000	91100000	0.132331689901394
chr1	91100000	91150000	0.161785957157429
chr1	91150000	91200000	0.835281366882013
chr1	91200000	91250000	0.872194831689901
chr1	91250000	91300000	0.441729003740224
chr1	91300000	91350000	0.733232743964638
chr1	91350000	91400000	0.683738524311459
chr1	91400000	91450000	0.537232233934036
chr1	91450000	91500000	0.621706052363142
chr1	91500000	91550000	0.241329479768786
chr1	91550000	91600000	0.421944066643999
chr1	91600000	91650000	0.390470928255695
chr1	91650000	91700000	0.307165929955797
chr1	91700000	91750000	0.748597415844951
chr1	91750000	91800000	0.389238354301258
chr1	91800000	91850000	0.483721523291398
chr1	91850000	91900000	0.761751955117307
chr1	91900000	91950000	0.735230363821829
chr1	91950000	92000000	0.624192451547093
chr1	92000000	92050000	0.773121387283237
chr1	92050000	92100000	0.746706052363142
chr1	92100000	92150000	0.31900289017341
chr1	92150000	92200000	0.257140428425706
chr1	92200000	92250000	0.305210812648759
chr1	92250000	92300000	0.150437776266576
chr1	92300000	92350000	0.501912614756885
chr1	92350000	92400000	0.855555083304998
chr1	92400000	92450000	0.944682930975859
chr1	92450000	92500000	0.293735124107446
chr1	92500000	92550000	0.677681910914655
chr1	92550000	92600000	0.993603366201972
chr1	92600000	92650000	0.611399183951037
chr1	92650000	92700000	0.714234104046243
chr1	92700000	92750000	0.547751615096906
chr1	92750000	92800000	0.812414994899694
chr1	92800000	92850000	0.315411424685481
chr1	92850000	92900000	0.357786467188031
chr1	92900000	92950000	0.319725433526012
chr1	92950000	93000000	0.170583985039102
chr1	93000000	93050000	0.529071744304658
chr1	93050000	93100000	0.589106596395784
chr1	93100000	93150000	0.287465997959878
chr1	93150000	93200000	0.34271931315879
chr1	93200000	93250000	0.15861951717103
chr1	93250000	93300000	0.801576844610677
chr1	93300000	93350000	0.811416184971098
chr1	93350000	93400000	0.471587045222713
chr1	93400000	93450000	0.251870112206732
chr1	93450000	93500000	0.358636518191091
chr1	93500000	93550000	0.762006970418225
chr1	93550000	93600000	0.422220333219993
chr1	93600000	93650000	0.832794967698062
chr1	93650000	93700000	0.250403774226454
chr1	93700000	93750000	0.850837300238014
chr1	93750000	93800000	0.808844780686841
chr1	93800000	93850000	0.45543607616457
chr1	93900000	93950000	0.427448146888813
chr1	93950000	94000000	0.0847713362801769
chr1	94000000	94050000	0.591040462427746
chr1	94050000	94100000	0.23121387283237
chr1	94100000	94150000	0.720290717443047
chr1	94150000	94200000	0.0222925875552533
chr1	94200000	94250000	0.521145018701122
chr1	94250000	94300000	0.594546922815369
chr1	94300000	94350000	0.129058993539612
chr1	94350000	94400000	0.670073954437266
chr1	94400000	94450000	0.449889493369602
chr1	94450000	94500000	0.423197891873512
chr1	94500000	94550000	0.478217443046583
chr1	94550000	94600000	0.501657599455967
chr1	94600000	94650000	0.327227133628018
chr1	94650000	94700000	0.574018191091465
chr1	94700000	94750000	0.941197721863312
chr1	94750000	94800000	0.918203842230534
chr1	94800000	94850000	0.311331179870792
chr1	94850000	94900000	0.582327439646379
chr1	94900000	94950000	0.438392553553213
chr1	94950000	95000000	0.691558993539612
chr1	95000000	95050000	0.190071404284257
chr1	95050000	95100000	0.914208602516151
chr1	95100000	95150000	0.442621557293438
chr1	95150000	95200000	0.291992519551173
chr1	95200000	95250000	0.174579224753485
chr1	95250000	95300000	0.53721098265896
chr1	95300000	95350000	0.927363141788507
chr1	95350000	95400000	0.761050663039782
chr1	95400000	95450000	0.797879122747365
chr1	95450000	95500000	0.183611016661
chr1	95500000	95550000	0.769933696021761
chr1	95550000	95600000	0.731490139408364
chr1	95600000	95650000	0.398546412784767
chr1	95650000	95700000	0.699740734444067
chr1	95700000	95750000	0.539357361441686
chr1	95750000	95800000	0.782896973818429
chr1	95800000	95850000	0.757820469228154
chr1	95850000	95900000	0.732510200612037
chr1	95900000	95950000	0.368752125127508
chr1	95950000	96000000	0.425790547432846
chr1	96000000	96050000	0.267574804488269
chr1	96050000	96100000	0.895401224073444
chr1	96100000	96150000	0.443025331519891
chr1	96150000	96200000	0.836322679360762
chr1	96200000	96250000	0.747024821489289
chr1	96250000	96300000	0.908895783747025
chr1	96300000	96350000	0.857850221013261
chr1	96350000	96400000	0.567621557293438
chr1	96400000	96450000	0.643764875892554
chr1	96450000	96500000	0.666609996599796
chr1	96500000	96550000	0.907493199591975
chr1	96550000	96600000	0.446893063583815
chr1	96600000	96650000	0.333496259775587
chr1	96650000	96700000	0.951865861951717
chr1	96700000	96750000	0.912487249234954
chr1	96750000	96800000	0.64822764365862
chr1	96800000	96850000	0.809694831689901
chr1	96850000	96900000	0.5738056783407
chr1	96900000	96950000	0.529794287657259
chr1	96950000	97000000	0.651479088745325
chr1	97000000	97050000	0.280304318259096
chr1	97050000	97100000	0.743327099625978
chr1	97100000	97150000	0.777647908874533
chr1	97300000	97350000	0.0348945936756205
chr1	97350000	97400000	0.670498979938796
chr1	97400000	97450000	0.315878952737164
chr1	97450000	97500000	0.484337810268616
chr1	97500000	97550000	0.440645188711323
chr1	97550000	97600000	0.109911594695682
chr1	97600000	97650000	0.228621217273036
chr1	97650000	97700000	0.191558993539612
chr1	97700000	97750000	0.0860889153349201
chr1	97750000	97800000	0.497237334240054
chr1	97800000	97850000	0.249978748724924
chr1	97850000	97900000	0.212959027541653
chr1	97900000	97950000	0.51842485549133
chr1	97950000	98000000	0.450697041822509
chr1	98000000	98050000	0.334941346480789
chr1	98050000	98100000	0.313520061203672
chr1	98100000	98150000	0.0504717783066984
chr1	98150000	98200000	0.177363141788507
chr1	98200000	98250000	0.624298707922475
chr1	98250000	98300000	0.48333900034002
chr1	98300000	98350000	0.833815028901734
chr1	98350000	98400000	0.709070044202652
chr1	98450000	98500000	0.717103026181571
chr1	98500000	98550000	0.893169840190411
chr1	98550000	98600000	0.484975348520911
chr1	98600000	98650000	0.861909214552873
chr1	98650000	98700000	0.660298367902074
chr1	98700000	98750000	0.270231213872832
chr1	98750000	98800000	0.419818939136348
chr1	98800000	98850000	0.739735634138048
chr1	98850000	98900000	0.543905134308059
chr1	98900000	98950000	0.878740224413465
chr1	98950000	99000000	0.725476028561714
chr1	99000000	99050000	0.478387453247195
chr1	99050000	99100000	0.0247789867392043
chr1	99100000	99150000	0.943705372322339
chr1	99150000	99200000	0.832709962597756
chr1	99200000	99250000	0.0933356001360082
chr1	99250000	99300000	0.137346990819449
chr1	99300000	99350000	0.410340870452227
chr1	99350000	99400000	0.49434716082965
chr1	99400000	99450000	0.245983509010541
chr1	99450000	99500000	0.809801088065284
chr1	99500000	99550000	0.302851921115267
chr1	99550000	99600000	0.0962470248214893
chr1	99600000	99650000	0.455266065963958
chr1	99650000	99700000	0.189455117307038
chr1	99700000	99750000	0.392468548112887
chr1	99750000	99800000	0.205627337640258
chr1	99800000	99850000	0.566495239714383
chr1	99850000	99900000	0.567515300918055
chr1	99900000	99950000	0.613779326759606
chr1	99950000	100000000	0.563010030601836
chr1	100000000	100050000	0.593101836110167
chr1	100050000	100100000	0.60615011900714
chr1	100100000	100150000	0.264769636178171
chr1	100150000	100200000	0.0946106766405984
chr1	100200000	100250000	0.621068514110847
chr1	100250000	100300000	0.497683611016661
chr1	100300000	100350000	0.76617222033322
chr1	100350000	100400000	0.611909214552873
chr1	100400000	100450000	0.467783066984019
chr1	100450000	100500000	0.481447636858211
chr1	100500000	100550000	0.590700442026522
chr1	100550000	100600000	0.776649098945937
chr1	100600000	100650000	0.392723563413805
chr1	100650000	100700000	0.0930168310098606
chr1	100700000	100750000	0.584133798027882
chr1	100750000	100800000	0.685056103366202
chr1	100800000	100850000	0.351496089765386
chr1	100850000	100900000	0.284150799047943
chr1	100900000	100950000	0.523397653859232
chr1	100950000	101000000	0.589319109146549
chr1	101000000	101050000	0.124404964297858
chr1	101050000	101100000	0.304509520571234
chr1	101100000	101150000	0.81335005100306
chr1	101150000	101200000	0.546072764365862
chr1	101200000	101250000	0.627762665759946
chr1	101250000	101300000	0.0446701802108126
chr1	101300000	101350000	0.870069704182251
chr1	101350000	101400000	0.496259775586535
chr1	101400000	101450000	0.370856001360082
chr1	101450000	101500000	0.724965997959878
chr1	101500000	101550000	0.149162699761986
chr1	101550000	101600000	0.684652329139748
chr1	101600000	101650000	0.329883543012581
chr1	101650000	101700000	0.560523631417885
chr1	101700000	101750000	0.437266235974158
chr1	101750000	101800000	0.3160277116627
chr1	101800000	101850000	0.443195341720503
chr1	101850000	101900000	0.41786382182931
chr1	101900000	101950000	0.865776946616797
chr1	101950000	102000000	0.475242264535872
chr1	102000000	102050000	0.266831009860592
chr1	102050000	102100000	0.70634988099286
chr1	102100000	102150000	0.0834112546752805
chr1	102150000	102200000	0.159320809248555
chr1	102200000	102250000	0.498682420945257
chr1	102250000	102300000	0.588299047942877
chr1	102300000	102350000	0.795201462087725
chr1	102350000	102400000	0.573104386263176
chr1	102400000	102450000	0.975879802788167
chr1	102450000	102500000	0.564093845630738
chr1	102500000	102550000	0.826398333900034
chr1	102550000	102600000	0.191155219313159
chr1	102600000	102650000	0.00697041822509348
chr1	102650000	102700000	0.531579394763686
chr1	102700000	102750000	0.639514620877253
chr1	102750000	102800000	0.738354301258076
chr1	102800000	102850000	0.477452397143829
chr1	102850000	102900000	0.0990521931315879
chr1	102900000	102950000	0.206796157769466
chr1	102950000	103000000	0.201950867052023
chr1	103000000	103050000	0.81681400884053
chr1	103050000	103100000	0.539081094865692
chr1	103100000	103150000	0.84964722883373
chr1	103150000	103200000	0.376848860931656
chr1	103200000	103250000	0.344270656239374
chr1	103250000	103300000	0.508139238354301
chr1	103300000	103350000	0.6765555933356
chr1	103350000	103400000	0.678489459367562
chr1	103400000	103450000	0.385498129887793
chr1	103450000	103500000	0.599073444406664
chr1	103500000	103550000	0.54894168650119
chr1	103550000	103600000	0.278540462427746
chr1	103600000	103650000	0.230555083304998
chr1	103650000	103700000	0.735400374022441
chr1	103700000	103750000	0.333177490649439
chr1	103750000	103800000	0.944130397823869
chr1	103800000	103850000	0.308568514110847
chr1	103850000	103900000	0.948083134988099
chr1	103900000	103950000	0.7906111866712
chr1	103950000	104000000	0.366074464467868
chr1	104000000	104050000	0.803404454267256
chr1	104050000	104100000	0.22337215232914
chr1	104100000	104150000	0.0983721523291398
chr1	104150000	104200000	0.571510540632438
chr1	104200000	104250000	0.766405984359062
chr1	104250000	104300000	0.886603196191772
chr1	104300000	104350000	0.820214212852771
chr1	104350000	104400000	0.591635498129888
chr1	104400000	104450000	0.862440496429786
chr1	104450000	104500000	0.599774736484189
chr1	104500000	104550000	0.820192961577695
chr1	104550000	104600000	0.433207242434546
chr1	104600000	104650000	0.421710302618157
chr1	104650000	104700000	0.351432335940156
chr1	104700000	104750000	0.806188371302278
chr1	104750000	104800000	0.0435013600816049
chr1	104800000	104850000	0.684992349540972
chr1	104850000	104900000	0.858551513090785
chr1	104900000	104950000	0.284087045222713
chr1	104950000	105000000	0.0966720503230194
chr1	105000000	105050000	0.126402584155049
chr1	105050000	105100000	0.0753995239714382
chr1	105100000	105150000	0.32739714382863
chr1	105150000	105200000	0.407450697041822
chr1	105200000	105250000	0.777137878272696
chr1	105250000	105300000	0.411870962257735
chr1	105300000	105350000	0.828905984359062
chr1	105350000	105400000	0.258032981978919
chr1	105400000	105450000	0.351028561713703
chr1	105450000	105500000	0.295201462087725
chr1	105500000	105550000	0.485039102346141
chr1	105550000	105600000	0.0343633117987079
chr1	105600000	105650000	0.842570554233254
chr1	105650000	105700000	0.467634308058483
chr1	105700000	105750000	0.129951547092826
chr1	105750000	105800000	0.608445256715403
chr1	105800000	105850000	0.64287232233934
chr1	105850000	105900000	0.331689901394084
chr1	105900000	105950000	0.250701292077525
chr1	105950000	106000000	0.0860889153349201
chr1	106000000	106050000	0.187903774226454
chr1	106050000	106100000	0.244304658279497
chr1	106100000	106150000	0.0765895953757225
chr1	106150000	106200000	0.0528519211152669
chr1	106200000	106250000	0.254632777966678
chr1	106250000	106300000	0.262028221693302
chr1	106300000	106350000	0.218441856511391
chr1	106350000	106400000	0.132182930975859
chr1	106400000	106450000	0.485315368922135
chr1	106450000	106500000	0.0931655899353961
chr1	106500000	106550000	0.44795562733764
chr1	106550000	106600000	0.60536382182931
chr1	106600000	106650000	0.663358551513091
chr1	106650000	106700000	0.34271931315879
chr1	106700000	106750000	0.761645698741924
chr1	106750000	106800000	0.387623257395444
chr1	106800000	106850000	0.892128527711663
chr1	106850000	106900000	0.508139238354301
chr1	106900000	106950000	0.687818769126148
chr1	106950000	107000000	0.87366116967018
chr1	107000000	107050000	0.976581094865692
chr1	107050000	107100000	0.183313498809929
chr1	107100000	107150000	0.610187861271676
chr1	107150000	107200000	0.326929615776947
chr1	107200000	107250000	0.979237504250255
chr1	107250000	107300000	0.708517511050663
chr1	107300000	107350000	0.995154709282557
chr1	107350000	107400000	0.152881672900374
chr1	107400000	107450000	0.293246344780687
chr1	107450000	107500000	0.159554573274396
chr1	107500000	107550000	0.431464637878273
chr1	107550000	107600000	0.0341507990479428
chr1	107600000	107650000	0.450867052023121
chr1	107650000	107700000	0.25748044882693
chr1	107700000	107750000	0.741818259095546
chr1	107750000	107800000	0.224009690581435
chr1	107800000	107850000	0.657153179190751
chr1	107850000	107900000	0.820490479428766
chr1	107950000	108000000	0.585430125807548
chr1	108000000	108050000	0.462406494389663
chr1	108050000	108100000	0.653094185651139
chr1	108100000	108150000	0.18099710982659
chr1	108150000	108200000	0.520741244474668
chr1	108200000	108250000	0.839701632097926
chr1	108250000	108300000	0.341231723903434
chr1	108300000	108350000	0.855555083304998
chr1	108350000	108400000	0.464212852771166
chr1	108400000	108450000	0.531706902414145
chr1	108450000	108500000	0.650799047942877
chr1	108500000	108550000	0.425918055083305
chr1	108550000	108600000	0.276946616797008
chr1	108600000	108650000	0.738163039782387
chr1	108650000	108700000	0.896782556953417
chr1	108700000	108750000	0.5402499149949
chr1	108750000	108800000	0.859826589595376
chr1	108800000	108850000	0.0168947636858211
chr1	108850000	108900000	0.840084155049303
chr1	108900000	108950000	0.277307888473308
chr1	108950000	109000000	0.280984359061544
chr1	109000000	109050000	0.74519721183271
chr1	109050000	109100000	0.462172730363822
chr1	109100000	109150000	0.315921455287317
chr1	109150000	109200000	0.695022951377083
chr1	109200000	109250000	0.472543352601156
chr1	109250000	109300000	0.486526691601496
[truncated: 45,056 more rows]
