# Supplementary material for: Transcription elongation can be sufficient, but is not necessary, to advance replication timing
Source: EMBO Rep. 2026 Mar 24;27(8):1964–99. doi: 10.1038/s44319-026-00735-2 (PMC13121604; doi:10.1038/s44319-026-00735-2)
Supplement: Supplementary file 6 — Source data Fig. 5 [file 44319_2026_735_MOESM6_ESM.zip › Fig5/5C/TRE_Ptn_Rev_129_pvalues.bg]

chr1	3000000	3050000	0.602649430436452
chr1	3050000	3100000	0.494581680105807
chr1	3150000	3200000	0.301292717266095
chr1	3200000	3250000	0.504181065745126
chr1	3250000	3300000	0.366376551900678
chr1	3300000	3350000	0.691283757839498
chr1	3400000	3450000	0.225585562523998
chr1	3450000	3500000	0.61762447203379
chr1	3500000	3550000	0.768398822475362
chr1	3550000	3600000	0.517790861384871
chr1	3600000	3650000	0.742416485344938
chr1	3650000	3700000	0.131212935705448
chr1	3700000	3750000	0.929327189726524
chr1	3750000	3800000	0.513161824309911
chr1	3800000	3850000	0.816502410512394
chr1	3850000	3900000	0.530504714364947
chr1	3900000	3950000	0.271811937369342
chr1	3950000	4000000	0.530270062715986
chr1	4000000	4050000	0.319339562268015
chr1	4050000	4100000	0.819766201629762
chr1	4100000	4150000	0.727953410981697
chr1	4150000	4200000	0.992939118563079
chr1	4200000	4250000	0.715154230129272
chr1	4250000	4300000	0.508874098724348
chr1	4300000	4350000	0.400849012329878
chr1	4350000	4400000	0.291181364392679
chr1	4400000	4450000	0.480459917231964
chr1	4450000	4500000	0.668117240496608
chr1	4500000	4550000	0.088399675754085
chr1	4550000	4600000	0.380284995093647
chr1	4600000	4650000	0.829898886471266
chr1	4650000	4700000	0.921754341055506
chr1	4700000	4750000	0.0265369683006954
chr1	4750000	4800000	0.0748752079866889
chr1	4800000	4850000	0.330538845513887
chr1	4850000	4900000	0.0628226460173216
chr1	4900000	4950000	0.850462903707496
chr1	4950000	5000000	0.0540978710695849
chr1	5000000	5050000	0.138892444216903
chr1	5050000	5100000	0.665130764964376
chr1	5100000	5150000	0.0608387729851956
chr1	5150000	5200000	0.38717522078587
chr1	5200000	5250000	0.846345833866633
chr1	5250000	5300000	0.227313451939076
chr1	5300000	5350000	0.459383932761637
chr1	5600000	5650000	0.221169845129912
chr1	5650000	5700000	0.655190067835659
chr1	5700000	5750000	0.0501727889415078
chr1	5750000	5800000	0.196190110499595
chr1	5800000	5850000	0.244826997738811
chr1	5850000	5900000	0.66826656427322
chr1	5950000	6000000	0.201437774649089
chr1	6000000	6050000	0.70256836895772
chr1	6050000	6100000	0.650987670122446
chr1	6100000	6150000	0.516382951491105
chr1	6150000	6200000	0.576944408891164
chr1	6200000	6250000	0.241093903323521
chr1	6250000	6300000	0.450616493877725
chr1	6300000	6350000	0.807116344553949
chr1	6350000	6400000	0.780131404923418
chr1	6400000	6450000	0.655638039165493
chr1	6450000	6500000	0.391185630786296
chr1	6500000	6550000	0.566278424847476
chr1	6550000	6600000	0.491488544733137
chr1	6600000	6650000	0.936196083450659
chr1	6650000	6700000	0.981654507444857
chr1	6700000	6750000	0.772003925082128
chr1	6750000	6800000	0.709735910235078
chr1	6800000	6850000	0.284333802636631
chr1	6850000	6900000	0.217628738427407
chr1	6900000	6950000	0.195144844063313
chr1	6950000	7000000	0.218055377789155
chr1	7000000	7050000	0.720977857417125
chr1	7050000	7100000	0.16094969921925
chr1	7100000	7150000	0.198472631084944
chr1	7150000	7200000	0.0225905542045309
chr1	7200000	7250000	0.0578096335167883
chr1	7250000	7300000	0.699176586031827
chr1	7300000	7350000	0.0581296130380989
chr1	7350000	7400000	0.848777678228593
chr1	7400000	7450000	0.665621400230385
chr1	7450000	7500000	0.188297282307266
chr1	7500000	7550000	0.110179615171296
chr1	7550000	7600000	0.132748837407739
chr1	7600000	7650000	0.451277784888434
chr1	7650000	7700000	0.570203506975554
chr1	7700000	7750000	0.738022099918939
chr1	7750000	7800000	0.0378002474508298
chr1	7800000	7850000	0.427620632279534
chr1	7850000	7900000	0.711826443107641
chr1	7900000	7950000	0.221660480395921
chr1	7950000	8000000	0.56487051495371
chr1	8000000	8050000	0.0534365800588762
chr1	8050000	8100000	0.736080890822987
chr1	8100000	8150000	0.35148683817569
chr1	8150000	8200000	0.673706216135501
chr1	8200000	8250000	0.543133239472674
chr1	8250000	8300000	0.849396305303127
chr1	8300000	8350000	0.730769230769231
chr1	8350000	8400000	0.729574640556338
chr1	8400000	8450000	0.933529587439737
chr1	8450000	8500000	0.823861939502538
chr1	8500000	8550000	0.824949869874995
chr1	8550000	8600000	0.364925978070737
chr1	8600000	8650000	0.396561286744315
chr1	8650000	8700000	0.201629762361875
chr1	8700000	8750000	0.968471351166859
chr1	8750000	8800000	0.901574299244848
chr1	8800000	8850000	0.52707026750288
chr1	8850000	8900000	0.285293741200563
chr1	8900000	8950000	0.236998165450744
chr1	8950000	9000000	0.0998976065531806
chr1	9000000	9050000	0.939161227014804
chr1	9050000	9100000	0.331669439822518
chr1	9100000	9150000	0.784248474764282
chr1	9150000	9200000	0.52096932462989
chr1	9200000	9250000	0.483787704253594
chr1	9250000	9300000	0.701224454968215
chr1	9300000	9350000	0.558748240112633
chr1	9350000	9400000	0.366333887964504
chr1	9400000	9450000	0.462711719783267
chr1	9450000	9500000	0.0881436921370365
chr1	9500000	9550000	0.24166986646188
chr1	9550000	9600000	0.735888903110201
chr1	9600000	9650000	0.341674132855497
chr1	9650000	9700000	0.489589999573361
chr1	9700000	9750000	0.586586458466658
chr1	9750000	9800000	0.138849780280729
chr1	9800000	9850000	0.784781773966466
chr1	9850000	9900000	0.33864499338709
chr1	9900000	9950000	0.967148769145441
chr1	9950000	10000000	0.566449080592175
chr1	10000000	10050000	0.699731217202099
chr1	10050000	10100000	0.287661589658262
chr1	10100000	10150000	0.563249285379069
chr1	10150000	10200000	0.305303127266522
chr1	10200000	10250000	0.379879687699987
chr1	10250000	10300000	0.757903494176373
chr1	10300000	10350000	0.46260505994283
chr1	10350000	10400000	0.543602542770596
chr1	10400000	10450000	0.53137932505653
chr1	10450000	10500000	0.723751013268484
chr1	10500000	10550000	0.590831520116046
chr1	10550000	10600000	0.841183497589488
chr1	10600000	10650000	0.17728998677418
chr1	10650000	10700000	0.644993387089893
chr1	10700000	10750000	0.306007082213405
chr1	10750000	10800000	0.905755364989974
chr1	10800000	10850000	0.0599854942617006
chr1	10850000	10900000	0.070224838943641
chr1	10900000	10950000	0.628290456077478
chr1	10950000	11000000	0.444856862494134
chr1	11000000	11050000	0.589103630700968
chr1	11050000	11100000	0.382802167327958
chr1	11100000	11150000	0.70346431161739
chr1	11150000	11200000	0.48707282733905
chr1	11200000	11250000	0.719655275395708
chr1	11250000	11300000	0.771406629975682
chr1	11300000	11350000	0.568390289688127
chr1	11350000	11400000	0.0155936686718716
chr1	11400000	11450000	0.00895942659669779
chr1	11450000	11500000	0.173770212039763
chr1	11500000	11550000	0.507636844575281
chr1	11550000	11600000	0.596889799052861
chr1	11600000	11650000	0.193992917786595
chr1	11650000	11700000	0.258671445027518
chr1	11700000	11750000	0.352724092324758
chr1	11750000	11800000	0.722044455821494
chr1	11800000	11850000	0.274585093220701
chr1	11850000	11900000	0.63046631682239
chr1	11900000	11950000	0.647318571611417
chr1	11950000	12000000	0.085327872349503
chr1	12000000	12050000	0.457912026963608
chr1	12050000	12100000	0.29101070864798
chr1	12100000	12150000	0.91505610307607
chr1	12150000	12200000	0.612995434958829
chr1	12200000	12250000	0.568091642134903
chr1	12250000	12300000	0.310742779128802
chr1	12300000	12350000	0.321344767268228
chr1	12350000	12400000	0.195123512095226
chr1	12400000	12450000	0.584751909211144
chr1	12450000	12500000	0.207154742096506
chr1	12500000	12550000	0.212935705448185
chr1	12550000	12600000	0.496224241648535
chr1	12600000	12650000	0.757818166304023
chr1	12650000	12700000	0.419173172916933
chr1	12700000	12750000	0.987328810956099
chr1	12750000	12800000	0.324992533811169
chr1	12800000	12850000	0.384188745253637
chr1	12850000	12900000	0.877917146635949
chr1	12900000	12950000	0.669141174964802
chr1	12950000	13000000	0.314881180937753
chr1	13000000	13050000	0.182921626349247
chr1	13050000	13100000	0.758074149921072
chr1	13100000	13150000	0.903984811638722
chr1	13150000	13200000	0.236272878535774
chr1	13200000	13250000	0.293805196467426
chr1	13250000	13300000	0.219548615555271
chr1	13300000	13350000	0.29783693843594
chr1	13350000	13400000	0.427940611800845
chr1	13400000	13450000	0.601838815649132
chr1	13450000	13500000	0.363539400145057
chr1	13500000	13550000	0.734331669439823
chr1	13550000	13600000	0.417487947438031
chr1	13600000	13650000	0.891249626690559
chr1	13650000	13700000	0.184585519860062
chr1	13700000	13750000	0.0700115192627672
chr1	13750000	13800000	0.229915952045736
chr1	13800000	13850000	0.372477494773668
chr1	13850000	13900000	0.547399633090149
chr1	13900000	13950000	0.158283203208328
chr1	13950000	14000000	0.666751994539016
chr1	14000000	14050000	0.219271299970135
chr1	14050000	14100000	0.326741755194334
chr1	14100000	14150000	0.00770084047954267
chr1	14150000	14200000	0.0276888945774137
chr1	14200000	14250000	0.0396347967063442
chr1	14250000	14300000	0.0642305559110884
chr1	14300000	14350000	0.00155723367037841
chr1	14350000	14400000	0.0239131362259482
chr1	14400000	14450000	0.200584495925594
chr1	14450000	14500000	0.179721831136141
chr1	14500000	14550000	0.825205853492043
chr1	14550000	14600000	0.406416656000683
chr1	14600000	14650000	0.242309825504501
chr1	14650000	14700000	0.2210205213533
chr1	14700000	14750000	0.0651264985707581
chr1	14750000	14800000	0.407397926532702
chr1	14800000	14850000	0.7188233286403
chr1	14850000	14900000	0.215538205554844
chr1	14900000	14950000	0.800716754127736
chr1	14950000	15000000	0.217372754810359
chr1	15000000	15050000	0.45959725244251
chr1	15050000	15100000	0.452451043133239
chr1	15100000	15150000	0.472951064465208
chr1	15150000	15200000	0.954541576005802
chr1	15200000	15250000	0.621485558257605
chr1	15250000	15300000	0.759844703272324
chr1	15300000	15350000	0.6566406416656
chr1	15350000	15400000	0.0101540168095908
chr1	15450000	15500000	0.497290840052903
chr1	15500000	15550000	0.898993131106276
chr1	15550000	15600000	0.759034088485004
chr1	15600000	15650000	0.501023934468194
chr1	15650000	15700000	0.810593455352191
chr1	15700000	15750000	0.863603396049319
chr1	15750000	15800000	0.419045181108409
chr1	15800000	15850000	0.609369000383975
chr1	15850000	15900000	0.748816075771151
chr1	15900000	15950000	0.399185118819062
chr1	15950000	16000000	0.65152096932463
chr1	16000000	16050000	0.633602116131234
chr1	16050000	16100000	0.878343785997696
chr1	16100000	16150000	0.288536200349844
chr1	16150000	16200000	0.355667903920816
chr1	16200000	16250000	0.188467938051965
chr1	16250000	16300000	0.604100004266394
chr1	16300000	16350000	0.62615725926874
chr1	16350000	16400000	0.0506634242075173
chr1	16400000	16450000	0.919877127863817
chr1	16450000	16500000	0.899355774563761
chr1	16500000	16550000	0.800716754127736
chr1	16550000	16600000	0.685993429753829
chr1	16600000	16650000	0.353364051367379
chr1	16650000	16700000	0.830752165194761
chr1	16700000	16750000	0.893809462861044
chr1	16750000	16800000	0.299010196680746
chr1	16800000	16850000	0.979243995050983
chr1	16850000	16900000	0.510388668458552
chr1	16900000	16950000	0.864968642006912
chr1	16950000	17000000	0.377085199880541
chr1	17000000	17050000	0.622210845172576
chr1	17050000	17100000	0.65794189171893
chr1	17100000	17150000	0.753573104654635
chr1	17150000	17200000	0.415269422756944
chr1	17200000	17250000	0.376061265412347
chr1	17250000	17300000	0.70256836895772
chr1	17300000	17350000	0.424634156747302
chr1	17350000	17400000	0.603737360808908
chr1	17400000	17450000	0.273347839071633
chr1	17450000	17500000	0.673322240709928
chr1	17500000	17550000	0.15672596953795
chr1	17550000	17600000	0.9743163104228
chr1	17600000	17650000	0.547804940483809
chr1	17650000	17700000	0.0290754725030932
chr1	17700000	17750000	0.419237168821195
chr1	17750000	17800000	0.13347412432271
chr1	17800000	17850000	0.0162762916506677
chr1	17850000	17900000	0.292503946414096
chr1	17900000	17950000	0.249840010239345
chr1	17950000	18000000	0.0220359230342592
chr1	18000000	18050000	0.16656000682623
chr1	18050000	18100000	0.213895644012117
chr1	18100000	18150000	0.858355731899825
chr1	18150000	18200000	0.274606425188788
chr1	18200000	18250000	0.457506719569947
chr1	18250000	18300000	0.320576816417083
chr1	18300000	18350000	0.615555271129314
chr1	18350000	18400000	0.337279747429498
chr1	18400000	18450000	0.189534536456333
chr1	18450000	18500000	0.139575067195699
chr1	18500000	18550000	0.217223431033747
chr1	18550000	18600000	0.363560732113145
chr1	18600000	18650000	0.908741840522207
chr1	18650000	18700000	0.474849609624984
chr1	18700000	18750000	0.618861726182858
chr1	18750000	18800000	0.433166943982252
chr1	18800000	18850000	0.339626263919109
chr1	18850000	18900000	0.117112504799693
chr1	18900000	18950000	0.297324971201843
chr1	18950000	19000000	0.621080250863945
chr1	19000000	19050000	0.425828746960195
chr1	19050000	19100000	0.46260505994283
chr1	19100000	19150000	0.170506420922394
chr1	19150000	19200000	0.502218524681087
chr1	19200000	19250000	0.219143308161611
chr1	19250000	19300000	0.973569691539741
chr1	19300000	19350000	0.7489014036435
chr1	19350000	19400000	0.0558897563889245
chr1	19400000	19450000	0.869320363496736
chr1	19450000	19500000	0.534557788301549
chr1	19500000	19550000	0.183241605870558
chr1	19550000	19600000	0.466316822390034
chr1	19600000	19650000	0.251866547207645
chr1	19650000	19700000	0.410320406160672
chr1	19700000	19750000	0.103737360808908
chr1	19750000	19800000	0.727825419173173
chr1	19800000	19850000	0.467916719996587
chr1	19850000	19900000	0.289517470881864
chr1	19900000	19950000	0.946968727334784
chr1	19950000	20000000	0.259546055719101
chr1	20000000	20050000	0.625922607619779
chr1	20050000	20100000	0.779192798327574
chr1	20100000	20150000	0.363262084559921
chr1	20150000	20200000	0.167157301932676
chr1	20200000	20250000	0.482593114040701
chr1	20250000	20300000	0.400721020521353
chr1	20300000	20350000	0.264921711677119
chr1	20350000	20400000	0.561350740219293
chr1	20400000	20450000	0.010900635692649
chr1	20450000	20500000	0.18159904432783
chr1	20500000	20550000	0.600750885276676
chr1	20550000	20600000	0.701075131191604
chr1	20600000	20650000	0.929817824992534
chr1	20650000	20700000	0.933252271854601
chr1	20700000	20750000	0.698237979435983
chr1	20750000	20800000	0.384231409189812
chr1	20800000	20850000	0.600174922138316
chr1	20850000	20900000	0.872242843124707
chr1	20900000	20950000	0.748517428217927
chr1	20950000	21000000	0.363667391953582
chr1	21000000	21050000	0.150497034856436
chr1	21050000	21100000	0.926532701907078
chr1	21100000	21150000	0.641921583685311
chr1	21150000	21200000	0.838005034344469
chr1	21200000	21250000	0.72622552156662
chr1	21250000	21300000	0.553500575963138
chr1	21300000	21350000	0.798476897478561
chr1	21350000	21400000	0.677929945816801
chr1	21400000	21450000	0.687955970817868
chr1	21450000	21500000	0.645846665813388
chr1	21500000	21550000	0.40050770084048
chr1	21550000	21600000	0.100260250010666
chr1	21600000	21650000	0.389436409403132
chr1	21650000	21700000	0.112142156235334
chr1	21700000	21750000	0.194590212893041
chr1	21750000	21800000	0.374098724348308
chr1	21800000	21850000	0.289986774179786
chr1	21850000	21900000	0.465399547762277
chr1	21900000	21950000	0.269657408592517
chr1	21950000	22000000	0.398609155680703
chr1	22000000	22050000	0.5557617645804
chr1	22050000	22100000	0.617368488416741
chr1	22100000	22150000	0.742523145185375
chr1	22150000	22200000	0.456162805580443
chr1	22200000	22250000	0.395793335893169
chr1	22250000	22300000	0.289026835615854
chr1	22300000	22350000	0.738235419599812
chr1	22350000	22400000	0.36863774051794
chr1	22400000	22450000	0.254234395665344
chr1	22450000	22500000	0.334058620248304
chr1	22500000	22550000	0.190174495498955
chr1	22550000	22600000	0.944878194462221
chr1	22600000	22650000	0.425914074832544
chr1	22650000	22700000	0.581680105806562
chr1	22700000	22750000	0.632002218524681
chr1	22750000	22800000	0.707261401936943
chr1	22800000	22850000	0.897649217116771
chr1	22850000	22900000	0.657792567942318
chr1	22900000	22950000	0.111288877511839
chr1	22950000	23000000	0.20638679124536
chr1	23000000	23050000	0.311446734075686
chr1	23050000	23100000	0.416634668714536
chr1	23100000	23150000	0.00127991808524253
chr1	23150000	23200000	0.291160032424592
chr1	23200000	23250000	0.741307223004394
chr1	23250000	23300000	0.0443918255898289
chr1	23300000	23350000	0.113614062033363
chr1	23350000	23400000	0.738832714706259
chr1	23400000	23450000	0.870450957805367
chr1	23450000	23500000	0.148769145441358
chr1	23500000	23550000	0.636823243312428
chr1	23550000	23600000	0.678377917146636
chr1	23600000	23650000	0.199795213106361
chr1	23650000	23700000	0.750799948803277
chr1	23700000	23750000	0.609795639745723
chr1	23750000	23800000	0.219847263108494
chr1	23800000	23850000	0.0235291608003755
chr1	23850000	23900000	0.172319638209821
chr1	23900000	23950000	0.242843124706685
chr1	23950000	24000000	0.14079098937668
chr1	24000000	24050000	0.0295661077691027
chr1	24050000	24100000	0.312982635777977
chr1	24100000	24150000	0.417743931055079
chr1	24150000	24200000	0.438734587653057
chr1	24200000	24250000	0.521395963991638
chr1	24250000	24300000	0.0962925039464141
chr1	24300000	24350000	0.954114936644055
chr1	24350000	24400000	0.217970049916805
chr1	24400000	24450000	0.379389052433978
chr1	24450000	24500000	0.103289389479073
chr1	24500000	24550000	0.891974913605529
chr1	24550000	24600000	0.0588762319211571
chr1	24600000	24650000	0.0162976236187551
chr1	24650000	24700000	0.170293101241521
chr1	24700000	24750000	0.669333162677589
chr1	24750000	24800000	0.321344767268228
chr1	24800000	24850000	0.861640854985281
chr1	24850000	24900000	0.124664021502624
chr1	24900000	24950000	0.163701523102521
chr1	24950000	25000000	0.438051964674261
chr1	25000000	25050000	0.201821750074662
chr1	25050000	25100000	0.362494133708776
chr1	25100000	25150000	0.24768548146252
chr1	25150000	25200000	0.799330176202056
chr1	25250000	25300000	0.210951832416059
chr1	25300000	25350000	0.557404326123128
chr1	25350000	25400000	0.753167797260975
chr1	25400000	25450000	0.646443960919834
chr1	25450000	25500000	0.371048252911814
chr1	25500000	25550000	0.423759546055719
chr1	25550000	25600000	0.632940825120526
chr1	25600000	25650000	0.616045906395324
chr1	25650000	25700000	0.853748026792952
chr1	25700000	25750000	0.716455480182602
chr1	25750000	25800000	0.354857289133495
chr1	25800000	25850000	0.769081445454158
chr1	25850000	25900000	0.546354366653867
chr1	25900000	25950000	0.384871368232433
chr1	25950000	26000000	0.262745850932207
chr1	26000000	26050000	0.782904560774777
chr1	26050000	26100000	0.287170954392252
chr1	26100000	26150000	0.486283544519817
chr1	26150000	26200000	0.168501215922181
chr1	26200000	26250000	0.128525107726439
chr1	26250000	26300000	0.246192243696403
chr1	26300000	26350000	0.633431460386535
chr1	26350000	26400000	0.44553948547293
chr1	26400000	26450000	0.180788429540509
chr1	26450000	26500000	0.612270148043859
chr1	26500000	26550000	0.771854601305516
chr1	26550000	26600000	0.508746106915824
chr1	26600000	26650000	0.0652544903792824
chr1	26650000	26700000	0.258863432740305
chr1	26700000	26750000	0.295554417850591
chr1	26750000	26800000	0.588229020009386
chr1	26800000	26850000	0.17217031443321
chr1	26850000	26900000	0.0782669909125816
chr1	26900000	26950000	0.792845257903494
chr1	26950000	27000000	0.582789368147105
chr1	27000000	27050000	0.542194632876829
chr1	27050000	27100000	0.255109006356926
chr1	27100000	27150000	0.580144204104271
chr1	27150000	27200000	0.18200435172149
chr1	27200000	27250000	0.65192627671829
chr1	27250000	27300000	0.46699944536883
chr1	27300000	27350000	0.94504885020692
chr1	27350000	27400000	0.16144033448526
chr1	27700000	27750000	0.0739366013908443
chr1	27850000	27900000	0.0290541405350058
chr1	27950000	28000000	0.137569862195486
chr1	28000000	28050000	0.14330816161099
chr1	28100000	28150000	0.380626306583045
chr1	28800000	28850000	0.114360680916421
chr1	28850000	28900000	0.321067451683092
chr1	28900000	28950000	0.0952899014463074
chr1	28950000	29000000	0.562865309953496
chr1	29000000	29050000	0.668223900337045
chr1	29100000	29150000	0.55072742011178
chr1	29250000	29300000	0.105038610862238
chr1	29350000	29400000	0.120952259055421
chr1	29400000	29450000	0.0648918469217971
chr1	29450000	29500000	0.409189811852042
chr1	29500000	29550000	0.416741328554972
chr1	29550000	29600000	0.482230470583216
chr1	29600000	29650000	0.0713127693160971
chr1	29650000	29700000	0.0203293655872691
chr1	30000000	30050000	0.13778318187636
chr1	30050000	30100000	0.744613678057938
chr1	30200000	30250000	0.161824309910832
chr1	30250000	30300000	0.687273347839072
chr1	30700000	30750000	0.325995136311276
chr1	30750000	30800000	0.377170527752891
chr1	30900000	30950000	0.612291480011946
chr1	30950000	31000000	0.191475745552285
chr1	31000000	31050000	0.436174751482572
chr1	31050000	31100000	0.755876957208072
chr1	31100000	31150000	0.294573147318572
chr1	31200000	31250000	0.230022611886173
chr1	31250000	31300000	0.535261743248432
chr1	31300000	31350000	0.193523614488673
chr1	31600000	31650000	0.55486582192073
chr1	31650000	31700000	0.594436622722812
chr1	31700000	31750000	0.615213959639916
chr1	31750000	31800000	0.832608046418363
chr1	31900000	31950000	0.280920687742651
chr1	32000000	32050000	0.209693246298904
chr1	32050000	32100000	0.317206365459277
chr1	32100000	32150000	0.441742395153377
chr1	32250000	32300000	0.334122616152566
chr1	32300000	32350000	0.872712146422629
chr1	32500000	32550000	0.0195827467042109
chr1	32550000	32600000	0.722513759119416
chr1	32600000	32650000	0.0307393660139085
chr1	32650000	32700000	0.0970177908613848
chr1	32700000	32750000	0.221361832842698
chr1	32750000	32800000	0.465079568240966
chr1	32800000	32850000	0.228380050343445
chr1	32850000	32900000	0.754341055505781
chr1	32900000	32950000	0.419215836853108
chr1	32950000	33000000	0.568646273305175
chr1	33000000	33050000	0.283779171466359
chr1	33050000	33100000	0.971116515209693
chr1	33100000	33150000	0.163402875549298
chr1	33150000	33200000	0.571014121762874
chr1	33200000	33250000	0.298263577797688
chr1	33250000	33300000	0.151136993899057
chr1	33300000	33350000	0.355923887537864
chr1	33350000	33400000	0.220401894278766
chr1	33400000	33450000	0.820939459874568
chr1	33450000	33500000	0.354153334186612
chr1	33500000	33550000	0.710653184862835
chr1	33550000	33600000	0.994219036648321
chr1	33600000	33650000	0.767289560134818
chr1	33650000	33700000	0.518793463884978
chr1	33700000	33750000	0.365139297751611
chr1	33750000	33800000	0.661696318102308
chr1	33800000	33850000	0.176436708050685
chr1	33850000	33900000	0.286061692051709
chr1	33900000	33950000	0.793890524339776
chr1	33950000	34000000	0.257946158112548
chr1	34000000	34050000	0.734331669439823
chr1	34050000	34100000	0.411451000469303
chr1	34100000	34150000	0.775545031784632
chr1	34150000	34200000	0.744784333802637
chr1	34200000	34250000	0.812236016894919
chr1	34250000	34300000	0.852766756260933
chr1	34300000	34350000	0.786403003541107
chr1	34350000	34400000	0.663808182942958
chr1	34400000	34450000	0.840479542642604
chr1	34450000	34500000	0.957229403984812
chr1	34500000	34550000	0.492853790690729
chr1	34550000	34600000	0.15273689150561
chr1	34600000	34650000	0.35099620290968
chr1	34650000	34700000	0.383207474721618
chr1	34700000	34750000	0.403110200947139
chr1	34750000	34800000	0.646209309270873
chr1	34800000	34850000	0.923034259140748
chr1	34850000	34900000	0.457272067920986
chr1	34900000	34950000	0.379175732753104
chr1	34950000	35000000	0.243355091940782
chr1	35000000	35050000	0.363006100942873
chr1	35050000	35100000	0.42911387004565
chr1	35100000	35150000	0.215431545714408
chr1	35150000	35200000	0.890801655360724
chr1	35200000	35250000	0.190281155339392
chr1	35250000	35300000	0.418746533555186
chr1	35300000	35350000	0.188275950339178
chr1	35350000	35400000	0.185353470711208
chr1	35400000	35450000	0.677097999061393
chr1	35450000	35500000	0.586863774051794
chr1	35500000	35550000	0.038440206493451
chr1	35550000	35600000	0.673322240709928
chr1	35600000	35650000	0.34888433806903
chr1	35650000	35700000	0.294146507956824
chr1	35700000	35750000	0.770297367635138
chr1	35750000	35800000	0.620120312300013
chr1	35800000	35850000	0.297367635138018
chr1	35850000	35900000	0.847433764239089
chr1	35900000	35950000	0.735099620290968
chr1	35950000	36000000	0.563462605059943
chr1	36000000	36050000	0.348095055249797
chr1	36050000	36100000	0.455970817867656
chr1	36100000	36150000	0.434446862067494
chr1	36150000	36200000	0.289602798754213
chr1	36200000	36250000	0.606062545330432
chr1	36250000	36300000	0.593391356286531
chr1	36300000	36350000	0.770937326677759
chr1	36350000	36400000	0.348287042962584
chr1	36400000	36450000	0.837642390886983
chr1	36450000	36500000	0.0409147147915867
chr1	36500000	36550000	0.855497248176117
chr1	36550000	36600000	0.566769060113486
chr1	36600000	36650000	0.596505823627288
chr1	36650000	36700000	0.320832800034131
chr1	36700000	36750000	0.432804300524766
chr1	36750000	36800000	0.957933358931695
chr1	36800000	36850000	0.331797431631042
chr1	36850000	36900000	0.389308417594607
chr1	36900000	36950000	0.903814155894023
chr1	36950000	37000000	0.377618499082725
chr1	37000000	37050000	0.818358291735996
chr1	37050000	37100000	0.431524382439524
chr1	37100000	37150000	0.48585690515807
chr1	37150000	37200000	0.650689022569222
chr1	37200000	37250000	0.523145185374803
chr1	37250000	37300000	0.739216690131832
chr1	37300000	37350000	0.789026835615854
chr1	37350000	37400000	0.519028115533939
chr1	38300000	38350000	0.116963181023081
chr1	38350000	38400000	0.256132940825121
chr1	38400000	38450000	0.0281155339391612
chr1	38450000	38500000	0.121869533683178
chr1	38500000	38550000	0.429049874141388
chr1	38550000	38600000	0.122402832885362
chr1	38600000	38650000	0.0732539784120483
chr1	38650000	38700000	0.150603694696873
chr1	38700000	38750000	0.128951747088186
chr1	38750000	38800000	0.285741712530398
chr1	38800000	38850000	0.0138231153206195
chr1	38850000	38900000	0.15745125645292
chr1	38900000	38950000	0.106019881394257
chr1	38950000	39000000	0.211485131618243
chr1	39000000	39050000	0.688126626562567
chr1	39050000	39100000	0.83514655062076
chr1	39150000	39200000	0.732305132471522
chr1	39250000	39300000	0.344852596100516
chr1	39300000	39350000	0.627565169162507
chr1	39400000	39450000	0.588655659371134
chr1	39450000	39500000	0.610051623362772
chr1	39500000	39550000	0.355070608814369
chr1	39550000	39600000	0.857630444984854
chr1	39600000	39650000	0.841631468919323
chr1	39650000	39700000	0.206322795341098
chr1	39700000	39750000	0.741029907419259
chr1	39750000	39800000	0.21639148427834
chr1	39800000	39850000	0.844681940355817
chr1	39850000	39900000	0.825867144502752
chr1	39900000	39950000	0.734161013695124
chr1	39950000	40000000	0.387324544562481
chr1	40000000	40050000	0.226076197790008
chr1	40050000	40100000	0.953091002175861
chr1	40100000	40150000	0.181855027944878
chr1	40150000	40200000	0.145249370706941
chr1	40200000	40250000	0.868808396262639
chr1	40250000	40300000	0.549703485643585
chr1	40300000	40350000	0.693246298903537
chr1	40350000	40400000	0.425274115789923
chr1	40400000	40450000	0.379794359827638
chr1	40450000	40500000	0.535304407184607
chr1	40500000	40550000	0.311617389820385
chr1	40550000	40600000	0.281048679551175
chr1	40600000	40650000	0.839370280302061
chr1	40650000	40700000	0.218375357310465
chr1	40700000	40750000	0.52096932462989
chr1	40750000	40800000	0.0523059857502454
chr1	40800000	40850000	0.144310764111097
chr1	40850000	40900000	0.157643244165707
chr1	40900000	40950000	0.108707709373267
chr1	40950000	41000000	0.331690771790605
chr1	41000000	41050000	0.281070011519263
chr1	41050000	41100000	0.281709970561884
chr1	41100000	41150000	0.107577115064636
chr1	41150000	41200000	0.483446392764196
chr1	41200000	41250000	0.321536754981015
chr1	41250000	41300000	0.451640428345919
chr1	41300000	41350000	0.169333162677589
chr1	41350000	41400000	0.99748282776569
chr1	41450000	41500000	0.0534579120269636
chr1	41500000	41550000	0.31035880370323
chr1	41550000	41600000	0.877533171210376
chr1	41600000	41650000	0.093732667775929
chr1	41650000	41700000	0.145185374802679
chr1	41700000	41750000	0.942275694355561
chr1	41750000	41800000	0.532744571014122
chr1	41800000	41850000	0.518537480267929
chr1	41850000	41900000	0.5772217244763
chr1	41900000	41950000	0.222876402576902
chr1	41950000	42000000	0.425423439566534
chr1	42000000	42050000	0.32369128375784
chr1	42050000	42100000	0.438862579461581
chr1	42100000	42150000	0.590383548786211
chr1	42150000	42200000	0.059324203250992
chr1	42200000	42250000	0.0642305559110884
chr1	42250000	42300000	0.0264516404283459
chr1	42300000	42350000	0.768036179017876
chr1	42350000	42400000	0.289602798754213
chr1	42400000	42450000	0.426532701907078
chr1	42450000	42500000	0.923396902598234
chr1	42500000	42550000	0.175967404752763
chr1	42550000	42600000	0.705384188745254
chr1	42600000	42650000	0.603716028840821
chr1	42650000	42700000	0.446926063398609
chr1	42700000	42750000	0.613784717778062
chr1	42750000	42800000	0.72151115661931
chr1	42800000	42850000	0.572315371816204
chr1	42850000	42900000	0.338261017961517
chr1	42900000	42950000	0.807734971628483
chr1	42950000	43000000	0.930372456162806
chr1	43000000	43050000	0.408123213447673
chr1	43050000	43100000	0.919301164725458
chr1	43100000	43150000	0.724476300183455
chr1	43150000	43200000	0.791202696360766
chr1	43200000	43250000	0.781389991040573
chr1	43250000	43300000	0.514783053884551
chr1	43300000	43350000	0.754874354707965
chr1	43350000	43400000	0.320576816417083
chr1	43400000	43450000	0.0897649217116772
chr1	43450000	43500000	0.405691369085712
chr1	43500000	43550000	0.817249029395452
chr1	43550000	43600000	0.451597764409744
chr1	43600000	43650000	0.333226673492896
chr1	43650000	43700000	0.770809334869235
chr1	43700000	43750000	0.660757711506464
chr1	43750000	43800000	0.237040829386919
chr1	43800000	43850000	0.303489909979095
chr1	43850000	43900000	0.473655019412091
chr1	43900000	43950000	0.11453133666112
chr1	43950000	44000000	0.576880412986902
chr1	44000000	44050000	0.0529032808566918
chr1	44050000	44100000	0.212914373480097
chr1	44100000	44150000	0.0396347967063442
chr1	44150000	44200000	0.611459533256538
chr1	44200000	44250000	0.0473569691539741
chr1	44250000	44300000	0.0235504927684628
chr1	44300000	44350000	0.709053287256282
chr1	44350000	44400000	0.896774606425189
chr1	44400000	44450000	0.686398737147489
chr1	44450000	44500000	0.136311276078331
chr1	44500000	44550000	0.454285592388754
chr1	44550000	44600000	0.593732667775929
chr1	44600000	44650000	0.374418703869619
chr1	44650000	44700000	0.169333162677589
chr1	44700000	44750000	0.518153504842357
chr1	44750000	44800000	0.0155296727676095
chr1	44800000	44850000	0.514655062076027
chr1	44850000	44900000	0.29060540125432
chr1	44900000	44950000	0.546354366653867
chr1	44950000	45000000	0.0491915184094884
chr1	45000000	45050000	0.363283416528009
chr1	45050000	45100000	0.879303724561628
chr1	45100000	45150000	0.376146593284696
chr1	45150000	45200000	0.521502623832075
chr1	45200000	45250000	0.00194120909595119
chr1	45250000	45300000	0.196190110499595
chr1	45350000	45400000	0.140556337727719
chr1	45400000	45450000	0.46488758052818
chr1	45450000	45500000	0.309313537266948
chr1	45500000	45550000	0.930649771747942
chr1	45550000	45600000	0.602542770596015
chr1	45600000	45650000	0.770212039762789
chr1	45650000	45700000	0.687380007679508
chr1	45700000	45750000	0.286850974870942
chr1	45750000	45800000	0.109262340543539
chr1	45800000	45850000	0.168863859379666
chr1	45850000	45900000	0.0987456802764624
chr1	45900000	45950000	0.0435812108025087
chr1	45950000	46000000	0.277763556465719
chr1	46000000	46050000	0.315670463756986
chr1	46050000	46100000	0.818550279448782
chr1	46100000	46150000	0.426042066641068
chr1	46150000	46200000	0.210333205341525
chr1	46200000	46250000	0.471777806220402
chr1	46250000	46300000	0.647851870813601
chr1	46300000	46350000	0.764132428857886
chr1	46350000	46400000	0.767630871624216
chr1	46400000	46450000	0.0505780963351679
chr1	46450000	46500000	0.486475532232604
chr1	46500000	46550000	0.298028926148726
chr1	46550000	46600000	0.780110072955331
chr1	46600000	46650000	0.287256282264602
chr1	46650000	46700000	0.188190622466829
chr1	46700000	46750000	0.45577883015487
chr1	46750000	46800000	0.645398694483553
chr1	46800000	46850000	0.133580784163147
chr1	46850000	46900000	0.0383548786211015
chr1	46900000	46950000	0.242395153376851
chr1	46950000	47000000	0.00155723367037841
chr1	47000000	47050000	0.32059814838517
chr1	47050000	47100000	0.0846452493707069
chr1	47100000	47150000	0.00196254106403859
chr1	47150000	47200000	0.540829386919237
chr1	47200000	47250000	0.132108878365118
chr1	47250000	47300000	0.239280686036094
chr1	47300000	47350000	0.116451213788984
chr1	47350000	47400000	0.545629079738897
chr1	47400000	47450000	0.132876829216264
chr1	47450000	47500000	0.379133068816929
chr1	47500000	47550000	0.0248304108537054
chr1	47550000	47600000	0.671167711933103
chr1	47600000	47650000	0.693310294807799
chr1	47650000	47700000	0.536520329365587
chr1	47700000	47750000	0.0874824011263279
chr1	47750000	47800000	0.290861384871368
chr1	47800000	47850000	0.0697555356457187
chr1	47850000	47900000	0.28198728614702
chr1	47900000	47950000	0.556124408037886
chr1	47950000	48000000	0.296045053116601
chr1	48000000	48050000	0.393233499722684
chr1	48050000	48100000	0.838666325355177
chr1	48100000	48150000	0.771001322582021
chr1	48150000	48200000	0.475489568667605
chr1	48200000	48250000	0.88147958530654
chr1	48250000	48300000	0.899739749989334
chr1	48300000	48350000	0.826784419130509
chr1	48350000	48400000	0.285443064977175
chr1	48400000	48450000	0.463884978028073
chr1	48450000	48500000	0.836703784291139
chr1	48500000	48550000	0.469900593028713
chr1	48550000	48600000	0.413968172703614
chr1	48600000	48650000	0.850633559452195
chr1	48650000	48700000	0.55584709245275
chr1	48700000	48750000	0.258863432740305
chr1	48750000	48800000	0.350505567643671
chr1	48800000	48850000	0.0382268868125774
chr1	48850000	48900000	0.441507743504416
chr1	48900000	48950000	0.263364478006741
chr1	48950000	49000000	0.42749264047101
chr1	49000000	49050000	0.9119629677034
chr1	49050000	49100000	0.20988523401169
chr1	49100000	49150000	0.744635010026025
chr1	49150000	49200000	0.0976364179359188
chr1	49200000	49250000	0.436217415418746
chr1	49250000	49300000	0.390332352062801
chr1	49300000	49350000	0.297538290882717
chr1	49350000	49400000	0.258138145825334
chr1	49400000	49450000	0.794893126839882
chr1	49450000	49500000	0.0283075216519476
chr1	49500000	49550000	0.681065745125645
chr1	49550000	49600000	0.0227612099492299
chr1	49600000	49650000	0.689982507786168
chr1	49650000	49700000	0.235206280131405
chr1	49700000	49750000	0.86733649046461
chr1	49750000	49800000	0.919215836853108
chr1	49800000	49850000	0.825675156789965
chr1	49850000	49900000	0.0847732411792312
chr1	49900000	49950000	0.116131234267674
chr1	49950000	50000000	0.688787917573275
chr1	50000000	50050000	0.794317163701523
chr1	50050000	50100000	0.856627842484748
chr1	50100000	50150000	0.280430052476642
chr1	50150000	50200000	0.962541064038568
chr1	50200000	50250000	0.177353982678442
chr1	50250000	50300000	0.282307265668331
chr1	50300000	50350000	0.149515764324417
chr1	50350000	50400000	0.0586629122402833
chr1	50400000	50450000	0.305879090404881
chr1	50450000	50500000	0.83864499338709
chr1	50500000	50550000	0.903984811638722
chr1	50550000	50600000	0.523401168991851
chr1	50600000	50650000	0.103865352617432
chr1	50650000	50700000	0.717756730235932
chr1	50700000	50750000	0.298092922052989
chr1	50750000	50800000	0.663210887836512
chr1	50800000	50850000	0.448803276590298
chr1	50850000	50900000	0.286786978966679
chr1	50900000	50950000	0.522590554204531
chr1	50950000	51000000	0.0936686718716668
chr1	51000000	51050000	0.0460343871325568
chr1	51050000	51100000	0.496885532659243
chr1	51100000	51150000	0.399569094244635
chr1	51150000	51200000	0.575237851444174
chr1	51200000	51250000	0.538930841759461
chr1	51250000	51300000	0.472204445582149
chr1	51300000	51350000	0.540360083621315
chr1	51350000	51400000	0.376018601476172
chr1	51400000	51450000	0.611075557830965
chr1	51450000	51500000	0.12152822219378
chr1	51500000	51550000	0.0779683433593583
chr1	51550000	51600000	0.213874312044029
chr1	51600000	51650000	0.0737659456461454
chr1	51650000	51700000	0.344020649345109
chr1	51700000	51750000	0.547442297026324
chr1	51750000	51800000	0.116472545757072
chr1	51800000	51850000	0.477686761380605
chr1	51850000	51900000	0.477857417125304
chr1	51900000	51950000	0.617048508895431
chr1	51950000	52000000	0.696894065446478
chr1	52000000	52050000	0.404112803447246
chr1	52050000	52100000	0.450467170101113
chr1	52100000	52150000	0.678292589274286
chr1	52150000	52200000	0.247792141302957
chr1	52250000	52300000	0.249136055292461
chr1	52300000	52350000	0.0752591834122616
chr1	52350000	52400000	0.459959895899996
chr1	52400000	52450000	0.518836127821153
chr1	52450000	52500000	0.716476812150689
chr1	52500000	52550000	0.500085327872349
chr1	52550000	52600000	0.0933700243184437
chr1	52600000	52650000	0.423930201800418
chr1	52650000	52700000	0.36343274030462
chr1	52700000	52750000	0.837173087589061
chr1	52750000	52800000	0.755300994069713
chr1	52800000	52850000	0.967148769145441
chr1	52850000	52900000	0.213746320235505
chr1	52900000	52950000	0.923524894406758
chr1	52950000	53000000	0.340884850036264
chr1	53000000	53050000	0.275993003114467
chr1	53050000	53100000	0.793890524339776
chr1	53100000	53150000	0.197022057255002
chr1	53150000	53200000	0.748154784760442
chr1	53200000	53250000	0.142582874696019
chr1	53250000	53300000	0.376231921157046
chr1	53300000	53350000	0.349332309398865
chr1	53350000	53400000	0.235206280131405
chr1	53400000	53450000	0.630978284056487
chr1	53450000	53500000	0.234502325184522
chr1	53500000	53550000	0.241605870557618
chr1	53550000	53600000	0.107107811766714
chr1	53600000	53650000	0.222663082896028
chr1	53650000	53700000	0.254575707154742
chr1	53700000	53750000	0.301036733649046
chr1	53750000	53800000	0.437070694142242
chr1	53800000	53850000	0.202099065659798
chr1	53850000	53900000	0.749413370877597
chr1	53900000	53950000	0.700605827893682
chr1	53950000	54000000	0.203613635394001
chr1	54000000	54050000	0.465058236272879
chr1	54050000	54100000	0.337450403174197
chr1	54100000	54150000	0.141964247621486
chr1	54150000	54200000	0.419215836853108
chr1	54200000	54250000	0.381778232859764
chr1	54250000	54300000	0.180425786083024
chr1	54300000	54350000	0.266692265028372
chr1	54350000	54400000	0.535795042450616
chr1	54400000	54450000	0.75670890396348
chr1	54450000	54500000	0.813430607107812
chr1	54500000	54550000	0.371816203762959
chr1	54550000	54600000	0.109688979905286
chr1	54600000	54650000	0.736379538376211
chr1	54650000	54700000	0.322134050087461
chr1	54700000	54750000	0.301164725457571
chr1	54750000	54800000	0.211058492256496
chr1	54800000	54850000	0.762831178804557
chr1	54850000	54900000	0.964482273134519
chr1	54900000	54950000	0.322262041895985
chr1	54950000	55000000	0.232369128375784
chr1	55000000	55050000	0.447438030632706
chr1	55050000	55100000	0.36001962541064
chr1	55100000	55150000	0.449059260207347
chr1	55150000	55200000	0.262575195187508
chr1	55200000	55250000	0.216732795767738
chr1	55250000	55300000	0.230790562737318
chr1	55300000	55350000	0.190195827467042
chr1	55350000	55400000	0.409211143820129
chr1	55400000	55450000	0.770382695507488
chr1	55450000	55500000	0.686889372413499
chr1	55500000	55550000	0.520692009044754
chr1	55550000	55600000	0.577584367933786
chr1	55600000	55650000	0.462178420581083
chr1	55650000	55700000	0.0961005162336277
chr1	55700000	55750000	0.779320790136098
chr1	55750000	55800000	0.0407013951107129
chr1	55800000	55850000	0.622168181236401
chr1	55850000	55900000	0.768398822475362
chr1	55900000	55950000	0.393126839882248
chr1	55950000	56000000	0.887708519988054
chr1	56000000	56050000	0.889457741371219
chr1	56050000	56100000	0.362366141900252
chr1	56100000	56150000	0.90392081573446
chr1	56150000	56200000	0.256346260505994
chr1	56200000	56250000	0.128802423311575
chr1	56250000	56300000	0.157856563846581
chr1	56300000	56350000	0.192990315286488
chr1	56350000	56400000	0.677311318742267
chr1	56400000	56450000	0.306135074021929
chr1	56450000	56500000	0.474401638295149
chr1	56500000	56550000	0.491531208669312
chr1	56550000	56600000	0.0462477068134306
chr1	56600000	56650000	0.535368403088869
chr1	56650000	56700000	0.492085839839584
chr1	56700000	56750000	0.636247280174069
chr1	56750000	56800000	6.3995904262093e-05
chr1	56800000	56850000	0.110179615171296
chr1	56850000	56900000	0.455458850633559
chr1	56900000	56950000	0.71720209906566
chr1	56950000	57000000	0.07510985963565
chr1	57000000	57050000	0.457464055633773
chr1	57050000	57100000	0.478262724518964
chr1	57100000	57150000	0.0406800631426255
chr1	57150000	57200000	0.206941422415632
chr1	57200000	57250000	0.510196680745766
chr1	57250000	57300000	0.671722343103375
chr1	57300000	57350000	0.119800332778702
chr1	57350000	57400000	0.132706173471564
chr1	57400000	57450000	0.402235590255557
chr1	57450000	57500000	0.668373224113657
chr1	57500000	57550000	0.103844020649345
chr1	57550000	57600000	0.564742523145185
chr1	57600000	57650000	0.479606638508469
chr1	57650000	57700000	0.335509194078246
chr1	57700000	57750000	0.551388711122488
chr1	57750000	57800000	0.375570630146337
chr1	57800000	57850000	0.797730278595503
chr1	57850000	57900000	0.846345833866633
chr1	57900000	57950000	0.0386108622381501
chr1	57950000	58000000	0.402576901744955
chr1	58000000	58050000	0.598703016340288
chr1	58050000	58100000	0.744784333802637
chr1	58100000	58150000	0.540786722983062
chr1	58150000	58200000	0.288344212637058
chr1	58200000	58250000	0.858206408123213
chr1	58250000	58300000	0.75361576859081
chr1	58300000	58350000	0.832949357907761
chr1	58350000	58400000	0.458210674516831
chr1	58400000	58450000	0.330688169290499
chr1	58450000	58500000	0.359507658176543
chr1	58500000	58550000	0.216028840820854
chr1	58550000	58600000	0.528563505268996
chr1	58600000	58650000	0.34327403046205
chr1	58650000	58700000	0.770297367635138
chr1	58700000	58750000	0.0254490379282393
chr1	58750000	58800000	0.635543325227185
chr1	58800000	58850000	0.404198131319596
chr1	58850000	58900000	0.118499082725372
chr1	58900000	58950000	0.428025939673194
chr1	58950000	59000000	0.247408165877384
chr1	59000000	59050000	0.57120610947566
chr1	59050000	59100000	0.523785144417424
chr1	59100000	59150000	0.641772259908699
chr1	59150000	59200000	0.770937326677759
chr1	59200000	59250000	0.314219889927045
chr1	59250000	59300000	0.513695123512095
chr1	59300000	59350000	0.0222279107470456
chr1	59350000	59400000	0.193566278424848
chr1	59400000	59450000	0.285080421519689
chr1	59450000	59500000	0.228529374120056
chr1	59500000	59550000	0.668309228209395
chr1	59550000	59600000	0.734310337471735
chr1	59600000	59650000	0.28198728614702
chr1	59650000	59700000	0.105614574000597
chr1	59700000	59750000	0.120973591023508
chr1	59750000	59800000	0.44253167797261
chr1	59800000	59850000	0.736080890822987
chr1	59850000	59900000	0.701245786936303
chr1	59900000	59950000	0.358953027006272
chr1	59950000	60000000	0.671807670975724
chr1	60000000	60050000	0.966274158453859
chr1	60050000	60100000	0.598169717138103
chr1	60100000	60150000	0.00209053287256278
chr1	60150000	60200000	0.328490976577499
chr1	60200000	60250000	0.716071504757029
chr1	60250000	60300000	0.464268953453646
chr1	60300000	60350000	0.806775033064551
chr1	60350000	60400000	0.541362686121422
chr1	60400000	60450000	0.0994283032552583
chr1	60450000	60500000	0.533661845641879
chr1	60500000	60550000	0.232369128375784
chr1	60550000	60600000	0.208114680660438
chr1	60600000	60650000	0.324075259183412
chr1	60650000	60700000	0.688595929860489
chr1	60700000	60750000	0.506335594521951
chr1	60750000	60800000	0.299308844233969
chr1	60800000	60850000	0.808310934766842
chr1	60850000	60900000	0.10851572166048
chr1	60900000	60950000	0.309590852852084
chr1	60950000	61000000	0.462157088612995
chr1	61000000	61050000	0.787405606041213
chr1	61050000	61100000	0.269529416783992
chr1	61100000	61150000	0.275438371944196
chr1	61150000	61200000	0.920687742651137
chr1	61200000	61250000	0.405051410043091
chr1	61250000	61300000	0.400187721319169
chr1	61300000	61350000	0.028499509364734
chr1	61350000	61400000	0.0506634242075173
chr1	61400000	61450000	0.0175775417039976
chr1	61450000	61500000	0.000362643457485379
chr1	61500000	61550000	0.00234651648961137
chr1	61550000	61600000	0.0088954306924357
chr1	61600000	61650000	0.0124578693630274
chr1	61650000	61700000	0.022654550108793
chr1	61700000	61750000	0.151179657835232
chr1	61750000	61800000	0.104974614957976
chr1	61800000	61850000	0.732923759546056
chr1	61850000	61900000	0.0948419301164726
chr1	61900000	61950000	0.903408848500363
chr1	61950000	62000000	0.0619480353257391
chr1	62000000	62050000	0.400998336106489
chr1	62050000	62100000	0.067899654422117
chr1	62100000	62150000	0.0935833439993173
chr1	62150000	62200000	0.486624856009215
chr1	62200000	62250000	0.310785443064977
chr1	62250000	62300000	0.0268142838858313
chr1	62300000	62350000	0.348244379026409
chr1	62350000	62400000	0.0670677076667093
chr1	62400000	62450000	0.0613934041554673
chr1	62450000	62500000	0.355518580144204
chr1	62550000	62600000	0.0504927684628184
chr1	62600000	62650000	0.144524083791971
chr1	62650000	62700000	0.126882546183711
chr1	62700000	62750000	0.295597081786766
chr1	62750000	62800000	0.0749818678271257
chr1	62800000	62850000	0.102478774691753
chr1	62850000	62900000	0.625602628098468
chr1	62900000	62950000	0.834698579290925
chr1	62950000	63000000	0.316673066257093
chr1	63000000	63050000	0.266329621570886
chr1	63050000	63100000	0.473228380050343
chr1	63100000	63150000	0.108153078202995
chr1	63150000	63200000	0.360808908229873
chr1	63200000	63250000	0.959298604889287
chr1	63250000	63300000	0.457272067920986
chr1	63300000	63350000	0.339967575408507
chr1	63350000	63400000	0.102478774691753
chr1	63400000	63450000	0.197747344169973
chr1	63450000	63500000	0.898459831904092
chr1	63500000	63550000	0.167007978156065
chr1	63550000	63600000	0.332949357907761
chr1	63600000	63650000	0.682537650923674
chr1	63650000	63700000	0.353897350569564
chr1	63700000	63750000	0.388241819190238
chr1	63750000	63800000	0.565510473996331
chr1	63800000	63850000	0.181620376295917
chr1	63850000	63900000	0.154464780920688
chr1	63900000	63950000	0.212338410341738
chr1	63950000	64000000	0.0726566833056018
chr1	64000000	64050000	0.0636119288365544
chr1	64050000	64100000	0.205469516617603
chr1	64100000	64150000	0.110030291394684
chr1	64150000	64200000	0.258180809761509
chr1	64200000	64250000	0.00571696744741668
chr1	64250000	64300000	0.285976364179359
chr1	64300000	64350000	0.371880199667221
chr1	64350000	64400000	0.467383420794403
chr1	64400000	64450000	0.435556124408038
chr1	64450000	64500000	0.502986475532233
chr1	64500000	64550000	0.67249029395452
chr1	64550000	64600000	0.474806945688809
chr1	64600000	64650000	0.325995136311276
chr1	64650000	64700000	0.559132215538206
chr1	64700000	64750000	0.156299330176202
chr1	64750000	64800000	0.334911898971799
chr1	64800000	64850000	0.15964844916592
chr1	64850000	64900000	0.511028627501173
chr1	64900000	64950000	0.689150561030761
chr1	64950000	65000000	0.980161269678741
chr1	65000000	65050000	0.904048807542984
chr1	65050000	65100000	0.949827211058492
chr1	65100000	65150000	0.387281880626307
chr1	65150000	65200000	0.694206237467469
chr1	65200000	65250000	0.322134050087461
chr1	65250000	65300000	0.283309868168437
chr1	65300000	65350000	0.609113016766927
chr1	65350000	65400000	0.815307820299501
chr1	65400000	65450000	0.504863688723922
chr1	65450000	65500000	0.597316438414608
chr1	65500000	65550000	0.417487947438031
chr1	65550000	65600000	0.631255599641623
chr1	65600000	65650000	0.875314646529289
chr1	65650000	65700000	0.825099193651606
chr1	65700000	65750000	0.608046418362558
chr1	65750000	65800000	0.283224540296088
chr1	65800000	65850000	0.501663893510815
chr1	65850000	65900000	0.560369469687273
chr1	65900000	65950000	0.332010751311916
chr1	65950000	66000000	0.0383335466530142
chr1	66000000	66050000	0.262852510772644
chr1	66050000	66100000	0.709565254490379
chr1	66100000	66150000	0.327680361790179
chr1	66150000	66200000	0.59535389735057
chr1	66200000	66250000	0.641814923844874
chr1	66250000	66300000	0.41456546781006
chr1	66300000	66350000	0.226524169119843
chr1	66350000	66400000	0.0447331370792269
chr1	66400000	66450000	0.0947566022441231
chr1	66450000	66500000	0.112526131660907
chr1	66500000	66550000	0.143116173898204
chr1	66550000	66600000	0.00339178292589271
chr1	66600000	66650000	0.00138657792567942
chr1	66650000	66700000	0.0181321728742694
chr1	66700000	66750000	0.646443960919834
chr1	66750000	66800000	0.0386535261743248
chr1	66800000	66850000	0.119800332778702
chr1	66850000	66900000	0.033213874312044
chr1	66900000	66950000	0.0777336917103972
chr1	66950000	67000000	0.188297282307266
chr1	67000000	67050000	0.0682196339434277
chr1	67050000	67100000	0.40432612312812
chr1	67150000	67200000	0.219633943427621
chr1	67200000	67250000	0.527091599470967
chr1	67250000	67300000	0.0635692649003797
chr1	67300000	67350000	0.0106019881394257
chr1	67350000	67400000	0.770937326677759
chr1	67400000	67450000	0.209991893852127
chr1	67450000	67500000	0.0396347967063442
chr1	67500000	67550000	0.157600580229532
chr1	67550000	67600000	0.705896155979351
chr1	67600000	67650000	0.0292674602158796
chr1	67650000	67700000	0.386044626477239
chr1	67700000	67750000	0.500341311489398
chr1	67750000	67800000	0.247621485558258
chr1	67800000	67850000	0.23264644396092
chr1	67850000	67900000	0.423354238662059
chr1	67900000	67950000	0.698451299116857
chr1	67950000	68000000	0.246341567473015
chr1	68000000	68050000	0.499253381116942
chr1	68100000	68150000	0.331157472588421
chr1	68150000	68200000	0.502730491915184
chr1	68200000	68250000	0.402043602542771
chr1	68300000	68350000	0.23955800162123
chr1	68350000	68400000	0.559089551602031
chr1	68400000	68450000	0.514761721916464
chr1	68450000	68500000	0.0322965996842869
chr1	68500000	68550000	0.754725030931354
chr1	68550000	68600000	0.430777763556466
chr1	68650000	68700000	0.0308886897905201
chr1	68700000	68750000	0.141942915653398
chr1	68750000	68800000	0.600366909851103
chr1	68800000	68850000	0.0644652075600495
chr1	68850000	68900000	0.421711677119331
chr1	68900000	68950000	0.647915866717863
chr1	68950000	69000000	0.395665344084645
chr1	69050000	69100000	0.671103716028841
chr1	69100000	69150000	0.246938862579462
chr1	69150000	69200000	0.486987499466701
chr1	69200000	69250000	0.392806860360937
chr1	69250000	69300000	0.535048423567558
chr1	69300000	69350000	0.335125218652673
chr1	69350000	69400000	0.0430479116003243
chr1	69450000	69500000	0.19776867613806
chr1	69500000	69550000	0.57803233926362
chr1	69550000	69600000	0.243056444387559
chr1	69600000	69650000	0.355923887537864
chr1	69650000	69700000	0.503626434574854
chr1	69700000	69750000	0.556337727718759
chr1	69750000	69800000	0.713575664490806
chr1	69800000	69850000	0.779214130295661
chr1	69850000	69900000	0.835039890780323
chr1	69900000	69950000	0.0167029310124152
chr1	69950000	70000000	0.11421135713981
chr1	70000000	70050000	0.413072230043944
chr1	70050000	70100000	0.276419642476215
chr1	70150000	70200000	0.671573019326763
chr1	70200000	70250000	0.641302956610777
chr1	70250000	70300000	0.123618755066342
chr1	70300000	70350000	0.218972652416912
chr1	70350000	70400000	0.65672596953795
chr1	70400000	70450000	0.218951320448825
chr1	70450000	70500000	0.444856862494134
chr1	70500000	70550000	0.102329450915141
chr1	70550000	70600000	0.248240112632792
chr1	70600000	70650000	0.684180212466402
chr1	70650000	70700000	0.00125858611715512
chr1	70700000	70750000	0.171103716028841
chr1	70750000	70800000	0.185545458423994
chr1	70800000	70850000	0.141558940227825
chr1	70850000	70900000	0.573552625965272
chr1	70900000	70950000	0.707560049490166
chr1	70950000	71000000	0.394022782541917
chr1	71000000	71050000	0.553991211229148
chr1	71050000	71100000	0.355326592431418
chr1	71100000	71150000	0.316054439182559
chr1	71150000	71200000	0.738086095823201
chr1	71200000	71250000	0.580741499210717
chr1	71250000	71300000	0.251119928324587
chr1	71300000	71350000	0.550898075856479
chr1	71350000	71400000	0.959746576219122
chr1	71400000	71450000	0.653803489909979
chr1	71450000	71500000	0.829024275779683
chr1	71500000	71550000	0.703123000127992
chr1	71550000	71600000	0.876871880199667
chr1	71600000	71650000	0.930201800418107
chr1	71650000	71700000	0.508916762660523
chr1	71700000	71750000	0.371496224241649
chr1	71750000	71800000	0.575237851444174
chr1	71800000	71850000	0.371453560305474
chr1	71850000	71900000	0.392358889031102
chr1	71900000	71950000	0.957378727761423
chr1	71950000	72000000	0.62144289432143
chr1	72000000	72050000	0.988822048722215
chr1	72050000	72100000	0.690665130764964
chr1	72100000	72150000	0.451107129143735
chr1	72150000	72200000	0.62314945176842
chr1	72200000	72250000	0.643372157515252
chr1	72250000	72300000	0.959063953240326
chr1	72300000	72350000	0.810636119288366
chr1	72350000	72400000	0.770873330773497
chr1	72400000	72450000	0.665813387943172
chr1	72450000	72500000	0.678697896667947
chr1	72500000	72550000	0.685652118264431
chr1	72550000	72600000	0.299735483595717
chr1	72600000	72650000	0.986603524041128
chr1	72650000	72700000	0.662528264857716
chr1	72700000	72750000	0.827403046205043
chr1	72750000	72800000	0.374674687486668
chr1	72800000	72850000	0.386044626477239
chr1	72850000	72900000	0.736379538376211
chr1	72900000	72950000	0.136311276078331
chr1	72950000	73000000	0.378258458125347
chr1	73000000	73050000	0.309206877426511
chr1	73050000	73100000	0.115533939161227
chr1	73100000	73150000	0.226993472417765
chr1	73150000	73200000	0.328490976577499
chr1	73200000	73250000	0.341930116472546
chr1	73250000	73300000	0.715474209650582
chr1	73300000	73350000	0.878599769614745
chr1	73350000	73400000	0.239280686036094
chr1	73400000	73450000	0.23776611630189
chr1	73450000	73500000	0.225286914970775
chr1	73500000	73550000	0.536435001493238
chr1	73550000	73600000	0.554716498144119
chr1	73600000	73650000	0.90464610264943
chr1	73650000	73700000	0.632962157088613
chr1	73700000	73750000	0.0897222577755024
chr1	73750000	73800000	0.550343444686207
chr1	73800000	73850000	0.732475788216221
chr1	73850000	73900000	0.931673706216136
chr1	73900000	73950000	0.711911770979991
chr1	73950000	74000000	0.352233457058748
chr1	74000000	74050000	0.39961175818081
chr1	74050000	74100000	0.895686676052733
chr1	74100000	74150000	0.234310337471735
chr1	74150000	74200000	0.695934126882546
chr1	74200000	74250000	0.0824053927215325
chr1	74250000	74300000	0.503946414096164
chr1	74300000	74350000	0.35229745296301
chr1	74350000	74400000	0.319894193438287
chr1	74400000	74450000	0.220380562310679
chr1	74450000	74500000	0.510388668458552
chr1	74500000	74550000	0.453688297282307
chr1	74550000	74600000	0.312555996416229
chr1	74600000	74650000	0.337173087589061
chr1	74650000	74700000	0.572848671018388
chr1	74700000	74750000	0.373522761209949
chr1	74750000	74800000	0.315414480139938
chr1	74800000	74850000	0.58234139681727
chr1	74850000	74900000	0.352062801314049
chr1	74900000	74950000	0.49008063483937
chr1	74950000	75000000	0.360190281155339
chr1	75000000	75050000	0.228572038056231
chr1	75100000	75150000	0.0949272579888221
chr1	75150000	75200000	0.537757583514655
chr1	75200000	75250000	0.416634668714536
chr1	75250000	75300000	0.542045309100218
chr1	75300000	75350000	0.304876487904774
chr1	75350000	75400000	0.555697768676138
chr1	75400000	75450000	0.275502367848458
chr1	75450000	75500000	0.618989717991382
chr1	75500000	75550000	0.331157472588421
chr1	75550000	75600000	0.476321515423013
chr1	75600000	75650000	0.286936302743291
chr1	75650000	75700000	0.0504501045266437
chr1	75700000	75750000	0.0793549212850377
chr1	75750000	75800000	0.160672383634114
chr1	75800000	75850000	0.106937156022015
chr1	75850000	75900000	0.107001151926277
chr1	75900000	75950000	0.290328085669184
chr1	75950000	76000000	0.11623789410811
chr1	76000000	76050000	0.430287128290456
chr1	76050000	76100000	0.274947736678186
chr1	76100000	76150000	0.0475062929305857
chr1	76150000	76200000	0.825333845300567
chr1	76200000	76250000	0.66094969921925
chr1	76250000	76300000	0.115000639959043
chr1	76300000	76350000	0.219825931140407
chr1	76350000	76400000	0.446286104355988
chr1	76400000	76450000	0.341311489398012
chr1	76450000	76500000	0.148811809377533
chr1	76500000	76550000	0.73044925124792
chr1	76550000	76600000	0.3626221255173
chr1	76600000	76650000	0.67769529416784
chr1	76650000	76700000	0.135649985067622
chr1	76700000	76750000	0.00618627074533895
chr1	76750000	76800000	0.483275737019497
chr1	76800000	76850000	0.792823925935407
chr1	76850000	76900000	0.0415120098980332
chr1	76900000	76950000	0.237467468748667
chr1	76950000	77000000	0.0588975638892444
chr1	77000000	77050000	0.183689577200392
chr1	77050000	77100000	0.127095865864585
chr1	77100000	77150000	0.215730193267631
chr1	77150000	77200000	0.443576944408891
chr1	77200000	77250000	0.175882076880413
chr1	77250000	77300000	0.622445496821537
chr1	77300000	77350000	0.571910064422544
chr1	77350000	77400000	0.329237595460557
chr1	77400000	77450000	0.568987584794573
chr1	77450000	77500000	0.732667775929007
chr1	77500000	77550000	0.818955586842442
chr1	77550000	77600000	0.97472161781646
chr1	77600000	77650000	0.664149494432356
chr1	77650000	77700000	0.15403814155894
chr1	77700000	77750000	0.48325440505141
chr1	77750000	77800000	0.275822347369768
chr1	77800000	77850000	0.325995136311276
chr1	77850000	77900000	0.364691326421776
chr1	77950000	78000000	0.359806305729767
chr1	78000000	78050000	0.260697981995819
chr1	78050000	78100000	0.84416997312172
chr1	78200000	78250000	0.582405392721532
chr1	78250000	78300000	0.475169589146295
chr1	78300000	78350000	0.504287725585562
chr1	78350000	78400000	0.0865651264985707
chr1	78400000	78450000	0.185545458423994
chr1	78450000	78500000	0.707944024915739
chr1	78500000	78550000	0.243163104227996
chr1	78550000	78600000	0.310977430777764
chr1	78600000	78650000	0.905115405947353
chr1	78650000	78700000	0.179188531933956
chr1	78700000	78750000	0.131490251290584
chr1	78750000	78800000	0.261615256623576
chr1	78800000	78850000	0.780366056572379
chr1	78850000	78900000	0.832885362003498
chr1	78900000	78950000	0.226438841247493
chr1	78950000	79000000	0.016404283459192
chr1	79000000	79050000	0.736166218695337
chr1	79050000	79100000	0.544199837877043
chr1	79100000	79150000	0.841994112376808
chr1	79150000	79200000	0.368765732326464
chr1	79200000	79250000	0.505994283032553
chr1	79300000	79350000	0.98747813473271
chr1	79350000	79400000	0.0105379922351636
chr1	79400000	79450000	0.768718801996672
chr1	79450000	79500000	0.307798967532745
chr1	79500000	79550000	0.964759588719655
chr1	79550000	79600000	0.576368445752805
chr1	79600000	79650000	0.341588804983148
chr1	79650000	79700000	0.165386748581424
chr1	79700000	79750000	0.219633943427621
chr1	79750000	79800000	0.807606979819958
chr1	79800000	79850000	0.426383378130466
chr1	79850000	79900000	0.850505567643671
chr1	79900000	79950000	0.0474209650582362
chr1	79950000	80000000	0.546162378941081
chr1	80000000	80050000	0.394705405520713
chr1	80050000	80100000	0.679188531933956
chr1	80100000	80150000	0.324736550194121
chr1	80150000	80200000	0.182878962413072
chr1	80200000	80250000	0.74068859592986
chr1	80250000	80300000	0.648214514271087
chr1	80350000	80400000	0.77117197832672
chr1	80400000	80450000	0.338517001578566
chr1	80450000	80500000	0.0305687102692095
chr1	80500000	80550000	0.394556081744102
chr1	80550000	80600000	0.670143777464909
chr1	80600000	80650000	0.220316566406417
chr1	80650000	80700000	0.21980459917232
chr1	80700000	80750000	0.101412176287384
chr1	80750000	80800000	0.507252869149708
chr1	80800000	80850000	0.719377959810572
chr1	80850000	80900000	0.867592474081659
chr1	80900000	80950000	0.211314475873544
chr1	81350000	81400000	0.322923332906694
chr1	81450000	81500000	0.0124152054268527
chr1	81600000	81650000	0.112206152139596
chr1	81650000	81700000	0.571184777507573
chr1	81700000	81750000	0.151094329962882
chr1	82000000	82050000	0.292738598063057
chr1	82200000	82250000	0.340522206578779
chr1	82250000	82300000	0.112142156235334
chr1	82300000	82350000	0.0625453304321857
chr1	82350000	82400000	0.787832245402961
chr1	82400000	82450000	0.352873416101369
chr1	82450000	82500000	0.51715090234225
chr1	82500000	82550000	0.649537096292504
chr1	82550000	82600000	0.547954264260421
chr1	82600000	82650000	0.78881351593498
chr1	82650000	82700000	0.47984129015743
chr1	82700000	82750000	0.12063227953411
chr1	82750000	82800000	0.556636375271983
chr1	82800000	82850000	0.377682494986987
chr1	82850000	82900000	0.690665130764964
chr1	82900000	82950000	0.874397371901532
chr1	82950000	83000000	0.874909339135629
chr1	83000000	83050000	0.180319126242587
chr1	83050000	83100000	0.585199880540979
chr1	83100000	83150000	0.818571611416869
chr1	83150000	83200000	0.220679209863902
chr1	83200000	83250000	0.174879474380306
chr1	83250000	83300000	0.302913946840736
chr1	83300000	83350000	0.621784205810828
chr1	83350000	83400000	0.291138700456504
chr1	83400000	83450000	0.539080165536072
chr1	83450000	83500000	0.22012457869363
chr1	83500000	83550000	0.581317462349076
chr1	83550000	83600000	0.880220999189385
chr1	83600000	83650000	0.0846879133068817
chr1	83650000	83700000	0.745232305132472
chr1	83700000	83750000	0.481227868083109
chr1	83750000	83800000	0.0711207816033107
chr1	83800000	83850000	0.202440377149196
chr1	83850000	83900000	0.360147617219165
chr1	83900000	83950000	0.151136993899057
chr1	83950000	84000000	0.217799394172106
chr1	84000000	84050000	0.387857843764666
chr1	84050000	84100000	0.318251631895559
chr1	84100000	84150000	0.179935150817014
chr1	84150000	84200000	0.436068091642135
chr1	84200000	84250000	0.707154742096506
chr1	84250000	84300000	0.582853364051367
chr1	84300000	84350000	0.20679209863902
chr1	84350000	84400000	0.141089636929903
chr1	84400000	84450000	0.849758948760613
chr1	84450000	84500000	0.739366013908443
chr1	84500000	84550000	0.951896411962968
chr1	84550000	84600000	0.501514569734204
chr1	84600000	84650000	0.734843636673919
chr1	84650000	84700000	0.826187124024062
chr1	84700000	84750000	0.436878706429455
chr1	84750000	84800000	0.464375613294083
chr1	84800000	84850000	0.776248986731516
chr1	84850000	84900000	0.311830709501259
chr1	84900000	84950000	0.461474465634199
chr1	85000000	85050000	0.0281155339391612
chr1	85500000	85550000	0.620269636076624
chr1	85600000	85650000	0.109646315969111
chr1	85650000	85700000	0.444024915738726
chr1	85700000	85750000	0.844233969025982
chr1	85750000	85800000	0.761487264815052
chr1	85800000	85850000	0.728977345449891
chr1	85850000	85900000	0.672127650497035
chr1	85900000	85950000	0.253594436622723
chr1	85950000	86000000	0.302295319766202
chr1	86000000	86050000	0.366760527326251
chr1	86050000	86100000	0.602969409957763
chr1	86100000	86150000	0.966764793719869
chr1	86150000	86200000	0.270169375826614
chr1	86200000	86250000	0.903259524723751
chr1	86250000	86300000	0.0835359870301634
chr1	86300000	86350000	0.647531891292291
chr1	86350000	86400000	0.372157515252357
chr1	86400000	86450000	0.75500234651649
chr1	86450000	86500000	0.035368403088869
chr1	86500000	86550000	0.0921754341055506
chr1	86550000	86600000	0.792738598063057
chr1	86600000	86650000	0.0777763556465719
chr1	86650000	86700000	0.600942872989462
chr1	86700000	86750000	0.719527283587184
chr1	86750000	86800000	0.0971671146379965
chr1	86800000	86850000	0.120525619693673
chr1	86900000	86950000	0.61510729979948
chr1	86950000	87000000	0.980054609838304
chr1	87000000	87050000	0.380711634455395
chr1	87050000	87100000	0.575877810486796
chr1	87100000	87150000	0.432996288237553
chr1	87150000	87200000	0.548188915909382
chr1	87200000	87250000	0.0608814369213704
chr1	87250000	87300000	0.903792823925935
chr1	87300000	87350000	0.210994496352233
chr1	87350000	87400000	0.212935705448185
chr1	87400000	87450000	0.29662101625496
chr1	87450000	87500000	0.767694867528478
chr1	87500000	87550000	0.848671018388157
chr1	87550000	87600000	0.693203634967362
chr1	87600000	87650000	0.754959682580315
chr1	87650000	87700000	0.764815051836682
chr1	87700000	87750000	0.933038952173728
chr1	87750000	87800000	0.617560476129528
chr1	87800000	87850000	0.388775118392423
chr1	87850000	87900000	0.466530142070907
chr1	87900000	87950000	0.0618627074533896
chr1	87950000	88000000	0.268057510985964
chr1	88000000	88050000	0.685225478902683
chr1	88050000	88100000	0.650753018473484
chr1	88100000	88150000	0.763641793591877
chr1	88150000	88200000	0.849332309398865
chr1	88300000	88350000	0.773219847263108
chr1	88350000	88400000	0.155510047356969
chr1	88400000	88450000	0.822155382055549
chr1	88450000	88500000	0.283053884551389
chr1	88500000	88550000	0.895835999829344
chr1	88550000	88600000	0.129634370066982
chr1	88600000	88650000	0.78149665088101
chr1	88650000	88700000	0.491744528350186
chr1	88700000	88750000	0.641708264004437
chr1	88750000	88800000	0.561969367293827
chr1	88800000	88850000	0.325099193651606
chr1	88850000	88900000	0.243568411621656
chr1	88900000	88950000	0.14721191177098
chr1	88950000	89000000	0.148193182302999
chr1	89000000	89050000	0.502325184521524
chr1	89050000	89100000	0.162421605017279
chr1	89100000	89150000	0.104910619053714
chr1	89150000	89200000	0.393446819403558
chr1	89200000	89250000	0.544818464951576
chr1	89250000	89300000	0.808502922479628
chr1	89300000	89350000	0.453602969409958
chr1	89350000	89400000	0.911728316054439
chr1	89400000	89450000	0.728273390503008
chr1	89450000	89500000	0.717394086778446
chr1	89500000	89550000	0.70849865608601
chr1	89550000	89600000	0.748730747898801
chr1	89600000	89650000	0.188702589700926
chr1	89650000	89700000	0.0877383847433765
chr1	89700000	89750000	0.119480353257391
chr1	89750000	89800000	0.0305900422372968
chr1	89800000	89850000	0.556508383463458
chr1	89850000	89900000	0.240880583642647
chr1	89900000	89950000	0.366973847007125
chr1	89950000	90000000	0.260953965612867
chr1	90000000	90050000	0.278744826997739
chr1	90050000	90100000	0.760356670506421
chr1	90100000	90150000	0.379751695891463
chr1	90150000	90200000	0.426084730577243
chr1	90200000	90250000	0.641153632834165
chr1	90250000	90300000	0.779939417210632
chr1	90300000	90350000	0.694099577627032
chr1	90350000	90400000	0.211079824224583
chr1	90400000	90450000	0.482806433721575
chr1	90450000	90500000	0.388220487222151
chr1	90500000	90550000	0.591962114424677
chr1	90550000	90600000	0.321536754981015
chr1	90600000	90650000	0.423482230470583
chr1	90650000	90700000	0.400486368872392
chr1	90700000	90750000	0.200541831989419
chr1	90750000	90800000	0.246490891249627
chr1	90800000	90850000	0.187444003583771
chr1	90850000	90900000	0.739835317206365
chr1	90900000	90950000	0.221852468108708
chr1	90950000	91000000	0.131554247194846
chr1	91000000	91050000	0.241307223004394
chr1	91050000	91100000	0.232518452152396
chr1	91100000	91150000	0.442147702547037
chr1	91150000	91200000	0.1823243312428
chr1	91200000	91250000	0.642582874696019
chr1	91250000	91300000	0.0723580357523785
chr1	91300000	91350000	0.914074832544051
chr1	91350000	91400000	0.470775203720295
chr1	91400000	91450000	0.593114040701395
chr1	91450000	91500000	0.354601305516447
chr1	91500000	91550000	0.730619906992619
chr1	91550000	91600000	0.882354195998123
chr1	91600000	91650000	0.626498570758138
chr1	91650000	91700000	0.259439395878664
chr1	91700000	91750000	0.366824523230513
chr1	91750000	91800000	0.173002261188617
chr1	91800000	91850000	0.526387644524084
chr1	91850000	91900000	0.277422244976322
chr1	91900000	91950000	0.820662144289432
chr1	91950000	92000000	0.789197491360553
chr1	92000000	92050000	0.420111779512778
chr1	92050000	92100000	0.597657749904006
chr1	92100000	92150000	0.537565595801869
chr1	92150000	92200000	0.429711165152097
chr1	92200000	92250000	0.1759034088485
chr1	92250000	92300000	0.089359614318017
chr1	92300000	92350000	0.480609241008575
chr1	92350000	92400000	0.848863006100943
chr1	92400000	92450000	0.474892273561159
chr1	92450000	92500000	0.205917487947438
chr1	92500000	92550000	0.678079269593413
chr1	92550000	92600000	0.696808737574129
chr1	92600000	92650000	0.865587269081445
chr1	92650000	92700000	0.528947480694569
chr1	92700000	92750000	0.375207986688852
chr1	92750000	92800000	0.105251930543112
chr1	92800000	92850000	0.57340330218866
chr1	92850000	92900000	0.311916037373608
chr1	92900000	92950000	0.208669311830709
chr1	92950000	93000000	0.29433849566961
chr1	93000000	93050000	0.646955928153931
chr1	93050000	93100000	0.652907547250309
chr1	93100000	93150000	0.767012244549682
chr1	93150000	93200000	0.591599470967191
chr1	93200000	93250000	0.881052945944793
chr1	93250000	93300000	0.347647083919962
chr1	93300000	93350000	0.976556167071974
chr1	93350000	93400000	0.318678271257306
chr1	93400000	93450000	0.682537650923674
chr1	93450000	93500000	0.594671274371773
chr1	93500000	93550000	0.731003882418192
chr1	93550000	93600000	0.250629293058578
chr1	93600000	93650000	0.489653995477623
chr1	93650000	93700000	0.16045906395324
chr1	93700000	93750000	0.899718418021247
chr1	93750000	93800000	0.360403600836213
chr1	93800000	93850000	0.379559708178677
chr1	93900000	93950000	0.188809249541363
chr1	93950000	94000000	0.167413285549725
chr1	94000000	94050000	0.719079312257349
chr1	94050000	94100000	0.630082341396817
chr1	94100000	94150000	0.958573317974316
chr1	94150000	94200000	0.705448184649516
chr1	94200000	94250000	0.170719740603268
chr1	94250000	94300000	0.844596612483468
chr1	94300000	94350000	0.780088740987243
chr1	94350000	94400000	0.408933828234993
chr1	94400000	94450000	0.43862792781262
chr1	94450000	94500000	0.560262809846837
chr1	94500000	94550000	0.100196254106404
chr1	94550000	94600000	0.693416954648236
chr1	94600000	94650000	0.271406629975682
chr1	94650000	94700000	0.234033021886599
chr1	94700000	94750000	0.902747557489654
chr1	94750000	94800000	0.858633047484961
chr1	94800000	94850000	0.331968087375741
chr1	94850000	94900000	0.816033107214472
chr1	94900000	94950000	0.688702589700926
chr1	94950000	95000000	0.606937156022015
chr1	95000000	95050000	0.325781816630402
chr1	95050000	95100000	0.826165792055975
chr1	95100000	95150000	0.382098212381074
chr1	95150000	95200000	0.434574853876019
chr1	95200000	95250000	0.450723153718162
chr1	95250000	95300000	0.0151456973420367
chr1	95300000	95350000	0.091919450488502
chr1	95350000	95400000	0.13818848927002
chr1	95400000	95450000	0.177673962199753
chr1	95450000	95500000	0.0284141814923845
chr1	95500000	95550000	0.784397798540893
chr1	95550000	95600000	0.7037842911387
chr1	95600000	95650000	0.565787789581467
chr1	95650000	95700000	0.455800162122957
chr1	95700000	95750000	0.469452621698878
chr1	95750000	95800000	0.172319638209821
chr1	95800000	95850000	0.395068048978199
chr1	95850000	95900000	0.319318230299927
chr1	95900000	95950000	0.835359870301634
chr1	95950000	96000000	0.770062715986177
chr1	96000000	96050000	0.148683817569009
chr1	96050000	96100000	0.671637015231025
chr1	96100000	96150000	0.260250010665984
chr1	96150000	96200000	0.832736038226887
chr1	96200000	96250000	0.637036562993302
chr1	96250000	96300000	0.933188275950339
chr1	96300000	96350000	0.443982251802551
chr1	96350000	96400000	0.0287341610136951
chr1	96400000	96450000	0.416719996586885
chr1	96450000	96500000	0.684350868211101
chr1	96500000	96550000	0.476172191646401
chr1	96550000	96600000	0.359720977857417
chr1	96600000	96650000	0.290584069286232
chr1	96650000	96700000	0.375357310465464
chr1	96700000	96750000	0.906416656000683
chr1	96750000	96800000	0.14510004693033
chr1	96800000	96850000	0.119437689321217
chr1	96850000	96900000	0.321216775459704
chr1	96900000	96950000	0.14680660437732
chr1	96950000	97000000	0.901104995946926
chr1	97000000	97050000	0.0668970519220103
chr1	97050000	97100000	0.611139553735228
chr1	97100000	97150000	0.878194462221085
chr1	97300000	97350000	0.390609667647937
chr1	97350000	97400000	0.418554545842399
chr1	97400000	97450000	0.612782115277956
chr1	97450000	97500000	0.441785059089552
chr1	97500000	97550000	0.449315243824395
chr1	97550000	97600000	0.334911898971799
chr1	97600000	97650000	0.818635607321131
chr1	97650000	97700000	0.354430649771748
chr1	97700000	97750000	0.113486070224839
chr1	97750000	97800000	0.265369683006954
chr1	97800000	97850000	0.232369128375784
chr1	97850000	97900000	0.72492427151329
chr1	97900000	97950000	0.73866205896156
chr1	97950000	98000000	0.465335551858014
chr1	98000000	98050000	0.134199411237681
chr1	98050000	98100000	0.0748538760186015
chr1	98100000	98150000	0.67419685140151
chr1	98150000	98200000	0.692883655446051
chr1	98200000	98250000	0.18322027390247
chr1	98250000	98300000	0.784248474764282
chr1	98300000	98350000	0.555377789154827
chr1	98350000	98400000	0.825909808438927
chr1	98400000	98450000	0.0762191219761935
chr1	98450000	98500000	0.163765519006784
chr1	98500000	98550000	0.759204744229703
chr1	98600000	98650000	0.0364136695251503
chr1	98650000	98700000	0.570928793890524
chr1	98700000	98750000	0.37603993344426
chr1	98750000	98800000	0.427513972439097
chr1	98800000	98850000	0.627095865864585
chr1	98850000	98900000	0.80093007380861
chr1	98900000	98950000	0.941955714834251
chr1	98950000	99000000	0.618200435172149
chr1	99000000	99050000	0.824608558385597
chr1	99050000	99100000	0.241840522206579
chr1	99100000	99150000	0.87676522035923
chr1	99150000	99200000	0.0343018046845002
chr1	99200000	99250000	0.133538120226972
chr1	99250000	99300000	0.546589018302829
chr1	99300000	99350000	0.928601902811553
chr1	99350000	99400000	0.23264644396092
chr1	99400000	99450000	0.683689577200393
chr1	99450000	99500000	0.742949784547122
chr1	99500000	99550000	0.107769102777422
chr1	99550000	99600000	0.788173556892359
chr1	99600000	99650000	0.688211954434916
chr1	99650000	99700000	0.0170655744699006
chr1	99700000	99750000	0.0524766414949444
chr1	99750000	99800000	0.31938222620419
chr1	99800000	99850000	0.230385255343658
chr1	99850000	99900000	0.435982763769785
chr1	99900000	99950000	0.155232731771833
chr1	99950000	100000000	0.469964588932975
chr1	100000000	100050000	0.252826485771577
chr1	100050000	100100000	0.437881308929562
chr1	100100000	100150000	0.303703229659968
chr1	100150000	100200000	0.0398267844191305
chr1	100200000	100250000	0.665109432996288
chr1	100250000	100300000	0.186164085498528
chr1	100300000	100350000	0.229979947949998
chr1	100350000	100400000	0.190259823371304
chr1	100400000	100450000	0.432996288237553
chr1	100450000	100500000	0.451107129143735
chr1	100500000	100550000	0.818358291735996
chr1	100550000	100600000	0.368552412645591
chr1	100600000	100650000	0.210994496352233
chr1	100650000	100700000	0.474380306327062
chr1	100700000	100750000	0.316950381842229
chr1	100750000	100800000	0.503391782925893
chr1	100800000	100850000	0.833823968599343
chr1	100850000	100900000	0.634647382567516
chr1	100900000	100950000	0.0973164384146081
chr1	100950000	101000000	0.831200136524596
chr1	101000000	101050000	0.231985152950211
chr1	101050000	101100000	0.216242160501728
chr1	101100000	101150000	0.846985792909254
chr1	101150000	101200000	0.110584922564956
chr1	101200000	101250000	0.888305815094501
chr1	101250000	101300000	0.874269380093007
chr1	101300000	101350000	0.932228337386407
chr1	101350000	101400000	0.95968258031486
chr1	101400000	101450000	0.117859123682751
chr1	101450000	101500000	0.940611800844746
chr1	101500000	101550000	0.113400742352489
chr1	101550000	101600000	0.573829941550407
chr1	101600000	101650000	0.804577840351551
chr1	101650000	101700000	0.730214599598959
chr1	101700000	101750000	0.355113272750544
chr1	101750000	101800000	0.502325184521524
chr1	101800000	101850000	0.551900678356585
chr1	101850000	101900000	0.800780750031998
chr1	101900000	101950000	0.655104739963309
chr1	101950000	102000000	0.393617475148257
chr1	102000000	102050000	0.219143308161611
chr1	102050000	102100000	0.753551772686548
chr1	102100000	102150000	0.0138017833525321
chr1	102150000	102200000	0.130743632407526
chr1	102200000	102250000	0.53137932505653
chr1	102250000	102300000	0.525257050215453
chr1	102300000	102350000	0.804705832160075
chr1	102350000	102400000	0.390332352062801
chr1	102400000	102450000	0.259972695080848
chr1	102450000	102500000	0.23175050130125
chr1	102500000	102550000	0.553479243995051
chr1	102550000	102600000	0.0465890183028286
chr1	102600000	102650000	0.000234651648961082
chr1	102650000	102700000	0.245317633004821
chr1	102700000	102750000	0.358654379453048
chr1	102750000	102800000	0.697811340074235
chr1	102800000	102850000	0.548508895430692
chr1	102850000	102900000	0.704488246085584
chr1	102900000	102950000	0.299756815563804
chr1	102950000	103000000	0.527198259311404
chr1	103000000	103050000	0.629591706130808
chr1	103050000	103100000	0.140449677887282
chr1	103100000	103150000	0.562993301762021
chr1	103150000	103200000	0.820534152480908
chr1	103200000	103250000	0.600857545117113
chr1	103250000	103300000	0.676031400657025
chr1	103300000	103350000	0.715943512948505
chr1	103350000	103400000	0.36473399035795
chr1	103400000	103450000	0.610819574213917
chr1	103450000	103500000	0.216220828533641
chr1	103500000	103550000	0.819552881948889
chr1	103550000	103600000	0.289858782371262
chr1	103600000	103650000	0.267012244549682
chr1	103650000	103700000	0.407269934724178
chr1	103700000	103750000	0.184884167413286
chr1	103750000	103800000	0.554908485856905
chr1	103800000	103850000	0.144012116557874
chr1	103850000	103900000	0.882332864030035
chr1	103900000	103950000	0.596996458893297
chr1	103950000	104000000	0.100516233627714
chr1	104000000	104050000	0.426575365843253
chr1	104050000	104100000	0.208328000341311
chr1	104100000	104150000	0.190921114382013
chr1	104150000	104200000	0.219761935236145
chr1	104200000	104250000	0.89188958573318
chr1	104250000	104300000	0.878109134348735
chr1	104300000	104350000	0.919130508980759
chr1	104350000	104400000	0.33124280046077
chr1	104400000	104450000	0.896326635095354
chr1	104450000	104500000	0.473271043986518
chr1	104500000	104550000	0.793229233329067
chr1	104550000	104600000	0.398865139297752
chr1	104600000	104650000	0.168053244592346
chr1	104650000	104700000	0.0540765391014975
chr1	104700000	104750000	0.345172575621827
chr1	104750000	104800000	0.307478988011434
chr1	104800000	104850000	0.63176756687572
chr1	104850000	104900000	0.843551346047186
chr1	104900000	104950000	0.617475148257178
chr1	104950000	105000000	0.383122146849268
chr1	105000000	105050000	0.141964247621486
chr1	105050000	105100000	0.44374760015359
chr1	105100000	105150000	0.455053543239899
chr1	105150000	105200000	0.485003626434575
chr1	105200000	105250000	0.616685865437945
chr1	105250000	105300000	0.242843124706685
chr1	105300000	105350000	0.60128418447886
chr1	105350000	105400000	0.306305729766628
chr1	105400000	105450000	0.266393617475148
chr1	105450000	105500000	0.41537608259738
chr1	105500000	105550000	0.489099364307351
chr1	105550000	105600000	0.109070352830752
chr1	105600000	105650000	0.406544647809207
chr1	105700000	105750000	0.628162464268953
chr1	105750000	105800000	0.178249925338112
chr1	105800000	105850000	0.950189854515978
chr1	105850000	105900000	0.879538376210589
chr1	105900000	105950000	0.941571739408678
chr1	105950000	106000000	0.903238192755664
chr1	106000000	106050000	0.20736806177738
chr1	106050000	106100000	0.873778744826998
chr1	106100000	106150000	0.0528392849524297
chr1	106150000	106200000	0.65111566193097
chr1	106200000	106250000	0.85067622338837
chr1	106250000	106300000	0.241072571355433
chr1	106300000	106350000	0.387281880626307
chr1	106350000	106400000	0.543389223089722
chr1	106400000	106450000	0.408251205256197
chr1	106450000	106500000	0.329493579077606
chr1	106500000	106550000	0.347028456845429
chr1	106550000	106600000	0.416634668714536
chr1	106600000	106650000	0.591578138999104
chr1	106650000	106700000	0.276398310508127
chr1	106700000	106750000	0.227292119970989
chr1	106750000	106800000	0.185844105977217
chr1	106800000	106850000	0.234630316993046
chr1	106850000	106900000	0.451533768505482
chr1	106900000	106950000	0.67679935150817
chr1	106950000	107000000	0.943406288664192
chr1	107000000	107050000	0.752527838218354
chr1	107050000	107100000	0.171551687358676
chr1	107100000	107150000	0.309612184820171
chr1	107150000	107200000	0.224540296087717
chr1	107200000	107250000	0.649515764324416
chr1	107250000	107300000	0.697981995818934
chr1	107300000	107350000	0.46781006015615
chr1	107350000	107400000	0.116365885916635
chr1	107400000	107450000	0.480203933614915
chr1	107450000	107500000	0.403643500149324
chr1	107500000	107550000	0.374077392380221
chr1	107550000	107600000	0.0146550620760272
chr1	107650000	107700000	0.193992917786595
chr1	107700000	107750000	0.473484363667392
chr1	107750000	107800000	0.0222492427151328
chr1	107800000	107850000	0.566299756815564
chr1	107850000	107900000	0.0529672767609539
chr1	107900000	107950000	0.585050556764367
chr1	107950000	108000000	0.50552497973463
chr1	108000000	108050000	0.674218183369598
chr1	108050000	108100000	0.735227612099492
chr1	108100000	108150000	0.0661930969751269
chr1	108150000	108200000	0.3626221255173
chr1	108200000	108250000	0.43570544818465
chr1	108250000	108300000	0.347497760143351
chr1	108300000	108350000	0.69192371688212
chr1	108350000	108400000	0.137164554801826
chr1	108400000	108450000	0.246192243696403
chr1	108450000	108500000	0.807500319979521
chr1	108500000	108550000	0.968322027390247
chr1	108550000	108600000	0.357651776952942
chr1	108600000	108650000	0.744400358377064
chr1	108650000	108700000	0.559558854899953
chr1	108700000	108750000	0.567025043730535
chr1	108750000	108800000	0.510601988139426
chr1	108800000	108850000	0.833312001365246
chr1	108850000	108900000	0.414778787490934
chr1	108900000	108950000	0.67558342932719
chr1	108950000	109000000	0.203293655872691
chr1	109000000	109050000	0.408656512649857
chr1	109050000	109100000	0.0238491403216861
chr1	109100000	109150000	0.0876743888391143
chr1	109150000	109200000	0.525939673194249
chr1	109200000	109250000	0.979713298348906
chr1	109250000	109300000	0.0337898374504032
chr1	109300000	109350000	0.259290072102052
chr1	109350000	109400000	0.176244720337898
chr1	109400000	109450000	0.156875293314561
chr1	109450000	109500000	0.664106830496182
chr1	109500000	109550000	0.849182985622253
chr1	109550000	109600000	0.192819659541789
chr1	109650000	109700000	0.162677588634327
chr1	109700000	109750000	0.421541021374632
chr1	109800000	109850000	0.118669738470071
chr1	109850000	109900000	0.287938905243398
chr1	109900000	109950000	0.152224924271513
chr1	109950000	110000000	0.779406118008448
chr1	110000000	110050000	0.801356713170357
chr1	110050000	110100000	0.0797388967106105
chr1	110100000	110150000	0.00573829941550408
chr1	110150000	110200000	0.460770510687316
chr1	110200000	110250000	0.419173172916933
chr1	110250000	110300000	0.498592090106233
chr1	110300000	110350000	0.662976236187551
chr1	110350000	110400000	0.070224838943641
chr1	110400000	110450000	0.229830624173386
[truncated: 44,878 more rows]
