# Supplementary material for: Transcription elongation can be sufficient, but is not necessary, to advance replication timing
Source: EMBO Rep. 2026 Mar 24;27(8):1964–99. doi: 10.1038/s44319-026-00735-2 (PMC13121604; doi:10.1038/s44319-026-00735-2)
Supplement: Supplementary file 6 — Source data Fig. 5 [file 44319_2026_735_MOESM6_ESM.zip › Fig5/5C/TRE_Ptn_Rev_cas_pvalues.bg]

chr1	3000000	3050000	0.381908350658351
chr1	3150000	3200000	0.068000693000693
chr1	3200000	3250000	0.303772522522523
chr1	3250000	3300000	0.165562196812197
chr1	3300000	3350000	0.400446119196119
chr1	3350000	3400000	0.530080561330561
chr1	3400000	3450000	0.791385135135135
chr1	3450000	3500000	0.498592342342342
chr1	3500000	3550000	0.220136001386001
chr1	3550000	3600000	0.847799722799723
chr1	3600000	3650000	0.727109320859321
chr1	3650000	3700000	0.951013513513513
chr1	3700000	3750000	0.874047124047124
chr1	3750000	3800000	0.0323111573111573
chr1	3800000	3850000	0.146894490644491
chr1	3850000	3900000	0.860620235620236
chr1	3900000	3950000	0.00697331947331947
chr1	3950000	4000000	0.24761781011781
chr1	4000000	4050000	0.614280145530146
chr1	4050000	4100000	0.423055266805267
chr1	4100000	4150000	0.423834892584893
chr1	4150000	4200000	0.650749306999307
chr1	4200000	4250000	0.93332033957034
chr1	4250000	4300000	0.784650034650035
chr1	4300000	4350000	0.41536729036729
chr1	4350000	4400000	0.960520616770617
chr1	4400000	4450000	0.25365990990991
chr1	4450000	4500000	0.260503291753292
chr1	4500000	4550000	0.353668572418572
chr1	4550000	4600000	0.0469724532224532
chr1	4600000	4650000	0.598557692307692
chr1	4650000	4700000	0.82127079002079
chr1	4700000	4750000	0.753724878724879
chr1	4750000	4800000	0.054205647955648
chr1	4800000	4850000	0.316224878724879
chr1	4850000	4900000	0.772219334719335
chr1	4900000	4950000	0.502642065142065
chr1	4950000	5000000	0.740774428274428
chr1	5000000	5050000	0.709524428274428
chr1	5050000	5100000	0.687023562023562
chr1	5100000	5150000	0.499545218295218
chr1	5150000	5200000	0.466346153846154
chr1	5200000	5250000	0.467385654885655
chr1	5250000	5300000	0.0455864518364518
chr1	5300000	5350000	0.452442827442827
chr1	5500000	5550000	0.675718988218988
chr1	5600000	5650000	0.614085239085239
chr1	5650000	5700000	0.277784996534997
chr1	5700000	5750000	0.125736313236313
chr1	5750000	5800000	0.342710498960499
chr1	5800000	5850000	0.9059034996535
chr1	5850000	5900000	0.759940228690229
chr1	5900000	5950000	0.156834719334719
chr1	5950000	6000000	0.28601437976438
chr1	6000000	6050000	0.872704435204435
chr1	6050000	6100000	0.592255717255717
chr1	6100000	6150000	0.129417879417879
chr1	6150000	6200000	0.579132016632017
chr1	6200000	6250000	0.268581081081081
chr1	6250000	6300000	0.189665627165627
chr1	6300000	6350000	0.468706687456687
chr1	6350000	6400000	0.860620235620236
chr1	6400000	6450000	0.653239778239778
chr1	6450000	6500000	0.366532397782398
chr1	6500000	6550000	0.370213963963964
chr1	6550000	6600000	0.153044871794872
chr1	6600000	6650000	0.406704781704782
chr1	6650000	6700000	0.956600831600832
chr1	6700000	6750000	0.5315965003465
chr1	6750000	6800000	0.760005197505198
chr1	6800000	6850000	0.488955301455301
chr1	6850000	6900000	0.179898648648649
chr1	6900000	6950000	0.61512474012474
chr1	6950000	7000000	0.122314622314622
chr1	7000000	7050000	0.256301975051975
chr1	7050000	7100000	0.201598232848233
chr1	7100000	7150000	0.32969507969508
chr1	7150000	7200000	0.162681912681913
chr1	7200000	7250000	0.025749306999307
chr1	7250000	7300000	0.418290887040887
chr1	7300000	7350000	0.439015939015939
chr1	7350000	7400000	0.228668572418572
chr1	7400000	7450000	0.540518884268884
chr1	7450000	7500000	0.648670304920305
chr1	7500000	7550000	0.606332293832294
chr1	7550000	7600000	0.80100051975052
chr1	7600000	7650000	0.186785343035343
chr1	7650000	7700000	0.740016458766459
chr1	7700000	7750000	0.439015939015939
chr1	7750000	7800000	0.494650900900901
chr1	7800000	7850000	0.878529972279972
chr1	7850000	7900000	0.521851178101178
chr1	7900000	7950000	0.304595460845461
chr1	7950000	8000000	0.762019230769231
chr1	8000000	8050000	0.24651334026334
chr1	8050000	8100000	0.219399688149688
chr1	8100000	8150000	0.0346500346500347
chr1	8150000	8200000	0.353062196812197
chr1	8200000	8250000	0.915843728343728
chr1	8250000	8300000	0.742550242550243
chr1	8300000	8350000	0.781921344421344
chr1	8350000	8400000	0.754287941787942
chr1	8400000	8450000	0.259572072072072
chr1	8450000	8500000	0.205907830907831
chr1	8500000	8550000	0.25
chr1	8550000	8600000	0.42454954954955
chr1	8600000	8650000	0.0252512127512128
chr1	8650000	8700000	0.294287075537076
chr1	8700000	8750000	0.11239604989605
chr1	8750000	8800000	0.420651420651421
chr1	8800000	8850000	0.292099792099792
chr1	8850000	8900000	0.112244455994456
chr1	8900000	8950000	0.263318607068607
chr1	8950000	9000000	0.445361226611227
chr1	9000000	9050000	0.209091302841303
chr1	9050000	9100000	0.193607068607069
chr1	9100000	9150000	0.149991337491338
chr1	9150000	9200000	0.92524255024255
chr1	9200000	9250000	0.749003811503812
chr1	9250000	9300000	0.698371448371448
chr1	9300000	9350000	0.708203395703396
chr1	9350000	9400000	0.9190272002772
chr1	9400000	9450000	0.787551975051975
chr1	9450000	9500000	0.146916146916147
chr1	9500000	9550000	0.0906748094248094
chr1	9550000	9600000	0.814795564795565
chr1	9600000	9650000	0.749545218295218
chr1	9650000	9700000	0.0408870408870409
chr1	9700000	9750000	0.777806652806653
chr1	9750000	9800000	0.799029799029799
chr1	9800000	9850000	0.841497747747748
chr1	9850000	9900000	0.451251732501732
chr1	9900000	9950000	0.928122834372834
chr1	9950000	10000000	0.662681912681913
chr1	10000000	10050000	0.4190272002772
chr1	10050000	10100000	0.37116683991684
chr1	10100000	10150000	0.154734060984061
chr1	10150000	10200000	0.872899341649342
chr1	10200000	10250000	0.399449930699931
chr1	10250000	10300000	0.869997401247401
chr1	10300000	10350000	0.491142584892585
chr1	10350000	10400000	0.598601004851005
chr1	10400000	10450000	0.616554054054054
chr1	10450000	10500000	0.566571379071379
chr1	10500000	10550000	0.928989085239085
chr1	10550000	10600000	0.695231288981289
chr1	10600000	10650000	0.642411642411642
chr1	10650000	10700000	0.880977130977131
chr1	10700000	10750000	0.390397609147609
chr1	10750000	10800000	0.371903153153153
chr1	10800000	10850000	0.361226611226611
chr1	10850000	10900000	0.106137387387387
chr1	10900000	10950000	0.0391761954261954
chr1	10950000	11000000	0.106288981288981
chr1	11000000	11050000	0.068000693000693
chr1	11050000	11100000	0.553469334719335
chr1	11100000	11150000	0.605271136521137
chr1	11150000	11200000	0.443325537075537
chr1	11200000	11250000	0.469053187803188
chr1	11250000	11300000	0.229036729036729
chr1	11300000	11350000	0.387214137214137
chr1	11350000	11400000	0.128681566181566
chr1	11400000	11450000	0.220525814275814
chr1	11450000	11500000	0.735468641718642
chr1	11500000	11550000	0.206795738045738
chr1	11550000	11600000	0.205994455994456
chr1	11600000	11650000	0.687759875259875
chr1	11650000	11700000	0.621556652806653
chr1	11700000	11750000	0.591627685377685
chr1	11750000	11800000	0.890809078309078
chr1	11800000	11850000	0.834567740817741
chr1	11850000	11900000	0.544741857241857
chr1	11900000	11950000	0.716606029106029
chr1	11950000	12000000	0.797427234927235
chr1	12000000	12050000	0.480011261261261
chr1	12050000	12100000	0.712837837837838
chr1	12100000	12150000	0.752577096327096
chr1	12150000	12200000	0.6565965003465
chr1	12200000	12250000	0.618243243243243
chr1	12250000	12300000	0.343620062370062
chr1	12300000	12350000	0.443607068607069
chr1	12350000	12400000	0.537963444213444
chr1	12400000	12450000	0.301130457380457
chr1	12450000	12500000	0.333571552321552
chr1	12500000	12550000	0.30355595980596
chr1	12550000	12600000	0.205907830907831
chr1	12600000	12650000	0.45614604989605
chr1	12650000	12700000	0.113089050589051
chr1	12700000	12750000	0.166428447678448
chr1	12750000	12800000	0.366792273042273
chr1	12800000	12850000	0.310204435204435
chr1	12850000	12900000	0.177429833679834
chr1	12900000	12950000	0.200060637560638
chr1	12950000	13000000	0.395356895356895
chr1	13000000	13050000	0.296041233541234
chr1	13050000	13100000	0.0568477130977131
chr1	13100000	13150000	0.574367636867637
chr1	13150000	13200000	0.536967255717256
chr1	13200000	13250000	0.872531185031185
chr1	13250000	13300000	0.621383402633403
chr1	13300000	13350000	0.28270097020097
chr1	13350000	13400000	0.69336884961885
chr1	13400000	13450000	0.421690921690922
chr1	13450000	13500000	0.812759875259875
chr1	13500000	13550000	0.53636088011088
chr1	13550000	13600000	0.331535862785863
chr1	13600000	13650000	0.730682605682606
chr1	13650000	13700000	0.105509355509355
chr1	13700000	13750000	0.137712231462231
chr1	13750000	13800000	0.0945296257796258
chr1	13800000	13850000	0.303231115731116
chr1	13850000	13900000	0.226113132363132
chr1	13900000	13950000	0.799008142758143
chr1	13950000	14000000	0.810074497574498
chr1	14000000	14050000	0.185529279279279
chr1	14050000	14100000	0.278326403326403
chr1	14100000	14150000	0.296019577269577
chr1	14150000	14200000	0.169871794871795
chr1	14200000	14250000	0.0614171864171864
chr1	14250000	14300000	0.0644490644490644
chr1	14350000	14400000	0.0402373527373527
chr1	14400000	14450000	0.354924636174636
chr1	14450000	14500000	0.352195945945946
chr1	14500000	14550000	0.251386001386001
chr1	14550000	14600000	0.156228343728344
chr1	14600000	14650000	0.0901550589050589
chr1	14650000	14700000	0.385654885654886
chr1	14700000	14750000	0.169092169092169
chr1	14750000	14800000	0.511716042966043
chr1	14800000	14850000	0.344529625779626
chr1	14850000	14900000	0.317242723492724
chr1	14900000	14950000	0.685854123354123
chr1	14950000	15000000	0.929097366597367
chr1	15000000	15050000	0.861486486486487
chr1	15050000	15100000	0.960174116424116
chr1	15100000	15150000	0.0356678794178794
chr1	15150000	15200000	0.941441441441441
chr1	15200000	15250000	0.377642065142065
chr1	15250000	15300000	0.533610533610534
chr1	15300000	15350000	0.126992376992377
chr1	15350000	15400000	0.0119759182259183
chr1	15400000	15450000	0.478603603603604
chr1	15450000	15500000	0.440618503118503
chr1	15500000	15550000	0.257471413721414
chr1	15550000	15600000	0.142758142758143
chr1	15600000	15650000	0.87406878031878
chr1	15650000	15700000	0.511521136521137
chr1	15700000	15750000	0.2251386001386
chr1	15750000	15800000	0.395313582813583
chr1	15800000	15850000	0.367918399168399
chr1	15850000	15900000	0.712686243936244
chr1	15900000	15950000	0.57330647955648
chr1	15950000	16000000	0.672492203742204
chr1	16000000	16050000	0.898518711018711
chr1	16050000	16100000	0.678209459459459
chr1	16100000	16150000	0.13394404019404
chr1	16150000	16200000	0.0756886694386695
chr1	16200000	16250000	0.408718814968815
chr1	16250000	16300000	0.878291753291753
chr1	16300000	16350000	0.317654192654193
chr1	16350000	16400000	0.886694386694387
chr1	16400000	16450000	0.648670304920305
chr1	16450000	16500000	0.119824151074151
chr1	16500000	16550000	0.922925329175329
chr1	16550000	16600000	0.806046431046431
chr1	16600000	16650000	0.239843208593209
chr1	16650000	16700000	0.455604643104643
chr1	16700000	16750000	0.430136867636868
chr1	16750000	16800000	0.368329868329868
chr1	16800000	16850000	0.904842342342342
chr1	16850000	16900000	0.192480942480942
chr1	16900000	16950000	0.687651593901594
chr1	16950000	17000000	0.583831427581428
chr1	17000000	17050000	0.234125952875953
chr1	17050000	17100000	0.940878378378378
chr1	17100000	17150000	0.991619022869023
chr1	17150000	17200000	0.452551108801109
chr1	17200000	17250000	0.10763167013167
chr1	17250000	17300000	0.203958766458766
chr1	17300000	17350000	0.545023388773389
chr1	17350000	17400000	0.787010568260568
chr1	17400000	17450000	0.537270443520444
chr1	17450000	17500000	0.776983714483715
chr1	17500000	17550000	0.806977650727651
chr1	17550000	17600000	0.929097366597367
chr1	17600000	17650000	0.649926368676369
chr1	17650000	17700000	0.411339223839224
chr1	17700000	17750000	0.371556652806653
chr1	17750000	17800000	0.785776160776161
chr1	17800000	17850000	0.137538981288981
chr1	17850000	17900000	0.647197678447679
chr1	17900000	17950000	0.338314275814276
chr1	17950000	18000000	0.25459112959113
chr1	18000000	18050000	0.26080647955648
chr1	18050000	18100000	0.803490990990991
chr1	18100000	18150000	0.882536382536383
chr1	18150000	18200000	0.921452702702703
chr1	18200000	18250000	0.953958766458766
chr1	18250000	18300000	0.725073631323631
chr1	18300000	18350000	0.347366597366597
chr1	18350000	18400000	0.354448198198198
chr1	18400000	18450000	0.207618676368676
chr1	18450000	18500000	0.561503811503812
chr1	18500000	18550000	0.671387733887734
chr1	18550000	18600000	0.556804400554401
chr1	18600000	18650000	0.849727130977131
chr1	18650000	18700000	0.203374047124047
chr1	18700000	18750000	0.407744282744283
chr1	18750000	18800000	0.563171344421344
chr1	18800000	18850000	0.550090956340956
chr1	18850000	18900000	0.755500693000693
chr1	18900000	18950000	0.611724705474705
chr1	18950000	19000000	0.27247920997921
chr1	19000000	19050000	0.455063236313236
chr1	19050000	19100000	0.219897782397782
chr1	19100000	19150000	0.252014033264033
chr1	19150000	19200000	0.934424809424809
chr1	19250000	19300000	0.751797470547471
chr1	19300000	19350000	0.129699410949411
chr1	19350000	19400000	0.498678967428967
chr1	19400000	19450000	0.75017325017325
chr1	19450000	19500000	0.466735966735967
chr1	19500000	19550000	0.333918052668053
chr1	19550000	19600000	0.518537768537769
chr1	19600000	19650000	0.620647089397089
chr1	19650000	19700000	0.237504331254331
chr1	19700000	19750000	0.857566701316701
chr1	19750000	19800000	0.662443693693694
chr1	19800000	19850000	0.37023562023562
chr1	19850000	19900000	0.213379244629245
chr1	19900000	19950000	0.889661295911296
chr1	19950000	20000000	0.444971413721414
chr1	20000000	20050000	0.781401593901594
chr1	20050000	20100000	0.371881496881497
chr1	20100000	20150000	0.747509528759529
chr1	20150000	20200000	0.763816701316701
chr1	20200000	20250000	0.0974099099099099
chr1	20250000	20300000	0.231159043659044
chr1	20300000	20350000	0.704348579348579
chr1	20350000	20400000	0.620343901593902
chr1	20400000	20450000	0.780925155925156
chr1	20450000	20500000	0.116510741510741
chr1	20500000	20550000	0.169828482328482
chr1	20550000	20600000	0.375259875259875
chr1	20600000	20650000	0.694754851004851
chr1	20650000	20700000	0.621556652806653
chr1	20700000	20750000	0.747942654192654
chr1	20750000	20800000	0.129807692307692
chr1	20800000	20850000	0.113652113652114
chr1	20850000	20900000	0.0597713097713097
chr1	20900000	20950000	0.709784303534304
chr1	20950000	21000000	0.315921690921691
chr1	21000000	21050000	0.86988911988912
chr1	21050000	21100000	0.782830907830908
chr1	21100000	21150000	0.912227130977131
chr1	21150000	21200000	0.628400034650035
chr1	21200000	21250000	0.994066181566182
chr1	21250000	21300000	0.958744802494803
chr1	21300000	21350000	0.844832813582814
chr1	21350000	21400000	0.211105336105336
chr1	21400000	21450000	0.0593381843381844
chr1	21450000	21500000	0.687954781704782
chr1	21500000	21550000	0.668485793485794
chr1	21550000	21600000	0.377273908523909
chr1	21600000	21650000	0.15259009009009
chr1	21650000	21700000	0.230812543312543
chr1	21700000	21750000	0.597626472626473
chr1	21750000	21800000	0.230032917532918
chr1	21800000	21850000	0.51370841995842
chr1	21850000	21900000	0.458398302148302
chr1	21900000	21950000	0.388145356895357
chr1	21950000	22000000	0.226936070686071
chr1	22000000	22050000	0.822786729036729
chr1	22050000	22100000	0.765874047124047
chr1	22100000	22150000	0.433017151767152
chr1	22150000	22200000	0.56046431046431
chr1	22200000	22250000	0.377880284130284
chr1	22250000	22300000	0.664804227304227
chr1	22300000	22350000	0.602888946638947
chr1	22350000	22400000	0.36460498960499
chr1	22400000	22450000	0.555288461538462
chr1	22450000	22500000	0.300220893970894
chr1	22500000	22550000	0.439015939015939
chr1	22550000	22600000	0.817415973665974
chr1	22600000	22650000	0.168745668745669
chr1	22650000	22700000	0.639509702009702
chr1	22700000	22750000	0.59229902979903
chr1	22750000	22800000	0.0397176022176022
chr1	22800000	22850000	0.169568607068607
chr1	22850000	22900000	0.0319863132363133
chr1	22900000	22950000	0.697678447678448
chr1	22950000	23000000	0.00329175329175324
chr1	23000000	23050000	0.0335455647955648
chr1	23050000	23100000	0.0534043659043659
chr1	23100000	23150000	0.213227650727651
chr1	23150000	23200000	0.606137387387387
chr1	23200000	23250000	0.340588184338184
chr1	23300000	23350000	0.633835758835759
chr1	23350000	23400000	0.303339397089397
chr1	23400000	23450000	0.949800762300762
chr1	23450000	23500000	0.0377252252252253
chr1	23500000	23550000	0.866359147609148
chr1	23550000	23600000	0.271158177408177
chr1	23600000	23650000	0.709481115731116
chr1	23650000	23700000	0.307475744975745
chr1	23700000	23750000	0.886131323631324
chr1	23750000	23800000	0.601178101178101
chr1	23800000	23850000	0.465046777546778
chr1	23850000	23900000	0.0950060637560638
chr1	23900000	23950000	0.709437803187803
chr1	23950000	24000000	0.664977477477477
chr1	24000000	24050000	0.149514899514899
chr1	24050000	24100000	0.516177234927235
chr1	24100000	24150000	0.81981981981982
chr1	24150000	24200000	0.38597972972973
chr1	24200000	24250000	0.233996015246015
chr1	24250000	24300000	0.708225051975052
chr1	24300000	24350000	0.269642238392238
chr1	24350000	24400000	0.0663764726264726
chr1	24400000	24450000	0.338877338877339
chr1	24450000	24500000	0.375476437976438
chr1	24500000	24550000	0.173856548856549
chr1	24550000	24600000	0.162508662508662
chr1	24600000	24650000	0.0636044698544699
chr1	24650000	24700000	0.303599272349272
chr1	24700000	24750000	0.411837318087318
chr1	24750000	24800000	0.0161555786555787
chr1	24800000	24850000	0.141480422730423
chr1	24850000	24900000	0.755608974358974
chr1	24900000	24950000	0.645941614691615
chr1	24950000	25000000	0.802473146223146
chr1	25000000	25050000	0.946010914760915
chr1	25050000	25100000	0.468663374913375
chr1	25100000	25150000	0.221348752598753
chr1	25150000	25200000	0.441571379071379
chr1	25200000	25250000	0.29734060984061
chr1	25250000	25300000	0.137214137214137
chr1	25300000	25350000	0.192112785862786
chr1	25350000	25400000	0.781401593901594
chr1	25400000	25450000	0.356483887733888
chr1	25450000	25500000	0.0134052321552321
chr1	25500000	25550000	0.893126299376299
chr1	25550000	25600000	0.141393797643798
chr1	25600000	25650000	0.34026334026334
chr1	25650000	25700000	0.0427061677061678
chr1	25700000	25750000	0.191614691614692
chr1	25750000	25800000	0.159086971586972
chr1	25800000	25850000	0.142909736659737
chr1	25850000	25900000	0.141133922383922
chr1	25900000	25950000	0.823349792099792
chr1	25950000	26000000	0.588270963270963
chr1	26000000	26050000	0.756237006237006
chr1	26050000	26100000	0.621816528066528
chr1	26100000	26150000	0.694148475398475
chr1	26150000	26200000	0.175199237699238
chr1	26200000	26250000	0.0820989258489259
chr1	26250000	26300000	0.395140332640333
chr1	26300000	26350000	0.491965523215523
chr1	26350000	26400000	0.273085585585586
chr1	26400000	26450000	0.838530838530839
chr1	26450000	26500000	0.545824670824671
chr1	26500000	26550000	0.50017325017325
chr1	26550000	26600000	0.82783264033264
chr1	26600000	26650000	0.0650554400554401
chr1	26650000	26700000	0.610533610533611
chr1	26700000	26750000	0.813452875952876
chr1	26750000	26800000	0.161209286209286
chr1	26800000	26850000	0.0929920304920305
chr1	26850000	26900000	0.157289501039501
chr1	26900000	26950000	0.521981115731116
chr1	26950000	27000000	0.691831254331254
chr1	27000000	27050000	0.44022869022869
chr1	27050000	27100000	0.49471586971587
chr1	27100000	27150000	0.257926195426195
chr1	27200000	27250000	0.704391891891892
chr1	27250000	27300000	0.645205301455301
chr1	27300000	27350000	0.22990297990298
chr1	27350000	27400000	0.20393711018711
chr1	27700000	27750000	0.196573977823978
chr1	27750000	27800000	0.763665107415107
chr1	27850000	27900000	0.0341952529452529
chr1	27950000	28000000	0.451771483021483
chr1	28100000	28150000	0.0838097713097713
chr1	28850000	28900000	0.022002772002772
chr1	28900000	28950000	0.303166146916147
chr1	28950000	29000000	0.298315142065142
chr1	29000000	29050000	0.28456340956341
chr1	29100000	29150000	0.56598665973666
chr1	29200000	29250000	0.852369196119196
chr1	29250000	29300000	0.606960325710326
chr1	29300000	29350000	0.242615211365211
chr1	29400000	29450000	0.100744975744976
chr1	29450000	29500000	0.91629851004851
chr1	29500000	29550000	0.0398908523908524
chr1	29600000	29650000	0.114150207900208
chr1	29650000	29700000	0.270356895356895
chr1	30000000	30050000	0.471023908523909
chr1	30050000	30100000	0.852022695772696
chr1	30250000	30300000	0.537313756063756
chr1	30700000	30750000	0.69975744975745
chr1	30900000	30950000	0.210628898128898
chr1	30950000	31000000	0.381280318780319
chr1	31000000	31050000	0.638080388080388
chr1	31050000	31100000	0.798098579348579
chr1	31100000	31150000	0.191701316701317
chr1	31200000	31250000	0.738695426195426
chr1	31250000	31300000	0.463141025641026
chr1	31300000	31350000	0.273345460845461
chr1	31500000	31550000	0.435334372834373
chr1	31600000	31650000	0.2436113998614
chr1	31650000	31700000	0.713184338184338
chr1	31750000	31800000	0.273648648648649
chr1	31900000	31950000	0.217255717255717
chr1	32000000	32050000	0.699714137214137
chr1	32100000	32150000	0.283415627165627
chr1	32250000	32300000	0.822786729036729
chr1	32300000	32350000	0.665345634095634
chr1	32500000	32550000	0.17030492030492
chr1	32550000	32600000	0.131410256410256
chr1	32600000	32650000	0.0724835412335413
chr1	32650000	32700000	0.131020443520444
chr1	32700000	32750000	0.84468121968122
chr1	32750000	32800000	0.460065835065835
chr1	32800000	32850000	0.652828309078309
chr1	32850000	32900000	0.525814275814276
chr1	32900000	32950000	0.0713790713790714
chr1	32950000	33000000	0.213530838530839
chr1	33000000	33050000	0.498917186417186
chr1	33050000	33100000	0.579500173250173
chr1	33100000	33150000	0.0784173596673596
chr1	33150000	33200000	0.799874393624394
chr1	33200000	33250000	0.221695252945253
chr1	33250000	33300000	0.419915107415107
chr1	33300000	33350000	0.314297470547471
chr1	33350000	33400000	0.384896916146916
chr1	33400000	33450000	0.370257276507276
chr1	33450000	33500000	0.57603516978517
chr1	33500000	33550000	0.0715306652806653
chr1	33550000	33600000	0.709416146916147
chr1	33600000	33650000	0.271114864864865
chr1	33650000	33700000	0.934273215523216
chr1	33700000	33750000	0.815943347193347
chr1	33750000	33800000	0.503053534303534
chr1	33800000	33850000	0.480660949410949
chr1	33850000	33900000	0.910819473319473
chr1	33900000	33950000	0.891740297990298
chr1	33950000	34000000	0.587729556479556
chr1	34000000	34050000	0.666060291060291
chr1	34050000	34100000	0.520551801801802
chr1	34100000	34150000	0.340718121968122
chr1	34150000	34200000	0.801498613998614
chr1	34200000	34250000	0.964851871101871
chr1	34250000	34300000	0.449042792792793
chr1	34300000	34350000	0.740557865557866
chr1	34350000	34400000	0.784844941094941
chr1	34400000	34450000	0.124133749133749
chr1	34450000	34500000	0.843468468468468
chr1	34500000	34550000	0.142779799029799
chr1	34550000	34600000	0.845417532917533
chr1	34600000	34650000	0.911988911988912
chr1	34650000	34700000	0.343814968814969
chr1	34700000	34750000	0.381735100485101
chr1	34750000	34800000	0.256930006930007
chr1	34800000	34850000	0.582921864171864
chr1	34850000	34900000	0.179097366597367
chr1	34900000	34950000	0.926390332640333
chr1	34950000	35000000	0.029582467082467
chr1	35000000	35050000	0.668572418572419
chr1	35050000	35100000	0.83957033957034
chr1	35100000	35150000	0.471781878031878
chr1	35150000	35200000	0.381237006237006
chr1	35200000	35250000	0.424636174636175
chr1	35250000	35300000	0.183341995841996
chr1	35300000	35350000	0.805829868329868
chr1	35350000	35400000	0.337621275121275
chr1	35400000	35450000	0.100939882189882
chr1	35450000	35500000	0.152178620928621
chr1	35500000	35550000	0.952269577269577
chr1	35550000	35600000	0.379677754677755
chr1	35600000	35650000	0.175004331254331
chr1	35650000	35700000	0.264466389466389
chr1	35700000	35750000	0.502014033264033
chr1	35750000	35800000	0.205149861399861
chr1	35800000	35850000	0.552841302841303
chr1	35850000	35900000	0.57713963963964
chr1	35900000	35950000	0.549289674289674
chr1	35950000	36000000	0.788483194733195
chr1	36000000	36050000	0.58660343035343
chr1	36050000	36100000	0.988132363132363
chr1	36100000	36150000	0.680634961884962
chr1	36150000	36200000	0.81778413028413
chr1	36200000	36250000	0.530015592515592
chr1	36250000	36300000	0.947873354123354
chr1	36300000	36350000	0.680136867636868
chr1	36350000	36400000	0.773562023562024
chr1	36400000	36450000	0.596413721413721
chr1	36450000	36500000	0.621361746361746
chr1	36500000	36550000	0.550675675675676
chr1	36550000	36600000	0.28601437976438
chr1	36600000	36650000	0.0779842342342343
chr1	36650000	36700000	0.414999133749134
chr1	36700000	36750000	0.991120928620929
chr1	36750000	36800000	0.84375
chr1	36800000	36850000	0.764942827442827
chr1	36850000	36900000	0.497119715869716
chr1	36900000	36950000	0.805158523908524
chr1	36950000	37000000	0.873440748440748
chr1	37000000	37050000	0.742290367290367
chr1	37050000	37100000	0.904669092169092
chr1	37100000	37150000	0.761347886347886
chr1	37150000	37200000	0.302494802494803
chr1	37200000	37250000	0.347691441441441
chr1	37250000	37300000	0.0456081081081081
chr1	37300000	37350000	0.432648995148995
chr1	37350000	37400000	0.452442827442827
chr1	37400000	37450000	0.201641545391545
chr1	38300000	38350000	0.204565142065142
chr1	38350000	38400000	0.0590999653499653
chr1	38400000	38450000	0.156769750519751
chr1	38450000	38500000	0.214137214137214
chr1	38500000	38550000	0.314080907830908
chr1	38550000	38600000	0.383099445599446
chr1	38600000	38650000	0.329543485793486
chr1	38650000	38700000	0.0730466042966043
chr1	38700000	38750000	0.356332293832294
chr1	38750000	38800000	0.222366597366597
chr1	38800000	38850000	0.730552668052668
chr1	38850000	38900000	0.539436070686071
chr1	38900000	38950000	0.628789847539847
chr1	38950000	39000000	0.525814275814276
chr1	39000000	39050000	0.617441961191961
chr1	39050000	39100000	0.243416493416493
chr1	39200000	39250000	0.539241164241164
chr1	39250000	39300000	0.933515246015246
chr1	39300000	39350000	0.806782744282744
chr1	39400000	39450000	0.747942654192654
chr1	39450000	39500000	0.465414934164934
chr1	39500000	39550000	0.823154885654886
chr1	39550000	39600000	0.793810637560638
chr1	39600000	39650000	0.222604816354816
chr1	39650000	39700000	0.873332467082467
chr1	39700000	39750000	0.241467428967429
chr1	39750000	39800000	0.548510048510048
chr1	39800000	39850000	0.567567567567568
chr1	39850000	39900000	0.91450103950104
chr1	39900000	39950000	0.81011781011781
chr1	39950000	40000000	0.555266805266805
chr1	40000000	40050000	0.332445426195426
chr1	40050000	40100000	0.847150034650035
chr1	40100000	40150000	0.184056652806653
chr1	40150000	40200000	0.317069473319473
chr1	40200000	40250000	0.338530838530839
chr1	40250000	40300000	0.484450796950797
chr1	40300000	40350000	0.190466909216909
chr1	40350000	40400000	0.150294525294525
chr1	40400000	40450000	0.537681912681913
chr1	40450000	40500000	0.687456687456687
chr1	40500000	40550000	0.441766285516285
chr1	40550000	40600000	0.638253638253638
chr1	40600000	40650000	0.555808212058212
chr1	40650000	40700000	0.146244802494803
chr1	40700000	40750000	0.127880284130284
chr1	40750000	40800000	0.440012127512127
chr1	40800000	40850000	0.157051282051282
chr1	40850000	40900000	0.694884788634789
chr1	40900000	40950000	0.228560291060291
chr1	40950000	41000000	0.608497920997921
chr1	41000000	41050000	0.730552668052668
chr1	41050000	41100000	0.6559034996535
chr1	41100000	41150000	0.162053880803881
chr1	41150000	41200000	0.0785906098406098
chr1	41200000	41250000	0.759073977823978
chr1	41250000	41300000	0.0124090436590436
chr1	41300000	41350000	0.688821032571033
chr1	41350000	41400000	0.190596846846847
chr1	41400000	41450000	0.403131496881497
chr1	41450000	41500000	0.00779625779625781
chr1	41500000	41550000	0.865211365211365
chr1	41550000	41600000	0.834329521829522
chr1	41600000	41650000	0.130955474705475
chr1	41700000	41750000	0.621491683991684
chr1	41750000	41800000	0.46160343035343
chr1	41800000	41850000	0.680851524601525
chr1	41850000	41900000	0.0673943173943174
chr1	41900000	41950000	0.917316354816355
chr1	41950000	42000000	0.780816874566875
chr1	42000000	42050000	0.243156618156618
chr1	42050000	42100000	0.346890159390159
chr1	42100000	42150000	0.238478863478863
chr1	42150000	42200000	0.650727650727651
chr1	42200000	42250000	0.133316008316008
chr1	42250000	42300000	0.164132882882883
chr1	42300000	42350000	0.602390852390852
chr1	42350000	42400000	0.824389293139293
chr1	42400000	42450000	0.0276983714483714
chr1	42450000	42500000	0.0490514553014553
chr1	42500000	42550000	0.055245148995149
chr1	42550000	42600000	0.442134442134442
chr1	42600000	42650000	0.717039154539155
chr1	42650000	42700000	0.73739604989605
chr1	42700000	42750000	0.108108108108108
chr1	42750000	42800000	0.392346673596674
chr1	42800000	42850000	0.837837837837838
chr1	42850000	42900000	0.615081427581428
chr1	42900000	42950000	0.70980595980596
chr1	42950000	43000000	0.478040540540541
chr1	43000000	43050000	0.43128465003465
chr1	43050000	43100000	0.420608108108108
chr1	43100000	43150000	0.532636001386001
chr1	43150000	43200000	0.542359667359667
chr1	43200000	43250000	0.617312023562024
chr1	43250000	43300000	0.34171431046431
chr1	43300000	43350000	0.168442480942481
chr1	43350000	43400000	0.515137733887734
chr1	43400000	43450000	0.0280015592515592
chr1	43450000	43500000	0.677581427581428
chr1	43500000	43550000	0.707488738738739
chr1	43550000	43600000	0.387863825363825
chr1	43600000	43650000	0.516740297990298
chr1	43650000	43700000	0.14730595980596
chr1	43700000	43750000	0.311265592515592
chr1	43750000	43800000	0.858086451836452
chr1	43800000	43850000	0.288894663894664
chr1	43850000	43900000	0.258489258489259
chr1	43900000	43950000	0.166233541233541
chr1	43950000	44000000	0.0886391198891199
chr1	44000000	44050000	0.282787595287595
chr1	44050000	44100000	0.815705128205128
chr1	44100000	44150000	0.668290887040887
chr1	44150000	44200000	0.422817047817048
chr1	44200000	44250000	0.140895703395703
chr1	44250000	44300000	0.495560464310464
chr1	44300000	44350000	0.161837318087318
chr1	44350000	44400000	0.48611832986833
chr1	44400000	44450000	0.40973665973666
chr1	44450000	44500000	0.0949410949410949
chr1	44500000	44550000	0.827117983367983
chr1	44550000	44600000	0.161664067914068
chr1	44600000	44650000	0.686070686070686
chr1	44650000	44700000	0.0621968121968122
chr1	44700000	44750000	0.383034476784477
chr1	44750000	44800000	0.550805613305613
chr1	44800000	44850000	0.787855162855163
chr1	44850000	44900000	0.600853257103257
chr1	44900000	44950000	0.56505544005544
chr1	44950000	45000000	0.262582293832294
chr1	45000000	45050000	0.522197678447679
chr1	45050000	45100000	0.608281358281358
chr1	45100000	45150000	0.669655232155232
chr1	45150000	45200000	0.279365904365904
chr1	45200000	45250000	0.368871275121275
chr1	45250000	45300000	0.294287075537076
chr1	45300000	45350000	0.0194256756756757
chr1	45350000	45400000	0.708506583506584
chr1	45400000	45450000	0.257926195426195
chr1	45500000	45550000	0.839267151767152
chr1	45550000	45600000	0.140289327789328
chr1	45600000	45650000	0.643039674289674
chr1	45650000	45700000	0.826663201663202
chr1	45700000	45750000	0.4875693000693
chr1	45750000	45800000	0.0714223839223839
chr1	45800000	45850000	0.106202356202356
chr1	45850000	45900000	0.132687976437976
chr1	45900000	45950000	0.0564145876645876
chr1	45950000	46000000	0.824670824670825
chr1	46000000	46050000	0.158220720720721
chr1	46050000	46100000	0.369629244629245
chr1	46100000	46150000	0.63121534996535
chr1	46150000	46200000	0.89782571032571
chr1	46200000	46250000	0.690380284130284
chr1	46250000	46300000	0.49047124047124
chr1	46300000	46350000	0.22165194040194
chr1	46350000	46400000	0.309251559251559
chr1	46400000	46450000	0.322743416493417
chr1	46450000	46500000	0.407202875952876
chr1	46500000	46550000	0.602434164934165
chr1	46550000	46600000	0.147587491337491
chr1	46600000	46650000	0.482826576576577
chr1	46650000	46700000	0.168810637560638
chr1	46700000	46750000	0.985793485793486
chr1	46750000	46800000	0.982393451143451
chr1	46800000	46850000	0.126992376992377
chr1	46850000	46900000	0.0762300762300763
chr1	46900000	46950000	0.517281704781705
chr1	46950000	47000000	0.223795911295911
chr1	47000000	47050000	0.0795867983367984
chr1	47050000	47100000	0.606397262647263
chr1	47100000	47150000	0.0344551282051282
chr1	47150000	47200000	0.0400857588357588
chr1	47200000	47250000	0.346955128205128
chr1	47250000	47300000	0.296929140679141
chr1	47300000	47350000	0.121708246708247
chr1	47350000	47400000	0.462816181566182
chr1	47400000	47450000	0.82033957033957
chr1	47450000	47500000	0.165085758835759
chr1	47500000	47550000	0.0790670478170478
chr1	47550000	47600000	0.943953568953569
chr1	47600000	47650000	0.460498960498961
chr1	47650000	47700000	0.713379244629245
chr1	47700000	47750000	0.158827096327096
chr1	47750000	47800000	0.0532094594594594
chr1	47800000	47850000	0.125476437976438
chr1	47850000	47900000	0.264466389466389
chr1	47900000	47950000	0.596608627858628
chr1	47950000	48000000	0.111010048510048
chr1	48000000	48050000	0.0995971933471933
chr1	48050000	48100000	0.470720720720721
chr1	48100000	48150000	0.430808212058212
chr1	48150000	48200000	0.190077096327096
chr1	48200000	48250000	0.637863825363825
chr1	48250000	48300000	0.485490297990298
chr1	48300000	48350000	0.107241857241857
chr1	48350000	48400000	0.463552494802495
chr1	48400000	48450000	0.398388773388773
chr1	48450000	48500000	0.100939882189882
chr1	48500000	48550000	0.138751732501732
chr1	48550000	48600000	0.133814102564103
chr1	48600000	48650000	0.750779625779626
chr1	48650000	48700000	0.784606722106722
chr1	48700000	48750000	0.893364518364518
chr1	48750000	48800000	0.653326403326403
chr1	48800000	48850000	0.59450796950797
chr1	48850000	48900000	0.30117376992377
chr1	48900000	48950000	0.851611226611227
chr1	48950000	49000000	0.217537248787249
chr1	49000000	49050000	0.550567394317394
chr1	49050000	49100000	0.102629071379071
chr1	49100000	49150000	0.0454348579348579
chr1	49150000	49200000	0.325796950796951
chr1	49250000	49300000	0.318563756063756
chr1	49300000	49350000	0.791190228690229
chr1	49350000	49400000	0.921712577962578
chr1	49400000	49450000	0.313582813582814
chr1	49450000	49500000	0.0240168052668053
chr1	49500000	49550000	0.351849445599446
chr1	49550000	49600000	0.0217428967428968
chr1	49600000	49650000	0.0813409563409564
chr1	49650000	49700000	0.438106375606376
chr1	49700000	49750000	0.471608627858628
chr1	49750000	49800000	0.371859840609841
chr1	49800000	49850000	0.562175155925156
chr1	49850000	49900000	0.626689189189189
chr1	49900000	49950000	0.109992203742204
chr1	49950000	50000000	0.792034823284823
chr1	50000000	50050000	0.664176195426195
chr1	50050000	50100000	0.470330907830908
chr1	50100000	50150000	0.760070166320166
chr1	50150000	50200000	0.642303361053361
chr1	50200000	50250000	0.159844941094941
chr1	50250000	50300000	0.278196465696466
chr1	50300000	50350000	0.613370582120582
chr1	50350000	50400000	0.262019230769231
chr1	50400000	50450000	0.25859753984754
chr1	50450000	50500000	0.709437803187803
chr1	50500000	50550000	0.928815835065835
chr1	50550000	50600000	0.618849618849619
chr1	50600000	50650000	0.0321812196812197
chr1	50650000	50700000	0.127403846153846
chr1	50700000	50750000	0.280188842688843
chr1	50750000	50800000	0.778499653499654
chr1	50800000	50850000	0.0912162162162162
chr1	50850000	50900000	0.574259355509356
chr1	50950000	51000000	0.278456340956341
chr1	51000000	51050000	0.725441787941788
chr1	51050000	51100000	0.00524081774081775
chr1	51100000	51150000	0.801931739431739
chr1	51150000	51200000	0.550350831600832
chr1	51250000	51300000	0.108238045738046
chr1	51300000	51350000	0.94295738045738
chr1	51350000	51400000	0.541341822591823
chr1	51400000	51450000	0.439557345807346
chr1	51450000	51500000	0.748982155232155
chr1	51500000	51550000	0.279495841995842
chr1	51550000	51600000	0.0926888426888427
chr1	51600000	51650000	0.10780492030492
chr1	51650000	51700000	0.378876472626473
chr1	51700000	51750000	0.12883316008316
chr1	51750000	51800000	0.148865211365211
chr1	51800000	51850000	0.0586451836451837
chr1	51850000	51900000	0.0257276507276507
chr1	51900000	51950000	0.195231288981289
chr1	51950000	52000000	0.254829348579349
chr1	52000000	52050000	0.18018018018018
chr1	52050000	52100000	0.110057172557173
chr1	52100000	52150000	0.0286079348579349
chr1	52150000	52200000	0.183775121275121
chr1	52200000	52250000	0.576706514206514
chr1	52250000	52300000	0.237612612612613
chr1	52300000	52350000	0.0939449064449065
chr1	52350000	52400000	0.0804313929313929
chr1	52400000	52450000	0.14109060984061
chr1	52450000	52500000	0.445491164241164
chr1	52500000	52550000	0.628876472626473
chr1	52550000	52600000	0.816701316701317
chr1	52600000	52650000	0.189903846153846
chr1	52650000	52700000	0.088011088011088
chr1	52700000	52750000	0.605790887040887
chr1	52750000	52800000	0.485425329175329
chr1	52800000	52850000	0.60925589050589
chr1	52850000	52900000	0.543182605682606
chr1	52900000	52950000	0.286490817740818
chr1	52950000	53000000	0.307475744975745
chr1	53000000	53050000	0.56122227997228
chr1	53050000	53100000	0.133489258489259
chr1	53100000	53150000	0.584286209286209
chr1	53150000	53200000	0.46032571032571
chr1	53200000	53250000	0.910537941787942
chr1	53250000	53300000	0.659476784476784
chr1	53300000	53350000	0.394274081774082
chr1	53350000	53400000	0.355466042966043
chr1	53400000	53450000	0.708116770616771
chr1	53450000	53500000	0.616489085239085
chr1	53500000	53550000	0.737894144144144
chr1	53550000	53600000	0.441614691614692
chr1	53600000	53650000	0.540627165627166
chr1	53650000	53700000	0.157289501039501
chr1	53700000	53750000	0.0588834026334026
chr1	53750000	53800000	0.793594074844075
chr1	53800000	53850000	0.798510048510048
chr1	53850000	53900000	0.544980076230076
chr1	53900000	53950000	0.856462231462231
chr1	53950000	54000000	0.628941441441441
chr1	54000000	54050000	0.223297817047817
chr1	54050000	54100000	0.21968121968122
chr1	54100000	54150000	0.450363825363825
chr1	54150000	54200000	0.183601871101871
chr1	54200000	54250000	0.942654192654193
chr1	54250000	54300000	0.467017498267498
chr1	54300000	54350000	0.36512474012474
chr1	54350000	54400000	0.926866770616771
chr1	54400000	54450000	0.633121101871102
chr1	54450000	54500000	0.979643104643105
chr1	54500000	54550000	0.856115731115731
chr1	54550000	54600000	0.770508489258489
chr1	54600000	54650000	0.297232328482329
chr1	54650000	54700000	0.817415973665974
chr1	54700000	54750000	0.114973146223146
chr1	54750000	54800000	0.98704954954955
chr1	54800000	54850000	0.173033610533611
chr1	54850000	54900000	0.52265246015246
chr1	54900000	54950000	0.515722453222453
chr1	54950000	55000000	0.293464137214137
chr1	55000000	55050000	0.53601437976438
chr1	55050000	55100000	0.208961365211365
chr1	55100000	55150000	0.450515419265419
chr1	55150000	55200000	0.914241164241164
chr1	55200000	55250000	0.241120928620929
chr1	55250000	55300000	0.427494802494803
chr1	55300000	55350000	0.138989951489952
chr1	55350000	55400000	0.164739258489259
chr1	55400000	55450000	0.616142584892585
chr1	55450000	55500000	0.187088530838531
chr1	55500000	55550000	0.490341302841303
chr1	55550000	55600000	0.689925502425502
chr1	55600000	55650000	0.224900381150381
chr1	55650000	55700000	0.499220374220374
chr1	55700000	55750000	0.627338877338877
chr1	55750000	55800000	0.134420478170478
chr1	55800000	55850000	0.566354816354816
chr1	55850000	55900000	0.452334546084546
chr1	55900000	55950000	0.0567177754677755
chr1	55950000	56000000	0.530058905058905
chr1	56000000	56050000	0.224640505890506
chr1	56050000	56100000	0.1875
chr1	56150000	56200000	0.81598665973666
chr1	56200000	56250000	0.473232848232848
chr1	56250000	56300000	0.288786382536383
chr1	56300000	56350000	0.797903672903673
chr1	56350000	56400000	0.00829435204435203
chr1	56400000	56450000	0.188907657657658
chr1	56450000	56500000	0.29292273042273
chr1	56500000	56550000	0.38504851004851
chr1	56550000	56600000	0.56650641025641
chr1	56600000	56650000	0.327421171171171
chr1	56650000	56700000	0.173510048510048
chr1	56700000	56750000	0.4499306999307
chr1	56750000	56800000	8.66250866250473e-05
chr1	56800000	56850000	0.145919958419958
chr1	56850000	56900000	0.788006756756757
chr1	56900000	56950000	0.634138946638947
chr1	56950000	57000000	0.360208766458766
chr1	57000000	57050000	0.838011088011088
chr1	57050000	57100000	0.129093035343035
chr1	57100000	57150000	0.173943173943174
chr1	57150000	57200000	0.330864518364518
chr1	57200000	57250000	0.394468988218988
chr1	57250000	57300000	0.0538808038808039
chr1	57300000	57350000	0.225051975051975
chr1	57350000	57400000	0.638210325710326
chr1	57400000	57450000	0.296431046431046
chr1	57450000	57500000	0.107003638253638
chr1	57500000	57550000	0.476827789327789
chr1	57550000	57600000	0.393970893970894
chr1	57600000	57650000	0.66356981981982
chr1	57650000	57700000	0.111789674289674
chr1	57700000	57750000	0.751472626472626
chr1	57750000	57800000	0.593598406098406
chr1	57800000	57850000	0.362850831600832
chr1	57850000	57900000	0.579565142065142
chr1	57900000	57950000	0.186936936936937
chr1	57950000	58000000	0.734320859320859
chr1	58000000	58050000	0.461538461538462
chr1	58050000	58100000	0.417359667359667
chr1	58100000	58150000	0.539782571032571
chr1	58150000	58200000	0.720525814275814
chr1	58200000	58250000	0.486703049203049
chr1	58250000	58300000	0.285971067221067
chr1	58300000	58350000	0.521677927927928
chr1	58350000	58400000	0.26097972972973
chr1	58400000	58450000	0.278824497574498
chr1	58450000	58500000	0.583506583506584
chr1	58500000	58550000	0.190596846846847
chr1	58550000	58600000	0.0821638946638946
chr1	58600000	58650000	0.993459805959806
chr1	58650000	58700000	0.420218295218295
chr1	58700000	58750000	0.283242376992377
chr1	58750000	58800000	0.929313929313929
chr1	58800000	58850000	0.448089916839917
chr1	58850000	58900000	0.887409043659044
chr1	58900000	58950000	0.315358627858628
chr1	58950000	59000000	0.516242203742204
chr1	59000000	59050000	0.367290367290367
chr1	59050000	59100000	0.0903066528066528
chr1	59100000	59150000	0.143104643104643
chr1	59150000	59200000	0.733649514899515
chr1	59200000	59250000	0.919806826056826
chr1	59250000	59300000	0.649060117810118
chr1	59300000	59350000	0.329673423423423
chr1	59350000	59400000	0.586841649341649
chr1	59400000	59450000	0.510654885654886
chr1	59450000	59500000	0.356440575190575
chr1	59500000	59550000	0.861551455301455
chr1	59550000	59600000	0.90334805959806
chr1	59600000	59650000	0.571898821898822
chr1	59650000	59700000	0.765895703395703
chr1	59700000	59750000	0.409866597366597
chr1	59750000	59800000	0.377317221067221
chr1	59800000	59850000	0.618871275121275
chr1	59850000	59900000	0.544980076230076
chr1	59900000	59950000	0.871924809424809
chr1	59950000	60000000	0.19830647955648
chr1	60000000	60050000	0.138383575883576
chr1	60050000	60100000	0.73356288981289
chr1	60100000	60150000	0.0376169438669439
chr1	60150000	60200000	0.90207033957034
chr1	60200000	60250000	0.572072072072072
chr1	60250000	60300000	0.609905578655579
chr1	60300000	60350000	0.578525641025641
chr1	60350000	60400000	0.562716562716563
chr1	60400000	60450000	0.364106895356895
chr1	60500000	60550000	0.59520097020097
chr1	60550000	60600000	0.470915627165627
chr1	60600000	60650000	0.473882536382536
chr1	60650000	60700000	0.127533783783784
chr1	60700000	60750000	0.407137907137907
chr1	60750000	60800000	0.36077182952183
chr1	60800000	60850000	0.29292273042273
chr1	60850000	60900000	0.264682952182952
chr1	60900000	60950000	0.283523908523909
chr1	60950000	61000000	0.410754504504504
chr1	61000000	61050000	0.708506583506584
chr1	61050000	61100000	0.164652633402633
chr1	61100000	61150000	0.266696985446986
chr1	61150000	61200000	0.478235446985447
chr1	61200000	61250000	0.458744802494803
chr1	61250000	61300000	0.381366943866944
chr1	61300000	61350000	0.230812543312543
chr1	61350000	61400000	0.490969334719335
chr1	61400000	61450000	0.0197721760221761
chr1	61450000	61500000	0.627014033264033
chr1	61500000	61550000	0.0113478863478863
chr1	61550000	61600000	0.152979902979903
chr1	61600000	61650000	0.220287595287595
chr1	61650000	61700000	0.512798856548857
chr1	61700000	61750000	0.651983714483715
chr1	61750000	61800000	0.110035516285516
chr1	61800000	61850000	0.424636174636175
chr1	61850000	61900000	0.574259355509356
chr1	61900000	61950000	0.195252945252945
chr1	61950000	62000000	0.150099618849619
chr1	62050000	62100000	0.424852737352737
chr1	62100000	62150000	0.856418918918919
chr1	62150000	62200000	0.223102910602911
chr1	62200000	62250000	0.0610923423423423
chr1	62250000	62300000	0.236876299376299
chr1	62300000	62350000	0.79147176022176
chr1	62350000	62400000	0.449216042966043
chr1	62400000	62450000	0.284173596673597
chr1	62450000	62500000	0.407072938322938
chr1	62500000	62550000	0.146309771309771
chr1	62550000	62600000	0.4065965003465
chr1	62600000	62650000	0.333073458073458
chr1	62650000	62700000	0.330561330561331
chr1	62700000	62750000	0.0675459112959113
chr1	62750000	62800000	0.401095807345807
chr1	62800000	62850000	0.713141025641026
chr1	62850000	62900000	0.289912508662509
chr1	62900000	62950000	0.456081081081081
chr1	62950000	63000000	0.0958723146223146
chr1	63000000	63050000	0.184511434511434
chr1	63050000	63100000	0.919568607068607
chr1	63100000	63150000	0.343338530838531
chr1	63150000	63200000	0.444105162855163
chr1	63200000	63250000	0.171171171171171
chr1	63250000	63300000	0.717493936243936
chr1	63300000	63350000	0.593598406098406
chr1	63350000	63400000	0.863045738045738
chr1	63400000	63450000	0.875757969507969
chr1	63450000	63500000	0.289024601524602
chr1	63500000	63550000	0.0299939362439362
chr1	63550000	63600000	0.275835932085932
chr1	63600000	63650000	0.0510871448371448
chr1	63650000	63700000	0.9563193000693
chr1	63700000	63750000	0.17047817047817
chr1	63750000	63800000	0.281141718641719
chr1	63800000	63850000	0.203352390852391
chr1	63850000	63900000	0.126667532917533
chr1	63900000	63950000	0.215934684684685
chr1	63950000	64000000	0.372379591129591
chr1	64000000	64050000	0.0368806306306306
chr1	64050000	64100000	0.0185594248094249
chr1	64100000	64150000	0.149060117810118
chr1	64150000	64200000	0.180266805266805
chr1	64200000	64250000	0.154712404712405
chr1	64250000	64300000	0.239734927234927
chr1	64300000	64350000	0.0675892238392238
chr1	64350000	64400000	0.460347366597367
chr1	64400000	64450000	0.0916926541926542
chr1	64450000	64500000	0.92251386001386
chr1	64500000	64550000	0.528542966042966
chr1	64550000	64600000	0.606310637560638
chr1	64600000	64650000	0.72972972972973
chr1	64650000	64700000	0.300675675675676
chr1	64700000	64750000	0.346738565488566
chr1	64750000	64800000	0.927429833679834
chr1	64800000	64850000	0.863392238392238
chr1	64850000	64900000	0.684381496881497
chr1	64900000	64950000	0.55483367983368
chr1	64950000	65000000	0.981613825363825
chr1	65000000	65050000	0.361075017325017
chr1	65050000	65100000	0.335130803880804
chr1	65100000	65150000	0.678967428967429
chr1	65150000	65200000	0.178252772002772
chr1	65200000	65250000	0.589310464310464
chr1	65250000	65300000	0.284086971586972
chr1	65300000	65350000	0.561980249480249
chr1	65350000	65400000	0.927559771309771
chr1	65400000	65450000	0.85507623007623
chr1	65450000	65500000	0.182454088704089
chr1	65500000	65550000	0.565553534303534
chr1	65550000	65600000	0.205128205128205
chr1	65600000	65650000	0.301455301455301
chr1	65650000	65700000	0.627122314622315
chr1	65700000	65750000	0.951706514206514
chr1	65750000	65800000	0.250086625086625
chr1	65800000	65850000	0.810312716562717
chr1	65850000	65900000	0.240861053361053
chr1	65900000	65950000	0.679941961191961
chr1	65950000	66000000	0.696595634095634
chr1	66000000	66050000	0.645118676368676
chr1	66050000	66100000	0.703893797643798
chr1	66100000	66150000	0.279170997920998
chr1	66150000	66200000	0.592537248787249
chr1	66200000	66250000	0.872336278586279
chr1	66250000	66300000	0.271591302841303
chr1	66300000	66350000	0.14457726957727
chr1	66350000	66400000	0.257428101178101
chr1	66400000	66450000	0.0897002772002772
chr1	66450000	66500000	0.300589050589051
chr1	66500000	66550000	0.0586451836451837
chr1	66550000	66600000	0.426390332640333
chr1	66600000	66650000	0.022002772002772
chr1	66650000	66700000	0.423293485793486
chr1	66700000	66750000	0.242593555093555
chr1	66750000	66800000	0.174008142758143
chr1	66800000	66850000	0.231072418572419
chr1	66850000	66900000	0.0910213097713097
chr1	66900000	66950000	0.933406964656965
chr1	66950000	67000000	0.921387733887734
chr1	67000000	67050000	0.537422037422037
chr1	67050000	67100000	0.0575407137907138
chr1	67100000	67150000	0.0932302494802495
chr1	67150000	67200000	0.372054747054747
chr1	67200000	67250000	0.795781358281358
chr1	67250000	67300000	0.3625693000693
chr1	67300000	67350000	0.281574844074844
chr1	67350000	67400000	0.703135828135828
chr1	67400000	67450000	0.0389163201663202
chr1	67450000	67500000	0.332033957033957
chr1	67500000	67550000	0.375129937629938
chr1	67550000	67600000	0.304747054747055
chr1	67600000	67650000	0.380890505890506
chr1	67650000	67700000	0.454348579348579
chr1	67700000	67750000	0.361508142758143
chr1	67750000	67800000	0.539436070686071
chr1	67800000	67850000	0.282549376299376
chr1	67850000	67900000	0.118719681219681
chr1	67900000	67950000	0.640722453222453
chr1	67950000	68000000	0.443108974358974
chr1	68000000	68050000	0.323176541926542
chr1	68050000	68100000	0.265267671517671
chr1	68100000	68150000	0.314362439362439
chr1	68150000	68200000	0.485533610533611
chr1	68200000	68250000	0.341432778932779
chr1	68300000	68350000	0.57051282051282
chr1	68350000	68400000	0.626147782397782
chr1	68400000	68450000	0.11698717948718
chr1	68450000	68500000	0.352715696465696
chr1	68500000	68550000	0.219659563409563
chr1	68550000	68600000	0.540475571725572
chr1	68650000	68700000	0.033329002079002
chr1	68700000	68750000	0.600680006930007
chr1	68750000	68800000	0.075580388080388
chr1	68800000	68850000	0.0641242203742204
chr1	68850000	68900000	0.0912162162162162
chr1	68900000	68950000	0.421517671517671
chr1	68950000	69000000	0.774319993069993
chr1	69000000	69050000	0.00495928620928621
chr1	69050000	69100000	0.783393970893971
chr1	69100000	69150000	0.653781185031185
chr1	69150000	69200000	0.185269404019404
chr1	69200000	69250000	0.225463444213444
chr1	69250000	69300000	0.231981981981982
chr1	69300000	69350000	0.259485446985447
chr1	69450000	69500000	0.0534693347193347
chr1	69500000	69550000	0.797557172557173
chr1	69550000	69600000	0.289111226611227
chr1	69600000	69650000	0.794395356895357
chr1	69650000	69700000	0.0327442827442828
chr1	69700000	69750000	0.604426541926542
chr1	69750000	69800000	0.445534476784477
chr1	69800000	69850000	0.554812023562024
chr1	69850000	69900000	0.854469854469854
chr1	69900000	69950000	0.0374870062370062
chr1	69950000	70000000	0.366683991683992
chr1	70000000	70050000	0.0988608801108801
chr1	70050000	70100000	0.434056652806653
chr1	70100000	70150000	0.60252079002079
chr1	70150000	70200000	0.0961538461538461
chr1	70200000	70250000	0.776160776160776
chr1	70250000	70300000	0.280123873873874
chr1	70300000	70350000	0.153304747054747
chr1	70350000	70400000	0.196357415107415
chr1	70400000	70450000	0.106657137907138
chr1	70450000	70500000	0.597843035343035
chr1	70500000	70550000	0.0287595287595288
chr1	70550000	70600000	0.287768537768538
chr1	70600000	70650000	0.838877338877339
chr1	70650000	70700000	0.351329695079695
chr1	70700000	70750000	0.389726264726265
chr1	70750000	70800000	0.119174462924463
chr1	70800000	70850000	0.63359753984754
chr1	70850000	70900000	0.140484234234234
chr1	70900000	70950000	0.946682259182259
chr1	70950000	71000000	0.0787855162855163
chr1	71000000	71050000	0.442654192654193
chr1	71100000	71150000	0.460217428967429
chr1	71150000	71200000	0.367701836451836
chr1	71200000	71250000	0.066961191961192
chr1	71250000	71300000	0.0351264726264726
chr1	71300000	71350000	0.0496578309078309
chr1	71350000	71400000	0.636759355509356
chr1	71400000	71450000	0.192979036729037
chr1	71450000	71500000	0.0920174982674983
chr1	71500000	71550000	0.627122314622315
chr1	71550000	71600000	0.176866770616771
chr1	71600000	71650000	0.64799896049896
chr1	71650000	71700000	0.660191441441441
chr1	71700000	71750000	0.493806306306306
chr1	71750000	71800000	0.83532571032571
chr1	71800000	71850000	0.4247227997228
chr1	71850000	71900000	0.449714137214137
chr1	71900000	71950000	0.644685550935551
chr1	71950000	72000000	0.704391891891892
chr1	72000000	72050000	0.557367463617464
chr1	72050000	72100000	0.892823111573112
chr1	72100000	72150000	0.196465696465696
chr1	72150000	72200000	0.683775121275121
chr1	72200000	72250000	0.432107588357588
chr1	72250000	72300000	0.353906791406791
chr1	72300000	72350000	0.916081947331947
chr1	72350000	72400000	0.542338011088011
chr1	72400000	72450000	0.473990817740818
chr1	72450000	72500000	0.854231635481635
chr1	72500000	72550000	0.810637560637561
chr1	72550000	72600000	0.623029279279279
chr1	72600000	72650000	0.518169611919612
chr1	72650000	72700000	0.521526334026334
chr1	72700000	72750000	0.819191787941788
chr1	72750000	72800000	0.0144014206514207
chr1	72800000	72850000	0.53287422037422
chr1	72850000	72900000	0.503876472626473
chr1	72900000	72950000	0.304703742203742
chr1	72950000	73000000	0.492810117810118
chr1	73000000	73050000	0.273128898128898
chr1	73050000	73100000	0.575926888426888
chr1	73100000	73150000	0.675913894663895
chr1	73150000	73200000	0.442892411642412
chr1	73200000	73250000	0.32144404019404
chr1	73250000	73300000	0.685897435897436
chr1	73300000	73350000	0.393667706167706
chr1	73350000	73400000	0.237006237006237
chr1	73400000	73450000	0.0557648995148995
chr1	73450000	73500000	0.0616337491337491
chr1	73500000	73550000	0.26957726957727
chr1	73550000	73600000	0.0220460845460846
chr1	73600000	73650000	0.658220720720721
chr1	73650000	73700000	0.672557172557173
chr1	73700000	73750000	0.577161295911296
chr1	73750000	73800000	0.721673596673597
chr1	73800000	73850000	0.352239258489259
chr1	73850000	73900000	0.207791926541927
chr1	73900000	73950000	0.963747401247401
chr1	73950000	74000000	0.753876472626473
chr1	74000000	74050000	0.872119715869716
chr1	74050000	74100000	0.696595634095634
chr1	74100000	74150000	0.851611226611227
chr1	74150000	74200000	0.105942480942481
chr1	74200000	74250000	0.117831774081774
chr1	74250000	74300000	0.598839223839224
chr1	74300000	74350000	0.28270097020097
chr1	74350000	74400000	0.0790237352737353
chr1	74400000	74450000	0.859710672210672
chr1	74450000	74500000	0.547253984753985
chr1	74500000	74550000	0.166904885654886
chr1	74550000	74600000	0.261845980595981
chr1	74600000	74650000	0.351524601524602
chr1	74650000	74700000	0.520508489258489
chr1	74700000	74750000	0.348276160776161
chr1	74750000	74800000	0.410299722799723
chr1	74800000	74850000	0.443758662508662
chr1	74850000	74900000	0.654019404019404
chr1	74900000	74950000	0.905448717948718
chr1	74950000	75000000	0.546560984060984
chr1	75000000	75050000	0.298315142065142
chr1	75100000	75150000	0.367723492723493
chr1	75150000	75200000	0.763210325710326
chr1	75200000	75250000	0.677516458766459
chr1	75250000	75300000	0.454370235620236
chr1	75300000	75350000	0.620495495495496
chr1	75350000	75400000	0.609797297297297
chr1	75400000	75450000	0.34595893970894
chr1	75450000	75500000	0.179703742203742
chr1	75500000	75550000	0.439015939015939
chr1	75550000	75600000	0.083788115038115
chr1	75600000	75650000	0.0683688496188496
chr1	75650000	75700000	0.188366250866251
chr1	75700000	75750000	0.0607674982674983
chr1	75750000	75800000	0.126602564102564
chr1	75800000	75850000	0.236075017325017
chr1	75850000	75900000	0.525879244629245
chr1	75900000	75950000	0.130955474705475
chr1	75950000	76000000	0.0260308385308385
chr1	76000000	76050000	0.318152286902287
chr1	76050000	76100000	0.120365557865558
chr1	76100000	76150000	0.678577616077616
chr1	76150000	76200000	0.470829002079002
chr1	76200000	76250000	0.384312196812197
chr1	76250000	76300000	0.0152676715176715
chr1	76300000	76350000	0.302083333333333
chr1	76350000	76400000	0.571075883575884
chr1	76400000	76450000	0.0784823284823285
chr1	76450000	76500000	0.487894144144144
chr1	76500000	76550000	0.212664587664588
chr1	76550000	76600000	0.649363305613306
chr1	76600000	76650000	0.0398042273042273
chr1	76650000	76700000	0.375324844074844
chr1	76700000	76750000	0.0162855162855163
chr1	76750000	76800000	0.128898128898129
chr1	76800000	76850000	0.589483714483715
chr1	76850000	76900000	0.556392931392931
chr1	76900000	76950000	0.0379201316701316
chr1	76950000	77000000	0.218555093555094
chr1	77000000	77050000	0.569538288288288
chr1	77050000	77100000	0.3000693000693
chr1	77100000	77150000	0.123115904365904
chr1	77150000	77200000	0.508554227304227
chr1	77200000	77250000	0.18843121968122
chr1	77250000	77300000	0.874870062370062
chr1	77300000	77350000	0.649904712404712
chr1	77350000	77400000	0.281639812889813
chr1	77400000	77450000	0.561438842688843
chr1	77450000	77500000	0.216324497574498
chr1	77500000	77550000	0.294287075537076
chr1	77550000	77600000	0.679941961191961
chr1	77600000	77650000	0.698804573804574
chr1	77650000	77700000	0.975528413028413
chr1	77700000	77750000	0.215739778239778
chr1	77750000	77800000	0.436871968121968
chr1	77800000	77850000	0.329023735273735
chr1	77850000	77900000	0.344226437976438
chr1	78000000	78050000	0.554920304920305
chr1	78050000	78100000	0.599857068607069
chr1	78200000	78250000	0.420456514206514
chr1	78250000	78300000	0.410992723492724
chr1	78300000	78350000	0.869152806652807
chr1	78350000	78400000	0.672124047124047
chr1	78400000	78450000	0.0358844421344421
chr1	78450000	78500000	0.882406444906445
chr1	78500000	78550000	0.568455474705475
chr1	78550000	78600000	0.291969854469854
chr1	78600000	78650000	0.67379158004158
chr1	78650000	78700000	0.337946119196119
chr1	78700000	78750000	0.523691961191961
chr1	78750000	78800000	0.981159043659044
chr1	78800000	78850000	0.197115384615385
chr1	78850000	78900000	0.810442654192654
chr1	78900000	78950000	0.26225744975745
chr1	78950000	79000000	0.718663374913375
chr1	79000000	79050000	0.714851871101871
chr1	79050000	79100000	0.834957553707554
chr1	79100000	79150000	0.08625693000693
chr1	79150000	79200000	0.65700796950797
chr1	79200000	79250000	0.72606981981982
chr1	79250000	79300000	0.77904106029106
chr1	79300000	79350000	0.519490644490644
chr1	79350000	79400000	0.305505024255024
chr1	79400000	79450000	0.665973665973666
chr1	79450000	79500000	0.643234580734581
chr1	79500000	79550000	0.800632363132363
chr1	79550000	79600000	0.425675675675676
chr1	79600000	79650000	0.260914760914761
chr1	79650000	79700000	0.378096846846847
chr1	79700000	79750000	0.144815488565489
chr1	79750000	79800000	0.711819993069993
chr1	79800000	79850000	0.108259702009702
chr1	79850000	79900000	0.33004158004158
chr1	79900000	79950000	0.507341476091476
chr1	79950000	80000000	0.563756063756064
chr1	80000000	80050000	0.641545391545391
chr1	80050000	80100000	0.979838011088011
chr1	80100000	80150000	0.760481635481635
chr1	80150000	80200000	0.318238911988912
chr1	80200000	80250000	0.277611746361746
chr1	80250000	80300000	0.09247227997228
chr1	80300000	80350000	0.890440921690922
chr1	80350000	80400000	0.420348232848233
chr1	80400000	80450000	0.567654192654193
chr1	80450000	80500000	0.334849272349272
chr1	80500000	80550000	0.677473146223146
chr1	80550000	80600000	0.621080214830215
chr1	80600000	80650000	0.897695772695773
chr1	80650000	80700000	0.534541753291753
chr1	80700000	80750000	0.0299289674289674
chr1	80750000	80800000	0.0675892238392238
chr1	80800000	80850000	0.644274081774082
chr1	80850000	80900000	0.420001732501732
chr1	80900000	80950000	0.474575537075537
chr1	80950000	81000000	0.20614604989605
chr1	81000000	81050000	0.405167186417186
chr1	81350000	81400000	0.563344594594595
chr1	81450000	81500000	0.187456687456687
chr1	81600000	81650000	0.44022869022869
chr1	81650000	81700000	0.570252945252945
chr1	81700000	81750000	0.146959459459459
chr1	82150000	82200000	0.0917792792792793
chr1	82200000	82250000	0.638838357588358
chr1	82250000	82300000	0.0571725571725572
chr1	82300000	82350000	0.506453568953569
chr1	82350000	82400000	0.641285516285516
chr1	82400000	82450000	0.250606375606376
chr1	82450000	82500000	0.279062716562717
chr1	82500000	82550000	0.513426888426888
chr1	82550000	82600000	0.409065315315315
chr1	82600000	82650000	0.195534476784477
chr1	82650000	82700000	0.113717082467082
chr1	82700000	82750000	0.0340220027720027
chr1	82750000	82800000	0.598947505197505
chr1	82800000	82850000	0.27137474012474
chr1	82850000	82900000	0.204825017325017
chr1	82900000	82950000	0.600376819126819
chr1	82950000	83000000	0.709870928620929
chr1	83000000	83050000	0.805613305613306
chr1	83050000	83100000	0.281921344421344
chr1	83100000	83150000	0.323089916839917
chr1	83150000	83200000	0.486573111573112
chr1	83200000	83250000	0.753876472626473
chr1	83250000	83300000	0.735858454608455
chr1	83300000	83350000	0.088249306999307
chr1	83350000	83400000	0.624263686763687
chr1	83400000	83450000	0.424094767844768
chr1	83450000	83500000	0.0809511434511434
chr1	83500000	83550000	0.640549203049203
chr1	83550000	83600000	0.642433298683299
chr1	83600000	83650000	0.556566181566182
chr1	83650000	83700000	0.177234927234927
chr1	83700000	83750000	0.143667706167706
chr1	83750000	83800000	0.201663201663202
chr1	83800000	83850000	0.180028586278586
chr1	83850000	83900000	0.129049722799723
chr1	83900000	83950000	0.470136001386001
chr1	83950000	84000000	0.239128551628552
chr1	84000000	84050000	0.354448198198198
chr1	84050000	84100000	0.150900900900901
chr1	84100000	84150000	0.053166146916147
chr1	84150000	84200000	0.485836798336798
chr1	84200000	84250000	0.0672643797643797
chr1	84250000	84300000	0.486204954954955
chr1	84300000	84350000	0.44609753984754
chr1	84350000	84400000	0.224077442827443
chr1	84400000	84450000	0.803512647262647
chr1	84450000	84500000	0.0706427581427581
chr1	84500000	84550000	0.54036729036729
chr1	84550000	84600000	0.758489258489259
chr1	84600000	84650000	0.499523562023562
chr1	84650000	84700000	0.77341042966043
chr1	84700000	84750000	0.294005544005544
chr1	84750000	84800000	0.659411815661816
chr1	84800000	84850000	0.972258316008316
chr1	84850000	84900000	0.136304573804574
chr1	84900000	84950000	0.59450796950797
chr1	84950000	85000000	0.0533610533610533
chr1	85000000	85050000	0.200363825363825
chr1	85050000	85100000	0.0268321205821206
chr1	85100000	85150000	0.0739128551628552
chr1	85150000	85200000	0.137538981288981
chr1	85200000	85250000	0.04129851004851
chr1	85450000	85500000	0.100355162855163
chr1	85500000	85550000	0.0229773042273043
chr1	85550000	85600000	0.107545045045045
chr1	85600000	85650000	0.127512127512127
chr1	85650000	85700000	0.104383229383229
chr1	85700000	85750000	0.575537075537076
chr1	85750000	85800000	0.704803361053361
chr1	85800000	85850000	0.544092169092169
chr1	85850000	85900000	0.19702875952876
chr1	85900000	85950000	0.415497227997228
chr1	85950000	86000000	0.823566354816355
chr1	86000000	86050000	0.706730769230769
chr1	86050000	86100000	0.105660949410949
chr1	86100000	86150000	0.676065488565489
chr1	86150000	86200000	0.692502598752599
chr1	86200000	86250000	0.487179487179487
chr1	86250000	86300000	0.477845634095634
chr1	86300000	86350000	0.371794871794872
chr1	86350000	86400000	0.365059771309771
chr1	86400000	86450000	0.529907311157311
chr1	86450000	86500000	0.70138167013167
chr1	86500000	86550000	0.0566528066528067
chr1	86550000	86600000	0.346825190575191
chr1	86600000	86650000	0.461062023562024
chr1	86650000	86700000	0.850181912681913
chr1	86700000	86750000	0.668550762300762
chr1	86750000	86800000	0.913136694386694
chr1	86800000	86850000	0.310984060984061
chr1	86850000	86900000	0.320772695772696
chr1	86900000	86950000	0.0699497574497574
chr1	86950000	87000000	0.439232501732502
chr1	87000000	87050000	0.671431046431046
chr1	87050000	87100000	0.91391632016632
chr1	87100000	87150000	0.738608801108801
chr1	87150000	87200000	0.844378031878032
chr1	87200000	87250000	0.985555266805267
chr1	87250000	87300000	0.699670824670825
chr1	87300000	87350000	0.243568087318087
chr1	87350000	87400000	0.38086884961885
chr1	87400000	87450000	0.729578135828136
chr1	87450000	87500000	0.506063756063756
chr1	87500000	87550000	0.577962577962578
chr1	87550000	87600000	0.814059251559252
chr1	87600000	87650000	0.628205128205128
chr1	87650000	87700000	0.425350831600832
chr1	87700000	87750000	0.751797470547471
chr1	87750000	87800000	0.871968121968122
chr1	87800000	87850000	0.802516458766459
chr1	87850000	87900000	0.704825017325017
chr1	87900000	87950000	0.275532744282744
chr1	87950000	88000000	0.433580214830215
chr1	88000000	88050000	0.311633749133749
chr1	88050000	88100000	0.333333333333333
chr1	88100000	88150000	0.409325190575191
chr1	88150000	88200000	0.905751905751906
chr1	88300000	88350000	0.393212924462924
chr1	88350000	88400000	0.387863825363825
chr1	88400000	88450000	0.539609320859321
chr1	88450000	88500000	0.66792273042273
chr1	88500000	88550000	0.645378551628552
chr1	88550000	88600000	0.962014899514899
chr1	88600000	88650000	0.67030492030492
chr1	88650000	88700000	0.283783783783784
chr1	88700000	88750000	0.0973016285516286
chr1	88750000	88800000	0.564449064449065
chr1	88800000	88850000	0.687023562023562
chr1	88850000	88900000	0.492117117117117
chr1	88900000	88950000	0.206016112266112
chr1	88950000	89000000	0.239734927234927
chr1	89000000	89050000	0.166536729036729
chr1	89050000	89100000	0.204218641718642
chr1	89100000	89150000	0.126775814275814
chr1	89150000	89200000	0.859992203742204
chr1	89200000	89250000	0.31139553014553
chr1	89250000	89300000	0.409606722106722
chr1	89300000	89350000	0.827399514899515
chr1	89350000	89400000	0.517931392931393
chr1	89400000	89450000	0.757254851004851
chr1	89450000	89500000	0.664002945252945
chr1	89500000	89550000	0.348947505197505
chr1	89550000	89600000	0.807064275814276
chr1	89600000	89650000	0.661685724185724
chr1	89650000	89700000	0.055245148995149
chr1	89700000	89750000	0.163634788634789
chr1	89750000	89800000	0.294806826056826
chr1	89800000	89850000	0.162768537768538
chr1	89850000	89900000	0.320599445599446
chr1	89900000	89950000	0.727239258489258
chr1	89950000	90000000	0.994629244629245
chr1	90000000	90050000	0.405275467775468
chr1	90050000	90100000	0.463898995148995
chr1	90100000	90150000	0.782072938322938
chr1	90150000	90200000	0.399601524601525
chr1	90200000	90250000	0.326316701316701
chr1	90250000	90300000	0.722344941094941
chr1	90300000	90350000	0.409866597366597
chr1	90350000	90400000	0.47786729036729
chr1	90400000	90450000	0.437868156618157
chr1	90450000	90500000	0.69133316008316
chr1	90500000	90550000	0.286209286209286
chr1	90550000	90600000	0.318996881496882
chr1	90600000	90650000	0.682648995148995
chr1	90650000	90700000	0.105639293139293
chr1	90700000	90750000	0.523388773388773
chr1	90750000	90800000	0.350593381843382
chr1	90800000	90850000	0.240449584199584
chr1	90850000	90900000	0.159801628551629
chr1	90900000	90950000	0.381908350658351
chr1	90950000	91000000	0.524731462231462
chr1	91000000	91050000	0.235966735966736
chr1	91050000	91100000	0.371881496881497
chr1	91100000	91150000	0.471175502425502
chr1	91150000	91200000	0.496058558558559
chr1	91200000	91250000	0.313994282744283
chr1	91250000	91300000	0.181003118503118
chr1	91300000	91350000	0.571985446985447
chr1	91350000	91400000	0.818672037422037
chr1	91400000	91450000	0.355942480942481
chr1	91450000	91500000	0.810767498267498
chr1	91500000	91550000	0.122422903672904
chr1	91550000	91600000	0.792814449064449
chr1	91600000	91650000	0.393256237006237
chr1	91650000	91700000	0.540323977823978
chr1	91700000	91750000	0.251775814275814
chr1	91750000	91800000	0.489345114345114
chr1	91800000	91850000	0.888253638253638
chr1	91850000	91900000	0.623613998613999
chr1	91900000	91950000	0.850073631323631
chr1	91950000	92000000	0.879222972972973
chr1	92000000	92050000	0.647024428274428
chr1	92050000	92100000	0.632471413721414
chr1	92100000	92150000	0.521526334026334
chr1	92150000	92200000	0.739150207900208
chr1	92200000	92250000	0.319408350658351
chr1	92250000	92300000	0.0348882536382537
chr1	92300000	92350000	0.40334805959806
chr1	92350000	92400000	0.77102823977824
chr1	92400000	92450000	0.383056133056133
chr1	92450000	92500000	0.817069473319473
chr1	92500000	92550000	0.206081081081081
chr1	92550000	92600000	0.71143018018018
chr1	92600000	92650000	0.235598579348579
chr1	92650000	92700000	0.368351524601525
chr1	92700000	92750000	0.900684338184338
chr1	92750000	92800000	0.548315142065142
chr1	92800000	92850000	0.781661469161469
chr1	92850000	92900000	0.190380284130284
chr1	92900000	92950000	0.366943866943867
chr1	92950000	93000000	0.604946292446292
chr1	93000000	93050000	0.314384095634096
chr1	93050000	93100000	0.373505717255717
chr1	93100000	93150000	0.475593381843382
chr1	93150000	93200000	0.406098406098406
chr1	93200000	93250000	0.340718121968122
chr1	93250000	93300000	0.170045045045045
chr1	93300000	93350000	0.424289674289674
chr1	93350000	93400000	0.416818260568261
chr1	93400000	93450000	0.694928101178101
chr1	93450000	93500000	0.656921344421344
chr1	93500000	93550000	0.447959979209979
chr1	93550000	93600000	0.528976091476091
chr1	93600000	93650000	0.464960152460152
chr1	93650000	93700000	0.097734753984754
chr1	93700000	93750000	0.8622227997228
chr1	93750000	93800000	0.635416666666667
chr1	93800000	93850000	0.299397955647956
chr1	93850000	93900000	0.221283783783784
chr1	93900000	93950000	0.287097193347193
chr1	93950000	94000000	0.00214397089397089
chr1	94000000	94050000	0.0918659043659044
chr1	94050000	94100000	0.565791753291753
chr1	94100000	94150000	0.330084892584893
chr1	94150000	94200000	0.635026853776854
chr1	94200000	94250000	0.33846586971587
chr1	94250000	94300000	0.415540540540541
chr1	94300000	94350000	0.407094594594595
chr1	94350000	94400000	0.336473492723493
chr1	94400000	94450000	0.0663115038115039
chr1	94450000	94500000	0.403131496881497
chr1	94500000	94550000	0.207640332640333
chr1	94550000	94600000	0.704132016632017
chr1	94600000	94650000	0.0791753291753292
chr1	94650000	94700000	0.578980422730423
chr1	94700000	94750000	0.211625086625087
chr1	94750000	94800000	0.175177581427581
chr1	94800000	94850000	0.139596327096327
chr1	94850000	94900000	0.285971067221067
chr1	94900000	94950000	0.412010568260568
chr1	94950000	95000000	0.600095287595288
chr1	95000000	95050000	0.689059251559252
chr1	95050000	95100000	0.50911729036729
chr1	95100000	95150000	0.813712751212751
chr1	95150000	95200000	0.367701836451836
chr1	95200000	95250000	0.301260395010395
chr1	95250000	95300000	0.516848579348579
chr1	95300000	95350000	0.947115384615385
chr1	95350000	95400000	0.878075190575191
chr1	95400000	95450000	0.787573631323631
chr1	95450000	95500000	0.0106981981981982
chr1	95500000	95550000	0.462101524601525
chr1	95550000	95600000	0.891372141372141
chr1	95600000	95650000	0.505652286902287
chr1	95650000	95700000	0.263296950796951
chr1	95700000	95750000	0.357848232848233
chr1	95750000	95800000	0.246556652806653
chr1	95800000	95850000	0.707142238392238
chr1	95850000	95900000	0.237764206514206
chr1	95900000	95950000	0.843901593901594
chr1	95950000	96000000	0.83863911988912
chr1	96000000	96050000	0.829240297990298
chr1	96050000	96100000	0.500021656271656
chr1	96100000	96150000	0.0859320859320859
chr1	96150000	96200000	0.292446292446292
chr1	96200000	96250000	0.331709112959113
chr1	96250000	96300000	0.304876992376992
chr1	96300000	96350000	0.153629591129591
chr1	96350000	96400000	0.0521916146916147
chr1	96400000	96450000	0.270876645876646
chr1	96450000	96500000	0.733303014553015
chr1	96500000	96550000	0.166211884961885
chr1	96550000	96600000	0.354123354123354
chr1	96600000	96650000	0.169568607068607
chr1	96650000	96700000	0.349662162162162
chr1	96700000	96750000	0.657094594594595
chr1	96750000	96800000	0.416146916146916
chr1	96800000	96850000	0.631518537768538
chr1	96850000	96900000	0.190445252945253
chr1	96900000	96950000	0.803014553014553
chr1	96950000	97000000	0.269988738738739
chr1	97000000	97050000	0.659195252945253
chr1	97050000	97100000	0.882536382536383
chr1	97100000	97150000	0.409606722106722
chr1	97300000	97350000	0.0396742896742897
chr1	97350000	97400000	0.19209112959113
chr1	97400000	97450000	0.59264553014553
chr1	97450000	97500000	0.675913894663895
chr1	97500000	97550000	0.618546431046431
chr1	97550000	97600000	0.70614604989605
chr1	97600000	97650000	0.217169092169092
chr1	97650000	97700000	0.305505024255024
chr1	97700000	97750000	0.82800589050589
chr1	97750000	97800000	0.420001732501732
chr1	97800000	97850000	0.12720893970894
chr1	97850000	97900000	0.454023735273735
chr1	97900000	97950000	0.725203568953569
chr1	97950000	98000000	0.818217255717256
chr1	98000000	98050000	0.685269404019404
chr1	98050000	98100000	0.242463617463617
chr1	98100000	98150000	0.617030492030492
chr1	98150000	98200000	0.346825190575191
chr1	98200000	98250000	0.989496708246708
chr1	98250000	98300000	0.59171431046431
chr1	98300000	98350000	0.984797297297297
chr1	98350000	98400000	0.892130110880111
chr1	98400000	98450000	0.858108108108108
chr1	98450000	98500000	0.359732328482329
chr1	98500000	98550000	0.863652113652114
chr1	98550000	98600000	0.0139682952182952
chr1	98600000	98650000	0.456254331254331
chr1	98650000	98700000	0.903846153846154
chr1	98700000	98750000	0.232306826056826
chr1	98750000	98800000	0.0134918572418572
chr1	98800000	98850000	0.854924636174636
chr1	98850000	98900000	0.514336451836452
chr1	98900000	98950000	0.182670651420651
chr1	98950000	99000000	0.533545564795565
chr1	99000000	99050000	0.143277893277893
chr1	99050000	99100000	0.604881323631324
chr1	99100000	99150000	0.405513686763687
chr1	99150000	99200000	0.693044005544005
chr1	99200000	99250000	0.799008142758143
chr1	99250000	99300000	0.275142931392931
chr1	99300000	99350000	0.201793139293139
chr1	99350000	99400000	0.723904192654193
chr1	99400000	99450000	0.2624306999307
chr1	99450000	99500000	0.740666146916147
chr1	99500000	99550000	0.0367290367290367
chr1	99550000	99600000	0.255738911988912
chr1	99600000	99650000	0.107566701316701
chr1	99650000	99700000	0.045283264033264
chr1	99700000	99750000	0.255998787248787
chr1	99750000	99800000	0.231310637560638
chr1	99800000	99850000	0.220136001386001
chr1	99850000	99900000	0.615731115731116
chr1	99900000	99950000	0.16577875952876
chr1	99950000	100000000	0.675220893970894
chr1	100000000	100050000	0.403456340956341
chr1	100050000	100100000	0.083788115038115
chr1	100100000	100150000	0.0389379764379765
chr1	100150000	100200000	0.000129937629937626
chr1	100200000	100250000	0.145140332640333
chr1	100250000	100300000	0.0636910949410949
chr1	100300000	100350000	0.501710845460845
chr1	100350000	100400000	0.263188669438669
chr1	100400000	100450000	0.326403326403326
chr1	100450000	100500000	0.776853776853777
chr1	100500000	100550000	0.597344941094941
chr1	100550000	100600000	0.490969334719335
chr1	100600000	100650000	0.440791753291753
chr1	100650000	100700000	0.595504158004158
chr1	100700000	100750000	0.693108974358974
chr1	100750000	100800000	0.186698717948718
chr1	100800000	100850000	0.197851697851698
chr1	100850000	100900000	0.457878551628552
chr1	100900000	100950000	0.467450623700624
chr1	100950000	101000000	0.329976611226611
chr1	101000000	101050000	0.25656185031185
chr1	101050000	101100000	0.980444386694387
chr1	101100000	101150000	0.174159736659737
chr1	101150000	101200000	0.777221933471933
chr1	101200000	101250000	0.855227823977824
chr1	101250000	101300000	0.16042966042966
chr1	101300000	101350000	0.476329695079695
chr1	101350000	101400000	0.51039501039501
chr1	101400000	101450000	0.14527027027027
chr1	101450000	101500000	0.119261088011088
chr1	101500000	101550000	0.479816354816355
chr1	101550000	101600000	0.426931739431739
chr1	101600000	101650000	0.03508316008316
chr1	101650000	101700000	0.258879071379071
chr1	101700000	101750000	0.345417532917533
chr1	101750000	101800000	0.3249306999307
chr1	101800000	101850000	0.325515419265419
chr1	101850000	101900000	0.823458073458073
chr1	101900000	101950000	0.834589397089397
chr1	101950000	102000000	0.125389812889813
chr1	102000000	102050000	0.540085758835759
chr1	102050000	102100000	0.260135135135135
chr1	102100000	102150000	0.245452182952183
chr1	102150000	102200000	0.426931739431739
chr1	102200000	102250000	0.654257623007623
chr1	102250000	102300000	0.592407311157311
chr1	102300000	102350000	0.626407657657658
chr1	102350000	102400000	0.521742896742897
chr1	102400000	102450000	0.299051455301455
chr1	102450000	102500000	0.411036036036036
chr1	102500000	102550000	0.622487872487872
chr1	102550000	102600000	0.479404885654886
chr1	102600000	102650000	0.0294525294525294
chr1	102650000	102700000	0.702897609147609
chr1	102700000	102750000	0.581990644490644
chr1	102750000	102800000	0.676043832293832
chr1	102800000	102850000	0.188193000693001
chr1	102850000	102900000	0.39527027027027
chr1	102900000	102950000	0.743373180873181
chr1	102950000	103000000	0.327702702702703
chr1	103000000	103050000	0.684273215523216
chr1	103050000	103100000	0.95742376992377
chr1	103100000	103150000	0.666016978516978
chr1	103150000	103200000	0.0503291753291754
chr1	103200000	103250000	0.272565835065835
chr1	103250000	103300000	0.528846153846154
chr1	103300000	103350000	0.475355162855163
chr1	103350000	103400000	0.63452875952876
chr1	103400000	103450000	0.375216562716563
chr1	103500000	103550000	0.379136347886348
chr1	103550000	103600000	0.458181739431739
chr1	103600000	103650000	0.490146396396396
chr1	103650000	103700000	0.289306133056133
chr1	103700000	103750000	0.59665194040194
chr1	103750000	103800000	0.776463963963964
chr1	103800000	103850000	0.789414414414414
chr1	103850000	103900000	0.877512127512127
chr1	103900000	103950000	0.626169438669439
chr1	103950000	104000000	0.777330214830215
chr1	104000000	104050000	0.445816008316008
chr1	104050000	104100000	0.0364908177408177
chr1	104100000	104150000	0.129699410949411
chr1	104150000	104200000	0.0696032571032571
chr1	104200000	104250000	0.42779799029799
chr1	104250000	104300000	0.333398302148302
chr1	104300000	104350000	0.688301282051282
chr1	104350000	104400000	0.799094767844768
chr1	104400000	104450000	0.776918745668746
chr1	104450000	104500000	0.170110013860014
chr1	104500000	104550000	0.42030492030492
chr1	104550000	104600000	0.374090436590437
chr1	104600000	104650000	0.100939882189882
chr1	104650000	104700000	0.182605682605683
chr1	104700000	104750000	0.454305266805267
chr1	104750000	104800000	0.197137040887041
chr1	104800000	104850000	0.449389293139293
chr1	104850000	104900000	0.208073458073458
chr1	104900000	104950000	0.827074670824671
chr1	104950000	105000000	0.617810117810118
chr1	105000000	105050000	0.351546257796258
chr1	105050000	105100000	0.345157657657658
chr1	105100000	105150000	0.450558731808732
chr1	105150000	105200000	0.704825017325017
chr1	105200000	105250000	0.616012647262647
chr1	105250000	105300000	0.536815661815662
chr1	105300000	105350000	0.638253638253638
chr1	105350000	105400000	0.463162681912682
chr1	105400000	105450000	0.784476784476784
chr1	105450000	105500000	0.31488218988219
chr1	105500000	105550000	0.242182085932086
chr1	105550000	105600000	0.133727477477477
chr1	105600000	105650000	0.388773388773389
chr1	105650000	105700000	0.46602130977131
chr1	105700000	105750000	0.373830561330561
chr1	105750000	105800000	0.890700796950797
chr1	105800000	105850000	0.822072072072072
chr1	105850000	105900000	0.422990297990298
chr1	105900000	105950000	0.723795911295911
chr1	105950000	106000000	0.155773562023562
chr1	106000000	106050000	0.750454781704782
chr1	106050000	106100000	0.457012300762301
chr1	106100000	106150000	0.0548769923769924
chr1	106150000	106200000	0.531748094248094
chr1	106200000	106250000	0.110252079002079
chr1	106250000	106300000	0.420586451836452
chr1	106300000	106350000	0.236551455301455
chr1	106350000	106400000	0.452984234234234
chr1	106400000	106450000	0.630349099099099
chr1	106450000	106500000	0.648215523215523
chr1	106500000	106550000	0.577053014553015
chr1	106550000	106600000	0.495625433125433
chr1	106600000	106650000	0.942697505197505
chr1	106650000	106700000	0.756128724878725
chr1	106700000	106750000	0.615904365904366
chr1	106750000	106800000	0.291081947331947
chr1	106800000	106850000	0.595937283437283
chr1	106850000	106900000	0.609299203049203
chr1	106900000	106950000	0.506626819126819
chr1	106950000	107000000	0.723016285516285
chr1	107000000	107050000	0.395898302148302
chr1	107050000	107100000	0.0762517325017324
chr1	107100000	107150000	0.160321379071379
chr1	107150000	107200000	0.0919092169092169
chr1	107200000	107250000	0.850051975051975
chr1	107250000	107300000	0.793160949410949
chr1	107300000	107350000	0.749436936936937
chr1	107350000	107400000	0.709177927927928
chr1	107400000	107450000	0.202897609147609
chr1	107450000	107500000	0.155751905751906
chr1	107500000	107550000	0.0254677754677755
chr1	107550000	107600000	0.0186460498960499
chr1	107600000	107650000	0.514119889119889
chr1	107650000	107700000	0.59886088011088
chr1	107700000	107750000	0.0568477130977131
chr1	107750000	107800000	0.548423423423423
chr1	107800000	107850000	0.393126299376299
chr1	107850000	107900000	0.630327442827443
chr1	107900000	107950000	0.60797817047817
chr1	107950000	108000000	0.709957553707554
chr1	108000000	108050000	0.796171171171171
chr1	108050000	108100000	0.725441787941788
chr1	108100000	108150000	0.351134788634789
chr1	108150000	108200000	0.0718121968121969
chr1	108200000	108250000	0.28456340956341
chr1	108250000	108300000	0.411036036036036
chr1	108300000	108350000	0.881172037422037
chr1	108350000	108400000	0.183731808731809
chr1	108400000	108450000	0.504222972972973
chr1	108450000	108500000	0.607501732501732
chr1	108500000	108550000	0.244759182259182
chr1	108550000	108600000	0.415518884268884
chr1	108600000	108650000	0.785278066528067
chr1	108650000	108700000	0.0125173250173251
chr1	108700000	108750000	0.461062023562024
chr1	108750000	108800000	0.821595634095634
chr1	108800000	108850000	0.986443173943174
chr1	108850000	108900000	0.0681522869022869
chr1	108900000	108950000	0.50017325017325
chr1	108950000	109000000	0.382904539154539
chr1	109000000	109050000	0.209654365904366
chr1	109050000	109100000	0.296106202356202
chr1	109100000	109150000	0.118568087318087
chr1	109150000	109200000	0.471608627858628
chr1	109200000	109250000	0.370127338877339
chr1	109250000	109300000	0.141870235620236
chr1	109300000	109350000	0.0369455994455995
chr1	109350000	109400000	0.198566354816355
chr1	109400000	109450000	0.45452182952183
chr1	109450000	109500000	0.462339743589744
chr1	109500000	109550000	0.721716909216909
chr1	109550000	109600000	0.792489604989605
chr1	109650000	109700000	0.414479383229383
chr1	109700000	109750000	0.0365990990990991
chr1	109800000	109850000	0.0924939362439362
chr1	109850000	109900000	0.628724878724879
chr1	109900000	109950000	0.146504677754678
chr1	109950000	110000000	0.471500346500346
[truncated: 44,176 more rows]
