# Supplementary material for: Transcription elongation can be sufficient, but is not necessary, to advance replication timing
Source: EMBO Rep. 2026 Mar 24;27(8):1964–99. doi: 10.1038/s44319-026-00735-2 (PMC13121604; doi:10.1038/s44319-026-00735-2)
Supplement: Supplementary file 6 — Source data Fig. 5 [file 44319_2026_735_MOESM6_ESM.zip › Fig5/5E/TimeCourse_03H_cas_DESeq.txt]

baseMean	log2FoldChange	lfcSE	stat	pvalue	padj
Zc3h14	847.256152255081	-0.214412343591277	0.392528031032934	-0.546234476623372	0.58490476997876	0.999985683648092
Troap	211.293755430553	0.179574961495304	0.493539380967332	0.363851332680563	0.715969028091917	0.999985683648092
Clca2	1.71992461600739	0.569420444640738	3.43027657113706	0.1659984064935	0.868158204208936	NA
1810013L24Rik	1554.43453559945	-0.250620076785626	0.402846240112305	-0.622123410449997	0.5338607224932	0.999985683648092
Srsf7	1046.27130324544	-0.409278126357006	0.486495509669454	-0.841278322661369	0.400192031699834	0.999985683648092
Fignl2	5.52538345750002	0.324910340497507	1.77148728084433	0.183411049015632	0.854475507059082	0.999985683648092
Sema6a	84.2144970092223	1.6118242324672	0.644602322746946	2.50049398767053	0.0124020238125041	0.505640845855634
Anapc15	58.4450938235201	0.111102131240012	0.697028347703641	0.159393992519871	0.873358471678649	0.999985683648092
Misp3	7.16571305431192	0.117715100066056	1.6156189206996	0.0728606842602972	0.941916980167416	0.999985683648092
Nmb	25.184034615365	-0.184321737115747	0.912479799092265	-0.202000896128452	0.839916023613588	0.999985683648092
Tcerg1	2061.52402431521	-0.219249516439683	0.391470744405238	-0.560066159663575	0.575434311584761	0.999985683648092
Zfp712	88.0622511174967	-0.191621101681403	0.598234913736599	-0.32031079644705	0.748732739590977	0.999985683648092
Fam129c	29.0230130821485	-0.0168116475029804	0.923006374595349	-0.0182140101798872	0.985468125983542	0.999985683648092
Atp5g3	407.206751009615	-0.0925496038653211	0.649385482727043	-0.142518744762612	0.886670274317517	0.999985683648092
Fyco1	491.171570715873	-0.00617964367350384	0.403144052857293	-0.0153286241721922	0.98777000637678	0.999985683648092
Tlr3	5.74472673772322	-1.07013834411313	1.70727253950745	-0.626811665594917	0.530782695787948	0.999985683648092
Trafd1	37.5369095652077	0.802632394619615	0.815746353038316	0.983923975424644	0.325152894355634	0.999985683648092
Erfl	5.6053795928951	1.29534098411965	1.92332102539254	0.673491823267139	0.500634448990405	0.999985683648092
Krt80	6.15464165369642	1.46110506903973	1.84247938192943	0.793010268320977	0.427771840250894	0.999985683648092
Armc8	545.96052426376	-0.22155809306849	0.414996316524171	-0.533879661689926	0.59342479419876	0.999985683648092
Ppil4	678.451461839422	-0.204448272830133	0.415800115613524	-0.491698451137908	0.622932533348132	0.999985683648092
C530005A16Rik	22.5664566440006	0.0922364527878728	0.926504918830088	0.0995531172185694	0.920699115878586	0.999985683648092
Katnbl1	761.007284748259	-0.132648290235882	0.421600826734352	-0.314630052467765	0.753042558597895	0.999985683648092
Spag9	1062.58177888382	0.11998137176335	0.42597850781392	0.281660622689822	0.778203751002882	0.999985683648092
Gm5860	3.48423926883166	4.90031947796706	2.66903311742467	1.83599051131121	0.0663590600131324	0.999985683648092
Taz	15.1675581025803	-7.77594016954579	1.86997757877423	-4.15830663308965	3.20615466266955e-05	0.00229850325546725
Gfpt1	367.374067779808	-0.321720620500526	0.451107388679521	-0.713179674228491	0.475734582145005	0.999985683648092
Abcc5	1816.25559002734	-0.0489530480659785	0.380020490100715	-0.128816864724859	0.897502560594336	0.999985683648092
Kcnmb4	19.4821457933123	0.0429200558342154	1.01874348087723	0.042130385754476	0.96639475733938	0.999985683648092
Gm4013	5.10969801721034	0.0548490753287695	1.80757661463411	0.0303439836987889	0.975792718789146	0.999985683648092
Hpcal1	724.714344077291	0.910638907906024	0.631792925904183	1.44135660683882	0.149483962719884	0.999985683648092
Tbc1d31	1061.07511741921	0.155583728935827	0.395311226364823	0.393572756247105	0.693896498476048	0.999985683648092
Cyp3a13	4.35379161682233	0.167926502167058	2.04660335699248	0.0820513176592409	0.934605905402906	0.999985683648092
Akap7	667.452340531582	-0.0379682561027617	0.455737551402003	-0.0833116691524727	0.933603721910663	0.999985683648092
Ablim1	711.081075731435	0.634566064427895	0.564358136300201	1.12440314688818	0.260842037660594	0.999985683648092
Ulk1	1306.55436983222	0.0085110991370378	0.401483769646827	0.021199111347701	0.983086823165906	0.999985683648092
Cyp4b1	1.36838362256357	3.56085892807255	3.81613780805304	0.933105434651291	0.3507655334075	NA
Golga3	289.599531584664	0.0439952101918611	0.434358342115404	0.101287821427802	0.91932198356672	0.999985683648092
Mir1193	42.5382024966645	-0.378147991885689	0.71962211621745	-0.525481337168108	0.599248623736762	0.999985683648092
Wdyhv1	279.993836761317	0.300033211185475	0.477443924362344	0.628415602075549	0.529731718949778	0.999985683648092
Traf1	53.9113861500554	0.0177778202077921	0.667690575722731	0.0266258366587678	0.9787581658884	0.999985683648092
Rxra	195.255831169537	0.245661301850913	0.555486672523914	0.442245177070989	0.658311797753698	0.999985683648092
Dapk3	154.481477732381	-0.175895025353079	0.527933729143882	-0.33317633567061	0.739001180033106	0.999985683648092
Ap3m2	20.6943127286732	0.34397970968403	1.00658914657198	0.341728013713918	0.732555588021147	0.999985683648092
Sirt2	51.0627083132285	0.529016634894	0.706857532820988	0.748406305840379	0.454215120144847	0.999985683648092
Inhbc	21.9819479822576	1.60238569476805	1.03574132797908	1.54709062145332	0.121841395121193	0.999985683648092
Slit3	94.4532834125001	-0.356953601449858	0.550486158207393	-0.648433382252961	0.516704685067664	0.999985683648092
Dcakd	569.729335629559	0.174391205836848	0.406591926947829	0.42890966169927	0.667988968731191	0.999985683648092
Vps35l	987.85564295481	0.336181291848191	0.387632870723062	0.867267244960683	0.385795599244827	0.999985683648092
Cyhr1	34.1715031215269	0.151374006781151	0.787927772053792	0.192116602752285	0.8476508700356	0.999985683648092
Taf10	24.9514635210455	-0.758845891522512	0.897137131505471	-0.845852729614597	0.397634905473563	0.999985683648092
Hagh	62.8265922185659	0.338914299771752	0.696320928517177	0.486721403726114	0.626455775077724	0.999985683648092
Ogfod3	150.656351493383	0.16566445330366	0.492910070786431	0.336094681610672	0.736799468852692	0.999985683648092
Syn1	46.288591841083	-8.03714724132096	1.56933370761859	-5.12137552536042	3.03314927965898e-07	3.10372451780007e-05
Glyatl3	8.98347730114819	-0.685020000652008	1.43844935190416	-0.476221147268902	0.633916835151275	0.999985683648092
Fundc2	14.1167531134071	-3.13099537827142	1.24647956326633	-2.51187060786366	0.0120093112545457	0.492193133510908
Rab5if	281.985173788439	0.384689462506498	0.464688951814807	0.827842928057841	0.407759459785541	0.999985683648092
H1f5	129.043419440113	-0.593293786344007	1.87859877035264	-0.315817190827096	0.752141269041106	0.999985683648092
Pop4	153.035039635038	0.102152404428716	0.560707211377151	0.182184930666078	0.855437598673274	0.999985683648092
Carnmt1	1636.8953478422	-0.207375766630634	0.381291447673888	-0.543877309327953	0.586525904329869	0.999985683648092
Iqcm	42.3041238861523	0.558513453831555	0.894793378859764	0.624181478123216	0.532508409337463	0.999985683648092
Clcc1	219.418246859916	-0.0372033622325817	0.456868050043163	-0.0814313065425934	0.935098952755022	0.999985683648092
Ilf3	1187.21776957316	0.0572071745855433	0.378741381689423	0.151045482092196	0.879939837930796	0.999985683648092
Tpd52l2	756.607428038522	0.0222952457448302	0.387326991827184	0.0575618178316314	0.954097664174871	0.999985683648092
Arhgap25	24.3894516691511	1.04398094188419	0.938564710308179	1.11231642359683	0.266002124818552	0.999985683648092
Banf1	67.778329045597	-0.0317721587281954	0.737874070305898	-0.0430590530373614	0.965654459948045	0.999985683648092
Tbc1d23	789.997569626292	-0.240785340463339	0.399340778753538	-0.602957056414079	0.546537257702358	0.999985683648092
4930473A02Rik	26.159636906556	0.029422716797547	0.900472670589134	0.032674747117308	0.973933962016356	0.999985683648092
Pard3	4433.59177111052	-0.210983357502528	0.420209141498429	-0.502091308033374	0.615603294055023	0.999985683648092
Rorc	11.4350684130939	1.42754628432585	1.30772252030839	1.09162782024217	0.27499672283755	0.999985683648092
1700123J17Rik	45.6909469213034	0.935168117056368	0.836427595084822	1.11805029216131	0.263545514537168	0.999985683648092
Evi5l	60.0353152876704	0.0508692225689835	0.669730681479321	0.0759547441616711	0.939455103063917	0.999985683648092
Pex5l	12.9733877773389	0.37947144293849	1.27044363806433	0.298692072256474	0.765175006502115	0.999985683648092
Mtmr1	20.6248482309717	-6.07042221870039	1.55373151752404	-3.90699561039603	9.34508506726559e-05	0.00602084986885227
Mtor	822.584280928956	0.0464652542441624	0.396259054964222	0.117259791699543	0.906654186736448	0.999985683648092
Zfp758	69.2425698088181	-0.247388443668066	0.611128473496799	-0.404805952261626	0.685620153179868	0.999985683648092
Plekhh2	71.5540739707234	-0.988937163953669	0.628607373690881	-1.5732191592776	0.115668080446237	0.999985683648092
Adgrl3	212.460589376517	0.270174724497919	0.470632281348883	0.574067558059489	0.565922085718175	0.999985683648092
Golga5	183.877397739497	-0.187700508304702	0.482343298060105	-0.389142979822875	0.697170380940866	0.999985683648092
Plekhb1	112.039220859908	-0.0800376040151154	0.542926636096952	-0.147418819954199	0.882801451635502	0.999985683648092
Nufip1	816.131726632314	-0.0237689460430049	0.389391089380719	-0.0610413198740799	0.951326301889892	0.999985683648092
Smap1	470.660308518478	-0.0327239603494009	0.4375769559536	-0.0747844691183209	0.940386199059143	0.999985683648092
Acox2	30.7509194039954	0.109180351012393	0.827345914909785	0.131964573759089	0.895012312680728	0.999985683648092
Hars2	184.231510178922	-0.254688637262458	0.46968949660108	-0.542248951925729	0.587647016907985	0.999985683648092
Gpa33	70.6455909485761	-1.32814719936231	0.710484367789751	-1.86935456932579	0.0615735007416028	0.999985683648092
Sdhb	303.455892674057	0.23084969296034	0.472871491708035	0.488186953555816	0.625417424705354	0.999985683648092
Gmpr	66.5489983989828	-0.372312818516691	0.650834525547479	-0.572054499111742	0.567285053469647	0.999985683648092
Me1	396.113419072021	0.248167546368017	0.426795199624227	0.581467520221682	0.560925402431311	0.999985683648092
Klk11	7.43579427474809	0.628449548451183	1.51405523963235	0.415077027575153	0.678085515841483	0.999985683648092
Magt1	154.889295635248	-7.0107689307858	0.80893198355485	-8.66669766223977	4.44834132861733e-18	3.86906843560183e-15
Mcam	302.369323682815	0.690571885524165	0.541292567514771	1.27578305516881	0.202032219128137	0.999985683648092
Pbld1	7.66126373889213	-0.302674390282878	1.56493699623829	-0.193409952611786	0.846637921538028	0.999985683648092
Tab2	1226.92220643946	-0.117322415647565	0.400527602394041	-0.292919676312703	0.769583548661651	0.999985683648092
Mettl27	282.934016516117	0.0578106864982329	0.439750959433568	0.131462331708605	0.89540958285779	0.999985683648092
Trmt1	398.479870238411	-0.0109695964383571	0.467512061126886	-0.0234637720616578	0.981280336230343	0.999985683648092
Vps37c	252.242685086153	0.016032507014898	0.459073883376498	0.0349235876739025	0.972140671839552	0.999985683648092
Sec23a	745.191584161587	0.0871217457183623	0.420700938858585	0.207087119783318	0.835941820992171	0.999985683648092
Rara	309.744071463135	0.60493126272254	0.546679665968074	1.10655526514108	0.268486257545757	0.999985683648092
Med1	1133.02716752677	-0.121560952021032	0.379297308102842	-0.320489888602301	0.748596994205752	0.999985683648092
Ap5b1	22.2298311665777	-0.53708313002196	0.961703858431136	-0.558470391184792	0.576523217557619	0.999985683648092
Bag5	20.8978466430981	0.0401697891289085	1.01645491799837	0.039519499013308	0.968476207694933	0.999985683648092
Pdcd2l	491.909424950408	0.0389976031043818	0.425256150718079	0.091703795555999	0.926933381684196	0.999985683648092
Ctcf	845.741043427364	-0.285371379157017	0.39144504423535	-0.729020288695855	0.465989251960637	0.999985683648092
Mnd1	512.375751007716	-0.119313902700396	0.451937880607595	-0.264005094107153	0.791775993444875	0.999985683648092
Lix1	26.2621306408072	1.36871598062857	0.891611939095793	1.53510279597267	0.124758579622107	0.999985683648092
Ctnnbl1	29.3544809348485	0.557181478425771	0.834549603189601	0.667643332758478	0.504361290221399	0.999985683648092
Snph	27.5419582540491	-0.142517396543976	0.86191764952105	-0.165349203167113	0.868669133233268	0.999985683648092
Ppm1m	22.9502715913856	-0.479397326353592	0.916013260256255	-0.523351950406789	0.600729355107347	0.999985683648092
Prkar1a	596.35138656491	-0.0226483779091202	0.424724217117768	-0.0533249035405019	0.957473038270485	0.999985683648092
Slc27a3	48.1778462097363	0.482850090683959	0.707025815384822	0.682931344481604	0.494650226468018	0.999985683648092
Impdh2	204.696026599764	-0.250100270019981	0.516759162666171	-0.483978394750879	0.628401202348346	0.999985683648092
Tiprl	451.890941816814	-0.0313948479763789	0.444071288408149	-0.0706977658675461	0.943638298969433	0.999985683648092
Uaca	521.924387111581	7.06753361644663e-05	0.412755907090095	0.000171227921758221	0.999863379885518	0.999985683648092
Smim31	13.5623349210782	0.895649158105834	1.17036735210617	0.765271823837225	0.444109698447003	0.999985683648092
Calca	45.2485572253575	-0.756315600999787	0.750377341797891	-1.00791369737747	0.313495895334164	0.999985683648092
Phf3	42.6706227183679	0.16200264780106	0.740432480659361	0.218794626157939	0.826810033167477	0.999985683648092
9330020H09Rik	45.1617464245156	1.41565593010758	0.887136664047447	1.59575856514467	0.110542707491236	0.999985683648092
Ube2q2	800.958236728442	-0.115708394310416	0.412412973454277	-0.280564389963944	0.779044532040674	0.999985683648092
Rfx3	1083.09738021328	-0.516961768490507	0.435665335118113	-1.18660294225694	0.235384274813016	0.999985683648092
Bri3	263.118477947807	-0.00945531748382184	0.48223229257761	-0.019607391768149	0.98435656718947	0.999985683648092
Fbxo27	62.956169191178	0.515196897963171	0.632336448717456	0.814751227780916	0.415214723641247	0.999985683648092
Eps15l1	1748.24738618775	-0.12306624802959	0.398150928918285	-0.309094464161975	0.757249670105422	0.999985683648092
Tmprss15	9.70493862880591	0.477974349174023	1.76880040530932	0.270225146794015	0.786987047740061	0.999985683648092
Max	980.656249163948	-0.127125373523841	0.384490557890836	-0.330633278021704	0.740921506416607	0.999985683648092
Ttc8	129.094528989241	-0.0817595653693861	0.549122521328265	-0.148891298742618	0.881639407279892	0.999985683648092
Vti1b	301.44573992391	0.0238151381045299	0.4557398510335	0.0522559922081058	0.958324718507175	0.999985683648092
Cpsf3	467.371314817925	0.0297800224563888	0.411462365566981	0.0723760541631867	0.942302640817304	0.999985683648092
Nlgn1	28.9558021109068	0.821298528684509	1.09206852289411	0.75205768820071	0.452016367533803	0.999985683648092
Casq2	28.952693945762	0.147439883929037	0.892700647478811	0.165161618674122	0.868816774187844	0.999985683648092
Pidd1	163.548870798361	-0.084981119256508	0.483414673677495	-0.175793421018912	0.860456238415048	0.999985683648092
Asb4	19.8831335990241	0.302800114117877	0.998777561172455	0.303170721779555	0.761759760283203	0.999985683648092
Orc4	1922.28424708768	-0.588118808821061	0.438195436526244	-1.34213814156378	0.179551208881014	0.999985683648092
Mapkbp1	143.230474400906	0.0779171906614151	0.523677836316222	0.148788406264276	0.881720599265222	0.999985683648092
Mospd1	19.1742942203796	-6.77790241697049	1.70339602817869	-3.97905261304241	6.91904294810558e-05	0.00466916105153194
Dclk1	32.1415512089438	-0.347407866520459	0.877302550845517	-0.395995504841104	0.692108344366005	0.999985683648092
Gpcpd1	335.330047747654	-0.203541052589691	0.470470669606733	-0.432632820149725	0.665281542103643	0.999985683648092
Sinhcaf	1085.421254338	-0.205293498368928	0.388444470917485	-0.528501533009431	0.597151283340879	0.999985683648092
Acbd5	391.098165491817	-0.105162195888638	0.439415815021278	-0.239322737811669	0.81085533539102	0.999985683648092
Myo7a	5.90933234501409	-0.087014006789954	1.71158876751807	-0.0508381501685893	0.959454490728971	0.999985683648092
4930548K13Rik	3.70491295072608	2.41882112945358	2.36739268527055	1.02172366439375	0.306911707538129	0.999985683648092
Luc7l2	2845.76619489246	-0.511694973638416	0.434816254397508	-1.1768073719954	0.239272399525897	0.999985683648092
Dnah8	346.889366024493	-0.488649273137459	0.43299110627966	-1.12854344130997	0.259090481372934	0.999985683648092
Evc	45.1107214347542	-1.36969582927503	0.740022741643923	-1.85088342857183	0.0641863252621608	0.999985683648092
Shroom2	76.0289873291633	-6.93450419746408	1.06669622399591	-6.50091754472235	7.98315821837067e-11	1.60236314188219e-08
1500009C09Rik	1.38654045485085	1.33222338944125	3.77921814109329	0.352512964243934	0.724453597613491	NA
Kmt2e	767.89793272537	-0.146476433642559	0.425900600360915	-0.343921641618801	0.730905215900785	0.999985683648092
Setd5	2471.72280195605	-0.732355264773311	0.430277181186037	-1.70205462152237	0.0887451294291176	0.999985683648092
Pcyox1	126.662834755159	-0.515856677662485	0.537537885315733	-0.959665712416693	0.337223485086674	0.999985683648092
Arpp21	10.6783205065804	0.535446439280395	1.45299618783125	0.368511936758489	0.712491546194915	0.999985683648092
Smim4	164.30526055298	0.676292320107183	0.517197745310066	1.3076087941987	0.191006032551087	0.999985683648092
Smc6	1072.56287824123	-0.0802990119779791	0.38691017524191	-0.207539157965472	0.83558881468628	0.999985683648092
Nsmf	6.10190501954217	-0.721736605234914	1.66517473724547	-0.433429951278752	0.66470244525705	0.999985683648092
Hmbs	223.403682461085	0.322233052986521	0.521728190389222	0.617626302205612	0.536821702472348	0.999985683648092
Slc35b1	200.860715128599	0.0977670886105735	0.556558246336705	0.175663714003128	0.860558143981385	0.999985683648092
Synj2	149.118403907693	0.362627836449413	0.52795602554787	0.686852349252207	0.492175777266814	0.999985683648092
Suds3	390.202667818301	-0.191861429589564	0.422131353586682	-0.454506465723037	0.649464339283771	0.999985683648092
Ptk2b	178.611392763447	0.593983835056304	0.520245635554775	1.14173727651342	0.253563241271703	0.999985683648092
Gfm2	414.672266640574	-0.117234666958637	0.41871274376768	-0.279988294370338	0.779486485609507	0.999985683648092
Rlim	260.403689884784	-10.5008179984489	1.38622392766332	-7.57512389513394	3.5878506583479e-14	1.30631139318825e-11
Ddt	77.0944798928807	-0.108563331389186	0.716956721513953	-0.15142243336521	0.879642494228535	0.999985683648092
Epha3	33.1804141181043	-0.435569572428653	0.981425812343574	-0.443813039101289	0.65717776045401	0.999985683648092
Gatad2a	2137.92085425653	-0.109518783202502	0.373437916080804	-0.293271728676862	0.769314461318245	0.999985683648092
Shc1	267.860942660133	0.239028862488907	0.441300024907763	0.541647063217064	0.588061663832634	0.999985683648092
Anks1b	238.438121221459	0.838965543999047	0.622750786861328	1.34719306936157	0.177918059507676	0.999985683648092
Cdk6	2863.75446099134	0.209472332187832	0.375012837152433	0.558573764510058	0.576452649179373	0.999985683648092
Kdm1a	1771.71223914362	-0.177861695251099	0.379443903976818	-0.468743056317399	0.639253306872383	0.999985683648092
Scaf4	1093.09149966424	-0.120093662946389	0.384762857368764	-0.312123846276796	0.754946404476827	0.999985683648092
Plcxd2	41.5913148166212	-0.0416107731960084	0.743274220821518	-0.05598307062233	0.955355293694801	0.999985683648092
Morc2a	1160.94468382619	-0.248652824049347	0.388565409669856	-0.639925268336711	0.522221185434897	0.999985683648092
Atp6v1c2	38.9421365774471	-0.393952401402056	0.777467157712743	-0.506712595501832	0.612356491578931	0.999985683648092
C5ar1	1.66412371747432	1.14664465862385	3.58725406032871	0.319644117572976	0.749238126517003	NA
Map1a	34.4492595980058	0.506765278532423	0.806968907616201	0.627986126540384	0.53001302838554	0.999985683648092
Runx2	15.3565275557348	1.60097175563067	1.25974466715644	1.27087004007285	0.203774886391818	0.999985683648092
Gja3	1.86415297759445	1.79308216440002	3.04209306192554	0.58942383677936	0.55557699018068	NA
Ackr3	33.0270729818428	0.0343545381085012	0.940580893040243	0.0365248096816605	0.970863896639434	0.999985683648092
Socs1	6.06443416715181	1.17377600521809	1.7504811738662	0.6705447751978	0.50251057340329	0.999985683648092
Sort1	165.395061050968	-0.37923438265024	0.511439110896503	-0.741504461763745	0.458387627483988	0.999985683648092
Rangrf	31.4333084634889	0.36346635600273	0.886051891068605	0.410208882421523	0.681652725623313	0.999985683648092
Phyhd1	158.432834047015	0.349155009226803	0.554700447606587	0.629447859170355	0.529055893996594	0.999985683648092
Slc4a9	19.2902352281853	0.705270351826464	0.993447309477071	0.709922252643377	0.477752350245715	0.999985683648092
Specc1	466.202617436945	-0.192640877694446	0.470143992247778	-0.409748674599503	0.681990320138146	0.999985683648092
Gtf2a2	525.316062429075	-0.0385788097068228	0.425657080387708	-0.090633543959103	0.927783777387073	0.999985683648092
Deaf1	1021.21395465914	-0.278708927636072	0.394204828178394	-0.707015509992548	0.479556839309147	0.999985683648092
Mtarc1	6.00637358147591	0.0843332636196801	1.76196096778766	0.047863298427984	0.961825189460642	0.999985683648092
Set	1352.17552392964	-0.0416193303420483	0.431675047759325	-0.0964135651529541	0.92319211888007	0.999985683648092
Glra3	15.6318049704325	-0.315537964569544	1.24895071445587	-0.252642446909536	0.800544525901984	0.999985683648092
Dnhd1	50.4889015388297	-0.137873607076236	0.700400947433395	-0.196849543938327	0.843945279107204	0.999985683648092
Pgpep1l	298.630401293053	0.216035465940782	0.551892349037474	0.391444937255532	0.695468381686892	0.999985683648092
Notch3	122.914802727176	0.10217174313299	0.74383068116058	0.137358871744271	0.890747138438312	0.999985683648092
Gtsf1l	114.155025036351	-0.0842187313800257	0.553613033530143	-0.152125629779705	0.879087849823689	0.999985683648092
Rnf212	2.46557734249499	0.792255301405044	2.77102723721862	0.285906717467078	0.774949568621793	NA
Tceal8	13.7049734436217	-6.08482437330665	1.76755277023213	-3.44251355647364	0.000576334977536591	0.0325743697051006
Gm5087	10.1766466871039	0.933846218919344	1.41402130963249	0.66041877343564	0.508985128010525	0.999985683648092
Slco6b1	10.1574266292159	-0.208596580230738	1.62043571606906	-0.128728698190362	0.89757232646254	0.999985683648092
Ranbp3	926.034620298756	0.0571169458448485	0.413601949392811	0.138096413541326	0.890164220199741	0.999985683648092
Parp6	152.627860956886	0.147481176290193	0.505726028728243	0.291622672973876	0.770575138073311	0.999985683648092
Gng10	17.6234507073686	0.0707500600831204	1.02570894502711	0.0689767408445976	0.945008133511677	0.999985683648092
Mrps18b	113.708122684852	0.222826691414333	0.547055631127656	0.407319984907232	0.683772986472114	0.999985683648092
D16Ertd472e	1187.05888554354	0.328707090690288	0.453200175135437	0.725302214616435	0.468266647417702	0.999985683648092
2310039H08Rik	66.5361163084096	-0.765181299974786	0.778770936543954	-0.982549892488956	0.325829016023781	0.999985683648092
Rps10	978.070739140666	-0.128783952761388	0.489626851407796	-0.263024693991155	0.792531545990709	0.999985683648092
Arih1	2565.70739046489	-0.341595724759184	0.396639232804597	-0.86122525586739	0.389113992642841	0.999985683648092
Dancr	38.3633483563856	-0.424937394237501	1.10390987604011	-0.384938484074273	0.700282992570725	0.999985683648092
9530026P05Rik	89.29965288863	-1.687447129912	0.648284156553669	-2.60294365187421	0.00924271433114268	0.388989074108521
Itgal	3.35212933495716	-0.685162090996242	2.17193800097088	-0.315461164494551	0.752411533050359	0.999985683648092
Sirt6	134.580904036325	0.304464589333361	0.510582070460733	0.596308814875975	0.550968943391813	0.999985683648092
Rgs12	216.05934763279	0.21231961922166	0.512892242834108	0.413965354688223	0.678899479696505	0.999985683648092
Hfe	2.54477124549088	0.0580003254970091	2.72269463915777	0.0213025451561291	0.983004313559811	NA
Tdrd7	26.3299252588173	0.0107676040178559	0.899758630620772	0.0119672139298369	0.990451772677073	0.999985683648092
Ak2	806.640636618012	0.26939929394129	0.427033460512161	0.630862259875811	0.528130590222312	0.999985683648092
Znhit1	68.4728072799778	-0.0507874630495962	0.621636371794436	-0.0816996323799256	0.934885570702156	0.999985683648092
Prx	168.32130423607	0.37037728625392	0.481335338490521	0.769478691125052	0.441609189700343	0.999985683648092
Alas2	40.1195636296452	-7.82641751281085	1.53263209508589	-5.10652069593533	3.28144685668305e-07	3.29322640950191e-05
Fiz1	301.463650305246	0.18367519376627	0.50773186029308	0.361756289353688	0.717534158925366	0.999985683648092
Serpinh1	150.258153804103	0.0764031467358109	0.51370672569036	0.148729115105772	0.88176738621251	0.999985683648092
Vmn2r65	1.97935104634356	1.59789786980399	3.08865478283568	0.517344275146532	0.604915852053631	NA
Myh3	6.26016272343696	-0.419439976410466	1.76499852015337	-0.237643245374516	0.812157806215674	0.999985683648092
Grm5	36.1525041740838	-0.128092581189036	1.20978929444156	-0.105880074966413	0.915677503065883	0.999985683648092
Vill	27.0333598562847	0.281457561320172	0.883157703218968	0.318694566433949	0.749958135340563	0.999985683648092
1700123O12Rik	84.1248508663113	0.487695579970432	0.598312006634489	0.815119159506299	0.415004105580902	0.999985683648092
Wnk1	1793.60128746452	-0.3620491617871	0.432052078564276	-0.837975743549717	0.402044326768977	0.999985683648092
Tex14	744.433743049461	-0.00110826638349736	0.500647522471097	-0.00221366597007646	0.998233751542231	0.999985683648092
Zbtb37	307.618366069866	-0.00489150639612232	0.448337188229729	-0.0109103293782891	0.991294989336706	0.999985683648092
Egfem1	34.3721591401737	0.444818649227073	1.05979429609984	0.4197216864292	0.674688780694657	0.999985683648092
Eya1	2060.6198682751	0.148868687615817	0.484663106945216	0.307159108012413	0.758722269027726	0.999985683648092
Adgrg2	6.00020428579664	-6.43387200323573	2.28146693185485	-2.82005928440301	0.00480147778727876	0.217259931322648
Nkain3	65.6896050806756	0.743064558016413	0.7205343454489	1.03126875590292	0.302414805783323	0.999985683648092
Cd2bp2	358.566425270055	-0.264334862082829	0.435191535352549	-0.607398905102076	0.543586214920959	0.999985683648092
Sapcd2	55.3991861597183	-0.0676131155491001	0.708239265350333	-0.0954664883140235	0.923944307107581	0.999985683648092
Kcng2	6.42401225911164	2.48770108755258	1.8666027215053	1.33274266607005	0.182616266519239	0.999985683648092
Tecr	1149.67944742957	-0.215728580629849	0.382088896740853	-0.564603113228292	0.572343747255514	0.999985683648092
Tfg	439.1126202319	0.0280217209731496	0.408208757244037	0.0686455654756999	0.945271748379994	0.999985683648092
Gm12530	4.92192112493189	-0.111857046732995	2.08120339510657	-0.0537463310871005	0.957137269252432	0.999985683648092
Trpm3	192.489217732065	0.263928557228385	0.507014888446282	0.520553859941232	0.602677598613059	0.999985683648092
Trpc4	11.6609844500328	0.0424599637548843	1.48560841559707	0.0285808583938449	0.977198878636752	0.999985683648092
Mtarc2	690.096136394798	0.432485469916612	0.420509741491198	1.02847907490311	0.303724528932691	0.999985683648092
Itih5	8.74753549265308	-0.00355797736961875	1.42099100006201	-0.00250387044637404	0.998002202516076	0.999985683648092
Adcy4	11.3367452805807	-0.121893340201155	1.32393096761365	-0.0920692567686248	0.926643014223379	0.999985683648092
Mical1	106.215077710706	-0.178415571117628	0.572276567661112	-0.311764592855533	0.75521943458971	0.999985683648092
Zc3hav1l	182.538651211315	-0.272303139258825	0.532371028777574	-0.51149128059069	0.609007092422501	0.999985683648092
Wnk2	305.87072749104	0.0431392129372677	0.578121692055808	0.0746196060968827	0.94051737420284	0.999985683648092
Sec22a	457.930470215587	-0.235721836139664	0.459081323845136	-0.513464224955449	0.607626629584817	0.999985683648092
Ahsa2	91.1492272915615	-0.32977752492123	0.632365766255255	-0.521498067288031	0.602019851597888	0.999985683648092
Tfeb	1352.05875485657	0.240421082461447	0.4464906698162	0.538468323560754	0.590253768191176	0.999985683648092
Tgm1	359.306330185957	0.851980805394403	0.452784891998458	1.88164583326536	0.0598841187898747	0.999985683648092
D7Ertd443e	4.79167360003274	1.5103925045717	1.99259464948528	0.758002890834752	0.448449252128387	0.999985683648092
Tlcd2	11.8949275645866	-0.614329952191514	1.25370166951379	-0.490012869193805	0.624124792303561	0.999985683648092
Cbwd1	467.262338642967	-0.0250099219469216	0.42839359814057	-0.0583807088982572	0.953445380629425	0.999985683648092
Lrch2	21.6565185967663	-5.87984995906019	1.47630095443122	-3.98282609071776	6.810058968384e-05	0.00463557753082695
Zdhhc6	277.968064999459	-0.227095257892439	0.454393560271025	-0.499776576404356	0.617232405640623	0.999985683648092
Cbx3	987.645391285308	-0.418063133693523	0.438212016466825	-0.954020241307492	0.340073396595186	0.999985683648092
Fndc4	2.56243918223246	0.85234278581736	2.63579629415723	0.323372025261113	0.746413513011819	NA
Slc25a28	291.77531711264	0.208367543100775	0.438174084629653	0.475535980812029	0.634404993696012	0.999985683648092
Gbp4	10.9441826196588	0.234282731505699	1.28184952480721	0.182769293096968	0.854979043290053	0.999985683648092
Cdkl3	129.439543408938	0.655570162941539	0.533999306530589	1.22766107544371	0.219574224164296	0.999985683648092
Etfrf1	183.933054761819	-0.352571077865636	0.502800214990564	-0.701215049942356	0.483168818990264	0.999985683648092
Gm10549	2.40644734834943	-2.36187100042729	2.74805926443273	-0.859468727984233	0.390081965925705	NA
Atn1	33.7117379322492	0.197856966426134	0.799190444306902	0.247571736919008	0.804465780721896	0.999985683648092
Zfp111	335.214181815493	0.0780664413427778	0.518084340099675	0.15068288172493	0.880225877442045	0.999985683648092
Sema3b	52.7365583243388	0.861108455354243	0.750080001997066	1.14802214838626	0.250959420649604	0.999985683648092
Rbm43	37.3400261659436	0.496081460148503	0.761675924925455	0.651302534207123	0.514851212825861	0.999985683648092
S100a3	3.24638654574139	2.17351534262204	2.43607707631764	0.892219447303987	0.372275320415184	0.999985683648092
Kif18b	641.916396305008	0.297383146787348	0.399460325181526	0.7444622858408	0.456596849369751	0.999985683648092
Hsh2d	17.8383077041635	-0.340148421309133	1.03551166434757	-0.328483428067847	0.742546172280572	0.999985683648092
Sgsm2	198.277542040647	0.474904292182083	0.51912865637652	0.91481039690022	0.36029117572637	0.999985683648092
Sem1	1044.86517327465	-0.50991757150996	0.455067580869594	-1.12053152750533	0.262487325278855	0.999985683648092
Shd	3.96580606769939	-0.662910432848455	2.24650859141523	-0.295084753017054	0.767929136745683	0.999985683648092
Gjb5	82.4772795163259	0.272293938244567	0.628937058752902	0.432943065534236	0.665056132436469	0.999985683648092
Rnps1	793.885545544058	0.0414504040397532	0.432110299188338	0.0959255174375901	0.923579728045224	0.999985683648092
Gpr83	12.0407080473201	0.313081609366416	1.28034643740225	0.244528824559109	0.806821280640313	0.999985683648092
Rab23	541.11643739601	0.62285943359757	0.418467820175052	1.48842850888037	0.136637922842832	0.999985683648092
Ext2	711.701386684697	0.21491687419522	0.416168102576954	0.516418420499874	0.605562203060554	0.999985683648092
Scin	3.07654476627498	0.108749584218907	2.51443187724392	0.0432501612802126	0.965502119551221	0.999985683648092
Clec11a	12.822358756692	1.49882962672219	1.33124445557203	1.12588609886691	0.260213734103423	0.999985683648092
Map7d2	52.1221040463014	-8.20538307036182	1.54188105892715	-5.32167058078472	1.02818635251928e-07	1.16646996630738e-05
Ola1	1045.68646815863	-0.134844178215533	0.402808555586116	-0.334759965610277	0.737806162528068	0.999985683648092
Lrrc46	12.7659442543776	-0.0210746289713386	1.1862546328677	-0.0177656873890489	0.985825777934647	0.999985683648092
Tmigd3	2.48506457645349	2.2972062211992	2.73694540968442	0.83933213029049	0.401282957831479	NA
Slc25a51	110.45285589382	0.52061328639074	0.544046461248439	0.95692798956191	0.338603602661255	0.999985683648092
6720489N17Rik	225.430805236653	-0.138436085558416	0.487721568537068	-0.283842451285595	0.77653112043138	0.999985683648092
Zfp703	2.54428234994517	1.75641115986942	2.70312339058561	0.649770989362386	0.51584016083309	NA
Slc35g2	8.35941365856421	1.81382665549956	1.50270011120621	1.20704499984605	0.227414814371662	0.999985683648092
Clasp2	2327.63503412793	-0.101109199245904	0.43928921821225	-0.230165446940361	0.817963210431244	0.999985683648092
Pak6	23.4205106182096	1.52197172295506	0.943778521133569	1.61263653375691	0.106823496401763	0.999985683648092
Smim19	188.907600882595	-0.373837042933235	0.511515264326468	-0.730842399054269	0.464875422473395	0.999985683648092
Heph	3.61071425916784	-5.64966685743724	2.66115235962742	-2.12301518062207	0.0337525797846995	0.999985683648092
Sh3d19	509.225576813321	-0.415473511251664	0.480167595441687	-0.865267700685813	0.386891874421449	0.999985683648092
Dab2	193.809899109286	0.341944670384882	0.482632416617264	0.708499177866144	0.478635322547508	0.999985683648092
Arhgap44	1446.09691375838	-0.139408907857643	0.424084898614355	-0.328728771793441	0.742360705117187	0.999985683648092
Ppp1r32	4.16734512621509	1.20724922339921	2.09026850563616	0.57755700769734	0.563563239892348	0.999985683648092
Tead3	76.2829602861163	0.88763338599653	0.671500892319343	1.32186478997917	0.186213178951839	0.999985683648092
Gps1	105.080000530274	0.149177131560734	0.58567659515179	0.254709054101901	0.798947822687227	0.999985683648092
Cdh16	6.24844157389187	-0.819511032465444	1.69106428247385	-0.484612584488264	0.627951185171015	0.999985683648092
Shmt2	282.016615785242	-0.200465478608215	0.449998564822362	-0.4454802621145	0.655972720638302	0.999985683648092
Ncor1	3486.91481753343	-0.0461864558365847	0.381447886400047	-0.121081955054133	0.903626121789094	0.999985683648092
Dhrs3	45.2449185461038	-0.462553212970796	0.714012770135581	-0.647822045091663	0.517100055250395	0.999985683648092
Rs1	1.66692080578266	-4.61650318857841	3.87328606186342	-1.19188283923378	0.233307187903988	NA
Rps7	1536.57154959511	0.0269971067041242	0.452903935564369	0.0596089028691764	0.952467127515574	0.999985683648092
D030068K23Rik	83.8529619253886	-0.0650562903651809	0.617965558768345	-0.105274945249122	0.91615764327844	0.999985683648092
4930547E08Rik	8.89509294985264	1.16837175388264	1.4878379429572	0.785281595628894	0.43228848405427	0.999985683648092
Mpig6b	4.82980656182424	0.744281694265974	1.87145485427212	0.397702190126009	0.69084972283298	0.999985683648092
Lgi1	70.2801753850788	0.300728425497399	0.64545480155852	0.465917094072672	0.641274844880557	0.999985683648092
Cep131	97.2067992449784	-0.0749114587466251	0.649408506117415	-0.115353368551475	0.908165038655746	0.999985683648092
Masp1	38.6696893419152	0.591652724063221	2.73898678601393	0.216011529184578	0.82897876072734	0.999985683648092
Mapkapk2	271.163225559818	0.342809898256313	0.453215566387301	0.756394801239816	0.4494125240311	0.999985683648092
Ppp2r5c	2328.9674571779	0.147934244063954	0.459184907528481	0.32216704346882	0.747326150040575	0.999985683648092
Commd4	66.3755550387918	-0.281109525121918	0.633583558751811	-0.443681849440217	0.657272619951233	0.999985683648092
Utp23	230.995229963153	0.231997363038257	0.450672533151129	0.514780347087314	0.606706520121608	0.999985683648092
Ppcs	54.9014458077421	0.688540905590221	0.807027101850352	0.853181886967036	0.393558446363477	0.999985683648092
Mrpl19	243.373803186465	-0.36060567252954	0.543970854145268	-0.662913591383776	0.507385896523979	0.999985683648092
Hormad1	139.855641248515	0.150370382384303	0.530931416111514	0.283219974974546	0.777008217148299	0.999985683648092
Tctn2	103.060523926247	0.156960940852764	0.587498172794165	0.267168389828775	0.789339513054337	0.999985683648092
Ooep	187.059376562988	-0.512379192304149	0.465782797625696	-1.10003889133728	0.271315177130234	0.999985683648092
U2surp	2370.3282204512	-0.208419773940789	0.390748165040542	-0.533386443207392	0.593766099970933	0.999985683648092
Plekhj1	67.3480468200012	-0.0445745750452104	0.643635145968615	-0.0692544142817583	0.944787110703777	0.999985683648092
Cux1	2981.24762347244	0.0375959001005457	0.376112877602433	0.099959087655292	0.920376806031286	0.999985683648092
Gm45927	11.4631263087018	-0.166165162908613	1.2985646846234	-0.127960635982337	0.898180124818937	0.999985683648092
Mpv17	276.412014503148	0.00574623393428888	0.463882696502172	0.0123872564715549	0.99011665206823	0.999985683648092
Ankrd23	34.7312098296833	-0.956062964241099	0.956442098307681	-0.999603599562113	0.317502380486884	0.999985683648092
Hsf3	2.11119614898439	-4.93035516213761	3.24197197368663	-1.52078895257414	0.128312807627161	NA
Radil	78.6691791020996	-0.897787826546595	0.611495263088774	-1.46818443369734	0.142054131408255	0.999985683648092
Gm10653	8.995687346239	-0.875996969312617	1.42796552085342	-0.613458067803402	0.539573500835997	0.999985683648092
Nanog	1272.40054275933	-0.60143354961894	0.447333514513098	-1.3444857809806	0.17879135137907	0.999985683648092
Nit1	58.7557478786226	0.518642216590022	0.650060584482267	0.797836738560434	0.424965238480449	0.999985683648092
Rnf25	90.5576540133523	-0.0666938086129018	0.568292210470787	-0.117358301563998	0.906576126200259	0.999985683648092
Tmem33	577.4532384043	-0.247056777150721	0.435500543866193	-0.567293842982268	0.5705145594555	0.999985683648092
Osgin1	7.5239545617316	2.18341360526269	1.69126535180613	1.29099410860099	0.196705720403851	0.999985683648092
Nfix	88.0671275597622	0.806340510839944	0.588442124150681	1.3702970568325	0.170594191431653	0.999985683648092
Stk35	738.978247227112	-0.32810370610361	0.405955733532671	-0.808225328531305	0.418960879419373	0.999985683648092
Pex26	142.59713259331	-0.237185533241543	0.519355980454048	-0.456691637658977	0.647892702275752	0.999985683648092
Stard7	472.526049030728	-0.17672571895557	0.407763020557077	-0.433403006270973	0.664722016900685	0.999985683648092
Stat5b	146.126220774858	0.246031195338986	0.600489603300212	0.409717660367192	0.682013073529823	0.999985683648092
Ubac1	470.562156536388	0.427532726603884	0.424317550176566	1.0075772883445	0.31365743665037	0.999985683648092
Stat5a	54.3050128255856	0.455345904614843	0.675721061877621	0.673866674141512	0.500396081143047	0.999985683648092
Eva1c	6.08707728286737	0.82488003676641	1.73556914018713	0.475279271603937	0.634587931531429	0.999985683648092
Dab1	1922.31847786914	-0.369646381187272	0.512307624710124	-0.721532070494611	0.470582216342754	0.999985683648092
Gpx6	4.26629343923996	-0.149472823803271	1.96121882421244	-0.0762142510350904	0.939248644979948	0.999985683648092
Clba1	37.1980598363361	-0.136929667920263	0.781246337702494	-0.175270796562002	0.860866857517283	0.999985683648092
Mical3	1526.37804175803	-0.191478362731034	0.473116040184275	-0.404717545945927	0.685685143349497	0.999985683648092
Gm10516	2.64611936865663	0.131518777610035	2.43093364403969	0.0541021668495562	0.956853765881711	NA
Cilk1	673.617277843966	0.19820807516911	0.398272078082382	0.497670025283848	0.618716638600048	0.999985683648092
Slc38a10	731.757400164213	0.00173025242716483	0.42362930397174	0.00408435490874412	0.996741165338098	0.999985683648092
Zfp451	1011.43148237323	-0.0217679513515022	0.385316567213839	-0.0564936813096378	0.954948529072514	0.999985683648092
Bloc1s4	31.0702257172243	0.410429351107494	0.898309324822541	0.456890894668798	0.647749468940758	0.999985683648092
Abhd17c	927.38450859316	0.0946556238262083	0.392647524862691	0.241070216498396	0.809500695911363	0.999985683648092
Acad10	98.8606631905032	-0.0779141854759356	0.605273070797399	-0.128725676450945	0.897574717568335	0.999985683648092
Snx10	1147.19598754543	-0.470987407524506	0.406297799067958	-1.15921722589919	0.246367651627795	0.999985683648092
Sh2d4a	92.0437902635588	-0.410573508251429	0.679605947124516	-0.604134660664182	0.545754117164704	0.999985683648092
Metrn	9.77645109289016	0.703390281801614	1.52160374899819	0.462269025207594	0.643888409326655	0.999985683648092
Rab43	123.012667857617	-0.203652349761197	0.533605577197007	-0.381653338090971	0.702718515469563	0.999985683648092
Abcb8	255.100170720182	0.0584896787636959	0.479592501181045	0.121957033564243	0.902933046434309	0.999985683648092
D14Ertd670e	3.69163968003454	-0.779491051245715	2.09304888476079	-0.37241894201377	0.709580952908506	0.999985683648092
Optn	892.972185397955	-0.688670447366717	0.416052928154239	-1.65524720718085	0.0978743629585292	0.999985683648092
Sidt2	156.475591037872	-0.216174459597409	0.518177538207885	-0.417182227437043	0.676545123778895	0.999985683648092
Pum1	7255.57122665449	-0.173944900559451	0.373272830621244	-0.465999361030247	0.641215957921865	0.999985683648092
Oxr1	2259.89701892937	-0.101579730123517	0.387283946245268	-0.262287479531067	0.7930998141148	0.999985683648092
Gm11545	12.0570940880103	-0.743210224247161	1.22898139338006	-0.604736758628308	0.545353919919972	0.999985683648092
Zfat	769.65755907913	0.0544648215665057	0.404140719069882	0.134766973473633	0.892796118920027	0.999985683648092
Mecp2	156.110832415633	-7.00162080059365	0.837438407761172	-8.36075911458605	6.23159693897382e-17	4.24182094245975e-14
Efcab12	396.4360885695	-0.304191414246715	0.437324430074867	-0.695573796768315	0.48669578078033	0.999985683648092
Gnb1l	1234.15688880735	0.0144649444322247	0.4729835345974	0.0305823424583632	0.975602624240146	0.999985683648092
Ap1b1	544.669277795645	0.0528582209922271	0.399980932297897	0.132151852060937	0.894864183502964	0.999985683648092
Tbc1d4	798.196044013367	-0.00291243140699411	0.43811047683057	-0.00664771002068601	0.994695933876087	0.999985683648092
B4galnt1	2.01699511258935	1.94893170920288	2.95324041811739	0.659929918758619	0.5092988034501	NA
Oxtr	3.64014566820538	-0.87959755381386	2.1027945642488	-0.418299328316975	0.67572828067759	0.999985683648092
Prickle2	535.948961098629	-0.346912347530652	0.417375680652646	-0.831175278320455	0.405874618409889	0.999985683648092
Gm2381	2147.5757553749	-0.417155125877376	0.411101695937289	-1.01472489653998	0.310236982920437	0.999985683648092
Gpr161	45.4798802186707	0.202841367249123	0.717837594062032	0.282572783770355	0.777504345777249	0.999985683648092
Carmil1	993.70590000767	-0.0948425735283026	0.390812069281902	-0.242680769052428	0.808252706244726	0.999985683648092
Myo1b	1050.3400310076	-0.292304482999003	0.392383800579255	-0.744945338129377	0.456304765301748	0.999985683648092
Rngtt	2880.27820294892	-0.158932750224381	0.399335017239104	-0.397993522639712	0.690634960398872	0.999985683648092
Larp4b	2605.61346445786	-0.189753863817641	0.399750375043443	-0.474680890035488	0.635014440852723	0.999985683648092
Sh2b3	190.582537723811	0.173938482812425	0.511134617294931	0.340298772430944	0.733631541512477	0.999985683648092
Ap4s1	156.981059779866	0.189606308985738	0.489204921021548	0.387580543118426	0.69832646990369	0.999985683648092
Ntng2	16.3042990646545	1.16320271398269	1.18186583009863	0.98420876918459	0.325012875008945	0.999985683648092
Stk26	8.09395421751469	-5.22933266395987	2.06568851345847	-2.53152042521874	0.0113569202758186	0.472882829356958
LOC666331	2.73343814951464	0.293372552215125	2.544139312223	0.115313084784962	0.908196967389291	0.999985683648092
Ubap2l	1435.97176805156	-0.252315946658766	0.396623719810272	-0.636159498427032	0.52467246849912	0.999985683648092
Tsen34	301.549581115244	-0.127671438192367	0.451601905430755	-0.282707926288727	0.777400739722178	0.999985683648092
Nup98	2939.23100754506	-0.190358705082099	0.386908347530714	-0.491999478163204	0.622719712443599	0.999985683648092
Nbr1	730.360526250589	-0.0289334678848146	0.388594237032501	-0.0744567601047431	0.940646946058415	0.999985683648092
Fen1	141.637473609362	0.333726192346137	0.574742428473297	0.580653481999967	0.561474019283417	0.999985683648092
Xpo6	2043.57519740282	-0.142785471590448	0.3828464904608	-0.372957504242992	0.709180072387085	0.999985683648092
Mybl2	3303.34064564409	-0.077256194399303	0.387952451472221	-0.199138307042854	0.842154556583398	0.999985683648092
Vamp2	156.192286630379	-0.196034250871627	0.539203020552139	-0.363562968677158	0.716184383727682	0.999985683648092
Vamp1	19.3643292439716	-0.321872176701458	1.00518732569957	-0.320211137239966	0.748808281043086	0.999985683648092
Ahi1	137.084880897314	-0.0874883725977147	0.547042715635677	-0.159929691223566	0.872936459333769	0.999985683648092
Arpc4	331.76201465329	0.112731648042531	0.481121029951085	0.234310373117533	0.814744033469234	0.999985683648092
Vps8	1470.03899515875	-0.152474232803622	0.426807698670913	-0.357243398557312	0.720909599182984	0.999985683648092
Mapk10	75.028282694821	1.15048360913563	0.697750439924348	1.64884684165928	0.099179015841046	0.999985683648092
Pccb	272.894988504995	-0.0479911402226952	0.44256650069938	-0.108438257633272	0.913648054842461	0.999985683648092
Bpgm	156.119292831717	-0.346456471054621	0.485724965816015	-0.71327705067121	0.475674335576356	0.999985683648092
2310057M21Rik	314.453270951222	0.113746514737591	0.432308706290412	0.263114096668641	0.792462639076462	0.999985683648092
Ubr7	711.408829908028	-0.0902604685343641	0.406783169978485	-0.221888404427199	0.824400757471945	0.999985683648092
Lbh	8.9170246615397	-0.821786321195443	1.40794111314961	-0.58367946892117	0.559435982902801	0.999985683648092
Hspa13	123.263986381999	-0.130380998252263	0.617733818759344	-0.211063397037449	0.832837801742665	0.999985683648092
Tspyl4	48.1076664921601	-0.0404851166069881	0.692915507735659	-0.0584272052725262	0.953408345108652	0.999985683648092
Atp12a	3.36340391170742	2.23189347626932	2.40289715983999	0.928834372761067	0.352974928021738	0.999985683648092
Cutc	33.9175862223056	-0.435950098129612	0.800858382968671	-0.544353542899315	0.586198208355131	0.999985683648092
Sprtn	270.696656702904	-0.166753977302199	0.474019702657074	-0.351787017222015	0.724997995756522	0.999985683648092
Prkd2	48.7645375043649	0.815583178302087	0.78598159156858	1.03766193388121	0.299427472912624	0.999985683648092
Proz	22.4466445345631	-0.918359831807011	0.930967963510319	-0.986456965011161	0.323908923248742	0.999985683648092
Ube2d2a	1137.64650359161	-0.0841502737763705	0.395694233928488	-0.212664897693654	0.831588348016624	0.999985683648092
Polr3k	62.8878896631081	-0.27061203364289	0.715579127774159	-0.378172061117324	0.70530277898024	0.999985683648092
Tsc22d4	248.11496551726	0.761419290698097	0.532917821622905	1.4287743059133	0.153069112818082	0.999985683648092
Asb3	669.334123403561	-0.471777296278332	0.44648861335847	-1.05663903213486	0.290676359620879	0.999985683648092
Wdr72	5.80767472302699	0.714850477997085	1.84777163824355	0.386871658381229	0.69885122388481	0.999985683648092
Eefsec	1700.5360315863	-0.81058449793986	0.414374193303729	-1.95616549254001	0.0504456620885349	0.999985683648092
Ccdc57	715.622900873368	-0.209511835932	0.395303851492631	-0.53000201020279	0.596110537045654	0.999985683648092
Arhgap4	12.679429261748	-5.38630596838505	1.69157799251009	-3.18419014212431	0.00145159627513963	0.0747572081696911
Mtf2	3508.37541902709	-0.471716703149166	0.370266665163893	-1.27399182138194	0.202666314688135	0.999985683648092
Cxxc5	656.630117988818	0.148058896132756	0.502169044763901	0.294838755348545	0.768117059215865	0.999985683648092
Nmnat3	41.0712201226313	-0.0537920518779439	0.748142369412951	-0.0719008227273016	0.942680835304488	0.999985683648092
St3gal6	75.5044724930118	-0.487006611774138	0.626417418495541	-0.777447429453312	0.436894838943523	0.999985683648092
Rock1	1766.22437926581	-0.147319771521821	0.4124315916026	-0.35719807726022	0.720943525206525	0.999985683648092
Atpif1	516.472281849129	-0.665098033294071	0.600905204588632	-1.10682688087114	0.268368783855854	0.999985683648092
Hyal1	67.755002947907	0.776884667985896	0.763619132422717	1.01737192665811	0.308976531696819	0.999985683648092
Kitl	72.7590360818004	-0.713293527231068	0.659602125242727	-1.08139968010046	0.279519363898092	0.999985683648092
Krba1	334.324060006977	-0.529055567816954	0.422384463622769	-1.25254504694437	0.210371324607606	0.999985683648092
Pik3cd	142.894770470257	0.381669652330089	0.504113241616629	0.75711094417223	0.448983397870493	0.999985683648092
Nfe2l1	403.273017263368	0.0739153753567053	0.465742316150818	0.158704444053071	0.873901736710273	0.999985683648092
Lpp	3226.54626188881	0.239816025552387	0.450855195920525	0.531913633739425	0.594785814108101	0.999985683648092
Gucy2d	5.02180256146049	3.49300906281581	2.32916743393284	1.49968139341438	0.133696952578353	0.999985683648092
Wac	2901.76790936786	-0.473810987735519	0.414462458023821	-1.14319398189808	0.252958060387009	0.999985683648092
Setdb1	785.7917126404	-0.140234719030782	0.398591191949262	-0.351825935603297	0.724968806771453	0.999985683648092
Chn2	174.675647418236	-0.54012994430931	0.48220382721797	-1.1201278667271	0.262659277078232	0.999985683648092
Rnpep	111.478320739234	0.324272287666428	0.57830275748671	0.56073100719026	0.574980925938416	0.999985683648092
Pcdh15	65.8811183676351	0.703092081314717	0.838707287200787	0.838304486015985	0.401859717065246	0.999985683648092
Kcnt1	6.65498507150169	0.0508399077499502	1.63608331240456	0.0310741557990897	0.975210400398058	0.999985683648092
Gm10548	2.11021835789297	0.915530447909202	2.72686766072374	0.335744363797329	0.73706364826398	NA
Yars2	346.148803701493	0.190344473267192	0.534734753394858	0.35596054316417	0.72187011433096	0.999985683648092
Nudt12os	15.6539098959749	-0.564763515622971	1.09729908999157	-0.514685121653853	0.606773071936627	0.999985683648092
Fam49b	2530.70482372591	-0.30976064086785	0.393616863720497	-0.786959780991008	0.431305410364736	0.999985683648092
Cacna1g	6.3726060266286	0.935739227088043	1.63945356607377	0.570762872735086	0.568160393238049	0.999985683648092
Bcar1	248.475320638229	0.428557185716034	0.483837792908032	0.885745578368852	0.375754641685746	0.999985683648092
Crhr2	7.04931852402071	1.00474319746732	1.62027815442503	0.620105378032367	0.535188411688268	0.999985683648092
Elavl4	504.322869539094	-0.550739567463018	0.449103286861495	-1.22630936707633	0.220082277710523	0.999985683648092
Gm19466	19.794044026569	-0.276827919051565	0.985447424512999	-0.280915969909172	0.778774851454671	0.999985683648092
Gm4262	23.2916866681892	0.425930239718221	0.942240150929714	0.452040002007931	0.65124016510155	0.999985683648092
4930556M19Rik	181.112510319028	-0.284179049796405	0.532508307474384	-0.533661251491509	0.593575922346071	0.999985683648092
Kdm6a	343.062627717659	-7.15076112608735	0.686096917579488	-10.4223775721291	1.95991399299809e-25	3.40937927493091e-22
Mettl1	87.5877328161449	-0.0387245987353875	0.622842644266096	-0.0621739681633669	0.950424292769097	0.999985683648092
Aanat	4.50414616233023	0.785332850959417	1.92054254343907	0.408911978358542	0.682604258205514	0.999985683648092
Dnajc2	795.423201025618	-0.183025441963871	0.458335497220982	-0.399326351708751	0.689652752697982	0.999985683648092
Mid1	63.2257039025075	-9.82438766565089	1.61643777230769	-6.07780134438781	1.21841565909996e-09	1.96654799575969e-07
Bcl11a	47.128327806288	-0.130699594233027	0.746049920566256	-0.175188805239502	0.860931280427851	0.999985683648092
Tpx2	1386.35818742598	-0.188378159257211	0.388554025624306	-0.484818446944503	0.627805136148202	0.999985683648092
1700001G11Rik	2.56195028668675	3.07745772835324	2.7433928264489	1.12177071350615	0.261959941383052	NA
Mad2l1bp	44.9992504439728	-0.706771834013874	0.741389549101435	-0.95330698263886	0.340434554635293	0.999985683648092
Tars2	161.918791826425	-0.0903748308147991	0.481418921003602	-0.187725963546254	0.851091476135511	0.999985683648092
Mrps34	18.5547476920642	-0.557673790009588	1.15815797896837	-0.481517893186157	0.630148465736738	0.999985683648092
Pycard	79.276802889332	-0.71688296363669	0.667320319962704	-1.07427114414372	0.282701174096624	0.999985683648092
Ints12	94.01205841211	0.232253221111101	0.561889786794094	0.413343019520322	0.679355315444783	0.999985683648092
Mybphl	57.6283359320168	-0.0998547080778652	0.660638065868454	-0.151148886564082	0.879858269551608	0.999985683648092
Trnau1ap	321.607862453383	0.431643032860529	0.454947159613931	0.948776190243329	0.342734453987417	0.999985683648092
Rreb1	1967.61742015212	0.312617098796624	0.394385906755854	0.792668027537176	0.427971262857417	0.999985683648092
Gnpda1	393.272194213713	-0.203175095804523	0.41532465264814	-0.489195848378042	0.624703048481531	0.999985683648092
Ksr1	333.591702515036	-0.090613606089667	0.485411967183257	-0.18667361378723	0.85191654555777	0.999985683648092
Thbs3	21.1578474034893	0.891356210352917	1.06666867586775	0.835644873163436	0.403354716486917	0.999985683648092
Sart1	113.417770377025	0.0172189027890025	0.55499767889611	0.0310251798228253	0.975249458741107	0.999985683648092
Cuta	85.697201906169	0.318251516559414	0.691554614009604	0.460197228262574	0.645374660306124	0.999985683648092
Syt17	10.2053243693621	-0.127176829830948	1.30874919163846	-0.0971743330528683	0.922587950818433	0.999985683648092
Amdhd2	249.75256311488	-0.190434028048304	0.441987668743939	-0.43085823771846	0.666571450989787	0.999985683648092
Gprasp1	99.5495280124195	-6.56870615632775	0.952845818526594	-6.89377654664538	5.43303442891492e-12	1.26954607491182e-09
Zfp7	366.390281064268	0.171813046986851	0.447423086540977	0.384005770276935	0.700974170721694	0.999985683648092
Fam178b	618.441208010081	0.0973769191111846	0.449374894229657	0.216694168636442	0.828446692790245	0.999985683648092
Syce2	215.607021309953	-0.226572574090733	0.477158102952237	-0.474837528041335	0.634902782036168	0.999985683648092
Vezt	585.0421553845	0.184236401808091	0.396270840251308	0.464925457778451	0.641984838891268	0.999985683648092
Stil	798.28897750282	-0.101851666560686	0.392161442448039	-0.259718716671595	0.795080754131405	0.999985683648092
Tbl2	278.566817581469	-0.207134548583614	0.496417160960273	-0.41725904113172	0.67648894410266	0.999985683648092
Rrm2	805.496728352989	-0.0635157147831951	0.497041161992585	-0.127787635391337	0.89831703536437	0.999985683648092
St6galnac2	427.66063571242	0.101121628825505	0.501840431610735	0.201501557977183	0.840306411327167	0.999985683648092
St3gal1	433.948650452166	-0.0218019233001732	0.432027916188424	-0.0504641540123638	0.959752513945662	0.999985683648092
Zfp317	583.816503606457	-0.00719497034908594	0.424032825388766	-0.0169679560597446	0.986462179450443	0.999985683648092
Pdia6	716.483227892806	-0.185207871556499	0.468067127705367	-0.395686559883951	0.692336271664394	0.999985683648092
Mrpl1	912.89792436895	-0.183287388554855	0.404741512097939	-0.452850481298057	0.650656410281427	0.999985683648092
Dcaf7	522.144458041367	-0.156257568738062	0.404017119953917	-0.386759770862891	0.698934062101942	0.999985683648092
Ccdc163	91.2741971953616	-0.46212962223316	0.565211937068705	-0.817621836916346	0.413573154538323	0.999985683648092
2410004B18Rik	138.55548018333	0.220531854653679	0.537625748746803	0.410195856816261	0.681662279936652	0.999985683648092
Disp3	4.97470321568137	0.518991715912592	2.13387652643267	0.243215438889626	0.807838507393617	0.999985683648092
Ccdc34	68.4861191202079	-0.307920102131238	0.746856252386575	-0.412288310029247	0.680128115895746	0.999985683648092
Rabggtb	1704.53511167865	-0.292420083770702	0.50150797881257	-0.583081618089248	0.55983835749903	0.999985683648092
Pex11b	5.01194616572756	0.0647563960209599	1.82359852756905	0.0355102260952599	0.971672892274289	0.999985683648092
Dand5	131.568418986574	0.40672339367865	0.526602540115639	0.772353649470312	0.439904998170275	0.999985683648092
Mir22hg	46.3991927157829	0.413225134866369	0.715277728774713	0.577712849488873	0.563458002473753	0.999985683648092
AU019990	2.83429737713467	2.3264550109169	2.97499212430614	0.782003754534138	0.434212367086541	0.999985683648092
Mrps12	75.0989198577346	0.418228171655379	0.698670714168612	0.598605556486009	0.549435949847327	0.999985683648092
Exoc1	689.389974225987	-0.490449158824823	0.400835839748662	-1.22356613403719	0.221115941661303	0.999985683648092
Gm10649	8.04054773526112	1.44800879969138	1.58195565561534	0.915328311859759	0.360019300362047	0.999985683648092
Nkx6-2	14.1666872653916	1.06300125777134	1.15772994697148	0.918177214429021	0.358526095632063	0.999985683648092
Lrrc75a	751.527355500667	0.225135144545076	0.573084311138092	0.392848207793333	0.694431596539203	0.999985683648092
Slc23a2	1980.4501242723	-0.0626340505977327	0.379422001722353	-0.165077539819544	0.868882951091376	0.999985683648092
Atg13	491.242984759027	-0.237969974931037	0.405970525717343	-0.586175497619066	0.55775758561245	0.999985683648092
Setd2	1542.73115578273	-0.0862341060682633	0.376215700134813	-0.229214533145114	0.818702177440777	0.999985683648092
Nhsl1	778.038211570458	-0.203344695080423	0.441720660926448	-0.460346805272671	0.645267310270109	0.999985683648092
Cops7a	343.243226450976	-0.255897759633899	0.450504204310429	-0.56802524190777	0.570017828277315	0.999985683648092
Cops6	62.8293285203364	0.570782602424341	0.687845529449273	0.829812186002489	0.406644979894029	0.999985683648092
Rpl21	3267.8880254102	-0.520877312828007	0.565411552868875	-0.921235709077922	0.356927378605005	0.999985683648092
Derl3	26.1513326319696	-0.0763486216143803	0.913023755321699	-0.0836217252501599	0.933357193180273	0.999985683648092
Kctd18	263.701563436585	-0.593078528719299	0.466946205137036	-1.2701217446349	0.204041267128409	0.999985683648092
D330050G23Rik	10.8974358844594	0.685483132622946	1.40619048164095	0.487475304073332	0.625921539755675	0.999985683648092
Inppl1	109.271341390875	0.275360623442733	0.615581804612762	0.447317677974499	0.654645704820743	0.999985683648092
Trp63	11.7491447370163	0.950988000656666	1.59400439182229	0.596603124518045	0.550772384674883	0.999985683648092
Mocs2	112.824774375579	-0.142705281044596	0.553121272589346	-0.257999986832082	0.796406917387152	0.999985683648092
Rnf34	224.488924952614	-0.0163077549482249	0.451560485223299	-0.0361142205349538	0.971191283377804	0.999985683648092
Ttc39a	53.8532431788947	-0.457129839943673	0.70608063736666	-0.64741874476058	0.517360967483273	0.999985683648092
Tmc7	482.076613167234	-0.376482224669379	0.471851925191847	-0.797882141767902	0.424938887603485	0.999985683648092
Nkd2	56.4894638290675	-0.690703979882261	0.676750841428945	-1.02061783687458	0.307435535345464	0.999985683648092
Matn2	410.814656843385	0.656993037188942	0.487624099970197	1.34733504194952	0.177872351092223	0.999985683648092
Folh1	8.04876039246936	0.655335468814487	1.52456944817928	0.429849535288222	0.667305096855445	0.999985683648092
Stk32b	13.0565336116221	1.37487508311047	1.22743182440408	1.12012337938033	0.262661189039485	0.999985683648092
Sdf2l1	9.72540365385584	0.0216030238065279	1.45844697654572	0.0148123477602826	0.98818188857447	0.999985683648092
Ulk2	103.785654847503	-0.504874460605622	0.70755519637278	-0.713547809688654	0.475506839623513	0.999985683648092
Rhbg	3.95621450320013	2.22479963091208	2.17750120840689	1.02172142193198	0.306912769188272	0.999985683648092
Ralgps2	800.44047715215	-0.457737841777441	0.389288627455756	-1.17583152831626	0.23966220481157	0.999985683648092
Tiam1	1879.68311182725	-0.0813657074312625	0.441625453424428	-0.184241435361891	0.853824055105903	0.999985683648092
Ypel1	167.385978328464	0.0759474680166671	0.497894306437623	0.152537329780014	0.878763150001946	0.999985683648092
Klhl22	212.648289850853	-0.735476592163116	0.643367575541831	-1.14316701699447	0.252969253671222	0.999985683648092
Ndrg2	23.4710769852162	-1.18972290033498	1.02382857825409	-1.1620332989374	0.2452219392163	0.999985683648092
Man2c1	253.407752141187	-0.233437209472718	0.446550617744593	-0.522756436105152	0.601143759046579	0.999985683648092
Setd6	105.337439843399	-0.236927954505242	0.563928721532764	-0.420138122884165	0.674384554355874	0.999985683648092
Porcn	15.3711836343834	-6.26309105654362	1.70482995098266	-3.67373359022324	0.00023903195509275	0.0142292178286392
Gm12250	9.76104902616034	-0.0241313484834337	1.3332811157889	-0.018099220185201	0.985559700052466	0.999985683648092
Satb2	774.580436672851	0.0139522160877115	0.444962215042975	0.031355957013932	0.974985665075711	0.999985683648092
Mark3	1708.74593705171	0.118614772777059	0.399425811482768	0.296963214111605	0.766494593807219	0.999985683648092
Itgb3	29.5629445716521	0.526952966885113	0.863972251249112	0.609918855754054	0.541915561227232	0.999985683648092
Zkscan3	773.005006509294	0.0821578309645492	0.392481870142853	0.209328983615589	0.834191427284418	0.999985683648092
Ripk4	85.364514352331	0.386468808531573	0.709909195194212	0.544391890044255	0.586171825406992	0.999985683648092
Pde1a	21.1688641208823	0.46391613447604	1.10326293890279	0.420494623826857	0.674124155999005	0.999985683648092
Enpp4	50.3265517806496	-0.435646631694938	0.747362143328672	-0.582912361274568	0.559952298761776	0.999985683648092
Fbf1	193.914020376977	0.245917535997907	0.473906837152231	0.518915357870037	0.603819767499784	0.999985683648092
Atraid	70.0195125152865	-0.0870765422277197	0.628467127312511	-0.138553853405319	0.889802711123381	0.999985683648092
Dock9	1331.75347959517	0.002337639589172	0.389442349514373	0.00600253052110791	0.995210702331507	0.999985683648092
Wdr76	1235.46444579424	-0.27744819851874	0.390728838055921	-0.710078631255346	0.477655376682255	0.999985683648092
Crtac1	283.901229184348	0.214522621498858	0.555005226280071	0.386523606158989	0.699108923247887	0.999985683648092
Paqr7	29.0106182464719	0.975708697974829	0.890139053297888	1.09613064875641	0.273021603774508	0.999985683648092
Phf23	88.5221440640345	0.0679378485155725	0.582395869359666	0.116652352961001	0.90713554922416	0.999985683648092
Tpm1	397.25703994348	0.254794041521657	0.420443392655512	0.606012714131105	0.544506310525848	0.999985683648092
Gramd4	163.844214171839	0.773918334747095	0.573166753753346	1.35024987000579	0.176935846426529	0.999985683648092
Polk	818.050997020157	0.419941266624951	0.452533195987461	0.92797892032784	0.353418504257678	0.999985683648092
Syne1	1387.5497258693	-0.0508407659963665	0.428315440049145	-0.11869935389332	0.905513548448222	0.999985683648092
Dbi	389.78658659567	0.34592962837509	0.490721518778209	0.704940817016504	0.480847067575145	0.999985683648092
Daxx	49.5846746377495	-0.150294864119721	0.723173904897672	-0.207826724805547	0.835364264806888	0.999985683648092
Cyp1a1	4.44208818877177	-1.60180564155907	2.10595888729876	-0.760606321053899	0.446892243123976	0.999985683648092
Cyp46a1	3.1003388869374	0.905929581477604	2.52748051607319	0.358431875425531	0.720020140965985	0.999985683648092
Eif4ebp3	44.6356795911701	-0.252983700923158	0.705453358961138	-0.358611519400383	0.71988572802411	0.999985683648092
Mprip	729.768184155299	0.355404934391868	0.39728491847715	0.89458451066853	0.371009234903151	0.999985683648092
Grin3a	92.6610964436612	-0.427000263006643	0.596833224032943	-0.715443185487063	0.474335235570407	0.999985683648092
Epc1	1320.60796736082	0.241630297775893	0.395544966444841	0.610879465734747	0.541279379959587	0.999985683648092
Dnm1l	1497.91730947158	-0.240007867757626	0.409914807041805	-0.585506704404432	0.558207059901571	0.999985683648092
Klk1	7.53199400508441	-0.466621130498049	1.54303381234426	-0.302404993827798	0.762343348329676	0.999985683648092
Rfc1	1857.08006651437	-0.189025410202946	0.377873872600624	-0.500234136067745	0.616910224720765	0.999985683648092
Rbp1	14.1574929790598	0.862263856987385	1.32995431717942	0.648340958669982	0.516764448134508	0.999985683648092
Zfp850	530.827706619339	-0.104064228386421	0.405705261805232	-0.256502042698129	0.797563203345409	0.999985683648092
Tnip1	925.587533112276	0.0367133256136639	0.462832599935571	0.0793231194578225	0.93677561757127	0.999985683648092
Smarcd1	232.445026324114	0.144999461554961	0.478213813853165	0.30321052498806	0.761729428567287	0.999985683648092
Kis2	7.22284974837758	-6.71571772459483	2.21156904078501	-3.03663037451956	0.00239238623795216	0.116528298379552
Lpcat1	1151.13965938296	-0.0157790126600382	0.428216553393244	-0.0368482080737031	0.970606035642508	0.999985683648092
Dnm1	6.19073359879575	0.335873766408831	1.75865543776247	0.190983270057813	0.848538700463306	0.999985683648092
Secisbp2l	355.994315293869	-0.148711805719351	0.422250594035103	-0.352188505641246	0.724696896598668	0.999985683648092
Rragd	341.734904341174	0.140099340168551	0.457647988074782	0.306129042013089	0.759506396397904	0.999985683648092
Lrp8	372.541293609884	0.0227030338994027	0.417531055270681	0.0543744797250701	0.956636810996586	0.999985683648092
Ampd3	132.277663319451	1.07052776811985	0.548196233738891	1.95281853875294	0.0508411010085324	0.999985683648092
Mgst2	60.616801156144	1.04052534304201	0.677836340780433	1.53506868906437	0.124766956409559	0.999985683648092
Sh3bp1	174.252013068057	0.695672594898458	0.558067904210488	1.24657338228874	0.212553966655204	0.999985683648092
Usf1	268.20564064958	0.0192265685215225	0.469465651043438	0.0409541538955819	0.967332445064255	0.999985683648092
Adamts10	13.3472130930496	-0.126927917731149	1.15598634027786	-0.10980053423524	0.912567567349224	0.999985683648092
Col26a1	60.7678570847793	1.30081179331152	0.6513115587921	1.99721895880977	0.0458014024145381	0.999985683648092
C2cd6	8.03672974410292	0.957452287189498	1.50269682249847	0.637155993713743	0.524023238859807	0.999985683648092
Itpa	499.743342740879	0.376398400288129	0.434070042573321	0.867137474073782	0.385866690132619	0.999985683648092
Rint1	458.399413148147	-0.0601370977066016	0.411323307593434	-0.146203963151155	0.883760377038953	0.999985683648092
Vasp	644.675236002873	0.231837554446868	0.453429064673128	0.511298398160685	0.609142126495296	0.999985683648092
Pla2g4a	15.1915693378642	0.193834503144116	1.18973184868456	0.162922849681153	0.87057917975427	0.999985683648092
Igfbp7	29.5440371464298	-0.42953898034263	0.858905458761551	-0.50010041962241	0.617004370692839	0.999985683648092
Rgl2	30.2607903863642	0.295362807940289	0.868180677165447	0.340208917001735	0.733699203486888	0.999985683648092
Ptpra	668.328960460244	-0.0130960579533528	0.444630686510888	-0.0294537879427989	0.97650267481434	0.999985683648092
Rabggta	286.037509728982	0.19163519942933	0.444593053655431	0.431035073206186	0.666442868455431	0.999985683648092
Ccdc186	425.667872379803	-0.0258498575121434	0.411610575736853	-0.0628017330844034	0.949924385793608	0.999985683648092
Slc16a11	8.22188815578982	0.0155503452376392	1.50756729233582	0.0103148597854929	0.991770078569477	0.999985683648092
Timm10b	45.0694255566952	0.821407203788235	0.713167014829467	1.15177396978273	0.24941396700089	0.999985683648092
Arvcf	319.557798829203	0.280655770868002	0.457153744107644	0.613919878127296	0.53926827381939	0.999985683648092
Kcnj15	2.27509114125431	-0.03727717966554	3.13765338498114	-0.0118805919876214	0.990520882074229	NA
Palld	404.070214001815	0.350980740069141	0.447379292067257	0.784526119765901	0.432731461757791	0.999985683648092
Csde1	1733.30055014531	-0.0516804755646777	0.385602136414971	-0.134025387009425	0.893382499609951	0.999985683648092
Dctn6	237.470205078431	-0.0714766757899983	0.46736114310719	-0.15293671038802	0.878448185730252	0.999985683648092
Fgd4	398.787641045614	0.0968673236749421	0.523398261070669	0.185073835508718	0.85317112331476	0.999985683648092
Tpk1	1038.76656314637	-0.73224277638714	0.508927026168975	-1.43879719239752	0.15020799210554	0.999985683648092
Mgme1	585.586118268335	0.111802906247807	0.446966987089319	0.250136832198449	0.802481533147379	0.999985683648092
St7	1215.00816149873	-0.14738740368981	0.429680399770817	-0.34301635301127	0.73158615776714	0.999985683648092
Azin2	97.0247813002861	0.178757602869929	0.577391312627264	0.309595241494959	0.756868775360821	0.999985683648092
Rgs21	1.81878514968614	1.79024920494428	3.10980366754582	0.575679173456344	0.564832054965148	NA
Ddit3	178.537528353288	-0.155954422253127	0.48079982511799	-0.324364556943954	0.745662049833861	0.999985683648092
Ltbp1	474.493907124778	-0.63279734334742	0.440207613207397	-1.43749749972927	0.150576682751471	0.999985683648092
Cc2d2a	335.823582598062	0.0832664915748027	0.437391042413365	0.190370820388475	0.849018561488455	0.999985683648092
Dmp1	6.85958839439622	-0.881074244332689	1.65169218118541	-0.533437316207641	0.593730891846405	0.999985683648092
Gpr135	21.451728223269	-0.787069305278043	0.996855929467538	-0.789551711548177	0.429789618527117	0.999985683648092
Ffar4	4.72481984422465	0.221844806819155	1.87614715495453	0.118244886193125	0.905873625363316	0.999985683648092
Aida	351.336074290684	0.0395519537778215	0.425659028189614	0.0929193348630272	0.925967645201103	0.999985683648092
A730020M07Rik	3.13625143531238	-1.78099417083608	2.31110470003595	-0.770624615495948	0.440929466435538	0.999985683648092
Homer3	121.746473779525	-0.0365917752566914	0.584218295923156	-0.0626337372725904	0.950058163690436	0.999985683648092
Hint3	48.547492480823	0.580619340995145	0.712770796917296	0.814594738598017	0.415304323119866	0.999985683648092
Etfdh	131.509361441832	0.376665994244755	0.525304890179803	0.717042619031833	0.47334779979317	0.999985683648092
Alg6	752.279501318167	-0.308753107273108	0.426429918375914	-0.724041850649256	0.469040042220769	0.999985683648092
Slc44a5	26.0778222629516	0.326654405825701	1.10586342720332	0.295384039104896	0.767700524595331	0.999985683648092
Tspan2	21.841667009738	-0.0136427468310609	0.945957320497861	-0.0144221589446347	0.988493180946521	0.999985683648092
Rufy3	364.774564982935	0.118893841215138	0.424125246817098	0.280327196052091	0.779226487462828	0.999985683648092
Als2	1023.43026262237	-0.0204862322322139	0.383382050771625	-0.053435553884126	0.957384877763649	0.999985683648092
Nus1	732.901110797578	0.0356026744579241	0.391433420239003	0.0909546109685414	0.927528656700383	0.999985683648092
Cttnbp2nl	335.708173365287	0.265613542292407	0.426849766572362	0.62226470082274	0.533767828119658	0.999985683648092
Adamts18	7.77459400480451	0.695213199288471	1.52889940587559	0.454714807669331	0.649314426462615	0.999985683648092
Asb18	13.5098631181576	1.66031689042838	1.22296825771747	1.35761241549079	0.174586701299333	0.999985683648092
Mettl18	4.88338704694079	-0.386827044353708	1.83605495718911	-0.210683804882353	0.833134012791806	0.999985683648092
Zfp819	353.159932437853	-0.616771724954075	0.471242977974176	-1.30881891886328	0.190595696850984	0.999985683648092
Ubap1	19.509271354424	-0.951316572283602	1.03498762950431	-0.919157432576488	0.358013232524954	0.999985683648092
1700049E22Rik	1.53507570314183	2.31311041798773	3.35257952763365	0.689949455015729	0.490225973789213	NA
Iqch	25.205341935548	0.611284813242535	1.04403524930188	0.585502083048716	0.558210166377857	0.999985683648092
Slc2a4rg-ps	26.8276016904112	-0.257085770646153	0.859421402736741	-0.299138199057516	0.764834601282782	0.999985683648092
Retreg1	440.007550700743	0.528954940251451	0.589890643775838	0.896699999962125	0.369879020653803	0.999985683648092
Fhl1	56.0716180355256	-7.45889689162906	1.32964766234236	-5.60967924276206	2.02701957523211e-08	2.53880147758672e-06
Hnrnpf	3042.84962920544	-0.0270605572020847	0.368223525106152	-0.0734894849379426	0.941416611253967	0.999985683648092
Sfxn4	193.497853864659	-0.102625980185858	0.466307363865738	-0.220082263627745	0.825807087751668	0.999985683648092
Sfxn3	57.9829333663215	0.812474780012933	0.768510330955429	1.05720736246037	0.290416960434558	0.999985683648092
Camsap2	617.773296592474	0.0742308844611606	0.401165130460643	0.185038226966347	0.853199052475848	0.999985683648092
Psmc5	239.420499629452	0.254660138993748	0.497927015167338	0.511440695597054	0.609042504923121	0.999985683648092
Fli1	8.80005040733209	1.29801868126775	1.55295789884314	0.835836362489092	0.403246966940098	0.999985683648092
Peg12	3.42790636299445	-0.932204724966099	2.66447557463756	-0.349864241143552	0.726440584469818	0.999985683648092
Mlip	13.0851689711294	0.328221343351129	1.34014381339668	0.244915015888655	0.806522234716947	0.999985683648092
Cldn10	14.3307185426275	0.21490571807115	1.15317579199282	0.186359893750256	0.852162541583413	0.999985683648092
Rad18	1977.95890079349	-0.938023524774123	0.421914313114095	-2.22325599207738	0.0261985431755727	0.949454611011032
Mrpl53	55.318433333339	-0.814582611432601	0.833887277197875	-0.976849789781967	0.328643522415837	0.999985683648092
Tspan11	5.35394410029193	-0.457189458997282	1.81403215799624	-0.252029412478712	0.801018329565591	0.999985683648092
Nadsyn1	162.789766108646	0.0253725080596728	0.503635945563099	0.050378667931068	0.959820635321886	0.999985683648092
Lrrc40	667.769994620344	-0.0952884908570379	0.408704679444693	-0.23314754063131	0.815646839827435	0.999985683648092
Spag16	86.7718672185898	0.478174688023629	0.7178884168835	0.666084974736718	0.505356787796021	0.999985683648092
4933439C10Rik	71.7042290150709	0.201932332962742	0.632171130118091	0.319426692144294	0.74940297275413	0.999985683648092
Pdcd4	77.0956617273525	-0.678443784766715	0.624639402673364	-1.08613670841621	0.277418513818535	0.999985683648092
Pik3c2g	73.7685906495099	0.273291774223359	0.617187956548512	0.442801534481786	0.657909293329062	0.999985683648092
Zeb2	11.9692379059867	0.354861693747797	1.25561497321759	0.28261983276485	0.777468275549631	0.999985683648092
BC031181	89.729967183802	-0.181904296074938	0.567894765208369	-0.320313387654127	0.748730775494072	0.999985683648092
Cyp39a1	67.5526655576582	-0.487387408457403	0.669635141784446	-0.727840249181981	0.466711382911621	0.999985683648092
Rpap3	293.550271203435	0.0452194350323807	0.465123916389752	0.097220188940981	0.922551535533394	0.999985683648092
Pmfbp1	6.05582657661291	-0.643855289237226	2.04947658337275	-0.314155962776436	0.753402587273704	0.999985683648092
Lama1	1517.58114981351	-0.145624989264237	0.39647136413722	-0.367302666564933	0.713393265260357	0.999985683648092
Fanca	545.719817952269	-0.148078411955496	0.429323404295572	-0.344911110072047	0.730161197940693	0.999985683648092
Naa30	414.45122542007	-0.496879515108073	0.478747889047703	-1.03787301516135	0.299329178099975	0.999985683648092
Rap1gap	76.5900227592093	0.450135170226927	0.61025178147215	0.737622050264296	0.460744152160594	0.999985683648092
Chchd6	488.249836046017	-0.933911567366668	0.464603759921666	-2.01012485892092	0.0444179756416657	0.999985683648092
Zfp57	96.8442962239457	0.634132083038172	0.630199400719504	1.00624037775056	0.314299953250725	0.999985683648092
Rapgef4	104.019569950598	2.14127495429275	0.658647758920495	3.25101683759198	0.00114993047164854	0.0604137968594952
Zbed4	48.4537434110842	0.0717294017909205	0.689008516585778	0.104105246980631	0.917085826998333	0.999985683648092
Gtf2h3	282.217062986015	0.217846894120856	0.467496863475829	0.465985787586186	0.64122567368225	0.999985683648092
Fcgrt	12.2977438994089	-0.959812824307455	1.2520706482463	-0.766580404749368	0.443331029668463	0.999985683648092
Mapk1	2360.70192542867	-0.123600516936577	0.384746755842493	-0.321251615665801	0.748019719692434	0.999985683648092
Ahcyl1	126.001788388909	0.154565547086469	0.52344604365262	0.295284583694445	0.767776492191014	0.999985683648092
Cox7b2	19.5057605172503	0.134519644278515	0.98376034961943	0.136740258265699	0.891236106898559	0.999985683648092
Rgs17	27.8588316662798	-0.514129173323749	0.872189150705534	-0.589469810428	0.555546158176568	0.999985683648092
Mzf1	57.3878038569773	0.304967141557299	0.754662122922088	0.404110836219594	0.686131216825078	0.999985683648092
Cdk2ap1	178.529925377009	-0.0192446140086858	0.490128873497298	-0.0392643956504062	0.968679592868837	0.999985683648092
Srcin1	146.509913894707	0.755603509062496	0.564742664995744	1.33796073131502	0.180909238007133	0.999985683648092
Nphs1	10.2370639711622	0.258256890579171	1.33557942990622	0.193366927339773	0.846671614762645	0.999985683648092
Tsnaxip1	37.6520183614154	-0.201116853702456	0.758927939965815	-0.265001251253861	0.791008497905404	0.999985683648092
Phyh	167.661017137914	0.206957527062604	0.498968532011996	0.414770699523049	0.678309770961238	0.999985683648092
Vdac1	1272.32591737345	0.318481375379215	0.398848832874243	0.798501460024659	0.424579546224437	0.999985683648092
Grb2	67.6099192212613	0.324395106452459	0.644634760495382	0.503223106062682	0.61480742131631	0.999985683648092
Pax7	9.23500441112961	1.40784753179944	1.49645745256018	0.94078687595886	0.34681408776292	0.999985683648092
Smarcd3	17.0234052497591	-0.0934285021900192	1.06673079476998	-0.0875839552472704	0.930207355025014	0.999985683648092
Khdc3	55.3280755173369	2.28342293959986	0.922217573776993	2.47601325818155	0.0132858644431956	0.534713351472162
Rab5a	1005.92051609554	0.238037301705627	0.386591328034513	0.61573368165252	0.538070303633223	0.999985683648092
Slc25a23	38.6364076398696	0.228120613025533	0.753316724003042	0.302821649588934	0.762025783623179	0.999985683648092
Cd68	17.0402709541014	-0.420516262109131	1.09880294437679	-0.382703981875143	0.701939261722602	0.999985683648092
Sh3kbp1	36.522210420515	-6.42578241937258	1.33484576420929	-4.81387632314133	1.48030441200154e-06	0.000133313818108219
Pan3	2326.94170949386	-0.253627743721023	0.411844243497353	-0.61583413566069	0.538003995422691	0.999985683648092
4930550C14Rik	51.2306877685393	0.00704190271061669	0.693543470197812	0.010153513100784	0.991898807856366	0.999985683648092
Cobll1	62.3900461157079	-0.324728285212903	0.637277034738099	-0.509555919187259	0.610362612822695	0.999985683648092
Dguok	317.352725466125	-0.367021399275212	0.440337955379273	-0.8334993492875	0.404563164664324	0.999985683648092
Rpl3	3203.08676556528	-0.324627800009975	0.558459091378946	-0.581291996175412	0.561043674008798	0.999985683648092
Cntn6	31.4383329370902	0.393454626471065	0.970788716692679	0.405293777838191	0.685261579608361	0.999985683648092
Ap1ar	767.012226118829	-0.20631259041824	0.391615101626463	-0.526824909359671	0.598315183258575	0.999985683648092
Barhl1	20.6476144990937	0.0984671017566809	1.02301471099749	0.0962518922730554	0.923320518018715	0.999985683648092
Fmn2	2924.72091736967	0.370581346044534	0.395676494998663	0.936576599137602	0.348976393787425	0.999985683648092
Srfbp1	1239.3850650423	0.254477777732379	0.420875713800404	0.604638779069734	0.545419034199265	0.999985683648092
Ccdc30	179.122474953114	-0.43115069462367	0.557365544178026	-0.773551036886409	0.439196336464441	0.999985683648092
Myl12a	257.919442500131	0.203930746227201	0.519091735872167	0.392860706758432	0.694422364433273	0.999985683648092
Stard3nl	741.122646195334	0.154987150232946	0.390512546528483	0.396881359154083	0.691454950958629	0.999985683648092
Xaf1	7.04203515228409	2.31842637530422	1.74378836507468	1.32953426100244	0.183671770251044	0.999985683648092
Kansl2	1483.89122742113	0.0702027255124296	0.387968995305394	0.180949319048469	0.856407356753756	0.999985683648092
Otub1	220.171467555846	0.302246593877284	0.56187256924584	0.537927299570733	0.590627240483599	0.999985683648092
C2cd5	60.1396415365179	-1.0720449049099	0.691845780320203	-1.54954317190997	0.121251201794221	0.999985683648092
Capza1	2131.35417299642	0.274432145077054	0.398105991495319	0.68934442319309	0.490606548780898	0.999985683648092
Asap1	1961.28933113406	-0.157816425712519	0.404131978731704	-0.390507146224355	0.696161572029844	0.999985683648092
Alyref	82.5229991658065	0.256015792088155	0.64391270353438	0.397593945084336	0.690929524485741	0.999985683648092
Prkacb	813.198851842123	-0.211904923998187	0.427320106195964	-0.495892706487838	0.619970112253237	0.999985683648092
Scyl2	527.191363718039	-0.126592785236257	0.413774860549393	-0.305946052566298	0.759645721161864	0.999985683648092
Gm12505	28.9764303289111	1.01417652594916	0.910053049874539	1.11441473229388	0.265101305995506	0.999985683648092
Rgs19	24.5640946247285	-0.0972742429695798	0.970238137732741	-0.100258111062188	0.92013941240541	0.999985683648092
Ctbp1	95.6119522482292	-0.0158392539695654	0.551923278671472	-0.0286982893848796	0.977105220680284	0.999985683648092
Txndc16	148.357972971431	-0.3376139538707	0.519201317803	-0.650256350078834	0.515526647428812	0.999985683648092
Mfap2	9.8985314171763	-0.456314230557073	1.33738824310591	-0.341198027505716	0.732954508112184	0.999985683648092
Ncor2	1482.23474805611	0.521482848483021	0.557212063105885	0.935878605312832	0.349335693839464	0.999985683648092
Avpr1b	21.431795909711	1.61851536946894	1.00874119504621	1.60449020761445	0.108606041232861	0.999985683648092
Gm20556	11.3503280500936	0.385149164063793	1.36473673064124	0.282214990932958	0.777778664222656	0.999985683648092
Ckm	2.16983724758424	2.08910558462155	2.91917961446025	0.71564818220609	0.474208614388681	NA
Ncan	4.72690631751205	-1.10141231184384	1.87828281368008	-0.586393222480624	0.557611297780398	0.999985683648092
A830082K12Rik	3.69066188894311	1.61471530488312	2.15042266498823	0.750882759549018	0.452723216895581	0.999985683648092
Ablim2	467.609696013855	0.713231544602617	0.571162437788676	1.24873678206848	0.211761362923247	0.999985683648092
Fgf1	14.2680353885574	1.0778577158862	1.19850016435701	0.899338813578276	0.368472219288585	0.999985683648092
Armt1	519.305994774353	-0.175440091893669	0.402546106266737	-0.435826080944422	0.662962919550769	0.999985683648092
Ncbp3	27.578755420308	0.581532744799726	0.856608347619964	0.678878213614753	0.497215030967413	0.999985683648092
Slc15a3	2.13450137410109	0.0747158682466904	2.85122363945638	0.0262048431461995	0.979093952938264	NA
Ccnc	484.789700469301	0.00954723853776858	0.437205555078684	0.0218369561568136	0.98257801445856	0.999985683648092
Atp2a3	80.6793318744321	0.776574424502284	0.687928561174817	1.12885911173114	0.258957271741839	0.999985683648092
2810004N23Rik	695.482882785335	0.0573696597930478	0.421684673712305	0.136048719266919	0.891782766575727	0.999985683648092
Rwdd1	360.629559550793	0.142646513205294	0.440301884292339	0.323974341909886	0.745957459674445	0.999985683648092
Grtp1	540.465928953405	0.191664278176138	0.428165550474907	0.447640586599157	0.654412606755855	0.999985683648092
Podxl	63.2713950268519	-0.170879169348701	0.652795156270451	-0.261765375719036	0.793502334665874	0.999985683648092
A330076C08Rik	97.8025270281613	0.518300767749888	0.587057405406845	0.882879192011373	0.377301547215464	0.999985683648092
Zfp617	87.7975375797086	0.385668545226286	0.569008666623514	0.677790283080986	0.497904672898352	0.999985683648092
C1ql1	14.8403801659926	0.242350142914502	1.18800518853101	0.203997545847568	0.838355416717232	0.999985683648092
Bpnt1	16.7920313211694	0.475486624188966	1.08761952848172	0.43718102860173	0.661980067095959	0.999985683648092
Ube3a	1059.62724123306	-0.511775395292119	0.475682231599014	-1.07587662791561	0.281982435921822	0.999985683648092
Ubb	79.6615261439252	0.221206741676197	0.870994351067449	0.253970351707903	0.79951846318439	0.999985683648092
Tyr	8.2966450699848	0.589532350566701	1.47834408716369	0.398778847012376	0.690056164623595	0.999985683648092
Med21	124.941882201791	0.0746357047858884	0.534240231935441	0.139704388259002	0.888893559083732	0.999985683648092
Ftsj3	475.580418893477	-0.427695379163344	0.463605605620386	-0.922541431721931	0.356246229463897	0.999985683648092
Gdpd3	21.0447904965163	-0.371302510258439	0.986400443245057	-0.376421678235392	0.706603432216397	0.999985683648092
Tjap1	974.479673838191	-0.0815602290411964	0.419483345005649	-0.194430196126376	0.845839047945962	0.999985683648092
Stau2	576.35102824435	-0.603971983369438	0.527830820887413	-1.14425296793774	0.252518742120457	0.999985683648092
Paqr5	20.0400216275214	0.0293028595756574	1.04568818732005	0.02802255962244	0.97764415823375	0.999985683648092
Clasp1	1798.55827729899	-0.0379458362671728	0.39055410967955	-0.0971589731786651	0.922600148507413	0.999985683648092
Rbm10	72.2400392365965	-7.81893950016637	1.31152990154558	-5.96169366093149	2.49636822923158e-09	3.794479708432e-07
Mrgprd	4.9740349234113	1.24968115603547	1.84637156320369	0.676830807482277	0.49851330910238	0.999985683648092
Slc41a3	42.6640530106768	0.318339316013978	0.765366746061817	0.415930425056991	0.677460915264279	0.999985683648092
Flot2	327.08224544251	0.476678065658932	0.457160950168291	1.04269200045073	0.297090964016106	0.999985683648092
Ccnyl1	526.042261180786	-0.22630734187245	0.426230905119044	-0.530950100413868	0.595453358424848	0.999985683648092
Ecm1	33.5819823519203	0.297538629211854	0.85106001314808	0.349609457165371	0.726631812531294	0.999985683648092
Cd82	35.4575824159327	0.178330773906731	0.777357787152064	0.229406300231539	0.818553139850718	0.999985683648092
Anks1	1146.32607935943	0.103561745919757	0.465114715739448	0.22265850211837	0.823801301063702	0.999985683648092
Syt6	4.59736940763385	0.285002492543806	1.93269563091751	0.147463722680693	0.882766011756923	0.999985683648092
Dnmt3a	547.05282304195	0.250202295842677	0.425705850157048	0.587735159736175	0.556710071853052	0.999985683648092
Mpv17l	194.028213189912	-0.543722352371771	0.469160765866116	-1.1589254514239	0.246486573485978	0.999985683648092
Pde4dip	352.687119664583	-0.244970989400037	0.439588806278479	-0.557273037668863	0.577340894381929	0.999985683648092
Pomgnt2	148.745981505691	-0.124493523612463	0.538190371589625	-0.231318749246207	0.817067181847878	0.999985683648092
Ankrd10	3916.4488600097	-0.50556792553885	0.366708002683177	-1.37866619173742	0.167997697889456	0.999985683648092
Nsg1	8.07743807472752	-0.642131241567286	1.44822022933649	-0.443393365566701	0.65748123382027	0.999985683648092
Prkar1b	63.5527099944828	0.691191808488513	0.640735905736521	1.07874680082739	0.280700616216051	0.999985683648092
Tmem159	64.0192350758986	-0.299255099723741	0.65055968232014	-0.459996381356566	0.645518817894848	0.999985683648092
Thumpd1	262.534540778498	-0.250427260906471	0.542895917204531	-0.46128042774012	0.644597425193486	0.999985683648092
Brdt	7.09628392967071	0.807940232840829	1.56463059227563	0.516377627300348	0.605590688429268	0.999985683648092
Adgrv1	898.194653706687	-0.254257599476624	0.394216348400183	-0.644969698766825	0.518946822293027	0.999985683648092
Ctu1	107.134207762069	-0.09862406093176	0.567065035297334	-0.173920193968665	0.861928181998245	0.999985683648092
Ube2m	75.8203950221396	-0.165570417171005	0.633093923532394	-0.261525835293431	0.793687028892382	0.999985683648092
Ccdc136	39.5862333828608	-2.71281530143927	0.804133968395582	-3.37358625311143	0.000741957973536006	0.0409017395552103
Mrps35	838.033740434449	-0.262127366977823	0.392616362927934	-0.667642492083137	0.504361826975815	0.999985683648092
Eva1a	107.088234710631	0.285178792999458	0.635312611939053	0.448879477032664	0.653518601624864	0.999985683648092
Tmem141	7.4197239157482	0.110058574021761	1.53085256601426	0.0718936470206992	0.942686545911239	0.999985683648092
Rsph6a	9.94673944515139	0.669828309333124	1.32765429309483	0.504520124566255	0.61389592391478	0.999985683648092
Thy1	21.5371391385564	-1.1610761012167	1.10451678792516	-1.05120729164994	0.293163394978756	0.999985683648092
Thrb	111.685490221254	0.969266725345999	0.581211145651148	1.66766713370594	0.0953818232396799	0.999985683648092
Thpo	30.1142992886097	-0.0213742840786847	0.839818591993306	-0.0254510727464998	0.97969517412256	0.999985683648092
Adam17	573.695702251885	0.00564273865680713	0.405342826460041	0.0139209042036998	0.988893084202393	0.999985683648092
Prap1	25.8170191853414	-0.0949926472468741	0.923873865419419	-0.10281993116425	0.918105886321162	0.999985683648092
Patl2	56.3482504372319	-1.10671022877879	0.678573913057594	-1.63093541835708	0.102903947299109	0.999985683648092
Plce1	1339.1381183592	0.254363840570155	0.403327411689058	0.630663409424437	0.528260628754911	0.999985683648092
Aknad1	2.78852843302676	0.545015065323123	2.63628056102465	0.206736366902956	0.836215754207948	0.999985683648092
Pde2a	21.1467576173247	-0.797356679315587	1.01106764893055	-0.788628416861115	0.430329217123822	0.999985683648092
Rhbdf2	269.722172757268	0.907668351166043	0.525432551789439	1.72746882178282	0.0840834999223453	0.999985683648092
Rps27l	351.492050239205	-0.0703524634435677	0.602260426661581	-0.116814023185189	0.907007430939642	0.999985683648092
Ppa1	902.401572548062	0.56761201052255	0.466865920261586	1.2157923418452	0.224064036824343	0.999985683648092
Mfap3l	93.1197366843389	0.593452738554267	0.564001635044158	1.05221811725387	0.292699489161733	0.999985683648092
Ifi30	32.9418045343903	-0.644292353884029	0.793660919740982	-0.81179800826567	0.416907545132873	0.999985683648092
Cpvl	11.1972641956234	0.0872600562619672	1.27073916996167	0.0686687388920256	0.945253302196015	0.999985683648092
Nipbl	2085.71498709294	-0.290841902766026	0.427991061136778	-0.679551348557436	0.496788583965461	0.999985683648092
Rbm12b1	56.3215637102169	0.123182883898848	0.653298220362991	0.18855536424147	0.850441319344313	0.999985683648092
1700029P11Rik	11.9792698604119	-0.0190625264472969	1.31493396517842	-0.0144969458178916	0.988433515892683	0.999985683648092
1810012K16Rik	1.78344927620299	-0.458494560862427	3.07262947543455	-0.149218955467315	0.881380863144261	NA
Nox4	220.570327755125	-0.640293105499134	0.459488753423789	-1.39349026658023	0.163471586349245	0.999985683648092
Eral1	166.018786625222	-0.250858530498756	0.508428387955952	-0.493399928960083	0.62173003255294	0.999985683648092
4930526I15Rik	8.8031569944618	-0.135324346292199	1.48293540266955	-0.0912543769934897	0.927290468556295	0.999985683648092
1110038B12Rik	1129.86106922321	0.104631149099553	0.561539508232715	0.186329096288967	0.852186691447997	0.999985683648092
1110020A21Rik	18.8239850615381	0.709036017441418	1.01065485059614	0.701560989909849	0.482952986775308	0.999985683648092
Angel2	328.064549246772	0.0175351092805135	0.427399531914308	0.0410274414713893	0.967274019144602	0.999985683648092
Cpeb3	398.614462326147	0.269191005436019	0.424679601790776	0.633868460601598	0.526166670153165	0.999985683648092
Armh3	3446.68411603203	-0.395911439275778	0.405851763639006	-0.975507499895775	0.329308583289149	0.999985683648092
Dhx30	558.548857265954	-0.115782104356222	0.400567349122153	-0.289045286916068	0.772546721940858	0.999985683648092
Marchf1	94.2161468052977	-0.121475187383833	0.773589260646809	-0.157028016756936	0.875222767825221	0.999985683648092
Efemp2	33.6433743780455	-0.128948240859686	0.793645433550908	-0.162475880800761	0.870931120234451	0.999985683648092
Mmaa	125.61282191485	0.302660515471766	0.512431449873944	0.590636104685259	0.554764268178015	0.999985683648092
Cstf2	3.83391785330013	-5.81337303906546	2.87638789211814	-2.02106713597121	0.043272815797589	0.999985683648092
Hap1	242.073196273543	-0.195217356213948	0.482736614962773	-0.404397243057691	0.685920627209223	0.999985683648092
Ormdl2	42.1974864581515	0.0366729794100267	0.74510704662346	0.0492184036860402	0.960745245019475	0.999985683648092
Tec	301.854282630432	0.740967030145973	0.52670221817332	1.40680446100219	0.159485379410904	0.999985683648092
Tom1	552.691440857593	-0.201789091662225	0.41252641607174	-0.489154351820063	0.624732424333979	0.999985683648092
Sgpl1	847.743427709128	0.0924945916190274	0.40033391846878	0.231043604730786	0.817280926640673	0.999985683648092
Hvcn1	274.355695169261	-0.207276462453526	0.493678826550809	-0.41986095272043	0.6745870342242	0.999985683648092
1700109H08Rik	242.201387536627	-0.2751444308363	0.448280749789779	-0.613777038084568	0.539362672689502	0.999985683648092
Pi4k2b	194.454922234651	-0.509313811339077	0.524368647347923	-0.971289595430641	0.331404088499059	0.999985683648092
Rtn4ip1	700.007089695726	-0.275668410860797	0.406834995092037	-0.677592670705316	0.498029994493025	0.999985683648092
Sdr42e1	7.18950717497433	0.48767608951624	1.57604085401037	0.309431121836282	0.756993599421266	0.999985683648092
Ahctf1	1789.90442227823	-0.266717966912975	0.375934088175193	-0.7094806651018	0.478026245800148	0.999985683648092
Stk31	203.571374834763	-0.271921392015367	0.477189917646327	-0.56983892986797	0.568786948703052	0.999985683648092
C330018D20Rik	150.458278667088	-0.434720036533422	0.531409210228775	-0.81805137766858	0.413327850869755	0.999985683648092
Ankrd55	28.9886403740019	0.961302508938405	0.880823893650723	1.09136742982087	0.275111238000332	0.999985683648092
Sema3d	77.9951936119505	0.536683173787721	0.635505382929936	0.844498234323989	0.398391049608379	0.999985683648092
Wdr82	1599.0353932969	0.0383693036534434	0.435256959378424	0.0881532226578005	0.929754895424282	0.999985683648092
4933430I17Rik	14.3489631542609	-0.476674051579121	1.12188274178739	-0.424887587467192	0.670918623606233	0.999985683648092
Dao	4.32249545397263	0.571521393567261	2.18532088145452	0.261527448173591	0.793685785265451	0.999985683648092
E2f3	3182.34928467996	-0.187925593417667	0.366772951940222	-0.512375823853814	0.608388007740857	0.999985683648092
Zbtb39	142.823294293508	-0.238689618483347	0.525294421527568	-0.454392067955399	0.649546660440576	0.999985683648092
1810058I24Rik	511.668470637274	-0.189275975122872	0.424846724529005	-0.445515910079589	0.655946964668429	0.999985683648092
Hspb1	295.229928840022	0.583333845630718	0.678512085187912	0.859725063657732	0.389940615365812	0.999985683648092
Neb	372.441801176961	-0.268567031387702	0.450548468642505	-0.596089100462132	0.551115705157667	0.999985683648092
Ptger3	8.31431300672638	0.872651727887254	1.51324579502463	0.576675468556681	0.564158707178857	0.999985683648092
Ptcra	1.58523931329978	-0.794428304048604	3.52778777377397	-0.225191637080463	0.821830195025091	NA
Pstpip1	54.3939345780466	-0.0727837567859015	0.683486264411808	-0.106488982406307	0.915194396470279	0.999985683648092
Scn1b	42.5482859431001	1.42397481993853	0.986191564375167	1.44391299964194	0.148763449447364	0.999985683648092
Slc20a1	2782.87664550627	-0.936468333381263	0.406911452007085	-2.30140569591282	0.0213687102680165	0.806141031219438
Csnk1g2	412.798239872556	0.208324456339972	0.482124119350587	0.432097146727655	0.66567080836516	0.999985683648092
Gm12348	6.60531035688946	0.183254952936928	1.64780675984872	0.11121143413306	0.911448684752976	0.999985683648092
Zc2hc1c	31.4118772240779	-0.514674365536118	0.808682356268267	-0.636435754467461	0.524492442833204	0.999985683648092
Aplf	297.65878451074	-0.263511975856438	0.432844132465386	-0.608791840045356	0.542662422978836	0.999985683648092
Fam13c	312.494670381884	0.830586791347267	0.488003663942719	1.70200933459541	0.0887536184241547	0.999985683648092
Phospho2	107.596051685936	0.350160394065721	0.573326659762468	0.610751982492484	0.541363786563609	0.999985683648092
Col20a1	21.341064943568	-1.22806821132622	1.02880499281771	-1.19368414801601	0.232601543626625	0.999985683648092
Fgd6	206.699365726616	0.00348604044371017	0.457328847610445	0.00762261217923342	0.993918094326653	0.999985683648092
Ccdc60	47.3835035316044	0.383689113313065	0.772540403892772	0.496658959686361	0.619429568037404	0.999985683648092
Trerf1	2147.537188958	0.185867648022984	0.387647666656474	0.479475730180768	0.631600229874406	0.999985683648092
Ctnnd1	569.283197679482	-0.359129658680543	0.444661263230171	-0.807647727332268	0.419293403270228	0.999985683648092
Stxbp1	80.4640777469234	-0.241023608566365	0.599678847766004	-0.401921144066121	0.687742061204243	0.999985683648092
Zfp275	32.5831295019155	-5.78703413514912	1.32414810765301	-4.37038281571564	1.2402890218555e-05	0.000966067906774615
Acer2	263.859669744341	0.561213048259326	0.474407795525114	1.18297602516866	0.236818649231329	0.999985683648092
Pdzd4	53.6223327715058	-8.24604197994918	1.54124860815574	-5.35023482669443	8.78401759581079e-08	1.00381444875922e-05
Scn1a	16.9865603668879	0.222034149774997	1.1405675965123	0.194669873538358	0.845651398102855	0.999985683648092
Adh5	467.416139913441	-0.0647919400146762	0.432810014123612	-0.149700649015416	0.881000796110731	0.999985683648092
Tmcc2	66.922954605798	-0.313669158012151	0.649958563972668	-0.482598699977036	0.629380702362537	0.999985683648092
Hnrnph3	216.049407273557	-0.053823820023261	0.490863691003203	-0.109651255551737	0.912685959648273	0.999985683648092
Il1r1	13.7353780388969	0.158677034100917	1.3356221915858	0.118803831727682	0.905430772907649	0.999985683648092
Odf2	635.842779806666	-0.24300565550337	0.399262322043304	-0.608636583236154	0.542765350259967	0.999985683648092
Stx8	1522.2317474767	-0.218028198230891	0.461597742860207	-0.472333761599262	0.636688575686055	0.999985683648092
S100pbp	692.375413460366	-0.114341686998299	0.404793493305177	-0.28246918216172	0.777583773896406	0.999985683648092
Nt5c3b	181.820668079702	-0.0974402474199763	0.501361201930416	-0.194351391860394	0.845900747819973	0.999985683648092
Gpr179	24.6377035830012	-0.0796475400520259	1.00664816310056	-0.0791215272342079	0.936935960931858	0.999985683648092
Gm16157	9.12827999279028	1.48402974192275	1.61662523696249	0.917980066122885	0.35862930201701	0.999985683648092
Gtf2ird1	1181.45326920085	0.393033927373427	0.418197596583641	0.939828278747218	0.347305650930263	0.999985683648092
Zfp37	73.6414904786621	0.864961858212325	0.615027076690092	1.40638012698126	0.15961127824044	0.999985683648092
Pbx1	260.725799947659	-0.688986354950343	0.444182092388055	-1.55113492137008	0.120869353957724	0.999985683648092
Lats1	657.236898730229	-0.147625911756196	0.401192568021619	-0.367967713071497	0.71289730897528	0.999985683648092
Lat	17.9964345169537	-0.798763280057797	1.03980028620618	-0.768189132715251	0.442374828829316	0.999985683648092
Lasp1	1312.03659038433	0.400049815806859	0.435420611118472	0.918766373459549	0.358217784459017	0.999985683648092
Laptm5	402.087352055664	0.616324528075501	0.449352136058897	1.37158472969787	0.170192750208476	0.999985683648092
Ing1	129.453441133768	-0.218204269910027	0.551290638244266	-0.395806231364563	0.692247979499667	0.999985683648092
Actn3	3.77798066980113	1.58763619402918	2.24049980332375	0.7086080488264	0.478567740129155	0.999985683648092
Slc9b1	309.662829162291	-0.159850381633997	0.449069025363719	-0.35595949087009	0.721870902397698	0.999985683648092
Nalcn	27.1021268715248	-0.218263693743691	0.967619674921086	-0.225567647496928	0.821537705897149	0.999985683648092
Cnga1	3.92154692198705	-0.156345600162345	2.29727845474186	-0.0680568782768274	0.94574035687729	0.999985683648092
Clk4	387.75037766938	-0.146951988257045	0.451925682471478	-0.325168482245573	0.745053561138991	0.999985683648092
Lta4h	370.121345066313	-0.151170290749045	0.438281281907439	-0.344916146295682	0.730157411666534	0.999985683648092
Tmem116	112.390187460662	0.512941709833478	0.571935247462666	0.89685276805214	0.36979748619603	0.999985683648092
Mast2	1362.50792110948	-0.232048288361777	0.403114801953814	-0.575638223248284	0.564859739503356	0.999985683648092
Pigv	225.480833243847	-0.258953694340923	0.449674004180418	-0.575869834443501	0.564703166499722	0.999985683648092
Cabyr	73.0173576679727	-0.491826399742301	0.59641849312035	-0.824633047793601	0.409579953143878	0.999985683648092
Mtif2	710.735533286499	0.14929539357199	0.392899791565684	0.379983387054129	0.703957747109215	0.999985683648092
Blcap	33.5739429085675	0.841856653241202	0.855444476551507	0.984116066345906	0.325058448212819	0.999985683648092
Sgk1	338.061690887774	0.143345048580542	0.555109058393338	0.258228624471428	0.796230467742315	0.999985683648092
Sertad1	24.9469263871606	0.843664997808148	0.93963992623854	0.897859886803035	0.369260252460707	0.999985683648092
Bace1	152.517362425968	-0.118886519199647	0.513590423656172	-0.231481183689742	0.816941001758151	0.999985683648092
Ash2l	2179.05560457199	-0.382761297017705	0.368166730666778	-1.0396411873623	0.298506633967983	0.999985683648092
Smarcal1	483.27241785955	0.0580194061165399	0.416411925769914	0.139331759073101	0.889187994529821	0.999985683648092
Dusp14	52.4348152605475	0.48926163988459	0.672658930504288	0.727354707857359	0.467008692505385	0.999985683648092
Npy1r	5.25552395653908	0.156352621670643	1.90383604073767	0.0821250456053252	0.934547276879441	0.999985683648092
Cbx5	2158.1958978078	-0.108926861079381	0.380985452986415	-0.28590818947427	0.774948441165511	0.999985683648092
Bclaf3	347.238233132875	-6.50500545443777	0.679325003777581	-9.57568971886038	1.01179690338148e-21	1.21851479379542e-18
Zbtb3	16.2800576670095	-0.378082011993763	1.11717905630218	-0.338425617505935	0.735042471853663	0.999985683648092
Abcc8	8.66434420177463	-0.248225852409611	1.40415778585549	-0.176779173188416	0.859681848779153	0.999985683648092
Nr6a1	1190.75870435368	-0.052198737429977	0.403685152768695	-0.129305566657504	0.897115866859138	0.999985683648092
Fut10	200.617136632284	-0.442547990288806	0.46579979055514	-0.950081986428928	0.342070595449756	0.999985683648092
Tmem200a	18.5774816361505	-1.05643390887575	1.00629796988524	-1.04982216052391	0.293799884624736	0.999985683648092
Rgs7bp	25.1585520885902	0.0670912057497512	0.931130034838425	0.0720535298395709	0.942559307864923	0.999985683648092
Ak7	96.2616030213875	0.818168062693306	0.649111469889812	1.2604430835773	0.207509567856922	0.999985683648092
Pold3	1232.83404398744	-0.0591022748125347	0.406250217886397	-0.145482444588035	0.884329975473902	0.999985683648092
Cds2	1773.30905375298	-0.062455646216121	0.441240155264839	-0.141545699027855	0.887438860820624	0.999985683648092
Armc9	493.582269388611	0.0351101722749584	0.410922794445952	0.0854422600778269	0.931909797294968	0.999985683648092
Asb10	2.83047938597647	0.689081484340551	2.39501117231278	0.287715352774379	0.773564636921764	0.999985683648092
Ppp1r3c	6.72872108284681	-0.798243851741202	1.81734241220381	-0.439236902402563	0.660489888581516	0.999985683648092
Slc22a5	90.5684943830456	-0.168675147983029	0.561636395527789	-0.300328022411225	0.76392696043555	0.999985683648092
1600023N17Rik	2.80029190532274	2.47813959452461	2.60373475829774	0.951763456944733	0.34121695881131	0.999985683648092
Dlk1	2.11021835789297	0.915530447909202	2.72686766072374	0.335744363797329	0.73706364826398	NA
Slc7a7	1028.99259195816	-0.200864134525724	0.385989826525261	-0.520387120909204	0.602793784779585	0.999985683648092
Tcf7l2	1224.50954053038	0.196540649776883	0.385162086286171	0.510280364487524	0.609855057033452	0.999985683648092
Bcl2l2	12.35771539968	0.311263163012933	1.25882760299794	0.247264329342358	0.804703662847504	0.999985683648092
Anxa4	371.062850079096	0.324907750377431	0.473398005422894	0.686331050523091	0.492504372866379	0.999985683648092
Rgl1	190.966874038231	-0.0735507966459154	0.472561955205735	-0.15564265348846	0.876314701997592	0.999985683648092
Psme3	243.879378875779	-0.105472554232352	0.5063641296495	-0.20829388982462	0.834999502237145	0.999985683648092
Tmem19	581.50518908224	0.802901329028211	0.442933346483194	1.81269108637472	0.0698794800530912	0.999985683648092
Mrpl42	597.958647566626	0.0582635270783853	0.411086608111996	0.141730540301406	0.887292850772299	0.999985683648092
Herc4	1752.76810136763	-0.149075715469394	0.408944633465001	-0.364537649525488	0.715456564734455	0.999985683648092
Aup1	85.6100701759137	-0.165836337397464	0.640917313135724	-0.258748412624556	0.795829363315069	0.999985683648092
Hadhb	394.618715292694	0.145882400849203	0.417413982926971	0.34949092942755	0.726720779306314	0.999985683648092
Agbl5	397.384654339847	0.144886718367364	0.426361187699968	0.339821546958728	0.733990920407618	0.999985683648092
Pvr	297.887235600634	0.0255559819462997	0.479421692328204	0.0533058523534736	0.957488217329679	0.999985683648092
Zmym2	1312.57003707224	-0.209845102990973	0.380472583845591	-0.551538039534893	0.581264897642924	0.999985683648092
Nol8	524.704500633438	-0.0729508766780465	0.448667467320636	-0.162594531566321	0.870837692874515	0.999985683648092
Anxa6	862.00622435182	0.451980702412888	0.50187343572124	0.900587021035192	0.367807937941402	0.999985683648092
Sh3gl1	554.139962599284	0.344678063733503	0.441558579300732	0.780594194952226	0.435041207102764	0.999985683648092
Cpt1c	245.490155749674	0.758686425661653	0.619829394770216	1.22402459783779	0.220942948434962	0.999985683648092
Map2k7	359.620070289656	-0.17222707778288	0.46614815106947	-0.369468542109938	0.711778516803683	0.999985683648092
Lrrc73	9.11385571715189	-0.295868228827356	1.44569290141953	-0.204654964091504	0.837841709013787	0.999985683648092
Zfp936	478.088172831249	-0.416845688899979	0.449261584208787	-0.92784627831935	0.353487314429822	0.999985683648092
Cmip	2313.24695940166	0.0985784153339428	0.452714660497323	0.217749553826357	0.827624251563834	0.999985683648092
Dpy30	566.855714182504	0.405007736616907	0.399060467758348	1.01490317718507	0.310151983550058	0.999985683648092
Gm4710	3.4094400318858	1.06721145961607	2.50014164371714	0.426860399008983	0.66948101090796	0.999985683648092
Ect2	739.541395416435	-0.225058702369158	0.396578588403963	-0.567500891248088	0.570373921247186	0.999985683648092
Rpl31	290.393414513069	-0.0865593342761949	0.579303599979557	-0.149419638129729	0.881222516689199	0.999985683648092
Insig2	268.730883054397	0.202694057429539	0.437238974187019	0.463577287012024	0.642950630306209	0.999985683648092
4921509O07Rik	8.66661007178639	-0.886795121672192	1.537992861442	-0.576592482256873	0.564214778855254	0.999985683648092
Cers3	12.7641249571607	-0.118779797832905	1.21175880007556	-0.0980226409954675	0.921914315027684	0.999985683648092
Ldb2	25.6295471870305	1.52145593588367	1.03035247630466	1.4766363655866	0.139773138184592	0.999985683648092
Ncoa7	120.729695945931	0.252368677318781	0.557040601286929	0.453052572354214	0.650510885779281	0.999985683648092
Cmah	32.209379621999	-0.0190948106277212	0.820483471899898	-0.0232726328825437	0.981432801595805	0.999985683648092
Vps13d	1248.06012604942	-0.0790601899702102	0.394552640092163	-0.200379320619278	0.841183931267905	0.999985683648092
Zfp59	507.560974140328	0.0813246051208908	0.44507010179659	0.182723136855548	0.855015260801793	0.999985683648092
Commd6	284.280489941121	0.325047699734679	0.463639809295734	0.701078063655545	0.483254299314576	0.999985683648092
Tmem42	3.24256855458318	0.957187434380272	2.42489847691191	0.394732993357827	0.69303995076179	0.999985683648092
Traf7	215.739120308651	0.548878502876562	0.479632786768596	1.14437235739135	0.25246924701518	0.999985683648092
Mynn	411.960429726977	0.243450308473374	0.431509425742694	0.564183060553912	0.572629554891389	0.999985683648092
Rab27b	8.56086728257061	0.139800042804695	1.48689290907035	0.0940215949325511	0.925092002446925	0.999985683648092
E230029C05Rik	6.13453158406309	-0.201825899182163	1.74889445092422	-0.115401989568614	0.908126502052177	0.999985683648092
1700045H11Rik	7.60910143479291	0.061130189145175	1.54721602901634	0.0395097956579723	0.968483943810371	0.999985683648092
Il6ra	215.3808410207	0.678668403887914	0.492085741633062	1.37916697532355	0.167843277724895	0.999985683648092
Meis2	380.06938522058	1.14347639313305	0.438979720929746	2.60485015278429	0.00919144489230807	0.387874019498585
Kcnd1	13.6720343312549	-6.2523149879527	1.73173614860447	-3.61043164282917	0.00030568785989557	0.0177912607231414
Kcnc3	78.9919044876703	0.155740726640083	0.705864711679898	0.220638210216563	0.82537414671513	0.999985683648092
Tnfrsf18	34.6444969139084	1.21638300917771	0.794237088200814	1.53151121654767	0.125643096434988	0.999985683648092
Foxa3	12.0774713337141	-0.463463660523619	1.35117531568426	-0.343007791175427	0.731592598836921	0.999985683648092
Jpt1	418.149300830662	0.0530226450702101	0.433978648296348	0.122178004098494	0.902758046120131	0.999985683648092
Hmgcs2	5.33836263683775	-2.46829659780718	1.83880740914326	-1.3423355733362	0.179487214081243	0.999985683648092
Ankdd1a	17.3536397120275	-0.518387002036373	1.0978247905713	-0.472194658463315	0.63678785205317	0.999985683648092
St3gal2	278.130969663944	-0.241132107710462	0.470750754598346	-0.51222882885488	0.608490868927343	0.999985683648092
Tbca	1027.23209208306	0.177573806798705	0.415275586855488	0.427604733866764	0.668938918865634	0.999985683648092
Gm11351	3.8480780867124	-0.650363132289777	2.58111201594853	-0.251970130808436	0.801064151223589	0.999985683648092
Pacsin3	18.1582430359363	-0.122825933094669	1.0492259619927	-0.117063375806482	0.906809832011775	0.999985683648092
Ush1c	45.9987438670658	-0.91775569378974	0.776340068691828	-1.18215680318575	0.23714348901422	0.999985683648092
Hp	2.92552192849701	0.348126400908523	2.2969742157632	0.151558689043819	0.879535018282784	0.999985683648092
Slc25a4	79.0648806741869	-0.158931021342581	0.58902109450642	-0.269822291298005	0.787296972687649	0.999985683648092
Ctnnb1	1190.26861433181	-0.122655041831017	0.37980934242492	-0.322938453930379	0.746741853227807	0.999985683648092
Ctsl	248.694735251756	-1.36489986085691	0.444437939880987	-3.07106963285448	0.00213293402029826	0.10601020641838
Ctsd	441.039721194798	0.0573988313952426	0.408197837801821	0.140615226441032	0.888173918799164	0.999985683648092
Sec61g	478.568246510036	0.158487408264228	0.495996313542219	0.319533439941057	0.749322037953236	0.999985683648092
Myh6	2.39823469114119	0.286983867296219	2.76382158278189	0.103835887628954	0.917299586182312	NA
Pik3c2a	537.601382007708	0.213965914009526	0.401272765276547	0.533218131218216	0.593882591937874	0.999985683648092
Lpar5	75.2472595890355	-0.673700705364382	0.594416374503327	-1.13338180821028	0.257053950237342	0.999985683648092
Rnf20	355.381156708182	-0.375664631423385	0.430722594100229	-0.872173033337481	0.383113988462413	0.999985683648092
Gm38509	14.5529466905051	-1.40214518294845	1.12206087884515	-1.24961596058101	0.211439869905705	0.999985683648092
Prxl2a	107.722596012702	0.249931605472174	0.627012190652016	0.398607250701579	0.69018261820061	0.999985683648092
4921525O09Rik	10.6073815835436	0.392456660325494	1.28364179785718	0.305736897147344	0.759804977763605	0.999985683648092
Rorb	8.54861491472892	0.0235705348307553	1.65661859813194	0.0142280998519117	0.988648001814087	0.999985683648092
Trpc5	70.8998875125038	-6.42064483193925	1.00362068380072	-6.39748157403871	1.57960534900671e-10	3.01589040781085e-08
Fam149b	704.73784381264	-0.198643357529952	0.398406582107696	-0.498594567587378	0.618065032957472	0.999985683648092
Pus1	28.7301093492724	-0.0992847665001396	0.874965672066089	-0.113472756326194	0.90965576085955	0.999985683648092
Aldh18a1	1417.75662649876	-0.375963922020255	0.411041487700233	-0.914661739192713	0.360369236213973	0.999985683648092
Gdi2	1200.57945391645	0.280785080897097	0.386855193673053	0.725814427437673	0.467952541134953	0.999985683648092
Drd3	6.31680512809553	1.10186238683516	1.71938416937332	0.640847116346758	0.521622017600015	0.999985683648092
Dpep1	7.70996066241294	0.5996683869667	1.52352484055767	0.393605913735676	0.693872014448805	0.999985683648092
Pkib	20.3630096469427	1.72944225895291	1.08855166577402	1.58875532813886	0.112115642276331	0.999985683648092
Dmbt1	3.46905892157708	1.97970324818732	2.54815140383932	0.776917433243756	0.437207485153493	0.999985683648092
Epha6	67.1803485693336	0.060988375817598	0.889746419990792	0.0685457951246707	0.945351166536905	0.999985683648092
Inka2	90.7217327971128	1.76124267698725	0.701616915253402	2.5102625645095	0.0120641422108078	0.493149374549365
Rhot1	825.894363877739	0.097549292543405	0.39321468865456	0.248081507018936	0.80407134371092	0.999985683648092
Ncmap	80.6733250675194	0.314513403138754	0.643934328980927	0.488424656030522	0.625249081101553	0.999985683648092
Cacfd1	121.064785398971	-0.255666542530691	0.536966300295092	-0.476131448826842	0.633980733282411	0.999985683648092
Gm19276	3.26023649132475	1.70653875116619	2.41048192200741	0.70796579538129	0.478966498823109	0.999985683648092
Jarid2	7861.64798894363	-0.443924433149798	0.383346771227242	-1.15802314371561	0.246854591876732	0.999985683648092
St7l	1112.8317056478	0.0755072897097017	0.426688391195325	0.176961199947755	0.859538866482899	0.999985683648092
Arhgap15	39.3106333367823	0.730715330819172	0.77956016654149	0.937343084191926	0.348582107615064	0.999985683648092
Mag	5.69247665427788	0.888316617075242	1.74928294916556	0.507817570335883	0.611581286574302	0.999985683648092
Zfp467	26.1641139580908	0.471608630068684	0.891425402105426	0.529050023652914	0.596770748801195	0.999985683648092
Ranbp17	4257.19369834513	-0.58104072906176	0.429485938191287	-1.35287486130215	0.176095611665729	0.999985683648092
Pecam1	1896.50743550696	0.00427465221770937	0.460613739794024	0.00928034022524142	0.992595466100996	0.999985683648092
Aldh1l1	310.79233465975	-0.142684322027845	0.553306760054256	-0.257875616798634	0.796502903541408	0.999985683648092
Stk32c	10.7290584467934	1.85283360025531	1.36078467941314	1.36159204926849	0.173326665803893	0.999985683648092
Itch	824.442394735154	0.106507208189323	0.396449905569725	0.268652373712297	0.788197204959262	0.999985683648092
Slc30a6	374.789449459293	-0.114606507799629	0.420478317199686	-0.272562229992949	0.785189749022658	0.999985683648092
Prmt1	439.130626667144	0.316393789043188	0.469089668018521	0.674484668101229	0.500003229946904	0.999985683648092
Rhbdl3	29.7662659984952	-0.173386209693191	0.853150173426876	-0.203230586001929	0.838954807470098	0.999985683648092
Lin54	699.018612525479	0.0610378896050599	0.395709751732047	0.154249141796211	0.877413296251192	0.999985683648092
Rpain	188.68875023026	-0.147197782974987	0.546589467902837	-0.269302267275214	0.787697087578856	0.999985683648092
Arih2	959.141851073989	0.109073615239134	0.409731683696755	0.266207422025631	0.790079467257709	0.999985683648092
Osbpl3	343.297402970785	-0.181816056844638	0.443139107342124	-0.410291156506455	0.681592378560293	0.999985683648092
Cmtm7	761.949889770207	0.314463470876369	0.477680021937212	0.658314052157918	0.510336350267791	0.999985683648092
Cbfa2t3	13.7324046028887	0.643009447249261	1.26750107876581	0.507304852060064	0.611940934645048	0.999985683648092
Senp6	2000.50845120497	-0.209934066933613	0.419156978135655	-0.500848316703128	0.616477878391475	0.999985683648092
Thap3	89.683496709113	0.787118876414256	0.644965174486186	1.22040523667238	0.22231129319022	0.999985683648092
Mtpap	1079.29804773142	-0.308018087754097	0.401418388516492	-0.767324309413001	0.442888718531071	0.999985683648092
Peli3	37.4632636780455	-0.0151856378960925	0.770698687220834	-0.0197037287696083	0.984279716230175	0.999985683648092
Gm5741	4.96706723336496	-0.764688699822175	1.81201530238165	-0.422010067363723	0.673017669190039	0.999985683648092
Zfp169	266.727292870426	0.056688784677116	0.452592377486032	0.125253511762614	0.90032285450241	0.999985683648092
Tmem241	236.538892615024	0.113629528535927	0.487739786017221	0.232971620920659	0.815783442698301	0.999985683648092
Tcf20	1567.94552155838	-0.207214796164068	0.396871032863516	-0.522121240920421	0.601585918156426	0.999985683648092
Cacnb1	63.4777243889361	0.532981431912155	0.727156423391122	0.732966683325955	0.463578749978587	0.999985683648092
Podn	10.0110663377462	1.1994446211688	1.5247597589469	0.786644987271446	0.431489716327131	0.999985683648092
Acr	3.7274644490634	-0.698316734626202	2.07494358507454	-0.33654733538267	0.736458162570488	0.999985683648092
Crhr1	1.78726726736119	1.20641927381894	3.4075274575508	0.354045356595915	0.723304892152655	NA
Asgr2	3.52006403786052	4.92082560294099	2.6765556256929	1.83849181227724	0.0659899672565778	0.999985683648092
Tet3	163.277109699519	-0.313231524273917	0.488773142810538	-0.640852569093252	0.521618474564632	0.999985683648092
Arhgap33	10.6148381691357	0.927131921146133	1.31041512802165	0.707510086933926	0.479249546508078	0.999985683648092
Nrap	3.28469890425724	1.41414066967566	2.51764426121407	0.561692011640169	0.574325877960747	0.999985683648092
1700012B07Rik	4.37891613915596	2.43891771578053	2.11314583576903	1.15416440952498	0.24843277086896	0.999985683648092
Pianp	44.1355609418646	0.0379711221548251	0.783614707970159	0.0484563673558193	0.96135253737192	0.999985683648092
Rae1	721.086055793196	0.189783969390874	0.414860052707089	0.457465037070876	0.647336827000968	0.999985683648092
4931406C07Rik	88.0131506481197	0.17614157744116	0.567446461255143	0.310410918858406	0.756248491907535	0.999985683648092
Cnep1r1	438.230733897404	-0.121132350727763	0.410228897415036	-0.295279907122708	0.76778006437851	0.999985683648092
Snx16	539.341553147955	0.141751085994465	0.416074606360635	0.340686703363966	0.733339449663051	0.999985683648092
Spata17	25.521586329235	0.405227133833897	0.971372717547571	0.417169564795865	0.676554385100886	0.999985683648092
Tbc1d30	40.710035925224	0.846090524772733	0.789586742963318	1.07156120883863	0.283917164503783	0.999985683648092
Asnsd1	69.9572181116781	0.495854147243463	0.680907964112162	0.728224919339883	0.466475913938235	0.999985683648092
Kptn	38.2517904600855	0.38153839163234	0.773752192606434	0.493101532090143	0.621940848377256	0.999985683648092
Ankra2	153.662858220909	-0.296820844178326	0.487062266503114	-0.609410468828483	0.542252400527404	0.999985683648092
Capzb	252.138136266189	0.542053165389035	0.495883853923764	1.09310509124253	0.274347660882753	0.999985683648092
Nf2	2313.70540416156	-0.00361514892514071	0.367985055292479	-0.0098241732188481	0.9921615699531	0.999985683648092
Pex3	246.002388580695	-0.038067831090728	0.473386058600177	-0.0804160376063802	0.935906372047336	0.999985683648092
Trim24	2402.13021657877	-0.274614088901235	0.429633883838942	-0.63918163634454	0.522704776964272	0.999985683648092
Kmt5a	506.816707229059	0.0844307798009392	0.416681475832643	0.202626669765493	0.839426842937563	0.999985683648092
Cep57	713.41030589953	-0.181532736038976	0.400371194966895	-0.453411080320067	0.650252759226673	0.999985683648092
Tsc2	352.926743628999	0.0210682116586212	0.43235880835574	0.0487285357704254	0.961135634626099	0.999985683648092
Mapk7	84.2027127896209	0.0489000116406017	0.614940321340514	0.0795199305422094	0.936619079528917	0.999985683648092
Egflam	31.8421208801351	0.366804527542719	0.804820392998987	0.45575948464216	0.648562941513359	0.999985683648092
Txk	4.84747449856581	1.22599166888686	1.89156721850106	0.648135396350533	0.516897381969685	0.999985683648092
Zfp862-ps	129.837344649506	-0.27119926441707	0.539927150908127	-0.502288621642621	0.615464511875	0.999985683648092
D6Ertd474e	5.49022698074123	-0.362427771717681	1.90571029058265	-0.190179889098921	0.849168169693913	0.999985683648092
Dnajb6	1811.64214492816	-0.126426476319458	0.37914400677883	-0.333452392914145	0.738792819969086	0.999985683648092
Slc26a10	1.91249729053547	-1.52231638087002	3.00322059116878	-0.506894626837109	0.612228755974113	NA
Hspa14	1026.56004010163	-0.11660908139374	0.402530723009379	-0.289689891300603	0.772053490458556	0.999985683648092
Fkbp11	69.8691510827219	-0.376248729073876	0.768722020569383	-0.489447054990298	0.624525229395871	0.999985683648092
Nubp2	131.537269193541	0.25213013271817	0.618258888911644	0.407806725046862	0.683415575936264	0.999985683648092
Ndrg3	389.691821973864	0.182867545773135	0.453081180558708	0.403608787166212	0.686500422951266	0.999985683648092
Fgfr1	637.705004969075	0.323422249638384	0.470103356717931	0.687981153541181	0.491464649634687	0.999985683648092
Lct	83.8424880878422	-0.616829423062829	0.590791313325059	-1.04407327790794	0.296451488053755	0.999985683648092
Fmo5	15.1998697744185	-0.712628577628007	1.12197298624545	-0.63515662708844	0.525326267874659	0.999985683648092
Fbxw7	2012.23183935208	-0.2058674955554	0.419124961537307	-0.491184048786546	0.623296279824654	0.999985683648092
Septin7	1619.95604022934	-0.096319954239841	0.408548709743935	-0.235761249375163	0.813617939097469	0.999985683648092
Gm9926	3.01284070935503	0.488282556004858	2.44726040838047	0.199522108204247	0.841854351159926	0.999985683648092
Brd2	955.36145557859	-0.250263554829131	0.467570979416832	-0.535241847433018	0.592482632565897	0.999985683648092
Frk	98.0573587332375	-0.692339980794097	0.708834478122159	-0.976730114240832	0.328702782359953	0.999985683648092
Tmpo	1823.44333702667	-0.0765829047126418	0.384856386782846	-0.198990863456434	0.842269891582528	0.999985683648092
Triml2	744.050223995921	-0.256464605011906	0.444399329362179	-0.57710394248343	0.563869241231454	0.999985683648092
Abr	1267.74841539901	0.304939525382505	0.458510458575976	0.665065582864946	0.506008546835127	0.999985683648092
Gins4	303.795572479777	0.170767157956335	0.480272816999768	0.355562821612737	0.722167990421117	0.999985683648092
Med27	1287.61933195546	0.137826220605025	0.377506668774676	0.365096121486769	0.715039655985774	0.999985683648092
2510003B16Rik	257.715364233534	0.243932548067098	0.440506171146294	0.553755120915406	0.57974644621026	0.999985683648092
4930586N03Rik	5.65971614962784	-1.86534128391034	1.73068486555615	-1.07780527872758	0.281120663323336	0.999985683648092
Lin7a	7.54122756514251	0.100048319180607	1.792416217988	0.0558175708167335	0.955487137277905	0.999985683648092
Gxylt1	442.257385914904	0.19403108427337	0.415617877084566	0.466849707318751	0.640607409572749	0.999985683648092
Zdbf2	1980.69679022475	-0.118587939886037	0.408261465730458	-0.29047056810483	0.771456263864779	0.999985683648092
Magoh	93.7127135178106	0.70842965787172	0.595521508421571	1.18959541822329	0.234205447552808	0.999985683648092
Tmem175	112.582262859393	-0.0231470964143945	0.528079982169464	-0.0438325579381011	0.965037874534282	0.999985683648092
Alkbh4	64.5738518342422	0.277968618282315	0.653775737661255	0.42517426430765	0.670709643598526	0.999985683648092
Stra8	7.75790385915436	-0.683219928217214	1.4687835838291	-0.465160378791863	0.641816609994617	0.999985683648092
Adad1	2.33040314424167	1.96640857321529	2.92015287397774	0.673392338715717	0.500697721370399	NA
Golt1a	117.157497299651	-0.102521256902625	0.567582810494203	-0.180627839686262	0.856659702394348	0.999985683648092
Myl4	4.31818856726871	0.768652027916294	2.10655358205164	0.364886055814294	0.7151964635905	0.999985683648092
E030030I06Rik	120.988726569109	0.128406805576068	0.534074044698556	0.240428844746695	0.809997819024329	0.999985683648092
Srrm1	1209.78430186304	-0.0232675380111108	0.380311067758579	-0.0611802810479368	0.951215633754593	0.999985683648092
Lrrc56	33.1404548872194	-0.457609093146833	0.811284884309295	-0.564054750676673	0.572716871599446	0.999985683648092
Klhdc3	138.34006653126	-0.119497774478117	0.527093452997601	-0.226710792552115	0.820648634374286	0.999985683648092
Slc38a4	1621.12560194012	0.221399632477627	0.430103974398664	0.514758397169358	0.606721860344038	0.999985683648092
Dars2	220.764613398917	-0.431397416266181	0.485111841774269	-0.889274140759724	0.373855765566301	0.999985683648092
Tmem218	80.66645526254	-0.0448499113120405	0.602525239584558	-0.0744365685709109	0.940663011988624	0.999985683648092
Parp11	62.8396907822067	-0.384722216941827	0.661462351377958	-0.581623755517415	0.560820138149335	0.999985683648092
Zfp773	7.91571499025432	0.381472074077002	1.55411373440378	0.245459560412	0.806100616611519	0.999985683648092
G3bp1	2806.36541731487	-0.0489262968147187	0.376162175744808	-0.130067029514182	0.89651339512482	0.999985683648092
Stx3	1036.35809747976	-0.220630441455146	0.40511706135921	-0.544609108080779	0.586022389157821	0.999985683648092
Extl3	446.011055104679	0.237705438835687	0.416395343896174	0.570864785882325	0.568091302866095	0.999985683648092
Dhx16	11.8412138435287	1.40936199712036	1.43756356181656	0.980382387641649	0.326897400224285	0.999985683648092
Tbc1d7	179.181729677681	0.113702780900289	0.486349981142042	0.233787982541488	0.815149579614638	0.999985683648092
Map3k4	864.198040253515	0.0273627173645203	0.450158694211997	0.0607846026664413	0.951530752937303	0.999985683648092
Svop	428.793736977883	1.25958966787775	0.561518245631635	2.24318564477077	0.0248848456121367	0.910273698372927
Slc27a1	84.9430515854879	0.170837846492593	0.59915217189103	0.285132649946672	0.775542516787549	0.999985683648092
Aqr	1139.70241708262	0.231423056673676	0.380632778512437	0.607995605575819	0.543190388442548	0.999985683648092
Colgalt1	252.048631014413	0.293693097258823	0.47669081868885	0.616108147554915	0.537823145064898	0.999985683648092
Acap1	30.5875171453033	0.299194221971241	0.838693571619394	0.35673842282294	0.72128763833246	0.999985683648092
Zfp687	97.929619438125	-0.0703409640329211	0.604396053781805	-0.116382235775343	0.907349613514104	0.999985683648092
Zmym5	313.739331622734	0.130197895197161	0.428954820678802	0.303523562204357	0.761490893830302	0.999985683648092
Zbbx	127.415861620436	0.695099886420555	0.622809223424436	1.11607192102686	0.264391350171939	0.999985683648092
Tfdp1	2444.14704495977	-0.363492463406026	0.369081806983653	-0.984856084824916	0.324694767111754	0.999985683648092
Cct2	830.487053743679	-0.168643588113516	0.450619613965754	-0.374248219311494	0.70821965237736	0.999985683648092
Ccng2	55.2422250624496	-0.801193121543316	0.669637916802384	-1.19645722179104	0.231518182692888	0.999985683648092
Ccnf	1701.19434726859	0.1255796351154	0.403335721200091	0.311352623917734	0.755532565770457	0.999985683648092
Kcnc1	2.29506727075852	-0.302036167539005	2.56621043727648	-0.117697349816547	0.90630746672596	NA
4933433G15Rik	29.5293425608765	-0.254342006757687	0.856241026943527	-0.297044872593406	0.766432250979046	0.999985683648092
Mitf	1406.50940729734	-0.433561174253057	0.395869971087983	-1.09521106908282	0.273424177411019	0.999985683648092
Pkd1	312.772888329634	-0.163983323823858	0.430777298319163	-0.3806684439122	0.703449287099414	0.999985683648092
Mmp20	3.12009329696637	-0.350364956521964	2.7822566197415	-0.125928339620418	0.899788649469919	0.999985683648092
Tcl1b2	1.58475041775406	1.54728258623764	3.27349801441253	0.47266947449648	0.636449007979546	NA
Nfatc1	9.84015514981011	0.568260437031835	1.36126713611224	0.417449611436869	0.676349573371729	0.999985683648092
Tnk2	874.877711075693	-0.00380192797032913	0.421273770667387	-0.00902483903592211	0.992799318016161	0.999985683648092
Pdlim5	2095.81024942327	-0.197587680724994	0.418824899308833	-0.471766795744626	0.637093253805764	0.999985683648092
Ints13	1200.42155924814	-0.696021078286088	0.435409518643834	-1.59854355149143	0.1099220610097	0.999985683648092
Aak1	1005.84332897878	-0.331827222187713	0.413243401829644	-0.802982505512588	0.421984846303025	0.999985683648092
Cryz	51.2380072801579	0.162492199683988	0.689984068967703	0.235501378933423	0.813819608713139	0.999985683648092
Hus1	607.965308745507	-0.155018629523114	0.449272586044612	-0.345043597892084	0.730061594702477	0.999985683648092
Wbp1	59.5434502099485	-0.780624327685327	0.650094378163648	-1.20078615337421	0.229834164401898	0.999985683648092
Cdk2	359.730819343145	-0.27403459996692	0.44462515138857	-0.616327257041367	0.537678552764483	0.999985683648092
Mylpf	66.8970986598196	0.352246570019229	0.73519583253254	0.479119378038148	0.631853704818228	0.999985683648092
A330093E20Rik	40.853261932568	-0.28202905157885	0.795910016095936	-0.354347911039299	0.723078166149079	0.999985683648092
Nup88	837.320216701778	-0.0837422358839728	0.38743513877866	-0.216145175029709	0.828874587300722	0.999985683648092
Ggps1	256.421902358769	0.062063147792009	0.45942843301244	0.135087738007562	0.892542504961571	0.999985683648092
Mkrn2os	2.12886408572597	-2.2129081920301	2.8998550057978	-0.76310994432678	0.445397829922536	NA
Usp17le	3.66345089332209	0.919544648504284	2.12395387037173	0.432940028185897	0.665058339083832	0.999985683648092
Tmem250-ps	67.4617296964934	0.259503931834498	0.640218771531046	0.405336337161607	0.685230299967096	0.999985683648092
Ate1	1621.24633475957	-0.529683572520129	0.412510562494837	-1.28404850851973	0.199124983012703	0.999985683648092
Papss1	180.264152694263	-0.130050596236169	0.479125082909633	-0.271433495918013	0.786057642665201	0.999985683648092
Pi4kb	399.196784601792	-0.000431492362864343	0.415602042086228	-0.00103823446270463	0.999171608900539	0.999985683648092
Gid8	250.760227493114	0.221280276764287	0.466388100291012	0.474455237228854	0.635175311206797	0.999985683648092
Tll2	9.31988105909587	0.560060047257961	1.52621620822589	0.366959834549909	0.713648978469734	0.999985683648092
Cacna1c	265.919718584537	0.413873455512253	0.532597643278007	0.777084654308578	0.437108827085378	0.999985683648092
Zdhhc23	68.3143439533721	-1.10363048163244	0.74917544148803	-1.47312688125546	0.140716826314216	0.999985683648092
Vdr	13.6585346514145	0.274036622832583	1.16537111211139	0.235149661755464	0.814092574638852	0.999985683648092
Vcp	1322.71596227321	0.013441719242482	0.397183234252412	0.0338426149023696	0.97300265361563	0.999985683648092
Hsd3b7	3.37592345561958	0.0867516943703125	2.15096988716203	0.0403314313640958	0.967828895552864	0.999985683648092
Ppp1r11	3.90272179742969	1.32083384121563	2.10703393889452	0.626868802079489	0.530745239028745	0.999985683648092
Brk1	606.249386058287	-0.206759410608214	0.398598833708995	-0.51871554335546	0.603959120936953	0.999985683648092
C9orf72	122.116946226795	0.142170625237526	0.538752986907592	0.263888328589278	0.791865969404264	0.999985683648092
Zfp202	1986.48545040954	0.00384894495078288	0.387841045591201	0.00992402685207231	0.992081902164657	0.999985683648092
Ube2w	924.76623611965	-0.168192381203649	0.429155765498493	-0.391914532496801	0.695121364861442	0.999985683648092
Kif20a	168.507000196376	-0.352395929124795	0.530112365316898	-0.664757044318584	0.506205901393726	0.999985683648092
Gm45871	286.47141033757	0.303010124331478	0.484246492321028	0.625735300382104	0.531488575243812	0.999985683648092
Dph3	72.1618592254414	0.406940443228687	0.681801648835303	0.596860456298175	0.550600550406513	0.999985683648092
Ankrd31	344.237721067089	-0.945137181567441	0.436695517358632	-2.16429329818665	0.0304418467534106	0.999985683648092
Gm4961	2.49145793644481	-0.58193422018088	2.71273990011067	-0.214518988774832	0.830142360711586	NA
Stard8	52.1724893759345	-9.53149084544724	2.854623895467	-3.33896555009673	0.000840909921831797	0.0458720757358837
Tjp2	2648.51112693779	0.0109226226575824	0.375728143176273	0.0290705470323474	0.976808325929351	0.999985683648092
Fchsd2	743.12468220823	-0.0403739792808152	0.396852263651164	-0.101735539843876	0.918966591772111	0.999985683648092
Mphosph6	273.419115001281	0.300965404840516	0.481360201645434	0.62523948554892	0.531813890242144	0.999985683648092
Hcrtr2	48.9015572036358	0.786770432529683	0.792833197841816	0.992353038030399	0.321025339067821	0.999985683648092
Gabra4	9.29338067849579	0.215833413102785	1.46679909473123	0.147145859223709	0.883016893378961	0.999985683648092
Fubp1	2286.13771463627	-0.273235111377814	0.370412698960183	-0.737650496715785	0.460726861293713	0.999985683648092
Bdnf	31.9788018277594	0.495216968145173	0.900875001015121	0.549706638087587	0.582520603137787	0.999985683648092
Hnrnpab	309.522763959966	-0.342405263271062	0.572198474697948	-0.598402964027142	0.549571088504407	0.999985683648092
Rad1	313.020674334391	0.110040392774933	0.485344103812527	0.226726547022064	0.820636383073707	0.999985683648092
Ovol3	11.9034473757794	0.956510593571408	1.28379341335735	0.745065821042003	0.456231930059912	0.999985683648092
Obsl1	10.6441356380441	0.569635229630025	1.32917865574115	0.428561824378979	0.668242132446266	0.999985683648092
Bmf	82.9463875578194	-0.0556678648549485	0.587390866937789	-0.0947714171062255	0.924496390505142	0.999985683648092
Mcts1	4.15407185552355	-1.51836903731537	1.97769828365719	-0.76774554028918	0.442638374825304	0.999985683648092
Ccpg1	262.42332314791	-0.0126704244238043	0.442979441597013	-0.0286027369083435	0.977181429241639	0.999985683648092
Dnajb2	83.3867024420281	0.249187331440869	0.576228840443134	0.432445087700292	0.665417954344088	0.999985683648092
Nthl1	13.5297538131525	-0.0988423235898349	1.17146455575419	-0.0843750014495319	0.932758282351305	0.999985683648092
Kcnip4	293.918142416035	-0.332100743800633	0.486728461716942	-0.682312151274537	0.495041591130202	0.999985683648092
Pkm	5115.10101923315	-0.42263065555068	0.46823287239748	-0.902607827141004	0.366734070941665	0.999985683648092
Tssk4	10.5284971793691	0.10434703183755	1.29400078229755	0.0806390794078794	0.935728986516174	0.999985683648092
Apbb1	22.8020434970792	0.480298213249922	0.966439144291818	0.496977193118427	0.619205134476638	0.999985683648092
Mphosph9	983.935425215313	0.157943578132924	0.392524964002074	0.402378428425484	0.687405543135854	0.999985683648092
Immt	1353.32595308102	-0.456118514472784	0.423070027317002	-1.07811587922067	0.280982046058991	0.999985683648092
Prlr	57.144509530826	-0.27495796802763	0.798618598328966	-0.34429196690755	0.730626724919927	0.999985683648092
Enpp1	7.88215609123721	-0.294851030019032	1.48756207591457	-0.19821090816513	0.842880053320529	0.999985683648092
Pmepa1	458.012803422894	0.945044498439226	0.621322228821227	1.52102154824263	0.128254429932407	0.999985683648092
Mtrr	1506.30328325989	-0.0438881981274279	0.374595660617485	-0.117161523054171	0.906732057025797	0.999985683648092
Csf3r	56.6284990454177	-0.0828704775883205	0.773930079736434	-0.107077473479959	0.914727517965465	0.999985683648092
Sumo3	276.663969531627	0.275947463806388	0.497015947213864	0.555208470378614	0.578752075881215	0.999985683648092
Hipk1	529.838430435357	0.26477895936333	0.4064084910074	0.651509417795379	0.514717699668094	0.999985683648092
Brd8	1225.30320017348	-0.24400255064101	0.387040104344407	-0.630432215943919	0.528411838560273	0.999985683648092
Tmem63c	55.775266557718	0.713871305185417	0.663058418910256	1.07663410165076	0.281643763033699	0.999985683648092
Ppt2	24.4163585598121	0.112137943993928	0.898087554336332	0.124863041974561	0.900631977563553	0.999985683648092
Pbx3	576.075930268141	-0.688392571014124	0.42523402671234	-1.61885580120757	0.105478292594889	0.999985683648092
Plpp2	32.8707269815508	0.721386749760136	0.80216840474819	0.899295890351838	0.368495075796471	0.999985683648092
Kmt2b	155.281659397431	-0.151984224553472	0.525004313517085	-0.289491382528472	0.772205373470858	0.999985683648092
Kctd9	394.324281887945	-0.159868485942766	0.418612833639074	-0.381900584731246	0.702535106548171	0.999985683648092
Dusp28	8.03912571621167	-0.416970830775126	1.50915106061041	-0.27629495923786	0.782321527236927	0.999985683648092
Lax1	39.9678131436207	0.921068127875697	0.769248213201319	1.19736141348	0.231165716719569	0.999985683648092
Ikzf5	77.7549110368866	0.232057655775265	0.587318973298687	0.395113501053626	0.692759125436108	0.999985683648092
Actn1	1863.66178676695	0.243078051301589	0.398133847020232	0.610543547404641	0.54150180550929	0.999985683648092
Rps19bp1	75.5297156255319	-0.117129160620889	0.614196283979131	-0.190703141122992	0.848758177598264	0.999985683648092
Slc16a13	45.4876855768104	0.280647041561975	0.784728736845949	0.357635738803164	0.720615929221566	0.999985683648092
Zranb1	945.346907569524	-0.193269404913516	0.405241742931997	-0.476923733263946	0.633416431141031	0.999985683648092
Tom1l2	680.124331501886	-0.0831717703928621	0.453808165588159	-0.183275173740136	0.854582112939263	0.999985683648092
Pex10	115.512930046875	0.178045175003913	0.534885597823272	0.3328658982939	0.739235512125456	0.999985683648092
Rad52	241.951951526972	-0.254384195875686	0.448447179365156	-0.567255649228981	0.570540504491601	0.999985683648092
Traf3	464.712748205991	0.0963557903211945	0.412128780459165	0.233800197632016	0.81514009613855	0.999985683648092
Hsp90b1	521.309480226649	-0.382339709827147	0.441141721282504	-0.866704941703528	0.386103697119963	0.999985683648092
Nrg1	128.162801552016	0.718317395419849	0.624193519977719	1.15079277888929	0.249817496255695	0.999985683648092
Ralbp1	721.832665945805	0.0131219490831343	0.405857098259413	0.03233145148726	0.974207727649767	0.999985683648092
Arhgef2	511.316805111286	0.304119777251053	0.473454858990301	0.64234165406946	0.520651374212754	0.999985683648092
Fip1l1	1813.78813005491	-0.240928821466618	0.396245289274004	-0.608029490793555	0.543167914694328	0.999985683648092
Tada2b	87.5364204610571	-0.191706916013028	0.62404461910726	-0.307200655439154	0.758690646666781	0.999985683648092
Wbp2	281.864306981107	0.112628002337462	0.443820118374817	0.25376948379421	0.799673650243842	0.999985683648092
Matn3	10.722801371768	0.568057161628557	1.31503029018967	0.431972682200822	0.6657612678721	0.999985683648092
Gpr158	47.8030855105049	0.572420830743155	0.80309191981075	0.712771248997309	0.475987319418491	0.999985683648092
Apaf1	1407.66356174718	0.410059974457024	0.529740084182567	0.774077678282135	0.438884856764891	0.999985683648092
Grb7	63.7159013214224	-0.311475660737371	0.6426979971267	-0.484637671394467	0.627933386497465	0.999985683648092
Mon1b	103.535615768646	0.0469925476982915	0.557622562832196	0.0842730384861289	0.932839348301247	0.999985683648092
Enox2	148.892246357382	-7.15512788090509	1.77370402406053	-4.03400329696771	5.48345478727246e-05	0.00379862690927158
Kcnma1	155.273108073396	-0.190685400436312	0.554498083690826	-0.343888294738695	0.730930295069044	0.999985683648092
Haghl	12.5140621889796	-0.305513686655984	1.23202304530033	-0.247977249955993	0.804152009049145	0.999985683648092
Orc6	320.266800991521	-0.215246584090822	0.471217164690983	-0.456788504790519	0.647823068957571	0.999985683648092
Camsap1	1131.24744993468	-0.0193223083299606	0.419427985057634	-0.0460682382156868	0.963255861351293	0.999985683648092
Dst	7509.60775875655	-0.0110577916918891	0.391948175271249	-0.0282123821197445	0.977492761652391	0.999985683648092
Usp29	70.4360340678403	0.464551623472339	0.699729435419044	0.66390178825925	0.506753171651082	0.999985683648092
Slc30a4	27.4298190558174	0.393646884720486	0.868894720876274	0.453043245933749	0.65051760138296	0.999985683648092
Slc2a12	4.0531248485574	-0.499910954275103	2.22469013168178	-0.224710375236478	0.822204592745819	0.999985683648092
Cdk10	77.8865405181013	0.100612014611115	0.617427416627807	0.162953590821453	0.870554975315225	0.999985683648092
Hnrnpr	1159.31884491901	-0.309663494271815	0.39392969489425	-0.786088224080044	0.431815802742025	0.999985683648092
Wdr37	1089.85987957846	-0.0528691466904883	0.412761712096488	-0.128086363490346	0.89808062751291	0.999985683648092
Tfpt	101.280673970751	0.173938044466384	0.587900641779382	0.295862994705926	0.767334712460462	0.999985683648092
Polg	296.278901288467	-0.160647948379052	0.450668494370891	-0.356465895410123	0.721491688381309	0.999985683648092
Cyba	120.540269215763	-0.567526498125511	0.643277186460905	-0.882242538784642	0.377645662566986	0.999985683648092
Slc26a2	260.17376303905	-0.0700834450138418	0.440078675814564	-0.159252081196892	0.873470272522434	0.999985683648092
Dsg2	211.118353353019	-0.0152845210610231	0.557624697217959	-0.0274100504107494	0.978132682192953	0.999985683648092
Htr7	11.6675510238795	0.591465206414677	1.58580383099144	0.372975014220323	0.70916704013019	0.999985683648092
Vldlr	143.694294885219	-0.27506436598204	0.594607563499985	-0.462598161992682	0.643652426353666	0.999985683648092
Smarca2	362.101599216563	0.921958526157108	0.425248835832499	2.16804479747067	0.0301552782853033	0.999985683648092
Ptprk	3861.41429478848	-0.175103337130242	0.454759717958688	-0.385045838967974	0.700203454222385	0.999985683648092
Cpne9	63.9148650959247	-0.269413015061705	0.651540233203068	-0.413501732252559	0.679239053537356	0.999985683648092
Gnas	159.985159577921	0.335984914159053	0.49823110351388	0.674355558674375	0.500085289703208	0.999985683648092
Rpusd4	224.392821361006	0.294023190070383	0.542789357846608	0.54168930510512	0.588032558576729	0.999985683648092
Ppp6r2	169.039247133994	-0.175448207864085	0.530280487187529	-0.330859256757905	0.740750798670713	0.999985683648092
Irak2	105.82574478932	0.368584982726267	0.577088198835558	0.638697834178543	0.523019521944436	0.999985683648092
Msrb2	112.034642254913	-0.408432409323448	0.573910726639283	-0.71166540433066	0.476671995515931	0.999985683648092
Knl1	754.197636665215	-0.274220049413621	0.400773871827362	-0.684226364765977	0.493832236377291	0.999985683648092
6030458C11Rik	809.269057213035	-0.145669893313315	0.411804028225188	-0.353735960138928	0.723536770491284	0.999985683648092
Smim10l1	19.0494937994084	0.425035967484795	1.08075939289717	0.393275293537268	0.6941161640529	0.999985683648092
Rerg	532.021127547832	-0.571475346622926	0.425082352453924	-1.34438737182078	0.178823155239545	0.999985683648092
Rit1	116.693895570609	0.207157669231215	0.522966438301483	0.396120389491976	0.692016217351598	0.999985683648092
Pcgf2	286.775908995059	-0.42478033526072	0.492536484688096	-0.862434253027401	0.388448598294159	0.999985683648092
Pum2	174.321295414917	-0.0896572565978925	0.491959336769257	-0.182245258696949	0.855390256366558	0.999985683648092
Pcdh11x	4.43249662427251	0.714155200100475	1.94854868293751	0.366506213754874	0.713987376795502	0.999985683648092
Gm8439	2.86297505939284	-1.87415267825425	2.55052975382519	-0.734809180501999	0.462455715198252	0.999985683648092
Gm7616	2.94931604915943	1.15714771114274	2.46960596996367	0.468555601669429	0.639387318891132	0.999985683648092
Scoc	159.147302311596	-0.0503739898358822	0.494190209357923	-0.10193239137888	0.918810339257394	0.999985683648092
Ptger4	15.0181705604411	-0.0917808153289844	1.14341079597116	-0.0802693272202578	0.936023052806829	0.999985683648092
Ptpn21	369.03133617192	-0.0243060929946638	0.440734992536204	-0.0551489974843946	0.956019761163082	0.999985683648092
Snrpa	67.8267687291286	0.431786811792275	0.682504087848024	0.632650880017033	0.526961653165789	0.999985683648092
Mro	2.53855728222393	4.45761465006736	3.05418934665909	1.45950828325148	0.144425262474677	NA
Hspbp1	394.154065048626	0.0691890560906349	0.420160058102831	0.164673092447311	0.869201296927905	0.999985683648092
Lrrn4cl	5.37294243870472	0.962237296266211	1.78113389397358	0.540238608406653	0.589032490085888	0.999985683648092
Ptprc	6.31929271758252	0.679781573515058	1.88498622762015	0.360629464318847	0.718376460157055	0.999985683648092
Bdkrb1	1.55323253542912	0.929326573306446	3.59885736862464	0.258228231384897	0.796230771095409	NA
Opn1sw	35.5548962223264	-0.788506612426182	0.768229583416727	-1.02639449123955	0.304705673600443	0.999985683648092
Bckdha	213.451031663115	-0.12177947076826	0.480702458203384	-0.25333648432631	0.800008205006559	0.999985683648092
Bcat1	6156.05383498005	-0.513324921391851	0.362689411012059	-1.41532922055666	0.156971991390638	0.999985683648092
Mmp23	18.5335296444227	0.356412702410297	1.03321628139086	0.344954593563424	0.730128506912645	0.999985683648092
Fhod3	2363.54405744459	-0.481325284841841	0.392918608425003	-1.22499997333089	0.220575230553987	0.999985683648092
Abi1	1672.30955914816	0.0472860409485827	0.393880682171378	0.120051688465413	0.904442202529179	0.999985683648092
Slc25a32	183.826681143771	0.214674212055639	0.495855234473612	0.432937271063665	0.665060342148169	0.999985683648092
Mcoln3	8.89292104205593	-0.605673848368495	1.65263353557328	-0.366490111286767	0.71399939017221	0.999985683648092
Zfp809	1114.88058424316	0.269678401325427	0.381278479101697	0.707300348975365	0.479379848726622	0.999985683648092
4933406I18Rik	18.1654355793022	-0.127277091689653	1.10036883297244	-0.115667663310527	0.907915935130942	0.999985683648092
Tmem108	285.839058770308	-0.300783379019659	0.4403727452665	-0.683019969452547	0.494594224074559	0.999985683648092
Zfp87	56.1227708895529	0.542129795469867	0.670519845169144	0.808521625982763	0.418790361795017	0.999985683648092
Dlg1	1521.58380843802	-0.146474295433619	0.426106131304708	-0.343750734083842	0.73103375326874	0.999985683648092
Tmem38a	62.8455967398476	0.258002920584061	0.692112492663073	0.372775991358473	0.709315173094426	0.999985683648092
Ubxn4	329.169585338553	0.0664499753823773	0.4366454699641	0.152182903415535	0.879042677996648	0.999985683648092
Dsg1c	4.1317875332567	-0.619566491159308	2.30778162096173	-0.26846842245893	0.788338778187532	0.999985683648092
Rnf181	64.87226744307	-0.422206003993673	0.622409538156361	-0.678341153389597	0.497555411201725	0.999985683648092
Ccdc59	262.668034782567	0.427120289638525	0.581659391457867	0.734313407315566	0.462757748424529	0.999985683648092
Speer5-ps1	9.70542134148269	1.45421307394033	1.40038723930425	1.03843639325279	0.2990669336663	0.999985683648092
Aldh9a1	362.032537685798	0.0442536164883883	0.426532987834208	0.103751920134228	0.917366222638383	0.999985683648092
Atxn7l2	65.5847946885899	-0.440231912620975	0.703429784233948	-0.625836327218356	0.531422301692597	0.999985683648092
Atp9a	656.532724699826	0.446460161312291	0.505601313894908	0.883028087630899	0.377221096030504	0.999985683648092
E130008D07Rik	2.21089818878864	2.84148384631048	2.91382141926782	0.975174328639701	0.329473793775851	NA
Acsm2	4.16685623066938	3.15756101186832	2.39431771683872	1.31877277174281	0.18724508964998	0.999985683648092
Mep1b	42.3672396692643	0.022525312789798	0.847547083940533	0.0265770636423763	0.978797067358661	0.999985683648092
Smurf2	694.489162612415	-0.115077863310147	0.42261356433142	-0.27230044897447	0.785391011029187	0.999985683648092
Dzip3	894.255291886222	0.13882697967912	0.441197002349986	0.314659843425213	0.753019936825297	0.999985683648092
Bin3	23.895063566248	-0.345945334901202	0.923630029505459	-0.374549683152282	0.707995400149708	0.999985683648092
Aggf1	499.133550496787	0.0199463443160832	0.436284258929981	0.0457186889231418	0.963534467777271	0.999985683648092
0610030E20Rik	126.636202012445	-0.397337611720761	0.52270602942399	-0.760155018985754	0.447161928539377	0.999985683648092
Slc11a1	60.8341480872627	0.388572795510668	0.667266622801147	0.582335129965683	0.560340967143862	0.999985683648092
D230017M19Rik	77.1198207408282	0.398681308057227	0.704240286580985	0.566115451862012	0.571315299903074	0.999985683648092
4930563J15Rik	3.26614095577036	0.909337400815673	2.50164948695426	0.363495128137549	0.716235051593952	0.999985683648092
Adcy10	48.0959584125406	-0.00557097564631972	0.885852137657682	-0.0062888324241675	0.99498227077801	0.999985683648092
Elovl4	18.3642645398481	-0.606302330258017	1.02899097782464	-0.58922025880128	0.555713528803325	0.999985683648092
Vash2	71.4197750736407	-0.194454201946275	0.609998315116107	-0.318778260738741	0.749894664339305	0.999985683648092
Cahm	4.8431676118619	1.47571243173832	1.88284944980426	0.783765495372844	0.433177723649174	0.999985683648092
Gm11532	13.4585908258037	1.8446373355653	1.22251158220204	1.50889150043279	0.131326512266055	0.999985683648092
Apobec3	38.4930200802203	-0.349600852458376	0.785048578371066	-0.445323846307422	0.656085737275857	0.999985683648092
Smox	121.109060601	0.472193705901755	0.694259971522519	0.680139609469676	0.49641606636744	0.999985683648092
Uimc1	532.996155918249	-0.146196236940406	0.417748071530013	-0.349962685416976	0.726366701705781	0.999985683648092
4930546K05Rik	3.41307862631965	1.79527228692356	2.34707608538904	0.764897353817987	0.444332669771884	0.999985683648092
Ica1l	68.3386632164679	-0.0535626172174599	0.62979533649071	-0.0850476561416234	0.932223503802111	0.999985683648092
Irf8	11.5738419320548	1.15641282351853	1.38090969725961	0.837428273415278	0.402351878783959	0.999985683648092
Dnase1l1	13.6190758928056	-6.305528560853	4.25068217203267	-1.48341567439226	0.137964005468927	0.999985683648092
Tspan4	109.111650880208	0.639223658953905	0.567352101130821	1.12667893126655	0.259878253429129	0.999985683648092
Zfp410	469.666625343156	0.134215959517452	0.408923793451898	0.328217535068034	0.742747190509849	0.999985683648092
Ldhb	76.3072213162831	-2.06744883268507	0.652178120221475	-3.17006775999014	0.0015240339283239	0.0778586119679212
Nkiras1	147.071738843453	0.0391705271572693	0.511358746849434	0.0766008744322953	0.938941063302796	0.999985683648092
Mus81	49.4389287390687	0.813988075874015	0.728877236270223	1.11676978696621	0.264092770169713	0.999985683648092
Ldah	385.399669285161	0.424950500577156	0.448933523481825	0.946577785684923	0.343853968014362	0.999985683648092
Bspry	11.7091916890003	-0.300994390048696	1.25491650816918	-0.239852124096944	0.810444896952286	0.999985683648092
Tatdn1	443.020835587632	-0.42311982541098	0.410654248159667	-1.03035540800364	0.302843197813236	0.999985683648092
Drd2	13.3390004358413	0.28156214521866	1.16687856126313	0.241295156638985	0.809326364451963	0.999985683648092
Chaf1a	921.897480760755	0.418287239479277	0.419874501070482	0.996219676148092	0.319143421224345	0.999985683648092
Vsig2	6.79241895689784	0.85417382468072	1.63334176218098	0.522960867381577	0.601001485736917	0.999985683648092
Slc16a8	18.6224945086422	-0.210657923057574	1.03570994932821	-0.203394708329502	0.838826535512383	0.999985683648092
Sgk2	6.12117053402543	-0.712523236599828	1.68522623919088	-0.422805686280987	0.672437038596869	0.999985683648092
Prkg1	540.168977502422	1.29006239606062	0.42688939542683	3.02200619148841	0.00251105412059692	0.120963271729432
Glrx3	97.7171639769398	-0.710220822363439	0.558033966823561	-1.27271969913616	0.203117524789462	0.999985683648092
Bloc1s2	131.833437952878	0.759914850034152	0.590023573577075	1.28793981133177	0.197766915714389	0.999985683648092
Ebf1	1261.41368813239	-0.0637001169575469	0.447620269700683	-0.142308383398594	0.886836424927628	0.999985683648092
Gm6938	2.32707404862918	-1.75269113703097	2.59419475152823	-0.675620493025229	0.499281626968644	NA
Zfp229	912.665743772747	-0.17469450859284	0.431974897585896	-0.404408935725491	0.685912030326361	0.999985683648092
Cox7a2l	567.227262132369	-0.0601735774198458	0.464420954258754	-0.129566887256168	0.896909102501274	0.999985683648092
Shcbp1	433.125352485524	-0.548886801717684	0.445934930264313	-1.23086747519946	0.21837243397049	0.999985683648092
Srpx	2.61739857464003	-3.91728446189252	3.02632012059263	-1.29440518709085	0.195525499890301	NA
Pigp	142.506693620849	-0.645457227768407	0.600397399305928	-1.07505000607026	0.282352340586128	0.999985683648092
Pcdh9	35.6969064526998	0.807520253277917	1.10494432020699	0.730824385003077	0.464886426948294	0.999985683648092
Pik3r3	89.1528666020313	0.334164123613586	0.563143658185812	0.593390547431731	0.552919813428359	0.999985683648092
Cblif	6.10092722845074	0.632912756389885	1.68981392588689	0.374545828208691	0.70799826759649	0.999985683648092
Rp9	323.77929987669	-0.0424673743106576	0.43475297535348	-0.0976816185700147	0.922185112000368	0.999985683648092
Nemf	1155.46424836216	-0.188747262226987	0.379033919626881	-0.497969317397208	0.618505668483399	0.999985683648092
Gm2762	4.39192457861383	-0.429146821947395	1.95890233804036	-0.219075149186204	0.826591508649096	0.999985683648092
Kmt5b	304.787142893191	-0.00692444289070605	0.43103021267109	-0.0160648666546954	0.987182642244388	0.999985683648092
Suv39h1	141.397577175466	-7.14328434673667	0.800482221712443	-8.92372641512923	4.50856709955534e-19	4.4116329069149e-16
Stag2	19.7798460752597	-8.16454678727436	1.84856873995941	-4.41668552041708	1.00225881939441e-05	0.000796515942966438
Mgat4e	49.1832888496824	-0.619165979492758	0.688182763691936	-0.899711547803203	0.368273776368433	0.999985683648092
Nol4l	1181.91628165173	0.228793333199568	0.547635135738319	0.417784247701913	0.676104868994232	0.999985683648092
Tor1aip2	1450.62387514815	0.0810887070440852	0.401661317073835	0.201883287230219	0.840007967921084	0.999985683648092
Ktn1	1760.63285691696	0.0027334933936921	0.395881811895499	0.00690482187247759	0.994490793009569	0.999985683648092
Unc5d	78.7466376713784	-0.305807149934288	0.608667133636277	-0.502420999976368	0.615371410173836	0.999985683648092
Miga1	1345.98709857359	-0.594341681078212	0.405623421259101	-1.46525483965721	0.142851402652389	0.999985683648092
Setd3	992.210504738218	-0.135431452897137	0.455638875724846	-0.297234191620916	0.766287719654417	0.999985683648092
Capn12	27.7106490285686	-0.0929405538224725	0.862154307577542	-0.107800370543429	0.914154048953054	0.999985683648092
Mrpl52	78.3171599395144	0.604064325634614	0.687527869813173	0.878603402359181	0.379616350383936	0.999985683648092
Gpr180	261.446874723554	-0.181474011175246	0.441700242964713	-0.41085331979259	0.681180093003839	0.999985683648092
Dr1	209.853594598807	0.343862458358804	0.540163880266857	0.636589136965112	0.524392502895132	0.999985683648092
Zfand2b	52.0396426467397	-0.371460553888071	0.681768937119434	-0.544848164331955	0.585857949630601	0.999985683648092
Lman2	595.804660900175	0.128101575821379	0.426183268514156	0.300578613205515	0.763735841897425	0.999985683648092
Cmc2	235.913313927637	-0.140268753444877	0.451501700471426	-0.310671595031467	0.756050293293439	0.999985683648092
Carhsp1	200.905094228924	0.521373804622826	0.487787576806203	1.06885420911399	0.285135368123117	0.999985683648092
Pdgfrl	45.2431839792085	-0.708749272797621	0.718565931561086	-0.986338541347015	0.323967012866521	0.999985683648092
Zfp385a	206.26695590327	1.26082712550507	0.602720084858998	2.09189498936315	0.0364479104211468	0.999985683648092
Nde1	488.057331968042	-0.271188396084796	0.411020257976581	-0.659793260361021	0.50938650892737	0.999985683648092
Gm35978	1.96399130236462	-1.25931818838658	3.30186646923152	-0.381395855986774	0.702909535511728	NA
Cd46	22.4370075134686	0.0133415095500368	0.937724995865024	0.0142275289758376	0.988648457261192	0.999985683648092
Eif3k	554.880662767026	0.235686466470779	0.42816859567994	0.550452482617284	0.582009059935853	0.999985683648092
Fez2	256.377133592392	-0.0773726294845805	0.44472411805249	-0.173978937376741	0.861882015316421	0.999985683648092
Tdrd3	1080.21401964493	-0.0194899321272472	0.445737564604671	-0.0437251281357294	0.965123509012623	0.999985683648092
Septin4	12.8706637959067	0.716899706671662	1.22393077192719	0.585735503277557	0.558053271761468	0.999985683648092
Sh3bp5l	299.257277609663	0.193066177338192	0.438397771138839	0.44039041721553	0.659654364229499	0.999985683648092
Apba2	69.2309379318145	0.25090474476706	0.614248330795734	0.408474442970034	0.68292538985467	0.999985683648092
Cpsf4	364.358589810297	0.294118788164364	0.452019233879441	0.650677595375973	0.515254628863354	0.999985683648092
Nlrp5	4.32409303171431	0.20519164006723	1.94603886893217	0.105440668911111	0.916026146779547	0.999985683648092
Abhd12	787.234666491465	0.0417295573068739	0.386165985704054	0.108061193506707	0.913947150937525	0.999985683648092
Tbx6	32.0306992158051	0.155892479874438	0.906693808640928	0.171935088106657	0.863488561008833	0.999985683648092
Gm10451	2.54858923664909	1.29124014324446	2.63650512298896	0.489754460169835	0.624307659344506	NA
Slc24a3	20.6563168408552	0.370729332043736	1.16690377271256	0.317703430833843	0.750709908527818	0.999985683648092
Cdc123	957.661869381942	-0.0346310471304053	0.385692606856934	-0.0897892428185721	0.928454696647622	0.999985683648092
Scml4	16.4526125934703	1.08574886005479	1.13839747850012	0.953751989582147	0.340209196851126	0.999985683648092
Ppfia2	48.0651334704571	0.793136707447605	0.802823885001316	0.98793362064247	0.32318515845206	0.999985683648092
Cpsf7	999.97274625099	-0.158177955163683	0.381978101698694	-0.414102155228925	0.678799294480865	0.999985683648092
Rps21	299.691770965593	-0.229575412136855	0.706145757747662	-0.325110516657515	0.745097429805807	0.999985683648092
Cdk11b	679.030508369569	-0.0528417844129137	0.397587904598613	-0.132905915400672	0.894267788597324	0.999985683648092
Hnrnpc	7087.22967873628	-0.121263631064082	0.374002364750423	-0.324232257582122	0.745762202047559	0.999985683648092
Stard13	13.9420223784836	0.0405849272676262	1.18210244105132	0.0343328343282428	0.972611742288418	0.999985683648092
Lysmd4	53.6198228397515	0.141912754196039	0.668341996635261	0.21233553317088	0.831845275937395	0.999985683648092
Zkscan8	311.605133966498	-0.325302055201438	0.479093543486079	-0.678994863580103	0.497141116473552	0.999985683648092
Prom1	204.428000424593	-0.323673782890339	0.516057933555512	-0.627204354093166	0.530525289481996	0.999985683648092
Fyb2	46.9802036102779	0.289234519071879	0.818692035995868	0.353288546064883	0.723872131533514	0.999985683648092
Nsfl1c	538.323845730057	0.0392408244500539	0.423740180875185	0.0926058613771452	0.926216687056287	0.999985683648092
Atp6v0e	327.508401007582	0.0489335670511569	0.425503272375403	0.115001623320032	0.90844383535891	0.999985683648092
6330403K07Rik	10.2633456813117	0.29304343333733	1.38612950347379	0.211411294978522	0.832566343805896	0.999985683648092
Abcc2	22.6195967391913	-0.387277372213421	0.943681042362947	-0.410390115757429	0.681519795825029	0.999985683648092
Adat1	478.670303689762	-0.0810165495013572	0.403431583716006	-0.200818559506706	0.840840450163877	0.999985683648092
Slc25a13	8107.32543835982	-0.540076775338697	0.40456400653635	-1.33496002267362	0.181889431041594	0.999985683648092
Sema4a	32.5593138058076	0.300270916816711	0.848739559779714	0.353784518886624	0.723500376275633	0.999985683648092
Chek2	1106.63439668512	-0.315157300705519	0.394021777936461	-0.799847415429766	0.423799207484518	0.999985683648092
Keap1	148.836513138998	0.0765384843719158	0.506780212187473	0.151028952060981	0.879952877406215	0.999985683648092
Klf13	2091.05062907235	0.0537192115437276	0.409375792942685	0.131222247308718	0.895599497320439	0.999985683648092
Reck	362.020540915981	-0.0824506015821974	0.424086532870078	-0.194419287554827	0.845847588765929	0.999985683648092
Pld5	28.7744609013705	0.645595947024446	0.94819384555193	0.680869159880123	0.495954283870224	0.999985683648092
Myo18a	619.82059195705	0.386406821198985	0.524723835767251	0.736400359312782	0.461487086051505	0.999985683648092
Prrg1	79.1099267614884	-7.25757261218529	1.09802884864693	-6.60963746182863	3.85262337261671e-11	8.15090155698476e-09
Arhgap24	45.7903125542979	0.681405962852644	0.736121874033115	0.925670037651932	0.354617483455207	0.999985683648092
Cd72	2.42593458230792	-0.608027266569412	2.49547671134917	-0.243651749505081	0.807500545518716	NA
Catsperg1	39.881384374508	0.893948222474884	0.797728695390808	1.12061685588098	0.262450986972942	0.999985683648092
Fh1	512.237294471815	-0.134060132710968	0.421487182906455	-0.318064553675221	0.750435970554097	0.999985683648092
Fkbp7	25.1641917218022	-0.924627194305185	0.913519265548444	-1.01215949041871	0.311461801718351	0.999985683648092
Cd300a	12.341781325646	-1.44757639027415	1.25239423580969	-1.15584721558406	0.247743656378967	0.999985683648092
Hivep2	502.110513198741	0.149024817886843	0.445538154978199	0.334482728856601	0.738015321536594	0.999985683648092
Cgrrf1	59.1391740755458	-0.193998689164637	0.671340661569154	-0.288972052893675	0.772602764183614	0.999985683648092
2210408F21Rik	52.0419469388363	1.01245029603607	0.719007544724239	1.40812193622304	0.159094966524143	0.999985683648092
Akt1	157.371510383068	0.493525292733684	0.599339062152052	0.823449235832517	0.410252573936813	0.999985683648092
Efna3	17.7059767550015	0.415802476541822	1.28589681136862	0.323356021156371	0.746425631978714	0.999985683648092
Plpp1	1667.06706027458	-0.242657364928605	0.411130727541089	-0.590219481720334	0.555043512695596	0.999985683648092
Dgcr2	1256.80759994698	-0.00284881355067918	0.379495310062278	-0.00750684784539675	0.994010458258454	0.999985683648092
Ptn	13.6957290958409	0.864226364376284	1.23281730068528	0.701017388299056	0.483292163750946	0.999985683648092
Twf1	656.322798210996	0.255334993177083	0.456802181448014	0.558961851643743	0.576187755695607	0.999985683648092
Ptgs1	101.350826866474	0.808236510128224	0.71690893896181	1.1273907552313	0.259577306021368	0.999985683648092
Ptgis	59.1437419554512	-0.119927535358301	0.648164911781492	-0.18502626905347	0.853208431572059	0.999985683648092
Cst7	22.6501368304248	0.00772934659350673	0.932041900827854	0.00829291750364593	0.993383285001233	0.999985683648092
Plxna2	65.10950037951	-0.452648948644202	0.62150149320317	-0.728315142593279	0.466420694931429	0.999985683648092
Gm14023	7.16820064379891	-0.202152011491964	1.67824504660671	-0.120454406763006	0.904123194731357	0.999985683648092
Etaa1os	43.7724235919311	0.252011960345163	0.755552847388064	0.333546437176916	0.738721842444692	0.999985683648092
Trip10	313.971765620894	-0.0311496697653078	0.47282801280917	-0.0658794930110869	0.947473767315117	0.999985683648092
Gusb	69.9142685576977	0.227936985636699	0.647014591101985	0.352290332816885	0.724620537334497	0.999985683648092
BC055324	770.643800034103	-0.442681493356547	0.421338514915148	-1.05065518030246	0.293416987862111	0.999985683648092
Sowahb	6.64726130983916	0.252122657902249	1.71048847043184	0.147398045798342	0.882817847903233	0.999985683648092
Dmrt2	2.65224555257747	0.244972419729324	2.61562464267656	0.0936573297759747	0.925381367130677	0.999985683648092
Nlrp3	3.19968831616186	0.314769750645354	2.4611843362532	0.127893610408941	0.898233167676062	0.999985683648092
Shisa4	3.00920211492118	-0.29660308753196	2.50227308394115	-0.118533460410645	0.905644984394443	0.999985683648092
Sgms1	43.4659070477093	-0.253297556358445	0.717200483268602	-0.353175384383534	0.723956960735006	0.999985683648092
Ctnna2	63.6723613406226	0.153013399790391	0.961047749285402	0.159215189780285	0.873499336801123	0.999985683648092
Map3k13	36.5036439665083	0.147027746530422	0.831774225893949	0.176764008733745	0.859693760689039	0.999985683648092
Dip2b	586.408635959043	0.150540546681485	0.459451659135467	0.32765263480548	0.743174319953765	0.999985683648092
1700128A07Rik	2.15807377528827	-0.207866937376495	3.20069298992707	-0.0649443536230043	0.948218306026725	NA
Fbxo44	56.1218016261672	-0.0362791763476696	0.653960711750154	-0.0554760793665692	0.955759186496465	0.999985683648092
Ap5z1	182.628052310335	0.346587143952116	0.478976223501169	0.723599892743465	0.469311407269605	0.999985683648092
Fbxw8	734.904465169552	0.115563984533104	0.401637438935625	0.287732101965789	0.773551814874153	0.999985683648092
Klhl33	1.58475041775406	1.54728258623764	3.27349801441253	0.47266947449648	0.636449007979546	NA
Pax2	16.0530814534945	-0.228305670311621	1.20260919483424	-0.189841946404784	0.849432985074317	0.999985683648092
Dna2	528.544980052502	0.132397490247386	0.410237796767485	0.322733525020431	0.746897060311024	0.999985683648092
Kdm5b	2927.8140192135	-0.597801402283587	0.372918466433482	-1.60303512990612	0.108926898387562	0.999985683648092
Supt3	631.751229357639	-0.58208109976999	0.454761611473143	-1.27996973597752	0.200555779816211	0.999985683648092
Esrrb	6846.09038518623	0.0647369806344092	0.377138534495062	0.171653052428289	0.863710296596356	0.999985683648092
Chchd7	245.693021900325	-0.246869138286248	0.500107478797585	-0.493632166589067	0.62156597936183	0.999985683648092
Rxrb	50.5141561632604	-0.0808916346476813	0.675616616078272	-0.119730084670253	0.904696967660955	0.999985683648092
Cadps2	230.765946746481	-0.685785267347235	0.530622134270838	-1.29241737774399	0.196212641821174	0.999985683648092
Gabpb1	720.99442266095	0.0738474241122302	0.413025935476128	0.178796094310882	0.858097812156159	0.999985683648092
Dll3	7.40503246403933	-1.05980039612402	1.51658042563032	-0.698809227795191	0.484671260895616	0.999985683648092
Fam57a	30.6589411258536	-0.322849529007814	0.829452455190948	-0.389232109673472	0.697104452529538	0.999985683648092
Mettl7a1	102.070501986457	0.243487035863905	0.542565416025859	0.448769915427674	0.653597643188548	0.999985683648092
Ckmt1	5.32606481240083	-0.199376918707126	1.78083098933346	-0.111957237885752	0.910857312557272	0.999985683648092
Gm4788	9.46575550404442	-0.497269334263839	1.68769261969476	-0.294644491811416	0.768265470595447	0.999985683648092
Spag7	145.951867276299	0.365808504344338	0.494464453172484	0.739807486660186	0.459416815618394	0.999985683648092
Gal3st1	5.94244780508072	-0.221084901767933	1.68758757460595	-0.131006476401413	0.895770184135774	0.999985683648092
Gpr68	32.2404124468103	0.625160270775063	0.906499422968518	0.689642215907703	0.490419212408757	0.999985683648092
Golph3l	286.162029903957	-0.0200984410865622	0.436924025778126	-0.0459998532943308	0.963310366841415	0.999985683648092
Sptan1	821.921662757299	-0.217067237114614	0.390486003270741	-0.555889930231665	0.578286102497167	0.999985683648092
Slx1b	173.163212317649	0.217857921721354	0.55005486138441	0.396065805459906	0.692056483259911	0.999985683648092
Rprd2	1247.6830524482	0.0391130578923457	0.37909061329453	0.103176012596116	0.917823277468108	0.999985683648092
Edem3	622.227668212202	-0.0809335017006472	0.396499083290159	-0.204120274450723	0.838259511146761	0.999985683648092
Pcsk1n	3.8882975217913	-5.74131497447133	2.62059565297234	-2.19084350840596	0.0284631189145425	0.999985683648092
Gpr162	34.197875660047	-0.0309609854936282	0.864033395941433	-0.035833088904965	0.971415448870539	0.999985683648092
Syk	516.341665136204	0.385149906172983	0.419425236273737	0.918280238916324	0.358472170138186	0.999985683648092
Frmd4b	478.687690054321	-0.556028712967431	0.465121674111726	-1.19544786647347	0.231912093508874	0.999985683648092
Pomt1	224.77087126144	-0.240071362371873	0.462565396084487	-0.518999830951522	0.603760859136251	0.999985683648092
Mpp4	21.8535667669999	-0.593055849517378	0.93474760590017	-0.63445559611384	0.525783536631694	0.999985683648092
Chst10	19.1154691202015	-1.49194211971788	1.00040928041045	-1.49133174684841	0.135874417889855	0.999985683648092
Abcc10	129.622354354136	0.602560911496744	0.525610889793733	1.14640111762754	0.251629220484067	0.999985683648092
Chd6	2413.96154990439	-0.0200056347517391	0.374580808695817	-0.0534080611908361	0.957406782480027	0.999985683648092
Tyms	998.168209420284	0.256038225386995	0.410566884123475	0.623621230274368	0.532876364637142	0.999985683648092
4930447J18Rik	2.27300466796691	2.94212906682454	3.18337235901934	0.924217695893696	0.355372984069413	NA
Fam131b	25.223543435423	-0.491225981418111	0.901010820476018	-0.545194319818033	0.58561987775592	0.999985683648092
Vmn2r56	1.71943572046168	3.89292109272776	3.5005771011877	1.11207980290077	0.266103839814693	NA
Aicda	1.96168310960199	0.190582625389269	2.76858981847126	0.0688374363431358	0.945119018857643	NA
Ahrr	38.9281603677989	0.156892093405217	0.869156992919688	0.180510649610242	0.856751694541715	0.999985683648092
Zbtb17	508.782701210851	-0.0863212794517523	0.407318890731734	-0.211925548792199	0.832165118222629	0.999985683648092
Gm21992	3388.75472641376	-0.418978826225898	0.417865181070556	-1.00266508243757	0.316022482641088	0.999985683648092
Sergef	638.348632746347	-0.00213419022468861	0.519301030421857	-0.00410973616392574	0.996720914196422	0.999985683648092
Armc3	12.2414972170886	0.915495445147589	1.3288182194974	0.688954615247419	0.490851828503688	0.999985683648092
Gm10790	2.69530518772314	1.47919717138559	2.50080470266425	0.591488479612068	0.55419317190708	0.999985683648092
A730082K24Rik	7.8160560622085	1.37928266186593	1.55494076194488	0.887032288060132	0.375061517229119	0.999985683648092
Mettl26	1.53507570314183	2.31311041798773	3.35257952763365	0.689949455015729	0.490225973789213	NA
Acbd6	964.78271132741	-0.112731603859629	0.388558625704065	-0.290127657455449	0.771718577736713	0.999985683648092
Ccdc88c	2209.34148398225	0.191626488086435	0.469746595299563	0.407935874371229	0.683320754222008	0.999985683648092
Nudcd2	389.299488046057	0.00873872746311788	0.422525384624087	0.0206821359878592	0.983499219389458	0.999985683648092
Zmynd19	503.564037384937	0.228029546663976	0.447867189739347	0.509145460726173	0.610650268532293	0.999985683648092
Tmprss13	1.67024990139516	1.07490820789292	3.49818306944586	0.307276144945493	0.758633191519991	NA
Odr4	237.463549169409	0.110897382523551	0.448430828532961	0.247300978138259	0.804675301850235	0.999985683648092
Elovl1	32.9511227399501	-0.336310071173366	0.834697911925915	-0.402912318778168	0.687012728641932	0.999985683648092
Nfatc4	99.1856467478355	-0.327410656100053	0.64077274231949	-0.510962209339432	0.609377519039232	0.999985683648092
Camta2	63.2135183801202	0.436388660777749	0.69648754055067	0.626556306280401	0.5309501171677	0.999985683648092
Ephx2	21.5551628197221	-1.10199829317013	1.0087567847543	-1.09243210040817	0.274643219965799	0.999985683648092
Hdac9	103.452968935629	-0.232774498736259	0.5841464010251	-0.398486575159532	0.690271552180837	0.999985683648092
Styxl1	16.3772328436005	0.368227705121353	1.06031870946214	0.347280210973682	0.728380816106018	0.999985683648092
Pex5	396.84665024143	-0.592891400792636	0.43777912560012	-1.35431628901877	0.175635491539154	0.999985683648092
Coq3	320.645594000651	-0.475409837299479	0.453153122174648	-1.04911521963707	0.294125092123027	0.999985683648092
Chrd	7.0949535279995	0.022649300069999	1.55697173679918	0.0145470206906655	0.988393566137501	0.999985683648092
Sbk3	3.78637272373373	0.268013171480781	2.39223207747902	0.112034770373625	0.910795837338826	0.999985683648092
Dync1i2	594.632454534074	-0.289937016635518	0.400763723674464	-0.723461230415731	0.469396564736209	0.999985683648092
Dennd2d	15.7872647970113	-0.747132109029432	1.08308283610205	-0.689819914161242	0.490307443761814	0.999985683648092
Gm15290	8.16675554952682	-0.320891633957516	1.50350484892539	-0.21342906488587	0.830992312224469	0.999985683648092
Sh2d3c	5.33809546076728	-0.628242881221172	1.74788091077685	-0.359431170251725	0.719272560049797	0.999985683648092
Pard6a	5.76421397168172	-0.44458555007229	1.67900866492688	-0.264790503681915	0.791170852826297	0.999985683648092
Srgap2	2237.29026220852	-0.217514639093394	0.428958019192813	-0.507076751945796	0.612100966361141	0.999985683648092
Nrip1	1095.11957241864	0.384540293987137	0.409482457603649	0.939088566180645	0.347685274163012	0.999985683648092
Tes	60.7880203497061	0.312342549199179	0.651175057598983	0.479659878790276	0.631469261078097	0.999985683648092
Dnph1	102.545338230831	0.581440464038612	0.647231290104513	0.898350362425652	0.368998790758969	0.999985683648092
Fbh1	341.066557819182	-0.375270634387729	0.444841353245248	-0.843605549821346	0.398889862000563	0.999985683648092
Rpl15	847.560556422384	-0.0526859562599399	0.549662123503451	-0.0958515313446173	0.92363848963964	0.999985683648092
Sh3tc1	638.861247728229	0.501301612056183	0.488357033309523	1.02650638337066	0.304652956299681	0.999985683648092
Ghitm	936.191408138227	-0.185609506340504	0.413056651552056	-0.449356052355236	0.653174828801584	0.999985683648092
Atp2b1	1328.73895652862	-0.225912356070169	0.410819749234846	-0.549906270306946	0.582383663278226	0.999985683648092
Lrriq1	42.148130559074	-0.685740953736489	0.776688243428827	-0.88290373845388	0.377288283569409	0.999985683648092
Sgtb	238.718828146202	-0.181915020044035	0.458881663954736	-0.396431224721978	0.691786934970067	0.999985683648092
Zfp532	2230.13827659946	0.0834023290408876	0.395467230924811	0.210895676099001	0.832968678223162	0.999985683648092
Tnks2	1615.4113637895	-0.165180615583439	0.374516336307051	-0.441050495185913	0.6591764413701	0.999985683648092
Mbtps1	1519.07314164284	-0.0517568826862697	0.37731300039945	-0.137172275091174	0.890894625002167	0.999985683648092
Cyp4f16	134.144627369555	-0.162202600373665	0.510551974944083	-0.317700466032728	0.750712157675499	0.999985683648092
Toporsl	10.5985945962804	-0.652871379511626	1.33650416484392	-0.48849184064299	0.625201503734923	0.999985683648092
Prpf38b	1150.94825864383	-0.287059085764357	0.393835195098812	-0.728881241028584	0.466074310595665	0.999985683648092
B4gat1	8.88000038194417	-0.299063692137041	1.41470835604532	-0.211396003182624	0.83257827527491	0.999985683648092
Rcor3	25.3684339064112	-0.0543570347821448	0.888914818184754	-0.0611498803599054	0.951239844663298	0.999985683648092
Man2a2	95.8172314546382	0.355327421573594	0.6138300018562	0.5788694272015	0.562677280604015	0.999985683648092
Gm1715	13.5168816586605	-0.616347138066219	1.19717316278613	-0.514835411639049	0.606668037712297	0.999985683648092
St6gal1	174.614650946125	0.348531735861604	0.537202262604776	0.64879052104444	0.516473785142964	0.999985683648092
Fam227a	18.9558301641789	0.230095998270285	1.01876831839666	0.225857041405068	0.821312610482631	0.999985683648092
Arap2	413.586680496321	0.472622187872003	0.506549179573614	0.933023301448897	0.350807937566143	0.999985683648092
Diaph1	1513.06887442424	-0.10630324325527	0.392943146933263	-0.270530849271497	0.786751887102198	0.999985683648092
Pkp1	3.37543456007387	1.44042407321882	2.22088010212371	0.648582547000812	0.516608239503994	0.999985683648092
Gfra2	49.7638222792238	2.84702750676423	0.76874205763931	3.703488677993	0.00021265467650952	0.0129043473466397
Crim1	201.295437390704	-0.303706768976576	0.494386387118626	-0.614310541086364	0.539010138203697	0.999985683648092
Pde4b	30.3875818473982	-0.436271127733537	1.00872026984679	-0.432499614387445	0.66537833241482	0.999985683648092
Fbrsl1	2154.35120913555	-0.136637270675664	0.417708901770863	-0.327111225296838	0.743583761894542	0.999985683648092
Phka2	68.5130182264836	-8.59618583963037	1.52560464686211	-5.63460910879574	1.75455848157241e-08	2.21527157963691e-06
Eif2ak4	242.007494481328	-0.272216276196302	0.446612205499308	-0.609513741103351	0.542183967500048	0.999985683648092
Cpq	159.814456272713	0.664212283192709	0.487417260793717	1.36271801723045	0.172971397290058	0.999985683648092
Cdadc1	102.538966383652	0.415445124437343	0.540169301654012	0.769101693052973	0.441832943204642	0.999985683648092
2310016D03Rik	1.88612780103994	2.64272638907417	3.11415772603831	0.848616743775573	0.396094586936554	NA
Axin1	612.004097420918	0.0849181419395636	0.398106962075664	0.213304840228903	0.831089198472982	0.999985683648092
Arrdc1	70.4804025057103	-0.000156028856344153	0.63941391861255	-0.000244018548552581	0.999805301369493	0.999985683648092
Septin2	1079.87970841263	-0.226099193732394	0.398971749217023	-0.566704770891952	0.57091477893729	0.999985683648092
Mettl14	386.395855443862	0.175027199957633	0.414104036804056	0.4226648001513	0.672539840932919	0.999985683648092
Pcnp	865.423851980242	-0.0441570984787869	0.395060751452831	-0.111772931926039	0.911003450201831	0.999985683648092
Kcnc4	5.65563098239916	-0.942540799310799	1.79585752902845	-0.524841633634886	0.599693286509951	0.999985683648092
Paip2	528.870345214021	-0.113866254661939	0.41049171244486	-0.277389899015888	0.781480736855718	0.999985683648092
Trim30a	3.72466736075505	1.27257695216697	2.38116980828414	0.53443351571973	0.593041635915696	0.999985683648092
Plcb4	2192.54173168499	0.0869733566095259	0.405851220004955	0.214298620584322	0.830314193667497	0.999985683648092
Pak1	1255.02137809386	-0.325290808561955	0.39685318533856	-0.819675438120639	0.412401155664151	0.999985683648092
Zfp948	514.994705541534	-0.0854987854940009	0.444278952085417	-0.192443925359676	0.847394487901047	0.999985683648092
Kcnj9	17.6080909633896	-0.205351794685816	1.03239472445246	-0.198908217779519	0.842334541104054	0.999985683648092
Kcnj4	25.0209849672527	0.557611471113113	1.05818796425509	0.526949360556793	0.598228754777076	0.999985683648092
Kcnj3	10.8851442428914	0.396800990566863	1.42296712113234	0.278854644407458	0.780356376839763	0.999985683648092
Ppfibp2	488.109723498041	-0.140714460583419	0.430489758523288	-0.326870634660656	0.743765732287034	0.999985683648092
Uspl1	1229.50899064362	0.0168783750731557	0.376556183816976	0.0448229926861575	0.964248397995331	0.999985683648092
Ptpre	35.3877583579608	-0.142198181271709	0.787201464129796	-0.180637597554395	0.856652042727384	0.999985683648092
Amer1	34.8984400782487	-7.63439684756213	1.60509235006974	-4.75635987376703	1.97114949536815e-06	0.000172404002790412
Nr2f6	33.7104067415704	-0.396376177691064	0.84066582731656	-0.471502664687005	0.63728181722579	0.999985683648092
Epor	4.90877874534489	-0.25161089456574	1.8888371752905	-0.133209414690307	0.894027765359627	0.999985683648092
Epn2	1464.54131536389	-0.282018118826174	0.411853807399817	-0.684752972436159	0.493499815655673	0.999985683648092
Ehbp1	1502.70612249176	-0.112502535619284	0.443212196267466	-0.25383447605172	0.799623437489135	0.999985683648092
Ppp3cc	4.4311662226013	-0.54882609122349	1.90662950099567	-0.287851462980556	0.773460441947258	0.999985683648092
Apoe	382.991958520682	-0.285122993218553	0.513876463926101	-0.554847348018561	0.578999078145076	0.999985683648092
Tnfrsf8	51.5194993623103	0.0776907541878851	0.703617106621286	0.110416238401238	0.912079275488879	0.999985683648092
Kif2a	668.698077814814	-0.135406453658672	0.391760386870001	-0.34563589938358	0.729616363080797	0.999985683648092
Tctex1d2	38.0665951195091	-0.22169134042872	0.752891295659511	-0.294453318436262	0.768411529479648	0.999985683648092
Srsf5	407.937691172992	-0.778424770280873	0.479003226225897	-1.62509295900602	0.104142752943411	0.999985683648092
Col6a1	12.1862298816889	-1.74802434506395	1.26452362071617	-1.38235800140605	0.166861804918323	0.999985683648092
Sytl3	140.644167860916	0.480992473659068	0.562717308119403	0.854767512423852	0.392679866824036	0.999985683648092
Zfr2	42.7993203195037	1.59808040507605	0.925356110876585	1.72698962733623	0.08416952636546	0.999985683648092
Gm6936	3.97486023103313	0.243155374188609	2.00751151627856	0.121122779230358	0.903593786789703	0.999985683648092
Gm12866	44.2898705525042	0.112525314113333	0.780225851846759	0.144221463371139	0.88532559280562	0.999985683648092
Gm10778	459.914498203036	0.144083940809771	0.431464172825532	0.333941842415809	0.738423444725037	0.999985683648092
Ercc6	358.015603928329	0.418763828976816	0.424917100872917	0.985518888546825	0.324369258032073	0.999985683648092
Eif5	514.854438958573	-0.557560490155511	0.487312925715097	-1.14415288561724	0.252560238306938	0.999985683648092
Rin1	28.9965989250653	1.13982990320452	0.975208049384629	1.16880690630453	0.242481437216246	0.999985683648092
Plekhg4	8.89904722597677	-0.54656812247006	1.64456819975955	-0.332347495561434	0.739626879793629	0.999985683648092
Palb2	594.548038127325	-0.188647451052195	0.407380101903411	-0.463074779967833	0.643310766685316	0.999985683648092
Rars2	372.533594579697	-0.115998114615208	0.435377829702212	-0.26643091747356	0.789907356752619	0.999985683648092
Tmcc3	42.9612998549586	0.386985746484888	0.732435555274023	0.528354670521295	0.59725319304948	0.999985683648092
Ano2	28.8943639239986	0.658882030259749	1.16121486161507	0.567407507464508	0.570437350440622	0.999985683648092
Dpysl3	17.5042983624953	0.977235690567826	1.04959133095906	0.931063035433873	0.351820958184075	0.999985683648092
Eif2ak1	300.551569561277	0.175960144980498	0.43372923570926	0.405691225062929	0.684969490560322	0.999985683648092
Mmp28	9.95104633185531	0.574143390809898	1.33638527943418	0.429624150793541	0.667469066214855	0.999985683648092
Rab3d	17.3820840980801	1.07553685701313	1.13105551174961	0.95091429716778	0.341647883430743	0.999985683648092
Tnrc6a	1787.99477401167	-0.325248186354765	0.393845423129154	-0.825827005353078	0.40890223256427	0.999985683648092
Capn5	378.166775215305	0.3644205611795	0.508613505359244	0.716498003571695	0.47368389980491	0.999985683648092
Nptn	1044.06862456176	-0.134626594195631	0.390367908126614	-0.344871059820742	0.730191308281626	0.999985683648092
Slc25a44	263.07209783089	0.0292694447448986	0.447681664898314	0.0653800390765319	0.94787141658075	0.999985683648092
Slc25a45	8.17221344117759	0.117505830761905	1.50734054336542	0.0779557289022102	0.937863268990178	0.999985683648092
Slc10a1	234.2519571105	0.53182075596076	0.448297199342017	1.18631291192837	0.235498749410368	0.999985683648092
Lpxn	23.0489018778834	1.30811997227503	0.960920461140817	1.36131971913889	0.173412674002969	0.999985683648092
Poc1b	506.447661767158	-0.00793142318770421	0.443727963949128	-0.0178745173441751	0.985738957979937	0.999985683648092
Acd	40.0114032928752	0.218702271186578	0.742626356340047	0.294498396561667	0.768377088478912	0.999985683648092
Tesc	48.7568437845351	1.17271033431501	0.714925408406963	1.64032543888474	0.10093751903768	0.999985683648092
Alkbh2	173.357222425989	0.124486818713039	0.487783484606974	0.255209170956952	0.798561548153359	0.999985683648092
Dhx32	589.777490600015	0.244364082962637	0.396821147511278	0.615804083263209	0.53802383213743	0.999985683648092
Wsb1	290.504955883747	-0.283990083663439	0.443296963606171	-0.640631691571293	0.52176200423213	0.999985683648092
Mtmr14	435.350996475231	-0.408241672522041	0.408702486908447	-0.998872494293119	0.317856462218346	0.999985683648092
Ap5s1	20.7382162147812	-0.428378193872534	0.958512978049233	-0.446919555272345	0.654933144023167	0.999985683648092
Glis2	322.482272692402	0.319320993396352	0.578943624888508	0.551558009569319	0.581251212115158	0.999985683648092
Gm13483	24.7790440279092	0.572763030830266	0.941284021810806	0.608491186037989	0.542861749945646	0.999985683648092
Cyp4f37	20.7386173309808	-0.239642674527805	0.966980880090928	-0.247825659702051	0.804269300546177	0.999985683648092
Tmem9	208.081206536629	-0.0446373685673894	0.499221068213052	-0.0894140319982239	0.928752872216527	0.999985683648092
Bmp1	10.1759783948338	1.30660261538333	1.34084094196103	0.974465034959612	0.329825691859434	0.999985683648092
Nsmce4a	414.831417469188	-0.129292748250357	0.430436893511267	-0.300375618817565	0.763890658890616	0.999985683648092
Satb1	389.277402974415	0.688551379945487	0.490366467548092	1.40415673891478	0.160272180942792	0.999985683648092
Dbn1	21.2083698070959	0.711934641415725	0.956595872707047	0.744237626074049	0.456732728715441	0.999985683648092
Psma2	375.010607946873	0.378521706693775	0.523965368154438	0.722417414775029	0.470037883200102	0.999985683648092
Syt14	789.682791081104	-0.673541093048171	0.448812001948133	-1.50071987853393	0.133428029322713	0.999985683648092
Cd79a	1.66594301469124	1.61302243302527	3.17939152933233	0.507336834153296	0.611918497954537	NA
Utrn	3395.30147927537	-0.368925502850877	0.440955622115112	-0.836649958291197	0.402789355238012	0.999985683648092
Usp24	2411.4187788656	-0.0391167277404998	0.392750656868569	-0.0995968486784478	0.920664395777285	0.999985683648092
Foxred2	119.941878200896	-0.1254727439803	0.535032253163568	-0.234514355421374	0.814585689876156	0.999985683648092
Homez	49.9685303520561	0.501211637329772	0.693871267076959	0.722340960220481	0.47008487576089	0.999985683648092
Hdac7	58.747191842728	0.182877840164039	0.682371379711079	0.268003385841696	0.788696712519057	0.999985683648092
Xylb	63.3952468469229	0.274790109553643	0.662351143961684	0.414870740480731	0.678236530339334	0.999985683648092
Pmm1	740.513783283214	0.126454365440557	0.456159410765171	0.277215294601595	0.781614796285369	0.999985683648092
Sh3glb1	257.171820353398	0.16243298894899	0.445606966008713	0.364520757841595	0.715469175984807	0.999985683648092
B230311B06Rik	3.28318910586167	-0.442517137689112	2.36517257487989	-0.187097187913057	0.851584432949196	0.999985683648092
Foxp1	835.62206627501	-0.13128910521063	0.407631769012638	-0.322077706378572	0.747393826877659	0.999985683648092
Eps8	142.942423653245	-0.551377622420659	0.560857089019672	-0.9830982494746	0.325559085777587	0.999985683648092
Cast	622.617202832131	-0.188903037426663	0.40773339084803	-0.463300386151281	0.64314906903986	0.999985683648092
Kcnq2	10.4038438310866	-0.533516913560142	1.36830076393498	-0.389912019069438	0.696601606015522	0.999985683648092
Ube2h	1042.61122502007	-0.809971884668013	0.44270704545488	-1.82958887368908	0.0673114387249688	0.999985683648092
Stk40	533.61260616174	0.146950794699345	0.423579014950872	0.346926522590805	0.728646520534609	0.999985683648092
Ppp1r36	6.80303142424696	0.900027802419454	1.63220004444422	0.55142003303028	0.581345770950809	0.999985683648092
R3hdm2	1024.86173674113	0.0172905777004829	0.415474330477406	0.0416164764754901	0.966804438292686	0.999985683648092
Pola2	819.815411513182	-0.0888634123186027	0.392112599222385	-0.226627281283059	0.820713576779433	0.999985683648092
4930432K21Rik	36.2918481002478	0.318436597460857	0.851304380863876	0.374057275657055	0.708361704192787	0.999985683648092
Mmp19	7.16251789882854	0.583968146609243	1.58737004016222	0.367884067252249	0.712959680907116	0.999985683648092
Grwd1	126.223513697488	-0.00381046056010163	0.610320848332678	-0.00624337276124737	0.995018541629113	0.999985683648092
Igf2bp2	1638.44186575931	-0.669602126565855	0.481753388849305	-1.38992717449323	0.164550992784612	0.999985683648092
Gm18905	8.01066975342874	1.25307445554407	1.62967734496071	0.768909538700301	0.441947014402644	0.999985683648092
Smtn	91.5050712710432	0.390141780169573	0.615274793409832	0.634093553560712	0.526019769554878	0.999985683648092
Mapkap1	1501.83106775893	0.00409384909279726	0.403495449681638	0.0101459609916973	0.99190483325724	0.999985683648092
Rce1	21.3206422412689	-0.840298753234332	0.950985375116498	-0.883608492014289	0.376907593285181	0.999985683648092
Zfp831	1.5709004721707	2.36415974755514	3.63839094256529	0.649781671314372	0.515833259879561	NA
Large2	40.642841924574	-0.244487349529823	0.752970790295541	-0.324696990482011	0.745410412604009	0.999985683648092
Plekha7	3227.56349056584	0.236919677469269	0.46871132488788	0.50547035006236	0.613228518389416	0.999985683648092
Elf2	564.855196085114	0.0475493723222734	0.417908724119859	0.113779324474298	0.909412728821485	0.999985683648092
Coasy	50.2767038521819	-0.688667817453988	0.712831888673376	-0.966101304384181	0.333993491909478	0.999985683648092
Csrp1	214.493373726968	-0.0282690717005237	0.498486810903668	-0.0567097686080738	0.95477639231663	0.999985683648092
Pcx	271.98918720182	-0.0741878943510949	0.441932247786024	-0.167871647119573	0.866684255877602	0.999985683648092
Rfx8	5.27505969611739	-1.02124473101404	1.82154964492548	-0.560646114619525	0.575038808108821	0.999985683648092
Lrrc57	5.5376358253417	0.419047331024905	1.76174166823387	0.237859692247046	0.811989919256661	0.999985683648092
Mindy3	924.910147623445	-0.341797661336218	0.438839796546802	-0.778866602404336	0.436058299229604	0.999985683648092
Tcea2	12.6238446888288	-0.468606416395492	1.23387285585189	-0.379785011213295	0.704105009513855	0.999985683648092
Stam	843.528884984527	-0.196741567225297	0.409834340253767	-0.480051444941085	0.631190812784146	0.999985683648092
Fgf13	41.5089011728044	-7.87667403429378	1.53677908447712	-5.12544328189745	2.96838518366089e-07	3.05743673917071e-05
1600002D24Rik	15.0638517252029	0.707396316046628	1.15588919616114	0.611993189655191	0.54054226343516	0.999985683648092
Pde1c	41.8592311011371	-0.237946449534898	0.834211968749072	-0.285234998356241	0.77546410874442	0.999985683648092
Eda2r	155.269383335026	-7.39660258136393	0.924655734759372	-7.99930428516597	1.25124159367338e-15	5.59698239730012e-13
Nxt2	10.7954310457539	-4.57777750490907	1.6031051849681	-2.85556902181696	0.00429597840755923	0.195516970781242
Phyhipl	53.4919682379366	0.0576657961769384	0.712853585094247	0.0808943061839472	0.935526008133681	0.999985683648092
Rab26	109.464367504384	0.404699975237549	0.756875014876065	0.534698552975509	0.592858322264502	0.999985683648092
Tmeff1	1574.8894693492	-0.208657223431228	0.443649595042422	-0.470319878036351	0.638126497676449	0.999985683648092
A230028O05Rik	6.98721204484244	0.948641249751731	1.59680940859973	0.594085458566787	0.552454956256838	0.999985683648092
Arntl2	24.7948495556754	-0.128150250548967	0.916375086741518	-0.139844756151816	0.888782650425602	0.999985683648092
Erg	290.786000374454	0.635419240122591	0.558283213901745	1.13816647948584	0.255050972795072	0.999985683648092
Adra1b	10.0276225432672	1.26585627069955	1.54128874402997	0.821297291375623	0.411476950179318	0.999985683648092
Chfr	488.201116721039	-0.212767516212766	0.41276235417304	-0.515472193773681	0.606223095464307	0.999985683648092
Mlst8	88.2748814331864	-0.0142201771746983	0.593256028084193	-0.0239697137517837	0.980876766688074	0.999985683648092
Psma4	317.799361944239	-0.18679962849264	0.466026706011247	-0.400834600427666	0.68854190261468	0.999985683648092
Dnajc14	103.54821840223	0.455327451675462	0.575224994718634	0.791564093799822	0.428614890205244	0.999985683648092
Becn1	253.952348204742	0.300532210119587	0.484147378428099	0.620745300935715	0.534767218106784	0.999985683648092
Gprin1	2.88787786225123	-0.123746853501408	2.33332660199191	-0.0530345187835119	0.957704404391405	0.999985683648092
Mier2	232.915467112115	-0.0647393469217872	0.48559892528635	-0.133318554779773	0.893941453994424	0.999985683648092
Zfp653	262.32520623529	0.0954884391274642	0.444065142133561	0.215032503268956	0.829741977314226	0.999985683648092
Ndufa11b	4.19580108899802	-2.4297983386982	2.17051656958024	-1.11945624960979	0.262945545508384	0.999985683648092
Itgav	328.724007930914	0.294348789562459	0.475959008993061	0.61843306671552	0.536289906395554	0.999985683648092
Sec23b	422.925926700013	-0.0972941410579061	0.410228578799098	-0.237170558284176	0.812524475843878	0.999985683648092
Cd180	53.8770025693662	2.10206872992547	0.763617296530203	2.75277778473203	0.00590919908466389	0.263573848631048
Gna13	1321.23605952045	0.210175640960563	0.381368977460652	0.551108384221545	0.581559378291171	0.999985683648092
Actr6	238.295322722017	-0.0419669046377973	0.455240719360272	-0.0921861838211032	0.926550115013044	0.999985683648092
Rnf146	605.657145276815	-0.14134640391047	0.409715590939328	-0.344986637160707	0.730104416747422	0.999985683648092
Cdc42ep3	180.646154443796	0.231212574341772	0.526670298392962	0.43900818984339	0.660655602075169	0.999985683648092
Sox13	321.456740404352	-0.212899464093237	0.475455963596533	-0.447779564026883	0.654312293482733	0.999985683648092
Stpg1	27.3460079782887	0.0843177040608597	0.885492809030163	0.0952212182877112	0.924139116805028	0.999985683648092
Ttc30a1	24.6075946498001	0.241987052539725	1.01168784172925	0.239191421067295	0.81095715461963	0.999985683648092
9430065F17Rik	70.2891502967722	-0.122537561289944	0.633712938451853	-0.193364461816577	0.846673545530036	0.999985683648092
5033417F24Rik	9.9350182956063	0.430867161914981	1.55475558118125	0.277128551349289	0.781681399253442	0.999985683648092
Slc35a1	173.781099798368	-0.135615125946196	0.484962937145316	-0.279640185999533	0.779753572618008	0.999985683648092
Lpin2	243.723853571673	-0.0852597022526174	0.443835893727733	-0.192097357283409	0.847665944945283	0.999985683648092
Cdc40	542.024133062049	-0.0592113626431517	0.406852526780034	-0.145535197020331	0.884288328358009	0.999985683648092
Lrmda	98.3021760347156	0.300921737062622	0.798609776494294	0.376806978726953	0.7063170541085	0.999985683648092
Nt5c1b	2.69015679489373	-2.08870354529891	2.5999506259138	-0.803362773308358	0.421765085162619	0.999985683648092
Aldh1b1	14.8148122047085	-0.739489304444017	1.14473341561525	-0.645992590376658	0.518284154051549	0.999985683648092
Shisa5	150.133241040635	0.187058073203776	0.494303830143667	0.378427318981947	0.705113176895484	0.999985683648092
Slc22a22	18.8767733351565	0.206232794101094	1.2124433033939	0.170096856095294	0.864933965960435	0.999985683648092
Gria2	3.78428625044633	2.16839446957387	2.30019493720511	0.942700305309171	0.345834217167629	0.999985683648092
Mtdh	1621.121427684	0.0178818554118586	0.390879241622813	0.0457477745239644	0.963511285081749	0.999985683648092
Tfap2b	2.15168041529696	4.20955501972353	3.18350816298661	1.32230068346183	0.186068045281872	NA
Usp15	2028.64380384949	-0.175037431405384	0.38302368218975	-0.4569885350292	0.647679286185294	0.999985683648092
Itga7	5.96806122296006	0.402368791052632	1.66333924917526	0.241904224440167	0.808854376707056	0.999985683648092
Plekha1	689.240726257479	-0.060336963158666	0.403085640633559	-0.149687701759433	0.881011011428612	0.999985683648092
Lag3	19.5943697218655	-1.22916204888562	1.00512839789608	-1.22289057941103	0.221371027184068	0.999985683648092
Plek2	74.190369182863	0.0986167176084424	0.595991736782084	0.16546658539412	0.868576748266451	0.999985683648092
Abl2	1329.01608859273	-0.18230272154065	0.391729278481967	-0.465379361601747	0.641659811132217	0.999985683648092
Clmn	194.303064608165	-0.295330860552614	0.567518639450351	-0.520389710615752	0.602791980157564	0.999985683648092
Slc37a3	527.288367128283	-0.453329433737343	0.442657080882137	-1.02410975293547	0.305783438319313	0.999985683648092
Klc1	573.698241206799	0.29301292183664	0.474089012738795	0.618054656326911	0.53653931067657	0.999985683648092
Higd1a	179.735713664269	0.191590434324155	0.554521090598129	0.345506126949108	0.729713904919088	0.999985683648092
Ythdc1	692.7468623308	-0.404104271520824	0.413115819836889	-0.978186387731112	0.327982147642958	0.999985683648092
Adck1	379.470135400589	0.117703182839943	0.423115309361173	0.278182283259032	0.780872434230703	0.999985683648092
Slc4a2	26.4755263448264	0.382565477556684	0.910098336781981	0.420356198989878	0.674225260775326	0.999985683648092
A530072M11Rik	23.41878457902	-0.798215572817371	1.07570237005945	-0.742041288589202	0.458062320045392	0.999985683648092
Slc10a7	4469.28879882872	-0.100150070728876	0.396040482092777	-0.252878367887186	0.800362206219775	0.999985683648092
Cyb5r2	107.714425740878	-0.466519119314129	0.537141317898315	-0.868522125870877	0.385108565099225	0.999985683648092
B130034C11Rik	25.6926214363991	0.939138908385454	0.966800605538967	0.971388415568801	0.331354895056807	0.999985683648092
9630028I04Rik	37.7978072870348	-0.583078234315939	0.90792448512904	-0.642210055865018	0.520736804687538	0.999985683648092
Ypel5	123.88042781638	-0.0716561984301844	0.531500844173749	-0.134818597591465	0.892755301332194	0.999985683648092
Zfp574	148.872099110954	0.133998936961586	0.551648681475722	0.242906294279765	0.808077989454499	0.999985683648092
Shoc2	1069.81846430957	-0.1326941842744	0.3998314513527	-0.3318753035197	0.739983419431253	0.999985683648092
E030044B06Rik	18.719265520009	0.189042724419597	1.0138930408463	0.186452334520219	0.852090054880133	0.999985683648092
Clip3	17.5408337465451	0.886023017256096	1.09914338825667	0.806103213395479	0.4201833389019	0.999985683648092
Cdh1	2454.96948072981	0.381215175763878	0.471101319209674	0.809199975078418	0.4184001292662	0.999985683648092
Islr2	13.8268181268655	1.00553134707018	1.25936785534347	0.798441331342334	0.424614426354694	0.999985683648092
Slc24a2	26.9135908586055	0.132310717481711	0.9714937250599	0.136193074714459	0.891668649735133	0.999985683648092
Aqp8	6.15819481362095	-1.48420739158041	1.72575400081079	-0.860034159493824	0.38977021282058	0.999985683648092
Kif21a	240.853950201651	-0.204074483327974	0.571501931654982	-0.357084503173954	0.721028545422457	0.999985683648092
Abhd14a	159.016480371822	-0.0169525827348522	0.509199678316113	-0.0332926029940027	0.973441252447273	0.999985683648092
Zfp78	112.212241528453	0.809686158528601	0.553743942966713	1.46220318761531	0.143685538398331	0.999985683648092
Ipo7	3035.51189648506	-0.208295606471667	0.39415452892447	-0.528461786396425	0.597178863229806	0.999985683648092
Wdr70	2708.27578939608	-0.126336220668626	0.389308693651825	-0.324514254956798	0.745548731814159	0.999985683648092
Cacna1d	23.9799902130294	0.80940948801872	1.05915474569927	0.764203239711052	0.44474613624361	0.999985683648092
Cyp26c1	4.63319417666272	0.324021876573585	1.93370125971946	0.167565633494283	0.866925009356412	0.999985683648092
Pls3	73.853290988909	-7.86365703177522	1.36213923078961	-5.77302000707872	7.7863192270289e-09	1.0693211738453e-06
Ddah2	37.6919675713992	-0.261982504564569	0.770967193555567	-0.339810184861889	0.733999477446567	0.999985683648092
Men1	64.0963270908447	0.14162244375632	0.667678001315573	0.212111891476537	0.832019742723439	0.999985683648092
Taf1a	370.083365213941	0.111455769888091	0.45684950895068	0.243966049441728	0.80725711416302	0.999985683648092
Tk1	677.252991704536	0.124442518575239	0.418645323497027	0.297250468572648	0.766275293763799	0.999985683648092
Trim2	722.049165494151	0.547745621950802	0.407340725699697	1.34468661587895	0.178726458636315	0.999985683648092
Ank1	7.2224039645903	-0.00168618349427696	1.58514419470438	-0.00106374139331307	0.999151257325654	0.999985683648092
Ildr1	432.780939504379	0.507410296548669	0.424950416067304	1.19404588715194	0.232460018801732	0.999985683648092
Pars2	61.6268070489559	-0.299340345045966	0.653595515563067	-0.457990206355817	0.646959477427439	0.999985683648092
Clip1	289.084781440731	0.48187124304078	0.489839377734056	0.983733168349722	0.325246726938078	0.999985683648092
Arhgdib	4.62165242384198	-0.0817598817826279	1.85946935997084	-0.0439694697544842	0.964928739928082	0.999985683648092
Bub3	332.458654240018	-0.0432916302278422	0.474958398782159	-0.0911482570659794	0.927374788604202	0.999985683648092
Mtch2	831.109223397053	-0.315768869701701	0.411387447207531	-0.767570502807312	0.442742392346802	0.999985683648092
Atf3	147.780810108612	-0.724259051655574	0.600494693278123	-1.20610400018994	0.227777392662704	0.999985683648092
Mns1	50.7459704817759	-0.166656097270521	0.677875436307129	-0.245850621433365	0.805797869136515	0.999985683648092
Casp4	2.01517581537242	1.59591254516488	3.34434569821782	0.477197242502572	0.633221674518212	NA
Cdr2	239.761226308234	0.375737374851994	0.458244098620763	0.819950275372665	0.412244454402934	0.999985683648092
Lmna	170.234910146168	0.89328340331248	0.490639391084389	1.82065162223968	0.0686598304174467	0.999985683648092
Ap2b1	1351.81953204799	0.100800508577091	0.379880835023794	0.265347707185011	0.790741616197625	0.999985683648092
Blzf1	123.407159898237	0.271326227053248	0.516261682643527	0.525559490806904	0.599194308792164	0.999985683648092
Stoml2	114.923480937664	0.115557261154068	0.599826344876134	0.192651193368192	0.847232149338407	0.999985683648092
Cic	296.826963628614	0.485820858857813	0.48412728598697	1.00349819751925	0.315620546169517	0.999985683648092
Aven	315.310643379459	-0.162110100925877	0.427895328542764	-0.378854570527697	0.704795861220597	0.999985683648092
Tspan17	70.6150700488187	0.78682946265801	0.616499932136571	1.27628475145348	0.201854878503055	0.999985683648092
Lrrc2	668.178089367904	0.163937241837249	0.4674489695502	0.350706178676566	0.72580878971904	0.999985683648092
Ctbs	18.331279970886	-0.00173907324820704	1.01231392492569	-0.00171791892355398	0.998629299688397	0.999985683648092
Zbtb14	94.3769196886699	-0.255788312817185	0.585599818443421	-0.43679711769224	0.662258489510298	0.999985683648092
Rsrc1	3088.87958439945	-0.701542365790887	0.47147985896064	-1.48795829229569	0.136761893173328	0.999985683648092
Zfp638	1278.60519454326	-0.821451762954608	0.453978234428855	-1.80945186499539	0.070380831809841	0.999985683648092
Il21r	4.2147994274108	-0.222173528521431	1.97420317366368	-0.112538330140117	0.910396579704164	0.999985683648092
Glp1r	67.1032386251488	0.88931612138937	0.779051626206975	1.14153682692282	0.253646595877457	0.999985683648092
Yeats4	361.134504728369	0.211660905326598	0.455685219328857	0.464489292934137	0.642297228896503	0.999985683648092
Slc25a39	240.307742216003	0.184888984598354	0.448273411830205	0.412446912350861	0.680011884258784	0.999985683648092
Tcirg1	1.7017677837201	1.67414517493435	3.18712501524302	0.525283811249147	0.599385909557115	NA
Crb2	26.1721079448484	0.151574539184478	0.871166812994979	0.173990258723678	0.861873117878331	0.999985683648092
Mgat1	201.92582572059	0.438141709057359	0.48445477768097	0.904401668107586	0.365782453982948	0.999985683648092
Ubr5	3986.48472171602	-0.535157232389808	0.379659662540429	-1.40957095312389	0.158666408908788	0.999985683648092
Tax1bp1	930.689975811475	-0.157588516239922	0.409979029784731	-0.384381894660973	0.700695417720544	0.999985683648092
AA465934	232.135060604399	0.383089241768344	0.48739700004103	0.785990151223939	0.431873257078098	0.999985683648092
Cbln1	4.53846113296353	-0.557764992254969	1.95914967342232	-0.28469748882465	0.775875914696927	0.999985683648092
Adar	958.298074373426	-0.0255617317870694	0.38793227088112	-0.065892254153052	0.94746360747259	0.999985683648092
Trpv4	22.6257690838951	0.429988270125759	1.11478425962813	0.385714335677106	0.699708244576764	0.999985683648092
Rsrc2	1313.50941345996	-0.0810381578502051	0.410748939558153	-0.197293650806205	0.84359774762433	0.999985683648092
Il12rb2	713.18798414222	-0.794424208619931	0.481189354072286	-1.65095965215513	0.0987468139003588	0.999985683648092
Pdcd6ip	612.385131316733	0.45091475175971	0.505004716369939	0.892892159504892	0.371914926257663	0.999985683648092
Endov	286.123968285469	0.411708385072268	0.461144660196614	0.892796600738542	0.371966107060461	0.999985683648092
Ppp1r8	549.195306121891	0.254933582201064	0.426288759585359	0.598030270488558	0.54981973533848	0.999985683648092
Rbm20	560.149476408114	-0.0996321383976622	0.449331642243149	-0.221734080200272	0.824520898260339	0.999985683648092
Hdac5	178.881881260766	0.169724348667523	0.55186301990898	0.307547964883597	0.758426320105621	0.999985683648092
A930001C03Rik	67.9377684365098	0.836395305020643	0.843062576838816	0.992091605058342	0.321152841317536	0.999985683648092
Btf3l4	443.712902521277	-0.211004325056056	0.454833516095173	-0.463915515434231	0.642708276236737	0.999985683648092
Plec	287.850198525177	0.630363869248955	0.521888968026634	1.20785053501416	0.227104759134552	0.999985683648092
Ctf1	15.0923500107367	-0.0461612065186808	1.11247912558602	-0.041493997916019	0.966902077704141	0.999985683648092
Rprd1b	614.021645583024	-0.0375580345872225	0.404414165037406	-0.0928702252151545	0.926006660327881	0.999985683648092
Srpr	203.470088970461	-0.116731696941698	0.531932837423045	-0.219448187307267	0.826300936642182	0.999985683648092
Gm7271	2.84814732271804	1.60568078024094	2.5011582105665	0.641974895253534	0.520889483432263	0.999985683648092
Fbln5	11.658718580021	0.531365882959837	1.26295527895474	0.420732144529784	0.67395068583385	0.999985683648092
Slc22a27	8.32883124457982	0.242525815581455	1.83208994276231	0.132376588026999	0.894686431744364	0.999985683648092
Thra	267.911539624391	0.268410022388842	0.537305805818277	0.499547965948503	0.617393404445536	0.999985683648092
Cux2	311.281336214305	0.336767921170865	0.521322213436651	0.645988052093213	0.518287093158405	0.999985683648092
Mx1	20.5199453920522	-0.00228352558400774	1.14495564220523	-0.00199442275301564	0.998408681932625	0.999985683648092
Aamp	100.797943181831	0.0684131459526894	0.651789381530842	0.104962044321755	0.916405926547628	0.999985683648092
Mroh1	374.5698010737	0.0963902915699185	0.520969211705926	0.185021090314121	0.853212493482537	0.999985683648092
Triobp	117.616103660464	0.441592458124325	0.565608925661762	0.780738135643214	0.434956526195284	0.999985683648092
Nod2	118.125736882646	-0.145091075412847	0.600541557085158	-0.241600391681592	0.809089818558644	0.999985683648092
Col6a6	21.3729661824933	1.71381245378503	1.06938884653678	1.60260924670686	0.109020950997329	0.999985683648092
Cep55	1683.73997889216	-0.1023051758867	0.394821171111988	-0.259117756017399	0.795544385229042	0.999985683648092
Zfp119a	274.979504257287	-0.247024445274119	0.46546105683214	-0.530709157400473	0.595620339259746	0.999985683648092
Sh3d21	57.3641098813989	-0.316832017996062	0.653647730036538	-0.484713712657353	0.627879438017868	0.999985683648092
Fam174b	34.7755936836312	-0.362244727653983	0.821108537495363	-0.441165462435627	0.659093214702116	0.999985683648092
Rangap1	1320.1286479468	0.171973085701555	0.419276877178992	0.410165919138296	0.68168423949021	0.999985683648092
Brinp3	41.6148425502207	0.575820213876441	0.749833053633826	0.76793122293811	0.442528046600519	0.999985683648092
Syvn1	151.040689046539	0.449231201365919	0.56050353450966	0.801477909963433	0.422855027414067	0.999985683648092
Aurkaip1	28.3452281272621	-0.110413079267525	0.866519183955735	-0.127421390445714	0.898606887102925	0.999985683648092
Ndfip1	679.411364634577	-0.057411820394473	0.419123497313315	-0.136980676966328	0.891046068672736	0.999985683648092
Grk6	260.549592977112	0.0491331277901572	0.506585476299635	0.0969888204238527	0.922735272600834	0.999985683648092
Cenpa	618.458130487238	-0.409849679362949	0.404364664215521	-1.01356452636154	0.310790591694681	0.999985683648092
Rassf5	75.3379905551785	0.0844350817582854	0.602732747084407	0.140087098580129	0.888591173916434	0.999985683648092
Ppp1r14a	15.9488061399234	0.504434117067974	1.08250452988972	0.465987996483825	0.641224092567177	0.999985683648092
Klrg1	2.06054364328074	1.67833364797657	3.01053225251656	0.557487350143356	0.577194499532859	NA
Myadm	285.406977100103	0.12458675599631	0.556746558033427	0.223776427889168	0.822931272679696	0.999985683648092
Phgdh	1327.01140381989	-0.272453199209122	0.398025623549674	-0.684511707511012	0.493652099096979	0.999985683648092
Nckap1	587.960185607489	-0.164808177662742	0.423566083524572	-0.389096729113301	0.697204593004602	0.999985683648092
Zfp518a	834.779122680765	-0.24391759132693	0.510001958615981	-0.478267950164078	0.632459504639766	0.999985683648092
Utp3	126.799151600293	-0.409715243059658	0.61291584219315	-0.668469004804321	0.503834260594464	0.999985683648092
Katnal2	1773.34181490128	0.0508578911584121	0.382532418398097	0.132950538862526	0.894232497403654	0.999985683648092
Rfx4	18.7259660339848	1.12650321658511	1.02629364322678	1.09764220408037	0.272360756232313	0.999985683648092
2810006K23Rik	182.875572800541	0.493313561009949	0.484177620234249	1.01886898607845	0.30826516923214	0.999985683648092
Hspa12b	39.9702114605662	-0.0594646212505286	0.73746024363998	-0.0806343416656894	0.935732754417612	0.999985683648092
Ankle2	553.9775725596	-0.204458597597225	0.400820887931774	-0.510099657361237	0.609981645240826	0.999985683648092
Dgke	1097.47394726263	0.0743671965289775	0.41523190558549	0.179097982425309	0.857860766186032	0.999985683648092
Fis1	816.381407222628	0.316709542085939	0.405441822161476	0.781146701634057	0.434716216963543	0.999985683648092
4930524B15Rik	41.5807570377608	-0.571689909349163	0.725839474992594	-0.787625816789581	0.430915609079029	0.999985683648092
Nkain1	302.706025465936	0.0461545766281184	0.467360911747633	0.0987557484333245	0.921332204306455	0.999985683648092
Slc12a5	24.6059154755812	0.127328041157708	0.907665214083615	0.140280842740304	0.88843809992636	0.999985683648092
Sfswap	998.289615138901	0.117516945002038	0.408898325753089	0.287398939053127	0.773806873462344	0.999985683648092
AW551984	2.43157187068305	1.20055030039991	2.68769092019546	0.446684658335864	0.65510276042608	NA
Pheta1	17.8431011415763	0.954358559903163	1.1465490730586	0.832374803947346	0.405197419381135	0.999985683648092
Dpy19l1	1040.75126384387	-0.449628591338063	0.382886257615996	-1.17431373520071	0.240269383726321	0.999985683648092
Ctps	937.685903104439	0.16656959001599	0.42481335820537	0.392100640901843	0.69498385398727	0.999985683648092
Maco1	718.695201206258	0.102106426600241	0.431838825389285	0.236445684355029	0.813086849969537	0.999985683648092
Exosc10	449.012146157615	0.13478679227357	0.437994684623463	0.307736137002311	0.758283119870085	0.999985683648092
Zfp637	23.356541730056	0.571167747556986	0.964594057991383	0.592132765928865	0.553761687251989	0.999985683648092
Syt11	57.0370289560508	0.210076526237096	0.649891184020549	0.323248770567187	0.746506848157925	0.999985683648092
Gsn	3.43713992305254	0.382593336934131	2.16948744463494	0.176351947959077	0.860017452910464	0.999985683648092
Gm5134	20.1425600293603	0.373750735358248	1.00618711409022	0.371452516261042	0.710300516564854	0.999985683648092
1810024B03Rik	108.491406165244	0.0519209876680965	0.536029465243567	0.0968621895524047	0.922835835933039	0.999985683648092
Rere	5712.33265017761	-0.149354572582466	0.423615601717693	-0.352570991193094	0.72441008837618	0.999985683648092
Selplg	25.0135707044116	0.433394564133967	1.02532795101032	0.422688724819135	0.672522383057186	0.999985683648092
Selenbp1	2.56061988501553	0.412088596884173	2.44278861910078	0.168695970523994	0.866035788412073	NA
Apob	3.6893314872719	0.00248644939759976	2.0759814245	0.0011977223727802	0.999044356039115	0.999985683648092
Ankzf1	138.993021217511	-0.234403713369605	0.517027516770972	-0.453367965468343	0.650283799799291	0.999985683648092
Slc47a1	57.6101089964784	0.765070463525472	0.790172071083264	0.968232732494101	0.332928151007659	0.999985683648092
Wdr77	970.535035477933	-0.136697378856407	0.473217062780742	-0.288868237449298	0.772682210853	0.999985683648092
Galnt13	108.976704049751	0.00990307966852843	0.668730670629195	0.0148087714583374	0.988184741737635	0.999985683648092
Tut4	1142.90620464722	-0.337138377558383	0.408575213131594	-0.825156217809516	0.409282906387419	0.999985683648092
Lurap1	30.3513043227056	0.194153028673613	0.829389798762048	0.234091411497233	0.814914013349927	0.999985683648092
Psmd8	116.387539874504	0.349897140537089	0.563433348883588	0.621008928971618	0.534593748292295	0.999985683648092
Scamp1	183.105211541551	-0.288648944595662	0.516445716995068	-0.558914393317387	0.576220145857162	0.999985683648092
Uhrf1bp1l	700.466277441975	-0.29315362967302	0.413420464120141	-0.709093175387248	0.478266657767394	0.999985683648092
Fam161b	65.0517438139743	0.0225713710357327	0.669353712345923	0.0337211411835238	0.97309952033172	0.999985683648092
Gask1b	21.3126974643189	0.435494464058688	1.15686737834779	0.376442859578815	0.706587687910213	0.999985683648092
Cars	2114.96194296537	-0.0993050920501731	0.459267838824336	-0.216224790101525	0.828812530873159	0.999985683648092
Nelfcd	190.882185229875	-0.164744689389322	0.477765705250482	-0.344823179183509	0.730227306162386	0.999985683648092
Rmnd5a	767.328425456519	-0.50193226300256	0.407918382054731	-1.23047228338735	0.218520299861643	0.999985683648092
Pcsk7	137.030633506117	-0.102231729695449	0.537866345751555	-0.190069020869119	0.849255045307774	0.999985683648092
Tgfb2	59.753869366301	0.435304578867844	0.707660092325324	0.61513229810298	0.538467353813765	0.999985683648092
Tsc22d1	2944.90927984157	-0.00328943860871047	0.375480258446454	-0.00876061666283202	0.993010128631974	0.999985683648092
H2ac6	26.6582850311922	-0.644733368291642	1.20181662151345	-0.536465677666972	0.591636750683323	0.999985683648092
Zfp286	57.3059068278881	0.0881345411248195	0.666756603506193	0.132183979373218	0.894838772532556	0.999985683648092
Eci2	118.471308787074	-0.108298821459885	0.52055487884401	-0.208044964827498	0.835193858527785	0.999985683648092
Uqcc2	95.3087100263114	0.221012405345347	0.642077781185228	0.344214379973365	0.730685068688701	0.999985683648092
Snhg18	7.22249174393641	-1.16218200407382	1.54299058341353	-0.753200969964927	0.451329156575716	0.999985683648092
3110009E18Rik	244.576455274912	0.702701575875171	0.498610818445011	1.40931875097826	0.158740936706963	0.999985683648092
Fn1	4556.29556676196	-0.357990427074198	0.401154765889085	-0.892399785605884	0.372178685998013	0.999985683648092
Kctd17	8.7455367987118	-0.229861960604692	1.39857809893896	-0.164354039848814	0.869452442379888	0.999985683648092
Whrn	483.421491853432	0.170996278816123	0.492344411937513	0.3473102866004	0.728358223634038	0.999985683648092
Hrh1	57.8153583085083	-0.6386851882376	0.664608776248303	-0.960994213532597	0.336555077312338	0.999985683648092
Igsf9b	832.630289782239	-0.110873707204124	0.478111515579462	-0.231899261137325	0.81661625841481	0.999985683648092
Marchf2	142.223485118495	0.0997284243135666	0.51801647508948	0.192519792534282	0.847335065687445	0.999985683648092
Lmf1	654.317626587788	0.0720203330719307	0.392655335982575	0.183418704578936	0.854469500688007	0.999985683648092
2310039L15Rik	89.0015389551055	-0.245283271220393	0.572690281369876	-0.42830004140052	0.66843268879542	0.999985683648092
AA543186	11.2536848808068	0.625784712616713	1.27512658306088	0.490762815966513	0.623594212304646	0.999985683648092
A230072C01Rik	69.7812964330263	-6.68997570201542	1.0224906110043	-6.54282360152382	6.03680217912931e-11	1.24358124890064e-08
Emp3	4.62910900943403	1.11764765353289	2.0365725267367	0.548788535080436	0.583150579160639	0.999985683648092
Emp1	29.8600058363405	1.07625696754514	0.965570804675411	1.11463288071032	0.265007774088383	0.999985683648092
Eif4ebp2	583.15372305909	0.263473900290848	0.40566072220833	0.649493248586042	0.516019608913414	0.999985683648092
Eif3a	1690.19676087782	-0.415377385230803	0.390397582079276	-1.06398554780612	0.287335246593679	0.999985683648092
Rfxank	78.8811866043003	0.130092968662214	0.599629461523362	0.216955598431925	0.828242948055809	0.999985683648092
Capn3	13.171065732938	-0.68466842240347	1.16302969761505	-0.588693843164517	0.556066668782721	0.999985683648092
Efna4	43.0658361617312	0.230150532170177	0.770388451386754	0.298746082909069	0.765133792691842	0.999985683648092
Ikzf1	39.3668823639395	-0.582384503596717	0.738686897674208	-0.788405081273788	0.430459799574205	0.999985683648092
Hira	2257.7912487351	-0.0541810506765402	0.386875256884385	-0.140047857060892	0.888622178484438	0.999985683648092
Uhmk1	617.748473359665	0.0303920727760241	0.415538137546854	0.0731390696301547	0.941695451826911	0.999985683648092
Nr1h4	6.14380746687206	1.00089322156856	1.70754306798546	0.586159869308246	0.55776808688491	0.999985683648092
Gpn2	127.27894893112	-0.00213991797018723	0.530945531629375	-0.00403039077025512	0.996784222136623	0.999985683648092
B4galt7	79.568814884994	0.249178250777978	0.622427484893212	0.4003329814729	0.688911278848698	0.999985683648092
Spin1	2401.6868998782	0.0971156185703449	0.369253095225836	0.26300556400468	0.792546290595585	0.999985683648092
Rnf144b	142.746035037488	0.687771169907092	0.654027829811665	1.05159312579274	0.292986263009493	0.999985683648092
Bag6	134.85613529024	-0.028593281517996	0.502735004193722	-0.0568754538265212	0.954644407662451	0.999985683648092
Cdca7l	248.604027873171	0.0112908726637439	0.47926009906115	0.0235589665942612	0.981204402972798	0.999985683648092
Dhrs7b	626.951561712974	-0.160405803880393	0.398271013384219	-0.402755406469027	0.687128169482384	0.999985683648092
Ankmy2	467.634082004109	-0.239238082033769	0.419114766792816	-0.570817592194343	0.568123296564872	0.999985683648092
Plekhh3	30.3410968095882	0.846057526236561	0.874639434507582	0.967321495986386	0.333383340978708	0.999985683648092
Ambp	4.70599471966729	1.38054662110806	2.07450141175422	0.665483577541003	0.505741244006448	0.999985683648092
Fdft1	918.327972038009	0.14970142619477	0.384549262701523	0.389290633774961	0.697061164112249	0.999985683648092
Cldn3	7.96863336596973	-1.52483372504507	1.47302816327368	-1.03516943060767	0.300589792287042	0.999985683648092
Stk32a	7.09628392967071	0.807940232840829	1.56463059227563	0.516377627300348	0.605590688429268	0.999985683648092
Rgs13	15.6544419032791	0.367026917665267	1.1927244527175	0.307721466453576	0.758294283957395	0.999985683648092
Cdnf	10.6722366454104	0.710016458199697	1.29616504582388	0.547782445211977	0.583841293825422	0.999985683648092
Dgkd	848.131741218228	-0.119692308711376	0.408764192505703	-0.292815053044809	0.769663521653324	0.999985683648092
Tfap2a	30.8665978405844	1.32591073966193	0.890477135798182	1.48898908951037	0.136490241804048	0.999985683648092
Zkscan17	578.795387778868	-0.191066717850917	0.426791260868617	-0.447681888945084	0.654382794259217	0.999985683648092
Ccdc85a	138.409134687255	-0.176917293691155	0.514785143506156	-0.343672104610843	0.731092892024832	0.999985683648092
Klk7	3.0110214121381	0.106549756438653	2.26614387723484	0.0470180898525586	0.962498809855349	0.999985683648092
Cib1	61.6056713867991	0.28823232456369	0.658966590027689	0.437400513054203	0.661820912117458	0.999985683648092
Med24	297.861900872922	0.135660644074371	0.444355896420544	0.305297274475638	0.760139751566955	0.999985683648092
Mthfsl	155.684600694948	-0.340933228159583	0.515931964202716	-0.660810439776564	0.508733886889198	0.999985683648092
Uhrf1	2193.65481122473	-0.121539413297141	0.409393835597093	-0.296876510414179	0.766560790100845	0.999985683648092
Firre	405.556173714206	-5.18873694517379	0.647228084212693	-8.01686000922768	1.08482640375895e-15	4.99530652272064e-13
Igf1	3.8002226693171	0.00138299737546831	2.15260857259906	0.000642475084914523	0.999487379084312	0.999985683648092
Pwwp2a	961.948307194779	-0.0832209319647006	0.421155388926484	-0.197601489029569	0.843356869699714	0.999985683648092
Nrf1	2542.44330756872	-0.430591936941115	0.385765670333609	-1.11620076656572	0.264336206456108	0.999985683648092
Etl4	6024.2822314	0.0652809541078111	0.422182668845606	0.154627271380684	0.877115169118694	0.999985683648092
Klf10	544.388687040141	-0.63912247458677	0.432485023211769	-1.47779099918986	0.139463728286982	0.999985683648092
Gmeb1	753.102519382851	0.139780345884668	0.409937951841237	0.340979275660729	0.733119183447524	0.999985683648092
Atp13a2	86.2792005278367	0.355913977890593	0.576955409195983	0.616882989946445	0.537311907245668	0.999985683648092
Magix	8.01817718947741	-4.19404241250517	1.79938140942214	-2.33082457701509	0.0197626116170445	0.756487646641684
Alkbh7	1.36887251810928	0.0127354052079858	3.76187126786612	0.00338539101982877	0.997298853932581	NA
Mpp2	7.90595021189963	0.0353336099002713	1.46596818939966	0.0241025761375772	0.98077078845997	0.999985683648092
Pex7	290.682724144701	-0.668802425613772	0.479247723951616	-1.39552551256622	0.162857426858358	0.999985683648092
Slc66a2	168.761448103806	0.895840543179467	0.498910831196373	1.79559249301377	0.0725593506738987	0.999985683648092
Ano7	14.7501788623169	-0.73340194367045	1.10534147250515	-0.663507125999955	0.507005817120645	0.999985683648092
Ank	647.353034480384	-0.161805386921036	0.441487990338972	-0.36650008711857	0.713991947613767	0.999985683648092
Meaf6	590.543251198752	0.139722378116775	0.395945811773157	0.352882576257237	0.724176473733454	0.999985683648092
Golm1	682.731905189711	-0.547737497329722	0.412641618314804	-1.32739276170601	0.184378792836959	0.999985683648092
Zfp933	105.39933688402	-0.360661274239439	0.546098242036952	-0.660432952309403	0.508976031593697	0.999985683648092
Tspyl3	9.51010242910288	-1.66603970292494	1.36861593544683	-1.21731718868303	0.223483556912741	0.999985683648092
Lad1	43.3528901186504	-0.157638609059608	0.801228014094286	-0.196746252360889	0.844026113277708	0.999985683648092
Ginm1	79.8731287753985	-0.190882631431875	0.59275530330287	-0.32202602046454	0.747432982155904	0.999985683648092
Plekhs1	9.68394159645185	-0.461212484723436	1.44276198880861	-0.319673299061816	0.749216002752076	0.999985683648092
Gm5141	129.052360239668	-0.114657599053299	0.545690766721093	-0.210114603445181	0.833578227984393	0.999985683648092
Ccdc149	13.7399944244221	-0.230034834766882	1.16820306454651	-0.196913397805697	0.843895309016493	0.999985683648092
Sspn	5.62380360125286	-0.287305497840913	1.94731672178861	-0.14753917255793	0.882706462794815	0.999985683648092
Bcl2l1	635.190903489372	0.311805409183291	0.416526331108601	0.748585109501742	0.454107309750697	0.999985683648092
Map3k10	94.1754336779939	0.0387617321889305	0.577942789859423	0.0670684587973816	0.946527203571486	0.999985683648092
Clgn	12.6005825754705	0.44514737187171	1.19214926187043	0.373399024861446	0.708851485154241	0.999985683648092
Rbm46os	4.43249662427251	0.714155200100475	1.94854868293751	0.366506213754874	0.713987376795502	0.999985683648092
AI987944	264.765891028101	-0.353482712566574	0.452247189298283	-0.781613951244331	0.434441485355927	0.999985683648092
Cgnl1	108.577335228902	-0.0551466660177361	0.635129072510944	-0.0868274944488324	0.930808632740446	0.999985683648092
Col17a1	35.3098547939023	-0.417260864787428	0.824480598343749	-0.506089367810035	0.612793914096156	0.999985683648092
Pde7a	1492.76440822574	-0.0796262417495232	0.39385050312628	-0.202173771818168	0.839780876788518	0.999985683648092
Klhl12	514.390990341557	0.113351555610372	0.402267472748516	0.281781559010702	0.778111011975287	0.999985683648092
Stard6	64.3511426143368	-0.421249491993573	0.687715997972799	-0.61253408854135	0.540184451467832	0.999985683648092
Ogdh	1833.57519229759	-0.275842586199328	0.389656317558467	-0.707912521289838	0.478999583486894	0.999985683648092
Bpifb5	7.88321931683795	1.34490653394255	1.53519769231109	0.876047782431149	0.381004058174864	0.999985683648092
Ptp4a2	1585.65153925994	0.148519293297367	0.386257221769592	0.38450878048815	0.700601389286956	0.999985683648092
Sez6l	21.2249260126169	0.713933513225861	1.00562354580985	0.709941126777134	0.477740645439492	0.999985683648092
Slc19a2	1025.58155313542	-0.131218192684471	0.395929815572695	-0.331417810741709	0.740328913342123	0.999985683648092
Uros	73.5227108488046	0.132264564453886	0.598537919342309	0.220979423658275	0.825108454491151	0.999985683648092
Urod	38.6605505330797	0.231640283309799	0.818033702765397	0.283167163561512	0.777048698307936	0.999985683648092
Akap1	927.333685498504	0.239140435269233	0.464095994461433	0.515282265141606	0.606355790055768	0.999985683648092
Ak4	361.237999173583	0.166697367828229	0.465536413563227	0.358075894756166	0.720286517846355	0.999985683648092
Sypl	355.098170243712	-0.233321893547242	0.425325573321821	-0.54857245409671	0.583298893919649	0.999985683648092
Eny2	159.765577755084	0.150997162296636	0.536141220544369	0.281636920480245	0.778221927218531	0.999985683648092
Man1c1	119.81217496422	-0.0446390199294117	0.525501417988836	-0.0849455746480213	0.932304659368528	0.999985683648092
Gpatch3	90.7412917541011	0.563946328620373	0.61970291790054	0.910026905361263	0.362808320713231	0.999985683648092
Azi2	408.835896623143	-0.22167737797426	0.416324111243772	-0.532463462930352	0.594405040885792	0.999985683648092
Dmrt1	236.271724515972	0.7781071415509	0.514921359928812	1.51111840001835	0.130758287523659	0.999985683648092
Gtf2ird2	129.384590966221	0.175999375666654	0.508149612028066	0.346353458707223	0.729077097545057	0.999985683648092
Noc3l	643.86636638349	-0.130622631475043	0.396790054851011	-0.329198350306662	0.742005769774757	0.999985683648092
Rcn3	9.7536802199144	-1.60486207331232	1.3890042152653	-1.15540475376152	0.247924716135948	0.999985683648092
Yif1a	24.090212313797	0.285113342149921	0.961992431170255	0.296377947384766	0.766941464647183	0.999985683648092
Trabd2b	13.2820030757662	0.720359310844138	1.2798492594925	0.56284699584839	0.573539075619435	0.999985683648092
Arhgef33	30.9072700313271	0.386434849073571	0.843018030786292	0.458394524151683	0.646669025026014	0.999985683648092
C8b	10.9636698536173	0.548745221038112	1.29001654791414	0.425378435590916	0.670560823538632	0.999985683648092
Bloc1s5	4.3211165466816	1.91284946542234	2.03931642856489	0.937985610584451	0.348251804975135	0.999985683648092
Myl6b	24.8258330858594	0.474015963829287	0.939678878424805	0.504444629663152	0.613948962653095	0.999985683648092
R74862	57.5270755881972	-0.235213227940094	0.644563341736913	-0.364918717385109	0.715172081936754	0.999985683648092
Nkx6-3	14.4473347923939	-0.0249715144712256	1.13335567000788	-0.0220332549896291	0.982421428325955	0.999985683648092
Ddx28	10.30245338517	-0.840188078847317	1.32846812524227	-0.632448805419472	0.527093651053287	0.999985683648092
Hsf2bp	1465.58875475661	-0.214533253734738	0.38008175846115	-0.564439752655655	0.572454891213769	0.999985683648092
Zfp661	74.3110236500676	-0.458486874236017	0.632984667479708	-0.724325402796135	0.468865985064598	0.999985683648092
Scaf11	1116.98595455129	-0.159488323367951	0.396565149129386	-0.402174330543391	0.687555732240257	0.999985683648092
Mon2	952.274632790567	-0.0714701153020118	0.403823288468556	-0.176983639485113	0.859521240510967	0.999985683648092
Polr3e	779.670224168111	0.0277606954992802	0.430743155803503	0.064448372830198	0.948613214106834	0.999985683648092
Erlin1	416.986479113661	0.363451467563178	0.415171294213766	0.875425330769718	0.38134252204732	0.999985683648092
Zfand1	750.785369270915	-0.131356284406586	0.402333556983849	-0.326486026647434	0.744056659743075	0.999985683648092
B9d1	119.943444947798	-0.371562017281942	0.538515595575296	-0.689974478612829	0.490210236954047	0.999985683648092
Smim8	15.520200039522	0.589630488786346	1.09555302020195	0.538203517231561	0.590436552092731	0.999985683648092
Pax6	19.05650694605	0.408734608537679	1.15063625146679	0.355224866256941	0.722421137346868	0.999985683648092
Fstl4	122.119954035453	1.56923878440218	0.754642678436641	2.07944611303074	0.037576365848694	0.999985683648092
Kank3	257.702607448379	0.149580803134782	0.531698016605389	0.281326614851371	0.778459898586144	0.999985683648092
Fgfr3	11.2664261441942	0.297475927511851	1.26529171544106	0.235104619655361	0.814127533216729	0.999985683648092
Gabra1	36.4290087115243	0.65426375065138	0.798463002189619	0.819403965941061	0.41255597295448	0.999985683648092
Gk5	842.634688763447	0.0791447171656285	0.384615974409914	0.205775949080259	0.83696592899663	0.999985683648092
Rpp40	247.336367171076	-0.200686617069863	0.499176223673038	-0.402035608974263	0.687657820044386	0.999985683648092
Slc6a15	104.502084792316	-1.31459890622262	0.621309391228715	-2.1158523028645	0.034357371133358	0.999985683648092
Slfn9	14.5652814438315	0.106034574099181	1.2096892959151	0.0876543873350291	0.930151373650418	0.999985683648092
Ranbp3l	7.22963883070711	0.375177228164128	1.57416850851198	0.238333587627651	0.811622372619344	0.999985683648092
Nol11	558.671169014839	0.250653757462424	0.40818535332528	0.614068475070148	0.539170079164659	0.999985683648092
Cep152	1146.25892226206	-0.099699978944615	0.37782165568673	-0.26388105987043	0.791871570549778	0.999985683648092
5830411N06Rik	4.61543846057502	1.70129337830772	2.4718183905941	0.688276041954205	0.491278965842356	0.999985683648092
F8	11.488301681492	-4.9069040297508	1.62080207292539	-3.02745419179673	0.00246623090262597	0.119170712998494
Fmnl1	12.6352986623034	0.26436913455144	1.21945433495615	0.216792976147768	0.828369686016684	0.999985683648092
Car12	16.0592138202842	-0.962496691725401	1.16688416886599	-0.824843388406568	0.409460510024949	0.999985683648092
Jakmip1	717.75490304554	0.380588587124125	0.56478926347385	0.673859458275177	0.500400669147595	0.999985683648092
Nasp	3923.25394331733	-0.520003850401654	0.453127331099546	-1.14758880056921	0.251138355294063	0.999985683648092
Smad2	1217.17818622709	-0.0338770916414757	0.382631342347535	-0.0885371580739614	0.929449752412961	0.999985683648092
Dcstamp	25.9472213384651	-0.496558866750777	0.884490096733824	-0.561406926526856	0.574520163226454	0.999985683648092
Des	7.13028940148265	0.648530374288149	1.6263576435959	0.398762459685213	0.690068240477726	0.999985683648092
Ddx4	79.5238106250278	-0.649160312135775	0.606367061901087	-1.07057317740928	0.28436138928378	0.999985683648092
S1pr4	21.9168697077202	-0.851709587328954	0.940068976455287	-0.906007546957342	0.364931857887172	0.999985683648092
Asb1	318.348693110511	0.457017619149429	0.437228862639055	1.04525949268521	0.295903053814033	0.999985683648092
Rtn2	84.2832856847276	-0.197677159758625	0.604984378233342	-0.326747544020685	0.743858837255578	0.999985683648092
Ccdc115	49.7302365348521	-0.27105509811233	0.691357445178871	-0.392062166976739	0.695012280591505	0.999985683648092
Gm17801	11.1944609244461	1.97002292249065	1.4648284152116	1.34488306072768	0.178663001336121	0.999985683648092
Fam216a	71.1315346760805	0.16743441028385	0.606448852200715	0.276089912077918	0.782479008662141	0.999985683648092
Tacr3	7.26106893368594	1.80947292415358	1.92453433879451	0.940213374050263	0.347108123015755	0.999985683648092
Ngly1	295.899031894231	-0.466035755953863	0.521619174730446	-0.893440614399756	0.371621260985062	0.999985683648092
Cand2	305.087427753679	-0.497152215398918	0.464281341771234	-1.0707994715064	0.284259604612806	0.999985683648092
Fastkd3	369.668391325133	-0.128908055738679	0.48033486967568	-0.268371221572394	0.788413589108661	0.999985683648092
Mfsd3	13.8479514441855	0.38191972096772	1.19573431670925	0.319401823323756	0.74942182836908	0.999985683648092
Aldh3b1	24.6212321078017	-0.392374053745293	0.914911781678719	-0.428865450858386	0.668021144267029	0.999985683648092
Pole3	7.5213815377353	-0.521138278886031	1.60632434169568	-0.324429049201796	0.745613229974343	0.999985683648092
Slx4ip	1070.36018890731	-0.41549920319888	0.430604667182583	-0.964920343101394	0.334584711260152	0.999985683648092
Cyfip1	1600.23684300364	-0.266109990235729	0.377488302891481	-0.704948969802195	0.480841993751686	0.999985683648092
Egfl7	98.037252418132	0.309972282930401	0.586542102648413	0.528474054174088	0.5971703506453	0.999985683648092
Exosc1	358.917006001049	0.144734104628317	0.451581788007656	0.320504742378723	0.748585735929555	0.999985683648092
Col9a1	2.1383193652593	1.53843971920992	3.18558902387473	0.482937286536312	0.629140265879719	NA
Gabrb2	176.077295005432	0.25830259134685	0.52974357190799	0.487599293402495	0.62583369616584	0.999985683648092
Vps39	112.345221600595	-0.0937499022191455	0.54579133107531	-0.171768763777249	0.863619323388158	0.999985683648092
Ppcdc	523.657955284955	0.124809828543413	0.400609255369609	0.311550037525373	0.755382509743238	0.999985683648092
Ptprf	952.622123717933	0.229236206752473	0.522518698670941	0.438713882078382	0.660868867001738	0.999985683648092
Acin1	1159.74902246467	0.0152440788873079	0.37778060386188	0.0403516716620033	0.967812759267426	0.999985683648092
Htr3b	4.66901894569158	0.358288130899677	1.95214875761616	0.183535260569587	0.854378054699428	0.999985683648092
Trim44	773.413386864156	1.12249491645048	0.648005003824876	1.73223186522467	0.0832322876410568	0.999985683648092
Pank2	1086.06392634936	-0.415154075435837	0.396413652371346	-1.04727491838988	0.294972800573636	0.999985683648092
Mvb12a	90.6412525184795	0.0191822172739855	0.592583962452252	0.0323704630726167	0.974176617192241	0.999985683648092
1700028M03Rik	4.73045713259978	1.17525826343487	1.90674450442446	0.616369031460574	0.537650987669403	0.999985683648092
Pex11g	78.5642293133895	-0.536739540260068	0.612394610637457	-0.876460260976763	0.380779870780472	0.999985683648092
Stox2	457.179832421859	0.239262675440909	0.447436791984503	0.534740727019149	0.592829154881841	0.999985683648092
Mier3	466.621550805228	0.00515916520829364	0.404621396573803	0.0127505990834388	0.98982676950795	0.999985683648092
Fcho2	2423.71516934601	-0.311001346367184	0.409726462106242	-0.759046278750092	0.44782487337317	0.999985683648092
Morn4	92.1573299680283	-0.183339193541368	0.564618242913565	-0.324713549096986	0.745397879187477	0.999985683648092
[truncated: 14,289 more rows]
