# Supplementary material for: Transcription elongation can be sufficient, but is not necessary, to advance replication timing
Source: EMBO Rep. 2026 Mar 24;27(8):1964–99. doi: 10.1038/s44319-026-00735-2 (PMC13121604; doi:10.1038/s44319-026-00735-2)
Supplement: Supplementary file 6 — Source data Fig. 5 [file 44319_2026_735_MOESM6_ESM.zip › Fig5/5E/TimeCourse_12H_cas_DESeq.txt]

baseMean	log2FoldChange	lfcSE	stat	pvalue	padj
Zc3h14	825.370911084342	-0.419804213942865	0.383085043977055	-1.09585122296763	0.27314388791111	0.999925616758902
Troap	210.94687937848	0.0745362680826015	0.463656043183789	0.160757676252385	0.87228426104201	0.999925616758902
Clca2	1.75262245608189	0.440654340060929	3.06231222396105	0.143895954374943	0.8855826303822	NA
1810013L24Rik	1640.04033389158	-0.19638609948423	0.363291612117749	-0.540574274036851	0.588801053803071	0.999925616758902
Srsf7	1189.50230877507	-0.117578460659722	0.337475584636828	-0.348405828487573	0.727535425916901	0.999925616758902
Fignl2	6.7422053746013	0.791311957204687	1.60693236539557	0.492436380177017	0.622410886341623	0.999925616758902
Sema6a	95.9095041571035	1.80165996541477	0.574124158415933	3.13810164405158	0.00170045898387834	0.0795202216746585
Anapc15	69.3154172320704	0.467080242656369	0.621418008189664	0.751636155535761	0.452269894202263	0.999925616758902
Misp3	5.64666731437478	-0.767901369603144	1.98179438528714	-0.387477820758829	0.698402501502248	0.999925616758902
Nmb	22.6847537264235	-0.677111623821811	0.902163850588901	-0.75054173737932	0.452928496237315	0.999925616758902
Tcerg1	2118.44043606164	-0.247888436150595	0.337523964241012	-0.734432106792831	0.46268542472486	0.999925616758902
Zfp712	101.589441998894	0.131936569473789	0.550890006603999	0.239497119011328	0.810720130167983	0.999925616758902
Fam129c	30.9144028393129	0.0579540451749867	0.913133014112252	0.0634672542546604	0.949394433974425	0.999925616758902
Atp5g3	414.725876074368	-0.141137442270893	0.478068232187477	-0.295224473764123	0.767822407385036	0.999925616758902
Fyco1	515.271041249836	0.0271388634297477	0.354919259958484	0.0764648935448648	0.939049243069262	0.999925616758902
Tlr3	4.850655847643	-2.36284405181188	1.88418784274154	-1.25403847653208	0.209828020577644	0.999925616758902
Trafd1	31.4548500461346	0.27106712491066	0.791408029598396	0.342512477474122	0.731965255561084	0.999925616758902
Erfl	6.01473864413791	1.37198958603277	1.96102430387768	0.699629057793844	0.484158990845172	0.999925616758902
Krt80	11.4361236407143	2.42873134307884	1.48849320430776	1.63167109937082	0.102748791441734	0.999925616758902
Armc8	584.113842509891	-0.12563101355425	0.367146457399359	-0.342182284541551	0.732213716316328	0.999925616758902
Ppil4	684.813948147861	-0.289976216113529	0.37855344614383	-0.76601129660131	0.443669580571521	0.999925616758902
C530005A16Rik	24.3684814017213	0.202809138156388	0.879273524471708	0.230655345022746	0.817582567580095	0.999925616758902
Katnbl1	763.86011891615	-0.234144199360404	0.402248337734538	-0.582088668604832	0.560506957306923	0.999925616758902
Spag9	1031.98820081974	-0.0684353712624774	0.34030114863471	-0.201102381044085	0.840618520225324	0.999925616758902
Taz	15.8607420171307	-6.54230861457027	1.71257540664073	-3.82015798498662	0.000133366221428874	0.00796916096141262
Gfpt1	333.104855482831	-0.812084741527348	0.391392486077404	-2.07486032669198	0.0379994815531816	0.947679537080354
Abcc5	1846.60601890225	-0.109575903320735	0.371010686743054	-0.295344331675875	0.767730854280621	0.999925616758902
Kcnmb4	21.5724259509637	0.218024422297975	0.934784309128463	0.233235004234558	0.815578925820144	0.999925616758902
Gm4013	7.86418830033908	0.982878911491036	1.50796277798755	0.651792554722561	0.514535005276831	0.999925616758902
Hpcal1	487.446426471864	-0.209067480164671	0.415246488611312	-0.503478020642256	0.614628229602872	0.999925616758902
Tbc1d31	1082.77802951192	0.110187183590846	0.332337408459507	0.331552153883608	0.740227453326394	0.999925616758902
Cyp3a13	3.76662724575132	-0.43804606582662	2.0896612812273	-0.209625392288145	0.833960059762463	0.999925616758902
Akap7	728.241292028887	0.108574431538371	0.406959933739956	0.266793909023361	0.789627844226428	0.999925616758902
Ablim1	667.265519222004	0.385145398471031	0.469029878958937	0.821153226583141	0.411558995052396	0.999925616758902
Ulk1	1305.24274472535	-0.102645713002017	0.350075505595126	-0.293210211401453	0.769361479367293	0.999925616758902
Golga3	319.611399045133	0.213783831179127	0.385597736845568	0.554421903323429	0.579290139422841	0.999925616758902
Mir1193	41.1080787254128	-0.613153886891348	0.716720489771392	-0.855499313389132	0.392274784370219	0.999925616758902
Wdyhv1	280.771303125856	0.206351966438251	0.44603826806048	0.462632875281164	0.643627539874384	0.999925616758902
Traf1	58.8456262264166	0.182771175999356	0.687510666215645	0.265844858822929	0.79035869353978	0.999925616758902
Rxra	200.06250025565	0.205451259032287	0.494710735463553	0.415295736082572	0.677925422247476	0.999925616758902
Dapk3	150.7090586387	-0.370348354867407	0.470247081285936	-0.787561198369702	0.430953418427583	0.999925616758902
Ap3m2	22.7651462189438	0.466300661555143	0.944183349327888	0.493866643472453	0.621400363435162	0.999925616758902
Sirt2	41.2519491265613	-0.139664604008479	0.728790547540438	-0.191638879620252	0.848025085390675	0.999925616758902
Inhbc	19.3633909580011	1.28948031264313	1.20078423150316	1.07386512814958	0.282883134667696	0.999925616758902
Slit3	85.3487508653591	-0.872474063973698	0.553961493482128	-1.5749724019434	0.115262814958525	0.999925616758902
Dcakd	584.490442126298	0.142736230514894	0.361105197671219	0.395276034339593	0.692639184189447	0.999925616758902
Vps35l	964.061568586055	0.173386216619471	0.342457898243428	0.506299365582814	0.612646508314625	0.999925616758902
Cyhr1	41.1794750719611	0.531044181327934	0.712118122174838	0.745724852087885	0.455833643327372	0.999925616758902
Taf10	30.6002741734401	-0.174896057639171	0.805215505633819	-0.217204035957433	0.828049339526754	0.999925616758902
Hagh	55.5447757890415	-0.10939260512238	0.686825539886221	-0.159272768366334	0.873453974560557	0.999925616758902
Ogfod3	147.076823608035	-0.0061075685146432	0.462453063387705	-0.013206893841079	0.989462729630972	0.999925616758902
Syn1	47.9476488248256	-9.45792759068965	2.75703030463282	-3.43047647129481	0.000602522223816353	0.0317230057560372
Glyatl3	7.60523829450188	-1.60605889634339	1.52330668382319	-1.05432406579646	0.291734574243205	0.999925616758902
Fundc2	14.7851338513587	-2.98707670320916	1.19743621169777	-2.49456018953526	0.0126113335880305	0.439586715667972
Rab5if	284.960441889822	0.313234788526623	0.433005823446649	0.723396249115844	0.469436475003284	0.999925616758902
H1f5	131.288581986917	-0.656938973854525	0.741861156459846	-0.885528199089748	0.375871817554206	0.999925616758902
Pop4	169.686343462239	0.28292619847097	0.454401318927556	0.622635073196334	0.53352435765805	0.999925616758902
Carnmt1	1586.41466175633	-0.427621443631079	0.341520413944569	-1.25211093150199	0.210529444957383	0.999925616758902
Iqcm	30.7844765340907	-0.473304759271422	0.94325636631168	-0.501777434190175	0.615824088183003	0.999925616758902
Clcc1	237.498571586145	0.0894260479349253	0.408756741359663	0.218775713979576	0.826824766040312	0.999925616758902
Ilf3	1228.69028791036	0.0493746948698781	0.341964934610379	0.144385256710995	0.885196258259675	0.999925616758902
Tpd52l2	766.24301104845	-0.0484983457218383	0.345260004344178	-0.140469052631686	0.888289402452296	0.999925616758902
Arhgap25	21.2824310103788	0.667447548233558	0.939868822843046	0.710149684734269	0.477611318529874	0.999925616758902
Banf1	63.9284140690038	-0.31384824618458	0.607074785449482	-0.51698448643721	0.605166988420429	0.999925616758902
Tbc1d23	809.598106427374	-0.279443873471393	0.360112509090339	-0.775990465250099	0.437754615629227	0.999925616758902
4930473A02Rik	27.5125322357728	0.0663333527246415	0.866681808663037	0.0765371466916663	0.938991761847035	0.999925616758902
Pard3	4629.51336910326	-0.189459033405591	0.344978702587904	-0.549190520992569	0.582874708830973	0.999925616758902
Rorc	12.045735177703	1.48126451408461	1.28070966624368	1.15659665350161	0.247437190153039	0.999925616758902
1700123J17Rik	59.5792886821424	1.40531875872214	0.775261041949839	1.81270395735049	0.0698774938052922	0.999925616758902
Evi5l	57.2190654811911	-0.197990341467806	0.660647643733498	-0.299691285280167	0.76441264658831	0.999925616758902
Pex5l	8.9616553188257	-0.985253062470543	1.46004757766893	-0.674808874409128	0.499797201432652	0.999925616758902
Mtmr1	21.2887274430153	-6.97189594079334	1.672692187911	-4.16806869260293	3.07191367533635e-05	0.00209307131779253
Mtor	811.47416163878	-0.101904351016088	0.341648948051608	-0.298272105321088	0.765495492582635	0.999925616758902
Zfp758	67.1806672560932	-0.477153933322979	0.599404399330026	-0.796046765516418	0.426004854134154	0.999925616758902
Plekhh2	71.1813201259492	-1.19725838845409	0.572944995658928	-2.08965676901873	0.0366486430469295	0.930615964587967
Adgrl3	256.116622545468	0.652919311953037	0.426353925020732	1.53140213713592	0.125670036242788	0.999925616758902
Golga5	203.898307854413	0.0125775841679475	0.429108064981955	0.0293109945823935	0.976616558262075	0.999925616758902
Plekhb1	112.29418344447	-0.191386807443084	0.51280036251182	-0.373218939443852	0.708985501279255	0.999925616758902
Nufip1	903.294498549306	0.159572278532797	0.336623622246726	0.474037672899376	0.635473042805945	0.999925616758902
Smap1	504.370857191221	0.062121509592252	0.382697358548971	0.162325420347271	0.871049597601022	0.999925616758902
Acox2	40.5587910074348	0.744314374269102	0.746545884798514	0.997010886303373	0.318759225833575	0.999925616758902
Hars2	187.249188567125	-0.325058297613851	0.433610727144926	-0.749654649353743	0.453462727702375	0.999925616758902
Gpa33	74.6158587487244	-1.25202364800947	0.680148788883504	-1.84080846496062	0.0656496318986983	0.999925616758902
Sdhb	330.421603473716	0.35743436177097	0.408156253650593	0.875729230102538	0.381177250912932	0.999925616758902
Gmpr	72.1887200330085	-0.235533495840096	0.605533573845371	-0.388968516385256	0.69729943632568	0.999925616758902
Me1	417.267272074029	0.287587890846684	0.405391900368457	0.709407096158799	0.478071885424941	0.999925616758902
Klk11	7.31128189813755	0.523314497458535	1.53781409579215	0.340297633433362	0.73363239917531	0.999925616758902
Magt1	160.870408692947	-7.04045615075341	0.774488499489061	-9.09045925846295	9.862158522554e-20	7.42521915163091e-17
Mcam	231.553322452202	-0.10807601024185	0.412637049676336	-0.261915429859299	0.793386643461276	0.999925616758902
Pbld1	8.32951648805899	-0.162039239409395	1.51446753246014	-0.106994198248789	0.914793582461138	0.999925616758902
Tab2	1223.01490326499	-0.23967071173301	0.335042527570094	-0.715344148909182	0.474396414561823	0.999925616758902
Mettl27	337.962289456669	0.43866289473161	0.38903267896007	1.12757338510535	0.259500132045732	0.999925616758902
Trmt1	393.143279402576	-0.16193468123528	0.457023294167522	-0.354324786727223	0.723095494016831	0.999925616758902
Vps37c	270.848798596298	0.108583689762348	0.413182044021704	0.26279866546341	0.792705764200012	0.999925616758902
Sec23a	695.113840575301	-0.229820172934206	0.344008206663479	-0.668065960295604	0.504091489128901	0.999925616758902
Rara	324.553020086277	0.622618168009877	0.480803807924439	1.29495265584029	0.195336562199508	0.999925616758902
Med1	1143.20603770292	-0.207313235338079	0.351619766727984	-0.589594940202716	0.555462244733104	0.999925616758902
Ap5b1	23.1221816322558	-0.503862771821353	0.894896783905169	-0.563040096783661	0.573407580601956	0.999925616758902
Bag5	27.1034356409563	0.61838898334586	0.871485277222838	0.709580528217849	0.477964297992269	0.999925616758902
Pdcd2l	499.560653292534	-0.0219976947218511	0.368899811486138	-0.0596305393413781	0.952449894762693	0.999925616758902
Ctcf	878.880101424633	-0.280567748093957	0.371515154678543	-0.755198662990535	0.450129790770239	0.999925616758902
Mnd1	580.041478242479	0.138531737184248	0.394905569771071	0.350797121612024	0.725740556773956	0.999925616758902
Lix1	20.5609035411198	0.767194300389973	0.954589445239256	0.803690323851932	0.421575843740937	0.999925616758902
Ctnnbl1	27.2037209273648	0.258566726085966	0.849024778556391	0.304545559348233	0.760712288659037	0.999925616758902
Snph	27.8296237732151	-0.220365695026346	0.838474189461969	-0.262817505650054	0.792691242170425	0.999925616758902
Ppm1m	23.4332484502423	-0.52709415133655	0.892511227673927	-0.590574252729872	0.5548057205507	0.999925616758902
Prkar1a	622.379571013902	-0.00334893117664703	0.359520428793563	-0.00931499550077023	0.992567816386841	0.999925616758902
Slc27a3	43.4589697030124	0.110956600486367	0.716359369233234	0.154889578124916	0.876908369942718	0.999925616758902
Impdh2	201.444993130306	-0.418735359471995	0.43107415203965	-0.971376635529471	0.33136075900517	0.999925616758902
Tiprl	455.409582190029	-0.118945804703673	0.436988868458163	-0.272194129620171	0.785472755379238	0.999925616758902
Uaca	541.892509513493	0.00047161953425695	0.352340278099395	0.00133853426239252	0.998932004496848	0.999925616758902
Smim31	11.11327781501	0.345992008876219	1.24955251951344	0.276892730375946	0.781862474763564	0.999925616758902
Calca	48.696203063204	-0.592859428779739	0.735310482431904	-0.806270878689184	0.420086677945281	0.999925616758902
Phf3	34.438172897081	-0.652470829039646	0.763349188427727	-0.854747524371569	0.392690934603641	0.999925616758902
9330020H09Rik	59.5136375872745	1.86246468862206	0.745869602415859	2.49703793074495	0.012523556006515	0.437539921916713
Ube2q2	770.3171802601	-0.353758468767666	0.360063989516916	-0.982487777359493	0.325859601541103	0.999925616758902
Rfx3	1085.26331830398	-0.63990680370268	0.388923473219335	-1.6453283171772	0.0999021232587092	0.999925616758902
Bri3	275.378490500798	0.0105648178580219	0.421366025396892	0.0250727804835967	0.979996911382371	0.999925616758902
Fbxo27	57.8583890953687	0.201547080381828	0.616565760664845	0.326886592217671	0.74375366236779	0.999925616758902
Eps15l1	1706.24140853668	-0.31493893924314	0.324326419356528	-0.971055456622951	0.33152066348759	0.999925616758902
Tmprss15	6.18248231451245	-1.22607982099954	1.98629422645024	-0.617269991863544	0.537056656445357	0.999925616758902
Max	986.948499268552	-0.221454525252372	0.37027577309412	-0.598079975370361	0.549786570944301	0.999925616758902
Ttc8	125.548473905223	-0.28225594502067	0.52342230287574	-0.53925089448792	0.589713747017024	0.999925616758902
Vti1b	310.108841107505	-0.000723383923945169	0.408520089773623	-0.00177074259517084	0.998587152560495	0.999925616758902
Cpsf3	484.706644961937	0.0293317199878144	0.359813632190224	0.0815192015079281	0.935029055102564	0.999925616758902
Nlgn1	22.1324326168752	0.0298118854863448	1.09751879441973	0.0271629840308171	0.978329739269017	0.999925616758902
Casq2	41.266706833755	0.915045986894665	0.852843276533989	1.07293568709772	0.283299972736114	0.999925616758902
Pidd1	147.935916255512	-0.53129898457224	0.455821356513347	-1.16558598446601	0.243781877174663	0.999925616758902
Asb4	18.5210128860742	-0.00187202227148791	1.03466787201725	-0.00180929776802492	0.998556390032621	0.999925616758902
Orc4	1957.89843015305	-0.653958748088764	0.40056191004329	-1.63260342956246	0.102552429476512	0.999925616758902
Mapkbp1	145.417837505325	0.00600465142871703	0.464668360241719	0.0129224452157522	0.989689667428365	0.999925616758902
Mospd1	19.9034033978233	-6.87504043849955	1.68344229307018	-4.08391809258943	4.42826449633156e-05	0.00296359141270048
Dclk1	31.3084378763074	-0.591326765461256	0.826049849336771	-0.715848766192533	0.474084736817162	0.999925616758902
Gpcpd1	347.35846371783	-0.207007136725262	0.44049300037366	-0.469944213755185	0.6383948746065	0.999925616758902
Sinhcaf	1181.10724005253	-0.0606412386879586	0.3490971933396	-0.173708754595936	0.862094356958947	0.999925616758902
Acbd5	376.795295276916	-0.342562610703879	0.38704349936078	-0.885075220923842	0.376116062845393	0.999925616758902
Myo7a	5.26970200660827	-0.586085745663508	1.76248800147853	-0.332533183302155	0.739486687247664	0.999925616758902
4930548K13Rik	1.78975997700857	1.13071149503723	3.38577505453651	0.333959426371879	0.738410175677984	NA
Luc7l2	2898.29431156016	-0.575244407086757	0.375364676634374	-1.53249477879635	0.125400385045946	0.999925616758902
Dnah8	365.856080722523	-0.430307599769802	0.387231455872263	-1.11124133446367	0.266464483692274	0.999925616758902
Evc	50.4812760846946	-0.990240660394167	0.652318819217157	-1.51803172194625	0.129006401946047	0.999925616758902
Shroom2	78.5617185862927	-8.83093771071481	1.46008639015024	-6.04822959126831	1.46446163651365e-09	2.06092180585257e-07
1500009C09Rik	1.93627166152686	1.79662420380683	2.97348217200456	0.604215562723768	0.545700335417057	NA
Kmt2e	787.460453722469	-0.180848179278867	0.356547182904062	-0.50722088954922	0.611999839365847	0.999925616758902
Setd5	2552.58617636744	-0.747560978587308	0.37669137169325	-1.98454500093001	0.0471951166299372	0.999925616758902
Pcyox1	125.707696253496	-0.673413897543937	0.485388012603897	-1.38737232905972	0.165328258166123	0.999925616758902
Arpp21	8.30840303645219	-0.295962683405952	1.67690398732433	-0.176493517603348	0.859906240949585	0.999925616758902
Smim4	158.818596256029	0.496673121973589	0.462852367930876	1.07307028414677	0.283239582560459	0.999925616758902
Smc6	1112.68614955479	-0.0799103815884709	0.337468806555204	-0.236793386636756	0.812817082371145	0.999925616758902
Nsmf	5.66117306371371	-1.18022165895367	1.74370804327481	-0.676845910934225	0.498503725276354	0.999925616758902
Hmbs	228.130501591527	0.282951090565197	0.418448002564427	0.676191758190153	0.498918904648439	0.999925616758902
Slc35b1	211.446584525895	0.138911508407285	0.448095293980172	0.310004390301478	0.756557617741579	0.999925616758902
Synj2	164.945856426636	0.520838184733425	0.491336972588977	1.06004272788388	0.289125161175938	0.999925616758902
Suds3	401.108928448445	-0.224180742548497	0.399112506635773	-0.56169811474508	0.574321719039941	0.999925616758902
Ptk2b	151.137073915352	0.0579290713474367	0.450748701374345	0.128517444799751	0.897739493747034	0.999925616758902
Gfm2	428.331351942545	-0.130547133468051	0.365504791891028	-0.357169417102943	0.720964979535516	0.999925616758902
Rlim	271.025934672928	-8.1234759229849	0.778069345090247	-10.4405551693373	1.61861310048125e-25	1.87485200515744e-22
Ddt	79.3078572959418	-0.12652941828681	0.587976319037843	-0.215194752220397	0.829615482210354	0.999925616758902
Epha3	27.7234273384817	-1.34356896358868	0.995417801173416	-1.34975380388502	0.177094967503332	0.999925616758902
Gatad2a	2194.07095827037	-0.142957107282338	0.331032487286892	-0.431852198115053	0.665848839069299	0.999925616758902
Shc1	263.870062496739	0.0960691248486185	0.396767022580328	0.242129812663977	0.808679578213417	0.999925616758902
Anks1b	150.219890852866	-0.543834656737834	0.534148892132291	-1.01813308002358	0.308614716549641	0.999925616758902
Cdk6	2991.59634313218	0.228463290795861	0.339379103872403	0.673180193444544	0.500832660357606	0.999925616758902
Kdm1a	1866.43396678109	-0.129847283590952	0.329581397623733	-0.393976372838835	0.693598483173877	0.999925616758902
Scaf4	1184.20255164086	0.0075443829153324	0.329244498015069	0.0229142262386025	0.981718692478069	0.999925616758902
Plcxd2	46.8876863735853	0.194488119758285	0.676367487336149	0.287548002232145	0.773692752565548	0.999925616758902
Morc2a	1209.85861916933	-0.234208249167143	0.347080682981633	-0.674794826249483	0.499806127904972	0.999925616758902
Atp6v1c2	36.2817854600464	-0.764484985077845	0.765264093654825	-0.998981908881601	0.317803455158922	0.999925616758902
Map1a	41.9908529749974	0.876764542866883	0.724109354670316	1.21081786502547	0.225965216737465	0.999925616758902
Runx2	13.2227340017442	1.21052750334865	1.32555091939994	0.913225954304829	0.361123716307778	0.999925616758902
Ackr3	40.6107096720129	0.479729410033939	0.801886967741949	0.598250662914276	0.549672691267017	0.999925616758902
Socs1	5.67030582494305	0.98086385164356	1.72099090081029	0.569941335065598	0.568717488169069	0.999925616758902
Sort1	169.325397228109	-0.419312928981295	0.539196116422287	-0.777663110342022	0.436767645068688	0.999925616758902
Rangrf	27.1390083045783	-0.144823237934504	0.879672859900179	-0.164633063649296	0.869232805274269	0.999925616758902
Phyhd1	170.751590600512	0.44727438503054	0.498414930446102	0.897393632711226	0.369508908977271	0.999925616758902
Slc4a9	17.6141469748866	0.407928075241342	1.01893168936847	0.400348796192778	0.688899632259342	0.999925616758902
Specc1	484.04019788499	-0.187840190319568	0.406192758936002	-0.462441011532566	0.643765094884619	0.999925616758902
Gtf2a2	548.353068638381	-0.016826666703918	0.367027950737608	-0.0458457364625823	0.963433204687036	0.999925616758902
Deaf1	1034.38452572713	-0.355504166835508	0.345502557649264	-1.028948003321	0.303504109332191	0.999925616758902
Mtarc1	5.3253257522117	-0.42189946220567	1.75729738902552	-0.240084270790175	0.810264927748243	0.999925616758902
Set	1339.51942449976	-0.179599015086176	0.338019955038038	-0.531326664030723	0.595192431169165	0.999925616758902
Glra3	15.3529852435375	-0.509434920099532	1.21592804171073	-0.41896798381489	0.675239530956964	0.999925616758902
Dnhd1	54.9128374156872	0.00191552573249131	0.641500542599488	0.00298600796926722	0.997617513883359	0.999925616758902
Pgpep1l	315.915334349051	0.265555774178641	0.525570248944834	0.505271701949999	0.613368015472193	0.999925616758902
Notch3	99.8272985519072	-0.693244406615918	0.55717694703819	-1.24420870300006	0.213422761517494	0.999925616758902
Gtsf1l	113.176400571021	-0.211346316352388	0.513771322448065	-0.411362618188469	0.680806660288679	0.999925616758902
Rnf212	2.94227272140515	1.10603798395545	2.59340056609685	0.426481739232467	0.669756851368339	NA
Tceal8	13.9002977093883	-7.70154573217006	1.88781576889302	-4.07960663274156	4.51119731015097e-05	0.00300573491576342
Gm5087	6.90044721967248	-0.23154070658767	1.60137445520974	-0.144588734904819	0.885035592007882	0.999925616758902
Slco6b1	8.01511011803269	-1.3145647070005	1.74444571159642	-0.753571577643127	0.451106516326177	0.999925616758902
Ranbp3	959.021276447062	0.0502016538825098	0.375651060026078	0.133639058223407	0.893687997201059	0.999925616758902
Parp6	145.381555708245	-0.110531926457547	0.476617327152978	-0.231909165195058	0.816608565779557	0.999925616758902
Gng10	23.1794580032564	0.678267060599915	0.90157982803585	0.752309489973355	0.451864962175535	0.999925616758902
Mrps18b	124.682913762563	0.370080943909562	0.498205397220333	0.742828050387203	0.457585790584793	0.999925616758902
D16Ertd472e	1283.33750525262	0.432897145313764	0.384332977861757	1.12635961587839	0.260013333146556	0.999925616758902
2310039H08Rik	71.7496060823445	-0.617564515327684	0.666341206625731	-0.926799227163144	0.354030786309856	0.999925616758902
Rps10	1057.09209450743	-0.00391253450933408	0.340398437345909	-0.0114939849308362	0.990829328807507	0.999925616758902
Arih1	2576.81311060902	-0.449217340994332	0.34461305061821	-1.30354129127864	0.192390029032591	0.999925616758902
Dancr	45.174851220007	-0.0418269394156943	0.921951943832879	-0.0453678086970618	0.963814139494672	0.999925616758902
9530026P05Rik	97.5134733499863	-1.38503413061215	0.619046108193801	-2.23736828691692	0.0252622794664519	0.725953061461514
Itgal	3.65331649086814	-0.439060702878771	2.05678780758998	-0.213469129512799	0.830961065260693	0.999925616758902
Sirt6	154.054952406513	0.552729380614673	0.468888824415973	1.17880689799576	0.238475076961696	0.999925616758902
Rgs12	208.078925296277	0.0069207370639156	0.45261878508934	0.0152904326817756	0.987800475206459	0.999925616758902
Hfe	2.08857424539361	-0.563827906585958	2.85785934863362	-0.19729029241958	0.843600375582737	NA
Tdrd7	24.4148679082857	-0.338139141728749	0.886762771679844	-0.381318603495491	0.702966851014619	0.999925616758902
Ak2	798.637126170342	0.142072782012009	0.384446708043156	0.369551303313696	0.711716840533711	0.999925616758902
Znhit1	64.2967690045896	-0.354780347867316	0.595779561624904	-0.595489289527998	0.551516456343704	0.999925616758902
Prx	177.483180166263	0.408919710350326	0.444239301334609	0.920494222644925	0.357314550731676	0.999925616758902
Alas2	41.527727622516	-9.27283629272026	1.65284383219831	-5.61023135524379	2.02056307721813e-08	2.34043375513466e-06
Fiz1	332.111691513109	0.343085502996573	0.391745238808375	0.875787294927139	0.381145678225278	0.999925616758902
Serpinh1	144.325669763295	-0.143212098634666	0.46801357997793	-0.305999878553565	0.759604738245548	0.999925616758902
Myh3	8.60586636627059	0.419264763377606	1.46117485824093	0.286936748885995	0.774160751517718	0.999925616758902
Grm5	28.156225347471	-1.21350819370936	1.24981014316918	-0.970954028771311	0.331571171463701	0.999925616758902
Vill	29.9973499520412	0.462615802277618	0.905826565645805	0.510711233057951	0.609553273868107	0.999925616758902
1700123O12Rik	72.9637081260671	-0.00269452482559504	0.607098828252633	-0.00443836275116935	0.996458710512285	0.999925616758902
Wnk1	1847.19095297081	-0.384324410358444	0.372916626773164	-1.03059070785873	0.302732795402959	0.999925616758902
Tex14	760.563480101613	-0.0418663659807602	0.458634742915243	-0.0912847677318183	0.927266321041165	0.999925616758902
Zbtb37	306.791185240469	-0.120220390884953	0.410095060676549	-0.293152496610471	0.769405591924135	0.999925616758902
Egfem1	24.1328646845334	-0.780178693350531	1.17281110728248	-0.665221098697028	0.50590908755103	0.999925616758902
Eya1	2219.62454188935	0.252917387010496	0.446684946309588	0.566209784099608	0.571251179565951	0.999925616758902
Adgrg2	6.22755945671529	-6.53656895184035	2.24288821761567	-2.91435342185226	0.00356426143483702	0.150546214103533
Nkain3	60.8936425035351	0.455649555502339	0.731381541157203	0.622998434963786	0.533285550290855	0.999925616758902
Cd2bp2	394.385144688034	-0.0813392241107463	0.379154509914799	-0.214527908764752	0.830135405485659	0.999925616758902
Sapcd2	59.3635686941071	0.0239964916004423	0.664223665793831	0.0361271252986198	0.971180993580869	0.999925616758902
Kcng2	3.19605142179247	1.25070244198011	2.3991868366293	0.521302644248111	0.602155959249001	NA
Tecr	1158.32007890792	-0.310151541322819	0.352663513402161	-0.879454577908479	0.379154850846821	0.999925616758902
Tfg	453.281658603238	0.012925088313128	0.365650259634414	0.0353482268166604	0.971802067899392	0.999925616758902
Gm12530	5.70929765392662	0.134219043721986	1.85496634921951	0.0723565922252226	0.942318128590148	0.999925616758902
Trpm3	171.93038224919	-0.168070431888925	0.475546551817223	-0.353425823921278	0.723769228716638	0.999925616758902
Trpc4	9.25851080134413	-0.923213581979629	1.49974895782784	-0.615578745470017	0.538172582765484	0.999925616758902
Mtarc2	699.291028181313	0.371881954280479	0.362139171435714	1.02690342170425	0.304465942949909	0.999925616758902
Itih5	6.98685131375928	-0.881516194910192	1.61649687343719	-0.545325023138342	0.585529996931788	0.999925616758902
Adcy4	10.6859156977348	-0.467173088142723	1.26015110892855	-0.37072783163278	0.710840258557834	0.999925616758902
Mical1	114.132059856921	-0.0701589298825815	0.537781147849663	-0.130460002480776	0.896202497035488	0.999925616758902
Zc3hav1l	196.40504662432	-0.152467364739696	0.486114908293244	-0.313644700334353	0.753790905421475	0.999925616758902
Wnk2	285.459418280718	-0.276639475393145	0.448146531988485	-0.61729692332028	0.537038895815309	0.999925616758902
Sec22a	470.790147922896	-0.260519629274794	0.436343765592029	-0.597051338458617	0.550473105170446	0.999925616758902
Ahsa2	101.555774597552	-0.114510332180866	0.582908536992658	-0.196446483305337	0.8442607165633	0.999925616758902
Tfeb	1391.53804335538	0.216553542288885	0.378384691868596	0.572310526674501	0.567111619432594	0.999925616758902
Tgm1	355.284774784959	0.74054584471278	0.423146737942508	1.75009229260181	0.0801023894972062	0.999925616758902
D7Ertd443e	3.7215916777536	0.847009897580919	2.14743442364874	0.394428760316579	0.693264513606679	0.999925616758902
Tlcd2	11.8688537829805	-0.703172060084496	1.23442504500016	-0.569635283189193	0.568925092477465	0.999925616758902
Cbwd1	474.479496538655	-0.0864060250148076	0.387729827054772	-0.222851116900536	0.823651382679555	0.999925616758902
Lrch2	22.3855119639987	-5.66643449006262	1.39526884085931	-4.06117754810092	4.88258207463439e-05	0.00319706068841591
Zdhhc6	306.269994042285	-0.0350502623625217	0.407756608578925	-0.0859587842970237	0.931499181272865	0.999925616758902
Cbx3	1072.5200132105	-0.265790904897238	0.356348197419068	-0.745874138896418	0.455743448728266	0.999925616758902
Fndc4	2.66607120504951	0.911367032588667	2.61499957805582	0.34851517385951	0.727453320194918	NA
Slc25a28	311.216767850955	0.282037865056594	0.397267231469518	0.709944950690539	0.477738274056234	0.999925616758902
Gbp4	11.4595482325445	0.25278679049242	1.26152827116687	0.200381391578804	0.841182311724043	0.999925616758902
Cdkl3	127.934558220542	0.543862747302458	0.501230080621518	1.08505608168623	0.277896817260502	0.999925616758902
Etfrf1	226.139376563471	0.16869495843262	0.478350273872338	0.35265989724852	0.724343427376029	0.999925616758902
Gm10549	3.00785777775595	-1.22119484622415	2.26859815060771	-0.538303729947509	0.590367376696634	NA
Atn1	36.7889951261464	0.323682072332281	0.736329319109181	0.43958873282932	0.66023500264217	0.999925616758902
Zfp111	363.76064546195	0.200489576208841	0.419986539213248	0.477371433342634	0.633097652395716	0.999925616758902
Sema3b	52.5052784038668	0.76780163151165	0.722352138936303	1.06291874852378	0.287818799889214	0.999925616758902
Rbm43	44.874995911396	0.84047656831947	0.692902708488769	1.2129791932154	0.225137775634059	0.999925616758902
S100a3	1.99395867080662	1.26509356794948	2.92731243061387	0.432168959732182	0.665618617643113	NA
Kif18b	594.287595466079	-0.0178475827915593	0.356779493815426	-0.0500241272296677	0.960103161639204	0.999925616758902
Hsh2d	18.6691011744958	-0.277885051665693	1.01762320825584	-0.273072635737126	0.784797381111813	0.999925616758902
Sgsm2	182.629218342476	0.156508155206424	0.457465137024817	0.342120398997604	0.732260286546081	0.999925616758902
Sem1	1122.55515742588	-0.386542766818597	0.397814763391415	-0.971665213033516	0.331217128238141	0.999925616758902
Shd	3.69241279766144	-1.10259727578732	2.28588643991256	-0.482349978780879	0.629557348847675	0.999925616758902
Gjb5	109.687696705036	0.895999433482764	0.532056991437148	1.68402905685454	0.0921760533499733	0.999925616758902
Rnps1	898.277588356579	0.280467523752012	0.346516807213362	0.80939082293725	0.418290379196678	0.999925616758902
Gpr83	13.1135140449381	0.433640552985931	1.36331002706719	0.318079192829526	0.750424866352823	0.999925616758902
Rab23	444.288255404573	0.00976533870032904	0.382715767843257	0.0255159037615834	0.979643463250031	0.999925616758902
Ext2	814.181353344232	0.465854188575333	0.355064820682872	1.31202575259184	0.189511445577091	0.999925616758902
Scin	2.71931825354744	-0.413411128404092	2.40421217892243	-0.171952846769699	0.863474599561921	NA
Clec11a	15.5599038954767	1.80689822490659	1.11920299971229	1.61445084168921	0.106429671412608	0.999925616758902
Map7d2	54.0020427758919	-9.6294374301155	2.60082678987164	-3.70245241536855	0.000213525417837135	0.0123664066991984
Ola1	1045.13355266856	-0.250053867292328	0.354134712345685	-0.706098155800781	0.480127098511813	0.999925616758902
Lrrc46	10.1575998529877	-0.905254161519025	1.41800521781826	-0.638399739397186	0.523213500548139	0.999925616758902
Tmigd3	2.28270715063457	2.08005137167624	2.78812554357083	0.74603935123103	0.45564364411203	NA
Slc25a51	120.361651957199	0.639948535887447	0.490197631558866	1.30549087691909	0.191725751662321	0.999925616758902
6720489N17Rik	216.794574692952	-0.381154327882727	0.446031522558226	-0.85454571842054	0.392802689139319	0.999925616758902
Zfp703	1.69493544680213	0.961877910292623	3.1257399541266	0.307728065804947	0.758289261934857	NA
Slc35g2	11.5681544403816	2.29359396752105	1.32042093983845	1.7370172634506	0.0823841237381601	0.999925616758902
Clasp2	2281.25415855518	-0.275444642194469	0.343656374002303	-0.801511809563072	0.422835410054892	0.999925616758902
Pak6	21.4690647602292	1.26882381970297	0.950572437883213	1.33479971555714	0.181941906624249	0.999925616758902
Smim19	209.211956823615	-0.161621685592862	0.481483505237978	-0.335674397636901	0.737116414417626	0.999925616758902
Heph	3.74338762686359	-5.74816715982996	2.61320080806438	-2.19966530780605	0.0278306499097298	0.778947818477158
Sh3d19	509.01424675495	-0.546838330488071	0.411564050609432	-1.32868342042588	0.183952437076036	0.999925616758902
Dab2	218.502137638768	0.555886959157191	0.418753216707521	1.32748104845115	0.184349604936258	0.999925616758902
Arhgap44	1463.84170058727	-0.214643376183632	0.342396761173616	-0.62688494905124	0.530734653859821	0.999925616758902
Ppp1r32	3.5402146916044	0.758102878321181	2.13391215354995	0.355264333191978	0.722391572900057	0.999925616758902
Tead3	70.3040871681084	0.61088100530724	0.647056455112228	0.944092282027055	0.345122492972398	0.999925616758902
Gps1	106.608685837597	0.103413984348863	0.50147630457797	0.206219084341171	0.836619781074643	0.999925616758902
Cdh16	13.309745943131	1.14642359879434	1.21552917865847	0.943147740854396	0.345605339356773	0.999925616758902
Shmt2	309.901495564484	-0.018897133756325	0.399836166396282	-0.0472621922289936	0.962304260621515	0.999925616758902
Ncor1	3389.67155715395	-0.243128882277179	0.32671755297819	-0.744156168105877	0.456782001963383	0.999925616758902
Dhrs3	50.7705080326436	-0.196860667351051	0.706329156820102	-0.278709530040242	0.780467748298721	0.999925616758902
Rs1	1.73165505648993	-4.72148530630189	3.79118064275584	-1.24538653026826	0.212989702140471	NA
Rps7	1773.83206595488	0.316849526425928	0.376257189240711	0.842108896484694	0.399727001947016	0.999925616758902
D030068K23Rik	79.5569681171091	-0.343849454667649	0.581479862880365	-0.591335103101229	0.554295913851125	0.999925616758902
4930547E08Rik	7.64310716009662	0.74078319397066	1.60228783707661	0.462328413677673	0.643845826599919	0.999925616758902
Mpig6b	3.99164497728537	0.213042778195974	2.06274977820446	0.103280960418485	0.917739986186301	0.999925616758902
Lgi1	71.8317141038666	0.260746351103219	0.626618506873999	0.416116581688594	0.677324696889728	0.999925616758902
Cep131	103.554756268692	-0.00237411560282427	0.587845429772608	-0.00403867323378295	0.996777613740633	0.999925616758902
Masp1	37.1595344561959	0.399389214302616	2.58640173908869	0.154418862416687	0.8772794819763	0.999925616758902
Mapkapk2	291.916816908509	0.432952696711681	0.388848443045354	1.11342273437156	0.265526915469387	0.999925616758902
Ppp2r5c	2305.53908055569	0.0163357396363946	0.378022502841958	0.0432136698571728	0.965531208298146	0.999925616758902
Tbc1d21	1.51139071916688	0.74991098183616	3.29901203362105	0.227313806131542	0.820179738345329	NA
Commd4	79.0503808442284	0.147417583767112	0.585310090104587	0.25186236536734	0.801147450075994	0.999925616758902
Utp23	235.42481062185	0.18509954339152	0.406203209745602	0.455682128921246	0.648618574841907	0.999925616758902
Ppcs	59.7377597843782	0.790977534786489	0.676764764175869	1.16876287989033	0.242499179831027	0.999925616758902
Mrpl19	274.134842479314	-0.0982690960325401	0.397426668822634	-0.24726346705333	0.804704330140647	0.999925616758902
Hormad1	145.953953848857	0.167315590747636	0.502822302581248	0.332752922630358	0.739320797247804	0.999925616758902
Tctn2	92.8001008787698	-0.258025050757723	0.563644457838161	-0.457779806347017	0.647110645129326	0.999925616758902
Ooep	182.684890013024	-0.728969773253299	0.437062556275806	-1.66788429433266	0.0953386980173979	0.999925616758902
U2surp	2493.66308056262	-0.163814864673408	0.344633738887474	-0.475330317925997	0.634551552781192	0.999925616758902
Plekhj1	75.9407004405247	0.198691706203037	0.587363989235965	0.338276962572208	0.73515448268645	0.999925616758902
Cux1	3126.56745377924	0.068844369333387	0.323804574639077	0.21261086076416	0.831630499459076	0.999925616758902
Gm45927	11.9853390183302	-0.160290299081067	1.29704347028626	-0.123581285248435	0.901646811090589	0.999925616758902
Mpv17	283.96806527151	-0.0208678638640986	0.410086942809471	-0.0508864381809735	0.959416012272987	0.999925616758902
Ankrd23	37.4915424379959	-0.809649830011901	0.814058499379888	-0.994584333470696	0.319938470202689	0.999925616758902
Hsf3	2.19129682267109	-5.03304898190741	3.17922123432826	-1.5831075005294	0.113396964347487	NA
Radil	80.7267941910349	-0.944590070426718	0.577638987099862	-1.63526024302688	0.10199450408104	0.999925616758902
Gm10653	12.9003666810423	0.224128123068594	1.26796143163211	0.17676257138208	0.8596948897523	0.999925616758902
Nanog	1399.1582168737	-0.399586822519238	0.372747752624656	-1.07200330439445	0.283718547951271	0.999925616758902
Nit1	53.943082423613	0.214939448031183	0.635668721216538	0.338131232286895	0.735264295277289	0.999925616758902
Rnf25	93.4537485177354	-0.0801376005630235	0.524782105798723	-0.152706427443926	0.878629791851662	0.999925616758902
Tmem33	625.774441406798	-0.111269994670527	0.391967456776738	-0.283875594125931	0.776505720476683	0.999925616758902
Osgin1	7.46254697686684	2.12387222192445	1.68914561456739	1.25736479058284	0.208621572685023	0.999925616758902
Nfix	91.0491017099583	0.792108637734961	0.5469890497692	1.44812521945218	0.147582033586976	0.999925616758902
Stk35	769.62731122288	-0.312546181973214	0.339702506977511	-0.920058508705399	0.357542185005194	0.999925616758902
Pex26	134.539733142296	-0.563682974584298	0.502034926751257	-1.12279633258183	0.261524003313387	0.999925616758902
Stard7	503.878195673736	-0.0946233494274383	0.377271152341139	-0.250809925010851	0.801961067752441	0.999925616758902
Stat5b	135.941192182506	-0.0569056496622531	0.587499271510118	-0.0968608003818998	0.922836939143338	0.999925616758902
Ubac1	400.950146566058	-0.11414163590329	0.424586221844645	-0.268830287067238	0.788060285295684	0.999925616758902
Stat5a	57.4114535193035	0.509819540969333	0.697549794779238	0.730871895863265	0.464857403691541	0.999925616758902
Eva1c	4.93168695362021	0.174733666714601	1.84275037527582	0.0948222119821556	0.924456043752521	0.999925616758902
Dab1	2105.03527398998	-0.194811166202153	0.50689513644057	-0.384322421339692	0.700739491859258	0.999925616758902
Gpx6	4.7028977023678	0.091811953129383	1.83817819605588	0.0499472539313007	0.960164421078794	0.999925616758902
Clba1	38.4125224798017	-0.118399902689465	0.743693281718598	-0.159205287448416	0.873507138214886	0.999925616758902
Mical3	1533.45292324383	-0.292600753588725	0.390471628549239	-0.749352148005878	0.453644984506932	0.999925616758902
Gm10516	5.22497987203972	1.57018575646289	1.85260511077257	0.847555556946563	0.396685534202992	0.999925616758902
Cilk1	655.413289582904	0.019914986211875	0.346413144010451	0.0574891182860954	0.9541555741233	0.999925616758902
Slc38a10	685.404403055159	-0.312138514096429	0.368880380246309	-0.846178140154833	0.397453374703029	0.999925616758902
Zfp451	1018.13873707277	-0.112075250361332	0.352174361730611	-0.318237959772501	0.75030444058047	0.999925616758902
Bloc1s4	33.9070995445557	0.563186189683488	0.763639340515838	0.737502849582181	0.460816610947255	0.999925616758902
Abhd17c	1020.26633886794	0.254554853064612	0.335121539184854	0.759589651216656	0.447499906976194	0.999925616758902
Acad10	95.2367583322892	-0.307803971514113	0.547879597020469	-0.561809516521589	0.574245807535484	0.999925616758902
Snx10	1143.65973282695	-0.612085861587095	0.367471084959031	-1.66567081503933	0.0957789979674683	0.999925616758902
Sh2d4a	99.5462763208367	-0.274719767103362	0.704963788490341	-0.389693444668507	0.696763244461335	0.999925616758902
Metrn	11.1777814821771	0.916597803123806	1.43506921155172	0.638713307863877	0.523009453793137	0.999925616758902
Rab43	112.453006901063	-0.628702921773825	0.509592289446094	-1.23373711650386	0.217300878405251	0.999925616758902
Abcb8	268.21558146802	0.0955759145386252	0.416034633360446	0.229730668734542	0.81830106198692	0.999925616758902
D14Ertd670e	7.67036882852729	1.09439186020202	1.54706461382011	0.707398935006136	0.47931859856642	0.999925616758902
Optn	910.056122681139	-0.756042628853334	0.372231241203434	-2.03111008739897	0.0422438284066842	0.999925616758902
Sidt2	147.350554668219	-0.537212656806459	0.48783538774765	-1.10121707096073	0.270802193714099	0.999925616758902
Pum1	7549.74252264291	-0.164014119364756	0.315786425551153	-0.519383057959177	0.603493643412109	0.999925616758902
Oxr1	2347.82275413659	-0.0967683103474185	0.32409997461724	-0.298575494989474	0.765263965171033	0.999925616758902
Gm11545	17.1810545520264	0.24451891855742	1.05143552617822	0.23255721579639	0.816105253261619	0.999925616758902
Zfat	741.387083488959	-0.164912548328366	0.34139827295471	-0.483050329754432	0.629060000584023	0.999925616758902
Mecp2	162.088861501329	-7.77289377723048	0.908362362944274	-8.55704077394423	1.15801585855854e-17	6.93542649133459e-15
Efcab12	396.295403844059	-0.423670848836471	0.369331345573812	-1.1471294107957	0.251328140174196	0.999925616758902
Gnb1l	1159.45764558014	-0.284795308578534	0.349583489731029	-0.814670363287625	0.415261022005841	0.999925616758902
Ap1b1	557.48448370208	0.0123287811864815	0.363401975810749	0.0339260158368044	0.972936147488068	0.999925616758902
Tbc1d4	871.239937394015	0.142341484495405	0.39251077791622	0.362643505615499	0.716871206652331	0.999925616758902
B4galnt1	3.09105662521922	2.57485246032126	2.4990128082969	1.03034784446585	0.302846747060181	NA
Oxtr	4.25125846106739	-0.510082792377782	1.92368404865237	-0.265159339827722	0.790886716176521	0.999925616758902
Prickle2	556.710023721131	-0.34300657480891	0.369872236735889	-0.927365021597544	0.353737045189937	0.999925616758902
Gm2381	2162.09526117796	-0.519426783595401	0.377806701901423	-1.37484798702943	0.169178577377996	0.999925616758902
Gpr161	44.9638133136748	0.0634818799167407	0.693614569313874	0.09152327924648	0.927076809697091	0.999925616758902
Carmil1	1073.71073683995	0.0246593462118223	0.352640491101497	0.069927721955006	0.944251188203201	0.999925616758902
Myo1b	1176.86897264466	-0.0555595711931064	0.333938411796691	-0.166376700704117	0.867860508540472	0.999925616758902
Rngtt	2899.06348165487	-0.251754798852624	0.348722405531334	-0.721934681739291	0.470334637137018	0.999925616758902
Larp4b	2630.51698104232	-0.274194906843096	0.331099022053752	-0.828135659061481	0.40759367679916	0.999925616758902
Sh2b3	200.474539820667	0.210922276210264	0.484350688502305	0.435474298307434	0.663218190767667	0.999925616758902
Ap4s1	168.935127498292	0.281288361209853	0.491282470113052	0.572559328536847	0.566943104457534	0.999925616758902
Ntng2	21.2981027253419	1.60047741270338	1.0766455832824	1.4865406384002	0.137136176047921	0.999925616758902
Stk26	8.07892401473684	-6.93316887058535	2.19350639882781	-3.16076984060333	0.00157352780604186	0.0740443178230571
LOC666331	2.45566370066411	-0.126735549692967	2.65923570269024	-0.0476586372410515	0.961988299319705	NA
Ubap2l	1425.64453893168	-0.395128456447788	0.384125845890512	-1.02864324459024	0.30364734894564	0.999925616758902
Tsen34	322.441941745761	-0.03271286666897	0.381855263992697	-0.0856682354641983	0.93173015369669	0.999925616758902
Nup98	3007.93834663389	-0.231925897090413	0.351256871760695	-0.660274334073157	0.509077797533129	0.999925616758902
Nbr1	726.816399436334	-0.153305497249227	0.341663454850963	-0.448703234345332	0.653645751149896	0.999925616758902
Fen1	158.042790134804	0.525462902695786	0.456067120054684	1.15216133676285	0.249254782100034	0.999925616758902
Xpo6	2091.53789658455	-0.184221836623614	0.321525904432972	-0.572961102305268	0.566671031385954	0.999925616758902
Mybl2	3350.08156435987	-0.145979995700313	0.339514686008971	-0.429966660400827	0.667219893496052	0.999925616758902
Vamp2	155.484949249628	-0.333267653304889	0.449957103144091	-0.740665390047562	0.458896349322735	0.999925616758902
Vamp1	22.0486973239236	-0.032012259728824	0.956365010684644	-0.033472847052306	0.973297518607438	0.999925616758902
Ahi1	143.373129383956	-0.0542108509924886	0.531245954791074	-0.102044731830115	0.918721169510892	0.999925616758902
Arpc4	376.388358652661	0.350726900957981	0.409203515166861	0.857096500783884	0.391391554894071	0.999925616758902
Vps8	1493.32743270644	-0.216877229250659	0.34051603769762	-0.636907532218047	0.524185076206638	0.999925616758902
Mapk10	76.6281994017452	1.1162904229302	0.757257011423668	1.4741235882802	0.140448318531476	0.999925616758902
Pccb	281.271148047616	-0.0703628111712335	0.439097000135586	-0.160244344984153	0.872688598464381	0.999925616758902
Bpgm	154.580747176457	-0.499746201820919	0.454417764179012	-1.09975058462734	0.271440808164208	0.999925616758902
2310057M21Rik	359.970256811221	0.377989361794707	0.374450654080959	1.00945039800353	0.312758678648869	0.999925616758902
Ubr7	749.385841736931	-0.0447664994115006	0.365937049691627	-0.122333880784209	0.902634600515946	0.999925616758902
Lbh	8.32693083533405	-1.2536166546293	1.47039286495493	-0.852572590977395	0.393896367662782	0.999925616758902
Hspa13	127.918170442597	-0.124397835573764	0.49696194579048	-0.250316622082389	0.802342503000142	0.999925616758902
Tspyl4	55.975653051281	0.290938574287827	0.657972106066447	0.442174632640803	0.658362841170169	0.999925616758902
Atp12a	2.22491566354509	1.47290063516025	2.79833287963418	0.526349329588265	0.59864551461943	NA
Cutc	37.8018684745569	-0.205690690352242	0.733244557042132	-0.280521264531423	0.779077613381862	0.999925616758902
Sprtn	264.573563962533	-0.357022700505678	0.428983647595116	-0.832252470477951	0.405266452496578	0.999925616758902
Prkd2	38.4942468913302	0.128332029555161	0.76806320107143	0.167085246860077	0.867302974131676	0.999925616758902
Proz	24.8121737487858	-0.644657337259247	0.876826149468509	-0.735216824509634	0.462207454139078	0.999925616758902
Ube2d2a	1137.24422993666	-0.196098570826804	0.361792244548758	-0.542019829837387	0.587804845375599	0.999925616758902
Polr3k	57.603040574558	-0.709855648812503	0.740284140500127	-0.958896199414637	0.337611039600248	0.999925616758902
Tsc22d4	231.007516151336	0.50054230293638	0.496252089061959	1.00864523085944	0.313144806984609	0.999925616758902
Asb3	688.060952406758	-0.501788083061672	0.396069595078546	-1.26691896903159	0.205184265282387	0.999925616758902
Wdr72	6.43290740642028	0.875623305027143	1.69305254057723	0.517186138079688	0.605026227661722	0.999925616758902
Eefsec	1809.68920368509	-0.709844102809587	0.353345420660622	-2.0089240196815	0.0445451921660747	0.999925616758902
Ccdc57	788.263479204607	-0.0278484446164875	0.374083727470155	-0.074444415972917	0.940656767991911	0.999925616758902
Arhgap4	13.0366379226294	-6.26698035252563	1.7919293748533	-3.49733669221126	0.000469928330671242	0.0252720742973127
Mtf2	3621.22365194903	-0.488444569860905	0.323158566620061	-1.51147028212677	0.130668674598684	0.999925616758902
Cxxc5	646.817841648699	-0.00190482220448319	0.429509066397279	-0.00443488241228719	0.996461487393615	0.999925616758902
Nmnat3	44.3277461031267	0.0826107102435274	0.72824276993862	0.113438421435327	0.909682980386697	0.999925616758902
St3gal6	88.8272058306145	-0.0982517019897583	0.538315306715663	-0.18251701328949	0.855177003926035	0.999925616758902
Rock1	1770.97469631363	-0.251928079005751	0.371866154573068	-0.677469772141495	0.498107942630375	0.999925616758902
Atpif1	482.885957186606	-1.08584406228672	0.533771204854986	-2.03428744827424	0.0419226219633189	0.999925616758902
Hyal1	61.5391264813112	0.459079883875938	0.675440237682132	0.679675059708221	0.496710231219739	0.999925616758902
Kitl	69.9808252515265	-1.0268616409627	0.727685030290335	-1.41113476053368	0.158204882197404	0.999925616758902
Krba1	332.380154961136	-0.681214882132936	0.379292240478224	-1.79601586701072	0.0724919935764107	0.999925616758902
Pik3cd	143.124596044108	0.297899545222536	0.522129808895844	0.570546902603605	0.568306819982216	0.999925616758902
Nfe2l1	457.983044582012	0.31788511413969	0.451672201026499	0.703796057001613	0.481559789596381	0.999925616758902
Lpp	3430.13227701653	0.306131578637737	0.384077118281518	0.797057580538686	0.425417590883741	0.999925616758902
Wac	3027.10158175318	-0.453630406721631	0.395467926520393	-1.14707255962068	0.251351633707413	0.999925616758902
Setdb1	794.007764105724	-0.222157717949024	0.383097736836004	-0.57989827813607	0.561983216965352	0.999925616758902
Chn2	179.131962004388	-0.588310847308031	0.458474617948374	-1.28319174993953	0.199424905637669	0.999925616758902
Rnpep	110.243777441661	0.194977072463167	0.54622271513473	0.356955262131627	0.721125297930492	0.999925616758902
Pcdh15	49.594091847978	-0.162656460872772	0.838265564525297	-0.194039297039337	0.846145112031565	0.999925616758902
Kcnt1	7.62868686900906	0.288166792740809	1.47004431686199	0.196025922100049	0.844589876689804	0.999925616758902
2810459M11Rik	2.05175015789609	1.89781757231953	2.90558468924865	0.653162022549852	0.513651830785939	NA
Gm10548	3.59200632372597	1.95467763788047	2.25690913686133	0.866086102428929	0.386442945874914	0.999925616758902
Yars2	341.882528929501	0.0547212747411597	0.42135611525428	0.129869421043377	0.896669737830465	0.999925616758902
Nudt12os	17.5122968311734	-0.290976316199639	1.01418528618119	-0.286906465873982	0.774183939486069	0.999925616758902
Fam49b	2572.82729983032	-0.375651953069554	0.319569779377749	-1.1754927321382	0.239797643168831	0.999925616758902
Cacna1g	5.74220416969092	0.622828341772866	1.71612282798129	0.362927601461669	0.716658967517543	0.999925616758902
Bcar1	259.879700142226	0.448036196799725	0.422925022927238	1.05937500150424	0.289429029872525	0.999925616758902
Crhr2	4.64727395676437	-0.104418400807397	1.86885268376368	-0.0558729972215409	0.955442982311917	0.999925616758902
Elavl4	524.714469601486	-0.537500531778655	0.406002937281835	-1.32388335753723	0.185541786208422	0.999925616758902
Gm19466	22.5803857967086	0.0160220411362145	0.917762798666297	0.0174577147379453	0.986071466451335	0.999925616758902
Gm4262	33.7064683779752	1.17375091617534	0.825941164757083	1.42110717598214	0.155285604151012	0.999925616758902
4930556M19Rik	242.326573653773	0.449389342685104	0.480733627891393	0.934799058381306	0.349891864950381	0.999925616758902
Kdm6a	357.454887922976	-6.65468785308816	0.625108420658726	-10.6456538308596	1.82697114068218e-26	2.75105314363923e-23
Mettl1	88.3770849092951	-0.0993155569917003	0.534833637350113	-0.185694298293894	0.852684499858765	0.999925616758902
Aanat	3.99985645778557	0.41923493229694	2.02266459452279	0.207268636348406	0.835800066841089	0.999925616758902
Dnajc2	794.712537099545	-0.299405221095029	0.386155532222676	-0.77534878076634	0.438133591934121	0.999925616758902
Mid1	65.9310158959025	-8.51064924088972	1.45012334717372	-5.8689140185743	4.38658833121195e-09	5.64557667447774e-07
Bcl11a	48.439089717156	-0.158218400499381	0.715659217869344	-0.221080643620336	0.825029641527235	0.999925616758902
Tpx2	1358.01274550251	-0.371704890128875	0.338520667205192	-1.09802716979631	0.272192625401778	0.999925616758902
1700001G11Rik	2.17760787625159	2.77467179521351	2.88583202511687	0.96148069986892	0.336310525123336	NA
Mad2l1bp	52.3604984118482	-0.313759997004839	0.675613250602712	-0.464407701780471	0.642355673145365	0.999925616758902
Tars2	172.341739660141	-0.0137265535197541	0.437179291504076	-0.0313979957113915	0.9749521395553	0.999925616758902
Mrps34	19.0746623795424	-0.549406350568401	1.00175629708049	-0.548443121515266	0.583387674282598	0.999925616758902
Pycard	86.5168164470329	-0.512908720932203	0.565196943856804	-0.907486720349556	0.364149468823338	0.999925616758902
Ints12	122.186818644445	0.795397028496656	0.487180933855623	1.63265221034363	0.102542163776367	0.999925616758902
Mybphl	65.0615184261836	0.14888505254981	0.650198039135782	0.228984161114515	0.818881226692326	0.999925616758902
Trnau1ap	298.931597785543	0.14169258390367	0.420192118359699	0.337209047272935	0.735959317571908	0.999925616758902
Rreb1	1996.85199312826	0.254328121603033	0.331158900673815	0.767994219951652	0.442490618843415	0.999925616758902
Gnpda1	433.728395629505	-0.0182698978455648	0.365522444826471	-0.0499829712351544	0.960135958344466	0.999925616758902
Ksr1	336.645591119123	-0.178322705926728	0.467948354171417	-0.381073476030232	0.703148728222329	0.999925616758902
Thbs3	18.4705414263623	0.498459394608279	1.11762672818428	0.44599809761	0.655598620112922	0.999925616758902
Sart1	120.580482061502	0.0815956436706687	0.512283748984264	0.159278219995175	0.8734496796156	0.999925616758902
Cuta	80.6065208722929	0.0728748756725157	0.603145115933735	0.120824779555244	0.903829822642553	0.999925616758902
Syt17	11.234591094774	0.0317239484169817	1.2308039620864	0.0257749807395849	0.9794368176952	0.999925616758902
Amdhd2	252.284578752879	-0.277612713169268	0.407535796843326	-0.68119835194746	0.495745990706509	0.999925616758902
Gprasp1	102.80886985249	-9.1520570307968	1.44526208993393	-6.33245491910409	2.4129080031592e-10	3.86527326718843e-08
Zfp7	370.00737173118	0.0953379445218799	0.404344323866394	0.235784055555042	0.813600241200414	0.999925616758902
Fam178b	659.815391768132	0.171225601419431	0.37953844197842	0.451141656499624	0.651887456274982	0.999925616758902
Syce2	221.439040271629	-0.262011352632734	0.444716152936845	-0.589165360651838	0.555750351492318	0.999925616758902
Vezt	605.924019394459	0.179155617491529	0.348806506762761	0.513624642941025	0.60751444702727	0.999925616758902
Stil	792.822090096232	-0.236885061713409	0.352388327011657	-0.67222732297138	0.501438989169665	0.999925616758902
Tbl2	287.097576620526	-0.229901592262312	0.504984498401364	-0.455264652657883	0.648918852725688	0.999925616758902
Rrm2	835.663922251797	-0.0638171890989842	0.3806078352241	-0.16767176918838	0.86684150665022	0.999925616758902
St6galnac2	487.983665337559	0.353323788377271	0.471877920682297	0.748761009767936	0.454001264050329	0.999925616758902
St3gal1	431.609273541184	-0.145538354296996	0.381370689794864	-0.381619139046266	0.702743885872327	0.999925616758902
Zfp317	643.693495187354	0.165988882916009	0.352161825814698	0.471342634971882	0.637396074021225	0.999925616758902
Pdia6	716.84048363895	-0.301135014220303	0.420217384315584	-0.716617221133693	0.473610315532183	0.999925616758902
Mrpl1	1048.27277162793	0.116529469506297	0.351710914341617	0.331321732578113	0.740401477256314	0.999925616758902
Dcaf7	516.261919465866	-0.308920007198048	0.376625792131754	-0.820230620557128	0.412084649115532	0.999925616758902
Ccdc163	89.3366266327671	-0.685622748969106	0.548559396154105	-1.2498605507005	0.211350492347593	0.999925616758902
2410004B18Rik	175.02849745828	0.714443546265455	0.44489148428803	1.60588271858877	0.108299681246396	0.999925616758902
Disp3	3.76662724575132	-0.43804606582662	2.0896612812273	-0.209625392288145	0.833960059762463	0.999925616758902
Ccdc34	66.2251566754852	-0.51920623139288	0.636061863913482	-0.816282598988677	0.41433852438734	0.999925616758902
Rabggtb	1956.21227202286	0.0125056779409498	0.378348911793878	0.0330532943299777	0.973632088104191	0.999925616758902
Pex11b	7.8434737404128	1.11338692920964	1.51346086523421	0.735656239804618	0.46193992722748	0.999925616758902
Dand5	133.542652842419	0.344423025019917	0.475562195289763	0.724243912639141	0.468916003755539	0.999925616758902
Mir22hg	57.2258396263228	0.818835052902428	0.646263641370813	1.26702942960797	0.205144767065878	0.999925616758902
AU019990	2.15468169079302	1.71577949322478	2.94302928246852	0.582997764733633	0.559894804971392	NA
Mrps12	71.6477266005046	0.210248855585738	0.592297911072241	0.354971462258111	0.722610970650992	0.999925616758902
Exoc1	733.436860664417	-0.402025705316441	0.352972271808115	-1.13897248431739	0.254714630909315	0.999925616758902
Gm10649	4.21816200924201	-0.292715592163827	2.01836800698785	-0.145025877912456	0.884690440162508	0.999925616758902
Nkx6-2	19.5638014223636	1.66767302483604	1.03016021525851	1.61884821422419	0.105479925403818	0.999925616758902
Lrrc75a	825.364401765635	0.37077517220164	0.487405556715609	0.760711828359354	0.44682920827513	0.999925616758902
Slc23a2	1991.79407800832	-0.156634969453435	0.326019355786278	-0.480446840573837	0.630909694396679	0.999925616758902
Atg13	493.732717510718	-0.342171565120658	0.363134019859331	-0.942273503466315	0.346052630153517	0.999925616758902
Setd2	1585.41224259089	-0.115200066859183	0.333143824153699	-0.3457967955787	0.729495433529401	0.999925616758902
Nhsl1	798.022630655364	-0.238789341490297	0.396332348501234	-0.60249773300943	0.546842871752808	0.999925616758902
Cops7a	385.87958990069	-0.00733667436035773	0.377959383907215	-0.0194112771708793	0.98451301422272	0.999925616758902
Cops6	59.4115662518635	0.357961751433843	0.620225796005773	0.577147473934656	0.563839836508701	0.999925616758902
Rpl21	3142.08666821927	-0.800479191406079	0.467016209507507	-1.7140287105885	0.0865234531173942	0.999925616758902
Derl3	24.4771848144084	-0.388083630104901	0.910841396336735	-0.426071576967971	0.670055690556201	0.999925616758902
Kctd18	304.349035063518	-0.225688039234611	0.447700620493034	-0.504104816710037	0.614187722321357	0.999925616758902
D330050G23Rik	9.59965876059362	0.255159007866348	1.4744117883416	0.173058171322239	0.862605703244029	0.999925616758902
Inppl1	91.7376072315517	-0.343958030935501	0.584312234948977	-0.588654507577675	0.556093061012273	0.999925616758902
Trp63	8.16627071895225	-0.122152452178696	1.78035705252058	-0.0686112103219719	0.945299095350706	0.999925616758902
Mocs2	114.514859604646	-0.202294973087852	0.50698913657784	-0.399012441278991	0.689884037122947	0.999925616758902
Rnf34	246.326803535792	0.142494532450226	0.40417190710436	0.352559220335503	0.724418914221203	0.999925616758902
Ttc39a	60.4177251103552	-0.211164237353195	0.645441152251273	-0.327162649323897	0.743544869260551	0.999925616758902
Tmc7	497.21390842685	-0.396157764716916	0.447725134267068	-0.884823599116077	0.376251779340485	0.999925616758902
Nkd2	56.5717618967795	-0.814461706414746	0.762958568239154	-1.06750450197375	0.285744081800455	0.999925616758902
Matn2	460.269746245639	0.841604076939842	0.368805296523166	2.28197394363336	0.0224908786489565	0.678692686765506
Tmub1	3.50318164848744	1.05091048936427	2.13608346908648	0.491980067526903	0.622733434477541	0.999925616758902
Folh1	6.64500414728936	-0.00536893196029326	1.6026771460294	-0.00334997723876869	0.997327109881497	0.999925616758902
Stk32b	9.1298028439994	0.498232576485938	1.36527730850248	0.364931412382755	0.715162605280619	0.999925616758902
Sdf2l1	9.67972470179546	-0.113796698259244	1.36433962281754	-0.0834078966527696	0.933527209772047	0.999925616758902
Ulk2	107.101032004142	-0.518625485701377	0.659765204703515	-0.786075837288869	0.43182305909128	0.999925616758902
Ralgps2	828.201205142546	-0.465930062779467	0.346161590439932	-1.34599006835889	0.178305719566754	0.999925616758902
Tiam1	1963.22530534631	-0.0608261881438727	0.378162420817002	-0.160846728272102	0.872214120521683	0.999925616758902
Ypel1	164.653316918052	-0.0744954706606451	0.474539277761038	-0.156984835927867	0.875256799093714	0.999925616758902
Klhl22	212.1346464413	-0.894222774489778	0.61347961609924	-1.45762426496844	0.144944137567657	0.999925616758902
Ndrg2	24.6794387787795	-1.10148525537435	0.940794593744792	-1.17080313035169	0.241677919272647	0.999925616758902
Man2c1	259.80262603472	-0.265876284201304	0.404384624870502	-0.657483662457362	0.510869972568777	0.999925616758902
Setd6	114.640112128979	-0.0749043117744518	0.494898531450209	-0.151352867334155	0.879697367475529	0.999925616758902
Porcn	15.9245772432343	-6.3747347776562	1.68305888653895	-3.78758867478798	0.000152116402981369	0.0090179873861947
Gm12250	10.7068830973268	0.121428508276627	1.25657499965969	0.0966345091295883	0.923016650409752	0.999925616758902
Satb2	785.583703622953	-0.050221561566286	0.368146806600151	-0.13641721363845	0.891491466370426	0.999925616758902
Mark3	1625.44299605284	-0.132989158285031	0.336506538467502	-0.395205272654381	0.692691401744652	0.999925616758902
Itgb3	26.3130500019998	0.132133181931924	0.883517612961284	0.149553534636456	0.881116869758657	0.999925616758902
Zkscan3	833.223589925705	0.188890626002256	0.340066289004052	0.55545236946437	0.578585280589104	0.999925616758902
Ripk4	99.4562472485261	0.668803804895936	0.730079301421628	0.916070081145466	0.359630138874122	0.999925616758902
Pde1a	14.2990246650195	-0.925519168606581	1.36242399146846	-0.679318020236147	0.496936380929443	0.999925616758902
Enpp4	54.0092097703816	-0.319623154414565	0.705181201518488	-0.453249680686767	0.650368962139724	0.999925616758902
Fbf1	188.792103215522	0.0703490692301025	0.435505509787491	0.161534280621226	0.871672613837805	0.999925616758902
Atraid	81.6758564420621	0.265838010453907	0.574337612076293	0.462860179908597	0.643464591641585	0.999925616758902
Dock9	1353.16531060743	-0.0590927534040334	0.325814889374864	-0.181369100465033	0.856077870890412	0.999925616758902
Wdr76	1189.28473859295	-0.527938864020582	0.3305501324505	-1.59715217811822	0.110231789615762	0.999925616758902
Crtac1	260.989058506469	-0.129420179201938	0.540434664906965	-0.239474237323799	0.810737870999917	0.999925616758902
Paqr7	29.1679417179441	0.907692101981926	0.865723817514277	1.04847768262649	0.294418579309974	0.999925616758902
Phf23	89.3096110205222	-0.00516446099799578	0.536257084056185	-0.00963056927646048	0.992316036241292	0.999925616758902
Tpm1	404.560770487747	0.204261756167807	0.368245836466374	0.554688569266307	0.579107696090873	0.999925616758902
Gramd4	159.235598571053	0.619529129969755	0.538159635501156	1.1511995495404	0.249650150497507	0.999925616758902
Polk	744.487273169949	0.0692265827394814	0.357999904362517	0.193370394505417	0.846668899604037	0.999925616758902
Syne1	1411.19514961971	-0.10872654556968	0.345273767328041	-0.314899525704135	0.752837941731644	0.999925616758902
Dbi	379.45409311378	0.177096160981556	0.485032984015341	0.365121892361766	0.715020419643204	0.999925616758902
Daxx	49.7361091663169	-0.255372596404356	0.690073899936241	-0.370065577654728	0.711333629301609	0.999925616758902
Cyp1a1	4.97057430479407	-1.2456756759904	1.8458589871881	-0.674848774817846	0.499771848402805	0.999925616758902
Cyp46a1	1.84517476699255	-0.64086260509584	3.03390295791951	-0.21123371906902	0.832704900311035	NA
Eif4ebp3	49.255477445897	-0.0632534079428278	0.653389505505662	-0.0968081173784321	0.922878777480647	0.999925616758902
Mprip	724.523506721315	0.238541171333842	0.347239465914168	0.686964457527434	0.492105126270075	0.999925616758902
Grin3a	95.9820595560831	-0.428264193010846	0.562538460280177	-0.761306511909507	0.446474011980876	0.999925616758902
Epc1	1424.20781920533	0.344306892294527	0.345704111798694	0.995958337038871	0.319270388683418	0.999925616758902
Dnm1l	1522.07852872916	-0.304674189354196	0.359593225576113	-0.847274552700682	0.396842107192513	0.999925616758902
Klk1	7.07557151118809	-0.886407154929647	1.51747365230816	-0.584133473145561	0.559130515900381	0.999925616758902
Rfc1	1879.4273155884	-0.266386044739289	0.348234034666428	-0.764962692387202	0.444293760515114	0.999925616758902
Rbp1	10.5378880030767	0.0350908801990359	1.35009745197446	0.0259913683621259	0.979264223175922	0.999925616758902
Zfp850	545.637739155595	-0.13295333444052	0.365760908290909	-0.363497933832707	0.716232956087809	0.999925616758902
Tnip1	961.360993472224	0.0390464738193245	0.426773426629077	0.0914922799381816	0.927101440226386	0.999925616758902
Smarcd1	248.888705245395	0.22865401786018	0.424723089346592	0.538360224804233	0.590328380754576	0.999925616758902
Kis2	7.49957274702405	-6.81964809965536	2.17608346311282	-3.13390925268099	0.00172494192548442	0.0799386071418034
Lpcat1	1182.50210807307	-0.0462861621630427	0.384695659298817	-0.120318909361775	0.904230525421857	0.999925616758902
Dnm1	4.96861551892746	-0.438811294777569	1.86167366035939	-0.235707956835388	0.813659295183764	0.999925616758902
Secisbp2l	377.92067033973	-0.0792379238949792	0.377653716760565	-0.209816348623987	0.833811012713954	0.999925616758902
Rragd	363.854339044215	0.212905496500716	0.407147168073866	0.52292024406784	0.601029756194752	0.999925616758902
Lrp8	420.784993404945	0.260798983995712	0.382477745004183	0.68186708220856	0.495323001781448	0.999925616758902
Ampd3	159.900285864341	1.38906069697673	0.548676163658341	2.53165854283711	0.0113524482494913	0.40317256070953
Mgst2	56.3180963184523	0.795016165867586	0.649423967944868	1.2241866717415	0.220881815926853	0.999925616758902
Sh3bp1	150.295580913244	0.234862658858782	0.507356130907988	0.462914794068737	0.643425442855045	0.999925616758902
Usf1	266.375423653648	-0.109399935207716	0.425696124220266	-0.25699067711293	0.797185970024912	0.999925616758902
Adamts10	12.7970172369065	-0.35325235978907	1.19532899679343	-0.295527307324342	0.767591095133988	0.999925616758902
Col26a1	62.5906760047387	1.27789646318594	0.625770705635413	2.04211614841949	0.0411400114194193	0.998809651743132
C2cd6	5.26763874293194	-0.253956580449193	1.77415126968305	-0.143142574586981	0.886177581472914	0.999925616758902
Itpa	545.683934974	0.504050758976904	0.36686095446692	1.37395586213129	0.169455385480346	0.999925616758902
Rint1	461.06998424699	-0.157686875183568	0.386131589847483	-0.408376002714132	0.682997648565929	0.999925616758902
Vasp	697.497965950224	0.339527996163809	0.395653246509306	0.858145356216161	0.390812205006819	0.999925616758902
Pla2g4a	13.2256696989848	-0.357057550884961	1.18871068205843	-0.300373805227914	0.763892042097009	0.999925616758902
Igfbp7	30.4718746864059	-0.468243764798183	0.873586730053488	-0.536001462349953	0.591957539787233	0.999925616758902
Rgl2	27.6527912256575	-0.0441190557078523	0.881513415737063	-0.0500492164046793	0.960083168417691	0.999925616758902
Ptpra	666.608618866572	-0.129405072054986	0.354274547203047	-0.365267765004918	0.714911538272326	0.999925616758902
Rabggta	287.39093541209	0.1083661218507	0.411027118597337	0.263647134088156	0.792051835333574	0.999925616758902
Ccdc186	446.83929094572	0.00791975024444747	0.365891880553528	0.0216450559997842	0.982731092448769	0.999925616758902
Slc16a11	8.70304857402417	0.0581154318440445	1.46368743234334	0.0397048103029774	0.968328466635588	0.999925616758902
Timm10b	42.7611436479262	0.609716439383659	0.70642223841265	0.8631048206434	0.388079837733064	0.999925616758902
Arvcf	309.871801855	0.0947996812516449	0.409710712284383	0.231381993219264	0.81701805297101	0.999925616758902
Palld	441.625189542799	0.48317779528175	0.421324124417639	1.14680780728995	0.251461061788969	0.999925616758902
Csde1	1870.09639007316	0.0630847055036652	0.333438125652615	0.189194638076236	0.849940269970429	0.999925616758902
Dctn6	259.330019826568	0.078600095533161	0.400515543008507	0.196247304019089	0.844416604586497	0.999925616758902
Fgd4	341.290605368523	-0.49934562058879	0.403818932305087	-1.23655822112751	0.216251138463971	0.999925616758902
Tpk1	1088.13150585986	-0.691620016064876	0.457921120569564	-1.51034749217209	0.13095477928499	0.999925616758902
Mgme1	654.526679268243	0.314846951147338	0.349779445592069	0.900129939351921	0.368051104847082	0.999925616758902
St7	1286.68378569731	-0.0834984861707938	0.374230637109914	-0.223120391252921	0.823441808432368	0.999925616758902
Azin2	94.888889099641	0.0201318136137528	0.598366389116237	0.0336446264027074	0.973160535672102	0.999925616758902
Ddit3	223.691211022908	0.367918258145951	0.412043313047265	0.89291161025042	0.371904509069403	0.999925616758902
Ltbp1	491.456827066866	-0.638554387741438	0.415393570291878	-1.53722742336323	0.124237627051972	0.999925616758902
Cc2d2a	360.816597759113	0.181075284456936	0.398258436955923	0.454667792705108	0.64934825492386	0.999925616758902
Dmp1	5.48346311947316	-2.55800719654122	1.80558322091481	-1.41672073982012	0.156564590870415	0.999925616758902
Gpr135	22.9958644284563	-0.626236574584689	0.907427309522348	-0.690123129437583	0.490116759051812	0.999925616758902
Ffar4	5.78351210201651	0.600995688528739	1.6825964066575	0.357183508862131	0.720954430743988	0.999925616758902
Aida	343.541937473828	-0.137114827679729	0.405954812153286	-0.337758843040774	0.735544927469031	0.999925616758902
A730020M07Rik	2.93968706868021	-2.27040166333309	2.49065865256083	-0.911566770098636	0.361996821798671	NA
Homer3	102.967941028645	-0.717892273370379	0.558954429377789	-1.28434848287993	0.199020049937637	0.999925616758902
Hint3	50.5073555672636	0.584400141142708	0.702725946476215	0.831618846682913	0.405624120634448	0.999925616758902
Etfdh	116.188571220362	-0.069336771015504	0.528794920800789	-0.131122233380197	0.895678613312543	0.999925616758902
Alg6	759.100012049263	-0.398637367354847	0.360977213749952	-1.10432834032284	0.269450733413062	0.999925616758902
Slc44a5	21.9691678282101	-0.307971126209565	1.10768500184112	-0.278031322711488	0.78098831426602	0.999925616758902
Tspan2	25.2755314040405	0.313084028671951	0.881397082683268	0.355213370707806	0.72242974867245	0.999925616758902
Rufy3	362.841228619461	-0.00276229631631903	0.382000792850626	-0.00723112718093016	0.994230445546076	0.999925616758902
Als2	1030.59918882814	-0.108581716864814	0.346931459638559	-0.312977430694632	0.754297809068602	0.999925616758902
Nus1	783.85761953977	0.123416825598546	0.348386657629846	0.354252445940895	0.723149702452267	0.999925616758902
Cttnbp2nl	297.677140794931	-0.18542976237681	0.410350996610502	-0.451880862745454	0.651354811685547	0.999925616758902
Adamts18	6.31505221294555	0.0580601834883963	1.66687328176704	0.0348317920285141	0.972213869633342	0.999925616758902
Asb18	13.3262733819411	1.56826462985741	1.2227996819622	1.28251965795481	0.199660413546047	0.999925616758902
Mettl18	6.44524541427315	0.361574135372901	1.60715808254077	0.224977330668857	0.821996909722713	0.999925616758902
Zfp819	408.625915042824	-0.240777272220231	0.415166965027254	-0.579952868370499	0.56194640191192	0.999925616758902
Ubap1	22.123828089624	-0.654870386390669	0.974949037898881	-0.671697043572641	0.501776583877964	0.999925616758902
1700049E22Rik	2.22502014135481	2.82078021360566	2.86270089564193	0.985356247975437	0.324449112651905	NA
Iqch	27.1169975549193	0.707941437859039	0.965290337778833	0.733397414386263	0.463316075749757	0.999925616758902
Slc2a4rg-ps	29.5987736681071	-0.0658809467380237	0.803883465196458	-0.0819533546717786	0.934683806199896	0.999925616758902
Retreg1	439.193212342233	0.432607357631335	0.528877933443161	0.817972031494915	0.41337315767728	0.999925616758902
Fhl1	58.3184874016296	-6.98676489104109	1.16136346316629	-6.0160019775314	1.78777387755073e-09	2.447299913469e-07
Hnrnpf	3294.02612276536	0.0950893601585108	0.327428879584838	0.290412257706403	0.771500867304426	0.999925616758902
Sfxn4	190.91287843505	-0.258196630054769	0.424769845659331	-0.6078506576991	0.543286527685375	0.999925616758902
Sfxn3	58.2772231070625	0.753954640229989	0.817405437183964	0.92237536714636	0.356332813946953	0.999925616758902
Camsap2	610.4450931076	-0.0686794675490254	0.353691092779563	-0.194179239882158	0.846035537659439	0.999925616758902
Psmc5	238.065188207426	0.14477413875496	0.415345639292953	0.348563040173988	0.727417379115926	0.999925616758902
Fli1	4.84069453689563	-0.405684458077887	2.12129858526001	-0.191243449129139	0.848334864286502	0.999925616758902
Peg12	3.54206899966129	-0.900885661031874	2.28464799160947	-0.394321429095615	0.693343744189064	0.999925616758902
Mlip	10.3370180532703	-0.511589858094805	1.42447841740308	-0.359141880876978	0.71948895229794	0.999925616758902
Cldn10	12.149495260118	-0.386591861858814	1.24525368420559	-0.310452293185096	0.756217032901062	0.999925616758902
Rad18	2074.59111797111	-0.890358711698655	0.38104870109146	-2.33660083120175	0.0194599492079836	0.60887893484724
Mrpl53	52.7479316482439	-1.15574343012922	0.715530072887358	-1.6152269120786	0.106261564592286	0.999925616758902
Tspan11	4.34370629416834	-1.63011108107662	1.92338398237174	-0.847522437545997	0.396703986091103	0.999925616758902
Nadsyn1	152.645929992756	-0.281663511581748	0.472048373792723	-0.596683575707914	0.550718660253792	0.999925616758902
Lrrc40	705.801115315024	-0.0385747067413784	0.364332709395259	-0.105877692962038	0.915679393007213	0.999925616758902
Spag16	63.4780485195289	-0.556276730997168	0.728037608990269	-0.764076915983337	0.44482140773761	0.999925616758902
4933439C10Rik	76.6050714443231	0.282342275304012	0.57039575821561	0.494993644741107	0.620604606593881	0.999925616758902
Pdcd4	80.7767089604528	-0.647991013453542	0.556870675788858	-1.16362926192083	0.244574287565577	0.999925616758902
Pik3c2g	79.4631078131276	0.373570162386204	0.55882651942265	0.668490398007877	0.503820609094918	0.999925616758902
Zeb2	11.0799118138017	0.0448507985090104	1.27153511293816	0.0352729531828444	0.971862090138971	0.999925616758902
BC031181	95.5051852422023	-0.104019186928822	0.523881719409253	-0.198554717744527	0.842611078242592	0.999925616758902
Cyp39a1	67.09156256686	-0.646512412232083	0.628262396379677	-1.02904839754467	0.303456932889539	0.999925616758902
Rpap3	299.064920212	-0.00878535418267918	0.419421541671773	-0.0209463589963969	0.983288445592967	0.999925616758902
Pmfbp1	6.06927603743899	-0.783027765946202	1.83495923677794	-0.426727608031852	0.669577739436251	0.999925616758902
Lama1	1612.29045659657	-0.073967153739918	0.329339109272368	-0.224592681699233	0.822296158615108	0.999925616758902
Fanca	534.554496312136	-0.328913122247208	0.371367481165623	-0.885681000433419	0.375789449344005	0.999925616758902
Naa30	435.852542300718	-0.447976541919831	0.449093484584676	-0.997512894969124	0.318515617830161	0.999925616758902
Ovch2	1.92599691735032	2.60337968335308	3.03094337053849	0.858933792250481	0.390377044553993	NA
Rap1gap	81.4245697246381	0.507256350868476	0.569406561034364	0.890850906155721	0.373009160944027	0.999925616758902
Chchd6	544.158830638961	-0.646173806520999	0.420063544730317	-1.53827632658732	0.123981065489832	0.999925616758902
Zfp57	87.8114049397341	0.302670455110989	0.550626044701994	0.549684233107422	0.582535973012012	0.999925616758902
Rapgef4	119.977675214233	2.31990068220019	0.79442453406692	2.9202278916587	0.00349775503721023	0.148363930564258
Zbed4	50.5879117600664	0.0944408624378171	0.648561270034504	0.145615945325864	0.884224579612765	0.999925616758902
Gtf2h3	271.472247098125	0.010035969290153	0.410737640657778	0.0244340140681552	0.980506417115742	0.999925616758902
Fcgrt	11.7616283413166	-1.36307182730428	1.23889045490369	-1.10023595864272	0.27122932702672	0.999925616758902
Mapk1	2350.58565480334	-0.24966020106423	0.334276619281392	-0.746867075540415	0.45514380184931	0.999925616758902
Ahcyl1	121.406561208171	-0.0560737833789472	0.495086681810409	-0.113260536869825	0.909824002882923	0.999925616758902
Cox7b2	18.6610380558516	-0.0973771899918085	0.980330697964508	-0.0993309606584756	0.920875496916809	0.999925616758902
Rgs17	30.3901171988793	-0.379898539979911	0.810530281491699	-0.468703697634524	0.639281443563359	0.999925616758902
Mzf1	60.9381999099669	0.362762311497928	0.662028366214143	0.547955842998707	0.583722223219141	0.999925616758902
Cdk2ap1	182.882087508733	-0.0580631566778371	0.449375493679858	-0.129208551633219	0.897192629709919	0.999925616758902
Srcin1	143.838518941616	0.628505984889445	0.548306464088623	1.14626769161682	0.25168440676902	0.999925616758902
Nphs1	8.41813220767808	-0.404328793416431	1.43494854568703	-0.281772328793047	0.77811808998075	0.999925616758902
Tsnaxip1	34.5704293620849	-0.629758693008372	0.753414412431082	-0.835872904231148	0.403226407146769	0.999925616758902
Phyh	186.136502738422	0.394239447271726	0.447559348438468	0.880865182790227	0.378390794295322	0.999925616758902
Vdac1	1309.56066617822	0.296208238272212	0.357488285073183	0.828581664463702	0.40734116684432	0.999925616758902
Grb2	67.3722492993343	0.207765602895325	0.611794644322515	0.33960023158653	0.734157603708358	0.999925616758902
Pax7	5.83692422208764	0.303010216282622	1.77868845631961	0.170355980669936	0.864730188390176	0.999925616758902
Smarcd3	25.2148896779618	0.794812909211486	0.894368248066248	0.888686411810779	0.374171635822922	0.999925616758902
Khdc3	49.3075802909104	2.01533921238579	0.81712218245341	2.46638661348628	0.0136483932096796	0.469218047834144
Rab5a	1106.1422699349	0.390435271502332	0.337739021458536	1.15602653734302	0.247670302503026	0.999925616758902
Slc25a23	42.6386313832796	0.39856338846997	0.730343011351706	0.545720821963252	0.585257856812655	0.999925616758902
Cd68	18.7022415103675	-0.22214257385299	0.989918036066182	-0.224405017142387	0.822442167120526	0.999925616758902
Sh3kbp1	37.2648434787055	-9.11953261163826	1.68268522019216	-5.41963077954462	5.97222483320596e-08	6.33308179847995e-06
Pan3	2300.87718838659	-0.409506867232415	0.332226015331169	-1.23261529300832	0.217719328510512	0.999925616758902
4930550C14Rik	49.9247537975904	-0.178311386424896	0.671338818341191	-0.265605654780227	0.790542930104922	0.999925616758902
Cobll1	70.6857520598024	-0.0669540150072525	0.574985926231873	-0.116444615342206	0.907300177935876	0.999925616758902
Dguok	322.639986826876	-0.43217064729977	0.396846694615285	-1.0890115834749	0.276148777616066	0.999925616758902
Rpl3	3403.66936593531	-0.248138425190623	0.353196792729096	-0.702550052262074	0.482336198986313	0.999925616758902
Cntn6	22.5435318816045	-0.776677888702883	1.08286379191504	-0.717244305795221	0.473223365589547	0.999925616758902
Ap1ar	788.535957778587	-0.23588187950917	0.366229034447416	-0.644082957172089	0.519521641258953	0.999925616758902
Barhl1	23.2945791821502	0.307640877924975	0.942422045781041	0.326436419120496	0.744094186821257	0.999925616758902
Fmn2	3214.90475870105	0.516499324048861	0.331190159998425	1.5595249691335	0.118872179513969	0.999925616758902
Srfbp1	1399.85103789272	0.473381387090326	0.327030366344166	1.4475150805786	0.147752715840906	0.999925616758902
Ccdc30	199.982260541885	-0.197869403972894	0.500990813807934	-0.39495615192807	0.69287524837589	0.999925616758902
Myl12a	286.692051837018	0.386800468938584	0.397770735845665	0.972420628471427	0.330841333617311	0.999925616758902
Stard3nl	746.200291671047	0.0722733112447616	0.341234194190909	0.211799733072258	0.832263276775099	0.999925616758902
Xaf1	6.22942103773193	2.08292533457321	1.83117945258498	1.13747745019356	0.25533874609745	0.999925616758902
Kansl2	1476.2022443432	-0.0514673913933308	0.354607843855551	-0.145138897193419	0.884601207902865	0.999925616758902
Otub1	242.05637575743	0.446901259812327	0.492693592531668	0.907057178308244	0.364376561243505	0.999925616758902
C2cd5	67.7828294234067	-0.731511186964217	0.626085760247905	-1.16838815608036	0.242650230226616	0.999925616758902
Capza1	2104.76067692122	0.142383565586916	0.376902180852948	0.377773260066298	0.705599039632604	0.999925616758902
Asap1	2122.94770723187	-0.0302511588646422	0.351581701153325	-0.0860430413909671	0.931432201991691	0.999925616758902
Alyref	87.369322272571	0.329205921608385	0.535825259240996	0.614390448995836	0.53895734564633	0.999925616758902
Prkacb	843.126932898051	-0.211269596589062	0.379387924653168	-0.556869586142475	0.577616535787846	0.999925616758902
Scyl2	519.452374657532	-0.286853019174822	0.363455585903787	-0.789238163616383	0.429972820405055	0.999925616758902
Gm12505	26.561395120514	0.739616729959526	0.906632088749668	0.815784858199237	0.414623194940892	0.999925616758902
Rgs19	27.4491397853959	0.11615201600522	0.885502873145615	0.131170682250423	0.895640287716757	0.999925616758902
Ctbp1	111.435182156913	0.304721154556281	0.494518817184311	0.616197289096704	0.537764317412417	0.999925616758902
Txndc16	157.767138630897	-0.257156299289489	0.47277335868858	-0.543931451642732	0.58648864476457	0.999925616758902
Mfap2	11.0035902179893	-0.210723270426955	1.30780155628866	-0.161127863331922	0.871992695200276	0.999925616758902
Ncor2	1521.74343624528	0.493581461747074	0.491487150012486	1.00426117292087	0.315252743258037	0.999925616758902
Avpr1b	16.4517773975524	1.0009727142335	1.07871326521706	0.927932145186037	0.353442768647005	0.999925616758902
Gm20556	11.789725832225	0.378162816646777	1.32150176471651	0.286161416309499	0.774754493887434	0.999925616758902
Ncan	5.3808450200054	-0.674772865922717	1.76804923556552	-0.381648232610948	0.702722302925221	0.999925616758902
A830082K12Rik	2.91551442246472	1.0597057294569	2.33104897060633	0.454604662029585	0.649393680186242	NA
Ablim2	524.466265586917	0.89000584099247	0.550983531332816	1.61530388910094	0.10624490186282	0.999925616758902
Fgf1	10.7913722895932	0.278011169722073	1.30624071065933	0.212833031043526	0.831457198896272	0.999925616758902
Armt1	570.98938109277	-0.00151452006517007	0.353806877731292	-0.0042806405428905	0.996584553431192	0.999925616758902
Ncbp3	24.7518893401825	0.211790281826877	0.869029772344879	0.243708890726965	0.807456287154359	0.999925616758902
Slc15a3	2.51345518775359	0.337796328567973	2.61525181764458	0.129163978125903	0.897227898688292	NA
Ccnc	491.200320440019	-0.0567764945252865	0.38555955733644	-0.147257391095465	0.882928862743598	0.999925616758902
Atp2a3	78.7613704314137	0.632029725713617	0.657222917090529	0.961667204959255	0.336216801062046	0.999925616758902
2810004N23Rik	722.043396941138	0.0582243016288674	0.368423284263262	0.158036432863625	0.874428090165618	0.999925616758902
Rwdd1	374.819848617494	0.146692316837746	0.399720097682225	0.366987593789605	0.71362827207575	0.999925616758902
Grtp1	535.675891218873	0.0625762763838269	0.383779386964219	0.163052729013977	0.870476918388309	0.999925616758902
Podxl	66.1312203500098	-0.146501320611479	0.602585864751048	-0.243121070674309	0.807911608796747	0.999925616758902
A330076C08Rik	124.073358802615	0.983286422148779	0.654005808946241	1.50348270412627	0.132714613749269	0.999925616758902
Zfp617	94.7108503835447	0.481946425354017	0.524691806139065	0.918532402669693	0.358340203090414	0.999925616758902
C1ql1	14.4782447177308	0.0780010584625784	1.17484172884385	0.0663928225798879	0.947065084347998	0.999925616758902
Bpnt1	15.667894983054	0.208607474420015	1.09683650725409	0.190190126824151	0.849160147572291	0.999925616758902
Ube3a	1132.76302451612	-0.405890364699498	0.426032139183009	-0.952722406055709	0.34073073776306	0.999925616758902
Ubb	76.3514695053681	-0.00579694059667916	0.757663050861841	-0.00765107997557113	0.993895380973823	0.999925616758902
Tyr	5.66948902202363	-0.672599327356896	1.7225625474299	-0.390464385958252	0.696193185344757	0.999925616758902
Med21	135.08016412888	0.183557249126618	0.500878824927237	0.366470371657823	0.714014117178934	0.999925616758902
Ftsj3	498.567580856047	-0.387642090552743	0.355991142878932	-1.08890936841251	0.276193854530337	0.999925616758902
Gdpd3	22.6007869232057	-0.26121577824625	0.945556021432205	-0.276256268613884	0.782351241935833	0.999925616758902
Tjap1	943.28567872235	-0.298209387745209	0.352192808400388	-0.846721967718861	0.397150111217853	0.999925616758902
Stau2	591.087105746978	-0.643595527765343	0.409375753474532	-1.57213885361528	0.115918352462421	0.999925616758902
Paqr5	21.4422933433995	0.116170862648714	0.976740519505225	0.118937282040435	0.905325044590151	0.999925616758902
Clasp1	1856.04195296868	-0.0533617572574291	0.321327376270313	-0.166066638569068	0.868104508127984	0.999925616758902
Rbm10	75.4762321582039	-7.09998000792111	1.0929523499918	-6.49614780367539	8.24027035291595e-11	1.47716655921677e-08
Mrgprd	3.50307717067772	0.377772898838994	2.10838579291984	0.179176363314339	0.857799222718209	0.999925616758902
Slc41a3	55.7887845427728	0.860463707826298	0.688857447739086	1.2491172312217	0.211622199095822	0.999925616758902
Flot2	316.549146447742	0.300768648206242	0.407859103320052	0.737432720657518	0.460859243350733	0.999925616758902
Ccnyl1	542.104924413107	-0.245736611255669	0.385362391587189	-0.637676682053887	0.523684167524455	0.999925616758902
Ecm1	32.2650099447299	0.0865847245391827	0.824193398827995	0.105053892280994	0.916333045407021	0.999925616758902
Cd82	38.3804956705614	0.309150034329081	0.731404813567416	0.422679791812151	0.672528901468761	0.999925616758902
Anks1	1072.92912122124	-0.200102359163516	0.377821477672303	-0.529621450840524	0.596374418663271	0.999925616758902
Syt6	4.89465391050325	0.359900410659201	1.87010943202724	0.192448850583605	0.847390630241816	0.999925616758902
Dnmt3a	567.005059572317	0.246421494833164	0.375234353312138	0.656713578215954	0.511365102021079	0.999925616758902
Mpv17l	207.359859492895	-0.43450835957622	0.436646260768052	-0.995103814268165	0.319685775733332	0.999925616758902
Pde4dip	391.935454409166	-0.0320684597145655	0.397123081233544	-0.0807519412242534	0.935639228533165	0.999925616758902
Pomgnt2	158.695202513392	-0.0401193330695336	0.473281449254517	-0.0847684462019946	0.932445479504281	0.999925616758902
Ankrd10	3937.4972664853	-0.618134254702535	0.340394940894865	-1.81593255492435	0.0693807187047327	0.999925616758902
Nsg1	11.7522938974276	0.399737365971974	1.2887168581689	0.310182460513437	0.756422207688952	0.999925616758902
Prkar1b	61.502536213921	0.527643530628193	0.627074635796586	0.84143656991949	0.400103405616776	0.999925616758902
Tmem159	65.5401863976183	-0.349298406839092	0.594275787952244	-0.587771559805093	0.556685635978785	0.999925616758902
Thumpd1	297.606459572814	0.018677228260394	0.397090480558377	0.0470351951880857	0.962485176855287	0.999925616758902
Brdt	6.33797839840412	0.450837056736929	1.62334348614789	0.277721295945039	0.781226311644579	0.999925616758902
Adgrv1	838.736225788895	-0.614178673726604	0.364607752092464	-1.68449153974886	0.0920867131228178	0.999925616758902
Ctu1	133.278010513374	0.392546883082908	0.505149852934957	0.777089968060333	0.437105692256984	0.999925616758902
Ube2m	79.1020276495825	-0.141928360580621	0.572744317975962	-0.247804048204591	0.804286022592858	0.999925616758902
Ccdc136	42.5063721189548	-2.3772138909448	0.750203649339633	-3.16875810060021	0.00153091753339175	0.0731827181517875
Mrps35	897.322072764598	-0.162620759051562	0.339161503718211	-0.479478824302754	0.631598029200585	0.999925616758902
Eva1a	133.957745218741	0.740035227786043	0.622346683823447	1.18910447668744	0.234398556988376	0.999925616758902
Tmem141	7.01809345752777	-0.118947513194712	1.54665654119127	-0.0769062232155923	0.938698146802305	0.999925616758902
Rsph6a	7.71302769941952	-0.0718797503679242	1.47686796681513	-0.0486703970720776	0.961181967620755	0.999925616758902
Thy1	19.4470619193179	-1.92928420281898	1.10605355550284	-1.74429546672528	0.081107581730266	0.999925616758902
Thrb	106.448098150881	0.771189353342403	0.578435008541096	1.33323423021622	0.182454949418803	0.999925616758902
Thpo	33.0750676753566	0.143242679316957	0.798594626898461	0.179368448637421	0.85764840393386	0.999925616758902
Adam17	565.221794167671	-0.150474611727727	0.396734119237108	-0.37928326410917	0.704477526178329	0.999925616758902
Prap1	32.9606316472434	0.470715007815844	0.917360056693431	0.513119144856282	0.607867980276595	0.999925616758902
Patl2	59.7201979427788	-0.99908394074716	0.633925747866437	-1.5760267572499	0.115019636875085	0.999925616758902
Tmem86a	2.56118088628598	4.41064163931173	2.97776964196546	1.48118967201254	0.138556037587604	NA
Plce1	1345.12485633256	0.167590416979313	0.32826161250461	0.510539187633337	0.609673767647976	0.999925616758902
Pde2a	25.9847434200934	-0.231680864666243	0.916301870331568	-0.252843382915292	0.8003892419121	0.999925616758902
Rhbdf2	257.083431662386	0.710836549326758	0.466408037795306	1.52406582160731	0.127492269526877	0.999925616758902
Mtmr11	3.29887847687967	0.280239851218996	2.22023963755884	0.126220542358716	0.899557350958822	NA
Rps27l	336.11150207758	-0.317918245982985	0.507566016890979	-0.626358415266543	0.531079878995727	0.999925616758902
Ppa1	879.830843788616	0.41206665419503	0.425940547541775	0.967427629450131	0.333330303475603	0.999925616758902
Mfap3l	82.7276384143063	0.186662612027921	0.570349799889924	0.327277421792638	0.743458067768866	0.999925616758902
Ifi30	37.7026645773321	-0.291635895513683	0.744579269404341	-0.391678774171338	0.695295575228023	0.999925616758902
Cpvl	9.54161443383846	-0.569485558211192	1.329500664529	-0.428345448336381	0.668399634771015	0.999925616758902
Nipbl	2151.49731282972	-0.307515492312211	0.363030866324273	-0.847078088499301	0.396951597389635	0.999925616758902
Rbm12b1	63.2198397278574	0.32363238146678	0.603731589076766	0.536053417316928	0.591921633110385	0.999925616758902
1700029P11Rik	14.5853656815849	0.457149635993159	1.10867709998762	0.41233794402199	0.680091740830236	0.999925616758902
1810012K16Rik	4.06208790565688	1.36666914278018	2.18929397664712	0.624251086130161	0.532462701706346	0.999925616758902
Nox4	226.623822651957	-0.677956842705296	0.428017955786329	-1.58394486385459	0.113206266702518	0.999925616758902
Eral1	184.242658234738	-0.044529675790866	0.43808961093581	-0.101645130766159	0.919038355765429	0.999925616758902
4930526I15Rik	11.4227408547643	0.486574617176771	1.36336496590538	0.356892416443786	0.721172347120769	0.999925616758902
1110038B12Rik	1248.12643546043	0.273046218477591	0.374774152280203	0.728562033470884	0.466269609763198	0.999925616758902
1110020A21Rik	20.0395336965576	0.766218552763314	0.965887322618677	0.793279438315818	0.427615033776451	0.999925616758902
Angel2	342.240496545069	0.0326393367098924	0.37958057319711	0.0859879008954006	0.931476035287618	0.999925616758902
Cpeb3	362.291063358757	-0.1057450433625	0.37637920307957	-0.280953470588397	0.778746088003223	0.999925616758902
Armh3	3384.26275145397	-0.58595271327399	0.354743978015215	-1.65176225556353	0.0985830259020614	0.999925616758902
Dhx30	538.527930058881	-0.346408244189894	0.35288616255475	-0.981643036615665	0.326275737563087	0.999925616758902
Marchf1	78.2022625972189	-0.910094322086905	0.749714946844018	-1.21392047193139	0.224778094570681	0.999925616758902
Efemp2	35.1903206063688	-0.111767260630144	0.752808595910881	-0.148467035627971	0.881974199368731	0.999925616758902
Mmaa	136.689420981334	0.425255918350313	0.465266922701232	0.914004193294841	0.360714642313919	0.999925616758902
Cstf2	3.98280662992683	-5.91830306879276	2.82019693639703	-2.09854247850994	0.0358572515716893	0.915149990112707
Hap1	255.19741690631	-0.146024130547357	0.453949091706891	-0.321675124402811	0.747698824862809	0.999925616758902
Ormdl2	48.9764447101105	0.361889886320415	0.664000189614374	0.545014733400282	0.585743384492522	0.999925616758902
Tec	240.9566629178	0.0707116699258868	0.405858544499779	0.174227377701359	0.861686770280447	0.999925616758902
Tom1	599.573316578888	-0.0701314000638193	0.35371555435708	-0.198270613774086	0.842833342076093	0.999925616758902
Sgpl1	819.285425301437	-0.113811063090917	0.40074727207659	-0.28399709997069	0.776412603074242	0.999925616758902
Hvcn1	269.424712715054	-0.38843185562011	0.44921993244001	-0.864680811268281	0.387214004304673	0.999925616758902
1700109H08Rik	271.894410735622	-0.0348634846007744	0.400178351199187	-0.0871198666702018	0.930576234104748	0.999925616758902
Pi4k2b	202.264049373486	-0.500200951426168	0.443943133339023	-1.12672302793381	0.259859603071793	0.999925616758902
Rtn4ip1	757.756310348785	-0.13917446874869	0.365164616186149	-0.381128024402407	0.703108253500487	0.999925616758902
Sdr42e1	7.28018811622502	0.434165723084588	1.55046873248442	0.280022237139149	0.779460444328526	0.999925616758902
Ahctf1	1891.69818293371	-0.207129856492463	0.323254037625151	-0.640764947637416	0.521675409925948	0.999925616758902
Stk31	219.128170275987	-0.155659111744469	0.435782429188385	-0.357194557004911	0.720946160376169	0.999925616758902
C330018D20Rik	164.534677997655	-0.24428012199585	0.461959416839163	-0.528791303070025	0.596950231489641	0.999925616758902
Ankrd55	33.2155071645448	1.19165428727768	0.794869665412556	1.49918199062129	0.133826425781153	0.999925616758902
Sema3d	79.7951692050351	0.503146796320693	0.615923791666432	0.816897809645229	0.413986829641044	0.999925616758902
Wdr82	1686.94539826428	0.086162209621042	0.346530447486472	0.248642537029609	0.803637301761487	0.999925616758902
4933430I17Rik	11.9262273588311	-1.40377409920478	1.20888437152544	-1.16121453157131	0.245554666635589	0.999925616758902
Dao	3.59996496456049	0.000591990733845727	2.25964933200369	0.000261983452680595	0.999790967450311	0.999925616758902
E2f3	3358.04440832351	-0.13583722374711	0.332935812451594	-0.407998234695341	0.68327497092502	0.999925616758902
Zbtb39	172.467882355609	0.209372002328713	0.436532660617378	0.479625057223904	0.63149402572522	0.999925616758902
1810058I24Rik	556.084970646109	-0.0456844262637	0.373069551978097	-0.122455520750678	0.902538270110806	0.999925616758902
Hspb1	248.332673004653	0.0374735254253117	0.616344546939576	0.0607996381429581	0.951518778510019	0.999925616758902
Neb	393.728313783698	-0.206245660794683	0.407006057214875	-0.506738553735571	0.612338275364595	0.999925616758902
Ptger3	8.08853759080967	0.713711479499686	1.49086558219446	0.478722889590858	0.63213577976943	0.999925616758902
Ptcra	2.26184422885233	0.123965460311661	2.76852908139884	0.0447766509460053	0.96428533626771	NA
Pstpip1	64.0645017656787	0.281307045180506	0.649670801616805	0.432999365956467	0.665015230449411	0.999925616758902
Scn1b	27.3294054193764	0.354071321758693	0.881688275920149	0.401583338951826	0.687990693568297	0.999925616758902
Slc20a1	3003.84043588697	-0.774164093775482	0.335578005448159	-2.30695719387687	0.0210572065764051	0.64975290292522
Csnk1g2	424.248561404623	0.17934546448956	0.439228124890299	0.408319627834289	0.683039031076623	0.999925616758902
Gm12348	6.86357924812873	0.189838271996258	1.82166260246669	0.104211543750857	0.917001473265463	0.999925616758902
Zc2hc1c	32.5190971154277	-0.520795349410032	0.773167636787752	-0.673586586699049	0.500574183194402	0.999925616758902
Aplf	287.750827244912	-0.507065896517772	0.450710154396869	-1.12503765795185	0.260573076930591	0.999925616758902
Fam13c	349.338895427132	0.998043132591424	0.465644277786158	2.14335959916974	0.0320842345515538	0.856534612643461
Phospho2	113.411314889336	0.400596767133787	0.524958243316962	0.763102155711674	0.445402474527351	0.999925616758902
Col20a1	25.0530671877838	-0.693830630963096	1.03611605974266	-0.669645668010807	0.503083694528564	0.999925616758902
Fgd6	205.799481219273	-0.125887809669917	0.457986314286009	-0.27487242684571	0.783414251652439	0.999925616758902
Ccdc60	45.4722563226426	0.178779404035399	0.736252586390385	0.242823464854498	0.808142157178837	0.999925616758902
Trerf1	2141.68712434085	0.0756532692241885	0.339076855377633	0.223115402966483	0.823445690664582	0.999925616758902
Ctnnd1	585.227299117844	-0.387211448888358	0.389671651706258	-0.993686472169253	0.320375530712121	0.999925616758902
Stxbp1	72.0203776086551	-0.775679758096748	0.572545518152416	-1.35479142444401	0.175484019590714	0.999925616758902
Zfp275	33.8166030783183	-5.86768253069243	1.29148055854342	-4.54337658579252	5.53602222889125e-06	0.000421017286478002
Acer2	248.617979912971	0.318766796046639	0.433161512576131	0.735907477446104	0.461787006380969	0.999925616758902
Pdzd4	55.7914893194713	-7.49401055453311	1.34683571954925	-5.56416082953395	2.63416922281423e-08	2.91656765861299e-06
Scn1a	13.0190943080813	-0.779172875405308	1.2166943129962	-0.640401510126676	0.521911601346386	0.999925616758902
Adh5	488.438677337251	-0.0425782941461882	0.365348600198944	-0.11654155544322	0.907223353973627	0.999925616758902
Tmcc2	73.2263015345723	-0.155944149508307	0.609029636689145	-0.256053466225491	0.797909552945671	0.999925616758902
Hnrnph3	221.170303609419	-0.104940223141195	0.423519413992268	-0.247781375951541	0.80430356550282	0.999925616758902
Il1r1	14.3310836117074	0.176607692007874	1.26158922742578	0.139988268898138	0.888669259180223	0.999925616758902
Odf2	623.568387441938	-0.426688735077637	0.349348090529139	-1.22138562266464	0.221940048196281	0.999925616758902
Stx8	1611.75708920287	-0.15360952668189	0.378174626434578	-0.406186761206369	0.684605380676681	0.999925616758902
S100pbp	698.880710080172	-0.201030997394824	0.397702113139084	-0.505481340815808	0.613220800738318	0.999925616758902
Nt5c3b	179.012312501506	-0.263816490646476	0.465783766507135	-0.566392625970648	0.571126906435823	0.999925616758902
Gpr179	23.7495530123718	-0.346349549264854	0.938690416864846	-0.368971007951307	0.712149334750254	0.999925616758902
Gm16157	6.19197008337608	0.652979348905654	1.78744627177942	0.365314112773644	0.714876944867103	0.999925616758902
Gtf2ird1	1181.99617072441	0.297213381399823	0.359143462467995	0.827561719646531	0.407918754995881	0.999925616758902
Zfp37	83.2516228573891	1.06524178651176	0.561032813502653	1.89871565597244	0.0576018719607783	0.999925616758902
Pbx1	299.414788890345	-0.32980356802991	0.424484816467946	-0.776950211727572	0.437188145300593	0.999925616758902
Lats1	698.201878157477	-0.0749514244904466	0.353640577645642	-0.211942376605747	0.832151989745062	0.999925616758902
Lat	17.014846793161	-1.22301732579611	1.05839299829896	-1.15554177678965	0.247868635060785	0.999925616758902
Lasp1	1389.16378503107	0.44930816594314	0.382622739076498	1.17428505955395	0.240280865574027	0.999925616758902
Laptm5	397.714274862912	0.496762378612456	0.410356527320496	1.21056287773991	0.226062978814777	0.999925616758902
Ing1	138.32844858723	-0.12733237510827	0.486584150237926	-0.261686236688983	0.793563352405051	0.999925616758902
Actn3	3.35283785048729	1.29562959883544	2.34359206220771	0.552839216230718	0.58037351236685	NA
Slc9b1	313.849309600801	-0.238030660964772	0.411839336138144	-0.577969708277037	0.563284570603221	0.999925616758902
Nalcn	26.7937944117396	-0.387562050295217	0.858577479233092	-0.451400205187538	0.65170113547062	0.999925616758902
Cnga1	3.39953779048082	-0.802253397977216	2.3941735549097	-0.335085731914483	0.737560415601612	0.999925616758902
Clk4	396.27625776583	-0.193186577376476	0.396413133616722	-0.48733647044919	0.626019906488403	0.999925616758902
Lta4h	374.213077247214	-0.232749826043666	0.416632031348221	-0.558646019823505	0.576403326105166	0.999925616758902
Tmem116	143.74013333208	0.995634239634525	0.615232164533609	1.61830654674774	0.105596550513533	0.999925616758902
Mast2	1390.59656693842	-0.283909789534232	0.328798673464304	-0.86347607958052	0.387875765664619	0.999925616758902
Pigv	240.041372889361	-0.176175224383591	0.40845125920175	-0.431324963296469	0.666232101637822	0.999925616758902
Cabyr	84.1955131674433	-0.133433441702823	0.565103061497269	-0.236122312537618	0.813337760488633	0.999925616758902
Mtif2	703.925666565752	0.0201560468624017	0.344622334054201	0.0584873493986366	0.953360438962699	0.999925616758902
Blcap	30.6888509721316	0.555663330458554	0.869825991040685	0.638821254115139	0.522939219952363	0.999925616758902
Sgk1	399.916698618519	0.484839914253719	0.382370173690112	1.2679857049903	0.204803055542477	0.999925616758902
Sertad1	20.63876601156	0.286576728183245	0.989895083648627	0.289502122918885	0.772197155560995	0.999925616758902
Bace1	155.313200182689	-0.179165958135845	0.477337170298858	-0.375344660512548	0.707404155689291	0.999925616758902
Ash2l	2251.21432856578	-0.396644433973386	0.322066067693386	-1.23156232140233	0.218112623053248	0.999925616758902
Smarcal1	501.000497883111	0.0556149274168548	0.374523674128785	0.148495091922362	0.881952059093913	0.999925616758902
Dusp14	61.9763667041839	0.793337250769449	0.619393737014068	1.28082866093208	0.200253854657519	0.999925616758902
Npy1r	5.03068189522556	-0.065010244649194	1.87438277328748	-0.0346835478727605	0.972332079930098	0.999925616758902
Cbx5	2198.49820230012	-0.16381852232125	0.362778853239047	-0.451565797892043	0.651581813988356	0.999925616758902
Bclaf3	358.42867115296	-7.95559667747574	0.758021540485415	-10.4952118806297	9.08736073114349e-26	1.24397707172326e-22
Zbtb3	19.7374214503379	0.133519603625026	0.963239368455112	0.138615185381357	0.889754242960277	0.999925616758902
Abcc8	8.20566143961635	-0.574569669235117	1.42930484280937	-0.401992389605127	0.687689627151975	0.999925616758902
Nr6a1	1219.62712635042	-0.0905923192200273	0.409786499294669	-0.221071995724496	0.825036374975022	0.999925616758902
Fut10	199.750207327347	-0.584814671897712	0.426437927443006	-1.37139460226805	0.170251979204953	0.999925616758902
Tmem200a	20.414698017071	-0.804860574127601	0.946352143286227	-0.850487400316659	0.395054162537462	0.999925616758902
Rgs7bp	26.2441253936092	0.0715602178374764	0.874001090073659	0.0818765773294922	0.934744860472937	0.999925616758902
Ak7	91.1146759015214	0.602981883689484	0.58889213867173	1.02392585007084	0.305870299405074	0.999925616758902
Pold3	1287.0685436635	-0.0401320246753134	0.360676381662064	-0.111268790294439	0.911403203430874	0.999925616758902
Cds2	1802.42579441182	-0.123126898918976	0.406244948613395	-0.303085365957743	0.761824806236866	0.999925616758902
Armc9	469.283833584605	-0.226023562695311	0.369369511775923	-0.611917214305514	0.540592531651924	0.999925616758902
Asb10	5.83950987481258	2.08378861970714	1.91454428426389	1.08839927957494	0.276418879063523	0.999925616758902
Ppp1r3c	12.6267508174116	0.926628496253486	1.28268913219361	0.722410811003595	0.47004194208584	0.999925616758902
Slc22a5	92.8360607442132	-0.204631778448387	0.524468386526161	-0.390169900999705	0.696410916884598	0.999925616758902
1600023N17Rik	7.47923948725017	3.90711774893814	1.93681755442523	2.01728745178459	0.0436655243514551	0.999925616758902
Slc7a7	998.377585565491	-0.419307801864467	0.364734590735667	-1.14962444614514	0.250298584996822	0.999925616758902
Tcf7l2	1329.26629307074	0.315881733105786	0.341553303880078	0.924838757281335	0.355049786969337	0.999925616758902
Bcl2l2	12.0080313836815	0.147514980806454	1.27478683954074	0.115717370332752	0.907876539202047	0.999925616758902
Anxa4	385.524076006856	0.328352018606957	0.418810078238012	0.784011741045907	0.433033221024375	0.999925616758902
Rgl1	211.38184703862	0.110066132805096	0.435879568873419	0.252515007963266	0.800643015214221	0.999925616758902
Psme3	240.851408890413	-0.255832149802328	0.433236640942472	-0.590513649182087	0.554846337725586	0.999925616758902
Tmem19	476.142202016632	0.220245672163801	0.360488679544777	0.610964184622736	0.541223291252957	0.999925616758902
Mrpl42	613.919464629197	0.0278452880873897	0.397183236947888	0.0701069065788472	0.944108569575815	0.999925616758902
Herc4	1686.52554068212	-0.388620275671944	0.328516526665427	-1.18295502395753	0.236826972749649	0.999925616758902
Aup1	90.8498648765109	-0.0866149981283956	0.527447433520262	-0.164215412994456	0.86956156800399	0.999925616758902
Hadhb	412.128108807061	0.165340365965282	0.371244231731049	0.445368174999861	0.656053707234176	0.999925616758902
Agbl5	435.971855752754	0.295879441888833	0.39015821547276	0.758357584577099	0.448236942710653	0.999925616758902
Pvr	304.605135003584	-0.0180414422852962	0.42542914420902	-0.0424076312844992	0.966173744938358	0.999925616758902
Zmym2	1328.58325587359	-0.28787175043795	0.34058387067129	-0.845230133389921	0.397982361001878	0.999925616758902
Nol8	533.23198829642	-0.132826150998857	0.388745140510805	-0.341679257583324	0.732592283696315	0.999925616758902
Anxa6	856.386245219618	0.340997215806761	0.457279043502481	0.745709257076223	0.455843065943612	0.999925616758902
Sh3gl1	597.812833560147	0.44198263698115	0.393556096896473	1.12304863389632	0.261416839860922	0.999925616758902
Cpt1c	179.823864031062	-0.156676898826733	0.512493382757368	-0.305714969398755	0.759821674735309	0.999925616758902
Map2k7	386.654244799604	-0.0645627336935778	0.417835983391731	-0.154516930709265	0.877202162755209	0.999925616758902
Lrrc73	8.77050695799022	-0.494530882038869	1.37181419471987	-0.360494069781699	0.71847769057319	0.999925616758902
Zfp936	476.06187266616	-0.559715719292865	0.450528496090578	-1.24235364499638	0.214106110667934	0.999925616758902
Cmip	2305.69531025968	-0.0172513375447637	0.362800663732965	-0.047550457508152	0.962074516510573	0.999925616758902
Dpy30	540.854055667668	0.184454263148085	0.355678829203642	0.518597813541711	0.604041234118385	0.999925616758902
Ect2	778.471465219922	-0.17939950763944	0.347021398328678	-0.516969583153842	0.605177392079407	0.999925616758902
Rpl31	351.612429943825	0.338523979525908	0.491189826375528	0.68919175713362	0.490702603336249	0.999925616758902
Insig2	250.298536210151	-0.10605472903968	0.411581153364144	-0.2576763493003	0.796656700387745	0.999925616758902
4921509O07Rik	7.7883841304566	-1.61073057426795	1.56511355384295	-1.02914614106625	0.303411006725664	0.999925616758902
Cers3	15.051007302734	0.243858338120064	1.09641886422177	0.222413482727838	0.823992016959372	0.999925616758902
Ldb2	17.4014862707638	0.567926055206289	1.15826785427746	0.490323592344337	0.623904935042685	0.999925616758902
Ncoa7	118.026691917532	0.0830671841489532	0.578303425623978	0.143639446816912	0.885785189584122	0.999925616758902
Cmah	35.0424579832838	0.101695925863516	0.762775725290889	0.13332349534948	0.893937546868487	0.999925616758902
Vps13d	1267.51176688299	-0.142145783049712	0.342541026747335	-0.414974475902888	0.678160588186655	0.999925616758902
Zfp59	500.460351416725	-0.0660373873642743	0.387945256085526	-0.17022346923535	0.864834395284545	0.999925616758902
Commd6	304.311152663528	0.411055077597261	0.393546365836916	1.04448957805292	0.296258938546719	0.999925616758902
Tmem42	5.5985119580049	1.87564814508863	1.90663999733405	0.983745304677991	0.325240758170349	0.999925616758902
Traf7	193.491162902738	0.170919321376687	0.45206203554085	0.378088200156419	0.705365073761187	0.999925616758902
Mynn	447.347251408787	0.363077954638674	0.370206970658833	0.980743161028352	0.326719413850873	0.999925616758902
Rab27b	7.74572525956438	-0.273432143217682	1.54644517450196	-0.176813344388844	0.859655006898322	0.999925616758902
E230029C05Rik	5.10030802067766	-1.05617871340421	1.87765363167345	-0.562499225409798	0.573775931233489	0.999925616758902
1700045H11Rik	6.56257821869927	-0.485537155423261	1.63249560907887	-0.297420190733146	0.766145730764079	0.999925616758902
Il6ra	218.409456328996	0.619475766553391	0.436816330583249	1.41816073068113	0.1561438438878	0.999925616758902
Meis2	389.762201084243	1.11749153046336	0.436193578737746	2.56191650894346	0.0104096339562841	0.37565119019078
Kcnd1	14.0606657217405	-7.68494976988402	1.84299681933044	-4.16981173775219	3.04851361510301e-05	0.00208656900073732
Kcnc3	85.8574176625626	0.261295678580628	0.641157874886373	0.407537189848811	0.68361348534992	0.999925616758902
Tnfrsf18	34.0669501309778	1.11007374917895	0.786298017005057	1.41177228629817	0.15801702110287	0.999925616758902
Foxa3	16.7503388262717	0.347403473007067	1.13407953423413	0.306330784147054	0.759352802731832	0.999925616758902
Jpt1	437.383112592977	0.074875253379938	0.392387743869052	0.190819551705788	0.848666970096505	0.999925616758902
Hmgcs2	7.18888226607127	-0.88974790072788	1.52124233163303	-0.584882422889685	0.558626778175597	0.999925616758902
Ankdd1a	19.4277661646815	-0.283678169005658	0.987569135705901	-0.287248921365782	0.773921730054889	0.999925616758902
St3gal2	271.930223318413	-0.440185923285134	0.424232824505978	-1.03760458375123	0.299454183028557	0.999925616758902
Tbca	1048.18559062297	0.133243154816633	0.362841523092516	0.367221352399238	0.713453913353617	0.999925616758902
Gm11351	3.22410006553605	-1.69450844680587	2.736031850898	-0.619330672722144	0.535698541960389	NA
Pacsin3	19.6365092970711	-0.0119566227141435	0.990338065788813	-0.0120732738922036	0.990367155183875	0.999925616758902
Ush1c	47.1733968421607	-0.98575811437462	0.72842984977976	-1.35326430496041	0.175971208303488	0.999925616758902
Hp	3.58762695670762	0.801879764542644	2.1761691109022	0.368482284086002	0.712513652565815	0.999925616758902
Slc25a4	101.322263264465	0.433198775333397	0.603196679273551	0.718171684657004	0.472651434549083	0.999925616758902
Ctnnb1	1292.96120472799	0.0144728503322385	0.365015840244778	0.0396499240211961	0.968372225094528	0.999925616758902
Ctsl	288.784478367726	-0.842318511413304	0.423908202751802	-1.98703046071152	0.0469190213859276	0.999925616758902
Ctsd	426.207329412709	-0.149961535478482	0.364648187232311	-0.41124991355831	0.680889291934533	0.999925616758902
Sec61g	526.394363759351	0.319372729775947	0.365495264505497	0.873808119533498	0.382222757911885	0.999925616758902
Pik3c2a	517.728732084725	0.00531480964830424	0.37591479318579	0.0141383359863614	0.988719615813074	0.999925616758902
Lpar5	77.8267281280377	-0.679035100308222	0.556931719756677	-1.21924299913263	0.222751976092881	0.999925616758902
Rnf20	393.95089451106	-0.165223477569054	0.374131156497499	-0.441619134626012	0.658764835202864	0.999925616758902
Gm38509	15.2847516308571	-1.32717318801422	1.08155700549956	-1.22709499477673	0.219786888880417	0.999925616758902
Prxl2a	124.904814472482	0.536269835690906	0.603525370956531	0.888562207154554	0.374238409752197	0.999925616758902
4921525O09Rik	11.8556682060512	0.564767008756895	1.21326876594483	0.465492086015324	0.641579102990208	0.999925616758902
Rorb	8.06717129953718	-0.282654331643947	1.88139650353687	-0.150236449952246	0.880578069331521	0.999925616758902
Trpc5	73.328012117664	-7.18980388661457	1.10258598341044	-6.5208555113095	6.99075028803612e-11	1.28374046142985e-08
Fam149b	713.097066270785	-0.276354079248473	0.346730476836989	-0.7970285213157	0.425434467107519	0.999925616758902
Pus1	34.0677596609375	0.266858920082795	0.799187521342005	0.33391277135394	0.738445382239623	0.999925616758902
Aldh18a1	1498.77926992611	-0.314145714354083	0.340052267034236	-0.923815968333053	0.355582139830424	0.999925616758902
Gdi2	1239.43949969193	0.268858537615896	0.332673695526194	0.808174921045798	0.418989892727118	0.999925616758902
Drd3	4.18112896612504	-0.0934634113061778	1.99348590185298	-0.046884410478801	0.96260535306596	0.999925616758902
Dpep1	8.82277709511416	0.820434201156024	1.43129675810647	0.573210409727619	0.56650223692513	0.999925616758902
Pkib	15.7528459706056	1.09908232317328	1.18004529950438	0.931389942093659	0.35165189171493	0.999925616758902
Dmbt1	2.14430246880676	0.898417528227707	2.72757215570269	0.329383597185261	0.741865764263529	NA
Epha6	53.1353748108769	-0.854087162144994	0.858023967814838	-0.995411776573246	0.319536033256578	0.999925616758902
Inka2	54.8793221140725	0.638157298743463	0.688116991524972	0.927396513388237	0.353720700255936	0.999925616758902
Rhot1	817.279733965299	-0.0401028434783309	0.360232481523619	-0.111324895824813	0.9113587140939	0.999925616758902
Ncmap	85.9671930276758	0.376963259210896	0.605612812071979	0.622449280624024	0.533646484490412	0.999925616758902
Cacfd1	131.879657318576	-0.113518386591911	0.494885892544144	-0.229382951306872	0.81857128582313	0.999925616758902
Gm19276	2.46614740046009	1.13705941239883	2.66219594389236	0.427113344157662	0.669296774011089	NA
Jarid2	8083.33204942123	-0.473394403035261	0.334566896210614	-1.41494693108326	0.157084056369563	0.999925616758902
St7l	1160.73740552383	0.0925055001015096	0.385705856777386	0.239834315388423	0.810458703374237	0.999925616758902
Arhgap15	38.4652295477229	0.597650257856798	0.840203195005735	0.711316335630833	0.4768882309456	0.999925616758902
Mag	5.29066940620023	0.61954487592644	1.758247394092	0.352365018715917	0.72456453280575	0.999925616758902
Zfp467	37.269322995938	1.2060990385756	0.761422300115155	1.58400803127673	0.113191891471603	0.999925616758902
Ranbp17	4229.43622358298	-0.740623508491261	0.348393092708651	-2.12582718771241	0.0335176513592093	0.874642265793708
Pecam1	1925.49966360219	-0.0592604071287743	0.390003981331613	-0.15194821069887	0.879227783092253	0.999925616758902
Aldh1l1	305.014359739626	-0.315278295062556	0.470877267267045	-0.669555140965756	0.503141418638883	0.999925616758902
Stk32c	10.8459146460129	1.81293298993486	1.34321570533417	1.34969609328967	0.177113486012247	0.999925616758902
Krt28	1.56918220625636	1.4599042461735	3.26645630355563	0.446938244538693	0.654919649481354	NA
Itch	837.926264608169	0.0467404225235759	0.342190239622402	0.136591922011431	0.891353361953789	0.999925616758902
Slc30a6	364.463913816229	-0.317470165972505	0.382493231985874	-0.830002048204164	0.406537625625091	0.999925616758902
Prmt1	465.326196943526	0.369941852726439	0.385592315766296	0.959411890745918	0.337351287219189	0.999925616758902
Rhbdl3	29.0727110230974	-0.379907228414749	0.827868041335277	-0.45889828987962	0.646307206885923	0.999925616758902
Lin54	737.922684010632	0.108855517029751	0.35399157122958	0.307508782346552	0.758456139319924	0.999925616758902
Rpain	202.347747003321	-0.0488588943585451	0.485993150151766	-0.100534121403331	0.919920295086961	0.999925616758902
Arih2	966.264270040425	0.0238520788359303	0.370707925420908	0.0643419716717635	0.948697934110297	0.999925616758902
Osbpl3	375.439477266094	-0.0188819784798216	0.403117180551084	-0.0468399249419458	0.962640808436502	0.999925616758902
Cmtm7	800.884210992964	0.346574330623445	0.433323021066478	0.799805950236545	0.423823235047856	0.999925616758902
Cbfa2t3	11.5275705797643	0.0680729508702186	1.22978997590536	0.0553533141462662	0.955856988690016	0.999925616758902
Senp6	2059.09817645948	-0.233209842572186	0.352831859000418	-0.660965943474819	0.508634154393344	0.999925616758902
Thap3	94.9971335163638	0.831622735919583	0.61496373163876	1.3523118407381	0.176275578112198	0.999925616758902
Mtpap	1159.0855191574	-0.196014517669949	0.340819071276963	-0.575127785354066	0.565204877667522	0.999925616758902
Peli3	33.9561440442071	-0.424114347196703	0.848030631625588	-0.500116778074064	0.616992852831084	0.999925616758902
Gm5741	4.20757383163631	-1.70215160971524	2.12824453423728	-0.799791369052079	0.423831684500486	0.999925616758902
Zfp169	279.289067360844	0.0814123076316696	0.405360998062468	0.200839025019184	0.840824447043981	0.999925616758902
Tmem241	234.716357378927	-0.0130524034452758	0.447532834831349	-0.0291652420323406	0.97673280227412	0.999925616758902
Tcf20	1554.47785891138	-0.352998444885898	0.355771798993079	-0.992204682566098	0.321097688757141	0.999925616758902
Cacnb1	54.2134717112207	0.0328400369369973	0.720476136613028	0.0455810196453957	0.963644197575342	0.999925616758902
Podn	6.10087318884177	-0.0748150674585927	1.67356596405254	-0.044703984823776	0.964343257445402	0.999925616758902
Acr	4.20601393745022	-0.472783792946395	1.99637119786156	-0.236821585811709	0.812795204788805	0.999925616758902
Crhr1	2.24556962970788	1.46380891598843	2.8534588895504	0.512994569975766	0.607955119051567	NA
Asgr2	1.75283141170133	3.8573617450271	3.41317328641627	1.13013943955867	0.258417473308259	NA
Tet3	168.574590963891	-0.327695004932238	0.445059321787945	-0.736295115931474	0.461551117877246	0.999925616758902
Arhgap33	9.94032006007011	0.721330867954627	1.34440322100182	0.536543543399953	0.591582950545981	0.999925616758902
Nrap	1.78748775771279	-0.165082773059882	3.09734762164013	-0.0532981096169202	0.957494386369973	NA
Pianp	47.7558634246068	0.149602002834557	0.745532886498993	0.200664525393487	0.840960900094764	0.999925616758902
Rae1	757.542772748303	0.222438329860463	0.363551938045326	0.611847459970715	0.540638685863555	0.999925616758902
4931406C07Rik	88.8077259848466	0.0994508183357996	0.533420996406788	0.186439639619956	0.852100009412413	0.999925616758902
Cnep1r1	432.41404348243	-0.279044423255642	0.380868636283642	-0.732652669903308	0.463770298158011	0.999925616758902
Snx16	522.75367021304	-0.0527473709938619	0.392899277356695	-0.134251636573958	0.893203595362379	0.999925616758902
Spata17	23.0357359639639	0.0182755329114329	0.983838010230498	0.0185757540584869	0.985179544957371	0.999925616758902
Tbc1d30	38.511783378962	0.635152366383846	0.761665454894015	0.833899400718162	0.404337674974413	0.999925616758902
Asnsd1	76.1983266821242	0.623086405754235	0.562707838500523	1.10730002875845	0.268164231921544	0.999925616758902
Kptn	35.3702421761416	0.081308475144875	0.756459626396979	0.107485544908917	0.91440379237645	0.999925616758902
Ankra2	171.468019986494	-0.0635665442704975	0.457763464393853	-0.138863297783429	0.889558174039525	0.999925616758902
Capzb	256.676818006107	0.488288288333672	0.444224368624797	1.09919293677041	0.271683918951974	0.999925616758902
Nf2	2270.23870302798	-0.169969838391458	0.351631231451115	-0.483375261321427	0.628829310325589	0.999925616758902
Pex3	267.767751842294	0.107922471930952	0.400801502872764	0.269266634873901	0.787724505777106	0.999925616758902
Trim24	2399.35727758022	-0.396608239292067	0.383864769021126	-1.03319781157161	0.301511336824545	0.999925616758902
Kmt5a	524.484813893767	0.0761097523562876	0.370045888386166	0.205676524844568	0.837043596963723	0.999925616758902
Cep57	777.519025418147	-0.0325745938609131	0.340422890232122	-0.0956886120046207	0.923767885698507	0.999925616758902
Tsc2	310.032818309898	-0.505546494582114	0.394544359558289	-1.28134259769446	0.200073356839876	0.999925616758902
Mapk7	93.9844708871945	0.246113355304339	0.552780992973886	0.445227600862836	0.656155282347491	0.999925616758902
Egflam	29.0215901418804	0.0194781879366722	0.810004630014714	0.024047008146507	0.980815112455256	0.999925616758902
Txk	2.19150577829054	-1.04013461619187	2.81377748851659	-0.369657736063639	0.711637526250687	NA
Zfp862-ps	127.37090161477	-0.455566851667698	0.505901867582692	-0.900504388023895	0.367851891193533	0.999925616758902
D6Ertd474e	5.62001349324408	-0.414506327580473	1.85480860439197	-0.223476603784871	0.823164590186991	0.999925616758902
Dnajb6	1853.41609360997	-0.169725284083453	0.353895867532478	-0.479591031302103	0.631518224919764	0.999925616758902
Slc26a10	2.97309695393476	-0.0660658113254057	2.26047502768421	-0.029226516779125	0.976683932932238	NA
Hspa14	1087.3374006047	-0.0533524539367781	0.351400730609146	-0.151827953926825	0.879322633678371	0.999925616758902
Fkbp11	63.8719875769207	-0.821220087849441	0.644444468585757	-1.27430698513344	0.202554641946005	0.999925616758902
Nubp2	142.561235369541	0.373125874712643	0.462858366265608	0.806134018324143	0.420165578528987	0.999925616758902
Ndrg3	368.917878005081	-0.0821456514606105	0.378515647359977	-0.217020490522782	0.828192376337611	0.999925616758902
Fgfr1	585.865511869512	-0.0133839787425665	0.417101259640555	-0.0320880803718992	0.974401809001968	0.999925616758902
Lct	97.311140261773	-0.226984704027038	0.558057534757479	-0.406740685126098	0.684198455386711	0.999925616758902
Fmo5	16.984085464236	-0.416537298422801	1.06189541596635	-0.392258307324682	0.694867366037773	0.999925616758902
Fbxw7	2028.48237619035	-0.295109661593945	0.355900161663673	-0.829192266208702	0.406995620496956	0.999925616758902
Septin7	1653.10131110607	-0.14470623356539	0.367707784229327	-0.393535953742936	0.69392367441605	0.999925616758902
Gm9926	3.51562413415003	0.741607694251725	2.27094311001149	0.326563748330962	0.743997866103311	0.999925616758902
Brd2	1128.80341773433	0.132356752244262	0.363144231602298	0.364474334785013	0.715503835616625	0.999925616758902
Frk	104.916910382081	-0.580311086147433	0.567064093850785	-1.02336066141429	0.306137351959286	0.999925616758902
Tmpo	1916.81710856279	-0.0369981178105997	0.338822973115742	-0.109196013099033	0.9130470224875	0.999925616758902
Triml2	770.435685537233	-0.26177897919398	0.401589993937449	-0.651856328957127	0.514493859538495	0.999925616758902
Abr	1344.52018358104	0.360976913752778	0.408377716640345	0.883929017289372	0.376734531931837	0.999925616758902
Gins4	299.646416666552	0.0300713239216469	0.404769489647365	0.0742924669244339	0.940777670991905	0.999925616758902
Med27	1385.99915255308	0.237023495877137	0.338205125553448	0.700827627876028	0.483410594075655	0.999925616758902
2510003B16Rik	238.225145435455	-0.082824123817729	0.409763067504783	-0.202126863999919	0.839817546849083	0.999925616758902
4930586N03Rik	7.97264118320155	-0.460746530082253	1.44193353146703	-0.319533820406748	0.749321749494	0.999925616758902
Lin7a	7.24471496729414	-0.142082483447007	1.6989807670186	-0.0836280705498127	0.933352148035185	0.999925616758902
Gxylt1	452.840799190332	0.155854575630414	0.374468202755738	0.416202429160791	0.677261882359321	0.999925616758902
Zdbf2	1856.28248776845	-0.443658256520331	0.344566619939657	-1.28758338981886	0.19789102440717	0.999925616758902
Magoh	111.341690035195	1.0096289746024	0.517317435888607	1.95166237315805	0.0509783026517666	0.999925616758902
Tmem175	115.988933674873	-0.0439286377891118	0.49187049895883	-0.0893093565930422	0.928836058300463	0.999925616758902
Alkbh4	68.5931855924723	0.341707923130996	0.591462333950099	0.577734039036584	0.563443694249623	0.999925616758902
Stra8	8.46120898980919	-0.471491650279879	1.41036797969879	-0.334303995174773	0.738150175989852	0.999925616758902
Golt1a	125.152344951874	-0.0131315705025611	0.607913805588636	-0.0216010401175968	0.982766203832362	0.999925616758902
Myl4	3.26390869743904	-0.00756093393612084	2.33742877553098	-0.00323472270696387	0.997419069194534	NA
E030030I06Rik	133.325871455873	0.290950565222965	0.475801120845088	0.611496174507108	0.540871150152593	0.999925616758902
Srrm1	1228.53316722465	-0.0862699822346924	0.335219933355347	-0.257353378038061	0.796905989929363	0.999925616758902
Lrrc56	31.9764654574027	-0.698354840768878	0.780868578606859	-0.894330825828346	0.371144911500958	0.999925616758902
Klhdc3	127.342614531237	-0.507372179783945	0.502385091952005	-1.0099268228931	0.312530350650681	0.999925616758902
Slc38a4	1726.4675766934	0.289264656918935	0.38446105927716	0.752390001376973	0.451816557693591	0.999925616758902
Dars2	234.075939739311	-0.351393152256069	0.405808061976922	-0.865909737091553	0.38653966296043	0.999925616758902
Tmem218	76.0400179088803	-0.349937900704554	0.578531261287747	-0.604872932753246	0.545263429083293	0.999925616758902
Parp11	63.3282581634312	-0.483588368458337	0.631292052342273	-0.766029552667559	0.443658718115696	0.999925616758902
Zfp773	9.43743644018462	0.702660030226154	1.42086538738373	0.494529627130953	0.620932188004689	0.999925616758902
G3bp1	2937.73728966894	-0.0222913633398765	0.330101242500185	-0.067528868328522	0.946160680869523	0.999925616758902
Stx3	1077.99993883806	-0.21338785844731	0.355911248929081	-0.599553565922357	0.548803800977975	0.999925616758902
Extl3	447.447068965677	0.145585204106071	0.364329633293991	0.399597482065351	0.689453011312114	0.999925616758902
Dhx16	12.0027189893354	1.37209426772592	1.46141195678928	0.938882606886841	0.347791020187916	0.999925616758902
Tbc1d7	216.174651695066	0.507067830686187	0.441482880886142	1.14855604291701	0.250739091395078	0.999925616758902
Map3k4	899.409433551619	0.0365450496257643	0.379388502610048	0.0963261916856951	0.923261509849018	0.999925616758902
Svop	300.774983376465	0.37188052157506	0.458353371938993	0.811340211160391	0.417170323907961	0.999925616758902
Slc27a1	85.6132014379816	0.098145025390913	0.643981185498706	0.152403560229649	0.878868649223513	0.999925616758902
Aqr	1144.7675922009	0.143927813703284	0.331771708646112	0.43381581356235	0.664422197301229	0.999925616758902
Colgalt1	252.156314404177	0.195106504958582	0.436467536241455	0.447012638416821	0.65486593467002	0.999925616758902
Acap1	28.6955747988282	0.0295284829420134	0.857983013033307	0.0344161626669258	0.97254529516229	0.999925616758902
Zfp687	110.387461498576	0.169479051182335	0.589450532666897	0.287520397030685	0.773713886391933	0.999925616758902
Zmym5	307.73316373472	-0.034730138528425	0.414014623319304	-0.0838862604658284	0.933146863614421	0.999925616758902
Zbbx	153.004595655427	1.02979969817541	0.553576593652452	1.86026596858237	0.0628479058237592	0.999925616758902
Tfdp1	2529.85627414823	-0.371265426002402	0.337329941434575	-1.10060027409221	0.271070666202154	0.999925616758902
Cct2	880.100440231903	-0.10519488959576	0.370737639476767	-0.283744832988159	0.776605934367613	0.999925616758902
Ccng2	64.8247193770907	-0.351048045727149	0.656028774744947	-0.535110743981666	0.592573280987914	0.999925616758902
Ccnf	1582.78785796211	-0.194121281828525	0.349153882522079	-0.555976294538983	0.578227060304686	0.999925616758902
Kcnc1	3.40408222907237	0.688283827339351	2.4099366734429	0.285602453759107	0.775182623880674	0.999925616758902
4933433G15Rik	35.9581789515472	0.214639008230398	0.767497987572134	0.279660678862985	0.779737848697275	0.999925616758902
Mitf	1423.70475933302	-0.517245155398974	0.354250091737787	-1.46011297516285	0.1442590271806	0.999925616758902
Pkd1	306.756313947865	-0.345378003960992	0.38830032762493	-0.889461016099378	0.373755365480288	0.999925616758902
Mmp20	3.05320677918284	-0.556083508533862	2.78411253225655	-0.199734566074867	0.841688178623962	NA
Nfatc1	12.7055951623444	1.03830967535437	1.20829781454319	0.859316025285466	0.390166185208287	0.999925616758902
Tnk2	871.031361150625	-0.12773340281823	0.345136551374402	-0.370095263192409	0.711311511365478	0.999925616758902
Pdlim5	2214.65249903285	-0.139314109994022	0.371109036759759	-0.375399400700146	0.707363450536149	0.999925616758902
Ints13	1252.38810199526	-0.672377954643029	0.394320441851091	-1.70515622138845	0.0881652924247948	0.999925616758902
Aak1	975.141770529734	-0.564429870873501	0.332659916751664	-1.69671740552637	0.0897501003881545	0.999925616758902
Cryz	60.7854129761682	0.516417828230707	0.60853448724837	0.848625409162609	0.396089763597826	0.999925616758902
Hus1	643.031713477003	-0.0932711729931859	0.362157944425901	-0.257542805366429	0.796759775484355	0.999925616758902
Slc6a17	2.1894425146142	-0.276945608320918	3.16284905434235	-0.0875620693756132	0.930224750592471	NA
Wbp1	68.3704825929897	-0.397585593714328	0.580650757354185	-0.684724145587929	0.493518009483085	0.999925616758902
Cdk2	356.78008258843	-0.420090217841295	0.395479049054394	-1.06223128341627	0.288130701220886	0.999925616758902
Mylpf	68.217997289282	0.308289850549882	0.654085236655968	0.471329779779198	0.637405252647653	0.999925616758902
A330093E20Rik	46.8322526207826	0.0275891617175501	0.837252685879324	0.0329520133919602	0.973712854604492	0.999925616758902
Nup88	879.09468342957	-0.0475303683993184	0.33548017786757	-0.141678619289634	0.88733386389628	0.999925616758902
Ggps1	283.587557733754	0.240347399782471	0.392779201266087	0.611914783185397	0.540594140213192	0.999925616758902
Mkrn2os	3.23070776780394	-0.385511353675534	2.41540945176176	-0.159604970244009	0.873192263488785	NA
Usp17le	3.14636693739347	0.450389246914465	2.2107837436388	0.203723791714315	0.838569348980446	NA
Tmem250-ps	78.8805680085085	0.567076627179621	0.557546254016706	1.01709342156683	0.309108989460655	0.999925616758902
Ate1	1636.88741237004	-0.626130326819556	0.361035965334565	-1.73426025919421	0.0828719153475366	0.999925616758902
Papss1	181.90826752162	-0.215217334084522	0.441742108271821	-0.487201310571214	0.626115676683434	0.999925616758902
Pi4kb	407.671558908744	-0.0476686680962206	0.38655955083004	-0.12331519941459	0.901857505302684	0.999925616758902
Gid8	259.190486279682	0.211735758299256	0.408496278425758	0.518329711877015	0.604228246076697	0.999925616758902
Tll2	10.1358477879239	0.675997652953913	1.44121771595571	0.469046172184776	0.639036633137174	0.999925616758902
Cacna1c	274.582576244306	0.406780306131153	0.489385457205362	0.831206363290961	0.405857060685382	0.999925616758902
Zdhhc23	69.9381951803866	-1.15830541210472	0.728836235350922	-1.58925332732259	0.11200321127362	0.999925616758902
Vdr	10.0546683200908	-0.792386404730544	1.36860100293951	-0.578975466939333	0.562605726994208	0.999925616758902
Vcp	1361.88794082758	-0.00814236759546061	0.341946865883207	-0.0238117918537719	0.981002734177938	0.999925616758902
Hsd3b7	2.54821601157478	-0.931739695228116	2.43982989345893	-0.381887154397962	0.702545068798773	NA
Ppp1r11	4.61665867985421	1.64491676545566	2.21335395032874	0.74317836295968	0.457373701248682	0.999925616758902
Brk1	629.410775790487	-0.205624151722937	0.376812229569488	-0.545693944057667	0.585276335443386	0.999925616758902
C9orf72	129.308021334853	0.205093886631074	0.472163286777022	0.434370677210084	0.664019287560719	0.999925616758902
Zfp202	2079.38269441773	0.0299188361320976	0.361362700446498	0.0827944779445416	0.934014960015465	0.999925616758902
Ube2w	937.172260850248	-0.239608583598978	0.371502220854939	-0.644972143228555	0.518945238155914	0.999925616758902
Kif20a	183.790711461678	-0.183456273816551	0.428551397471276	-0.428084647253653	0.66858949393651	0.999925616758902
Gm45871	335.319135287017	0.604485258909735	0.395220449061554	1.52948882160596	0.12614330814296	0.999925616758902
Dph3	97.0770580684731	1.01540409339285	0.530942571763181	1.91245559763807	0.0558177826493324	0.999925616758902
Ankrd31	358.828319732595	-0.925919864704376	0.38278437516443	-2.41890715708194	0.0155672129238576	0.51975851930698
Stard8	54.1816070281894	-9.63360370853593	2.85675171055114	-3.3722229597186	0.000745640596913954	0.0384515620148298
Tjp2	2738.92469863492	0.00193972832326829	0.315982617742411	0.00613871844320739	0.995102042093398	0.999925616758902
Fchsd2	762.346113011194	-0.07272479275872	0.354511359762543	-0.205140937676672	0.837462012865265	0.999925616758902
Mphosph6	292.682794996549	0.379910022354907	0.433368622848815	0.876644044641513	0.380680008090757	0.999925616758902
Hcrtr2	42.6661956203517	0.372768489212229	0.777444882207318	0.479478992972295	0.631597909235582	0.999925616758902
Gabra4	7.30869624541261	-0.684012510237938	1.49894135775361	-0.45633040058554	0.648152406125834	0.999925616758902
Fubp1	2218.89482923416	-0.495246407259139	0.339013676027733	-1.4608449224291	0.144058004495389	0.999925616758902
Bdnf	36.5358265829002	0.74086257282909	0.843432809218085	0.878389558399934	0.379732348877042	0.999925616758902
Hnrnpab	312.102808782328	-0.430969273413609	0.388319597593835	-1.10983137622733	0.267071696021984	0.999925616758902
Rad1	330.154789378617	0.157370033801052	0.387359718526534	0.406263290358808	0.684549155142013	0.999925616758902
Ovol3	15.8915807955798	1.48770744488987	1.12922395792664	1.31746004364044	0.187684465870246	0.999925616758902
Obsl1	10.523547325311	0.494315170442703	1.28284701405512	0.385326671868812	0.699995403012163	0.999925616758902
Bmf	81.2263337852417	-0.227574779038611	0.570946920278206	-0.398591832192947	0.690193980905564	0.999925616758902
Mcts1	3.46945832980372	-3.8533864347831	2.51069604380593	-1.53478810957212	0.124835884454666	0.999925616758902
Ccpg1	235.252699780127	-0.472543499355994	0.409683011530122	-1.15343689158868	0.248731106561488	0.999925616758902
Dnajb2	82.4349261688578	0.115087235538515	0.548177177342968	0.209945324787775	0.833710346395028	0.999925616758902
Nthl1	17.5172591810038	0.501267496555882	1.02170839155531	0.490616990815571	0.623697366887109	0.999925616758902
Kcnip4	291.194877045834	-0.488514643159077	0.443184856307257	-1.10228189480462	0.270339138011143	0.999925616758902
Pkm	5249.90460965422	-0.459365519358918	0.367077930419526	-1.25141143417126	0.210784407746023	0.999925616758902
Tssk4	9.96449270628559	-0.124074070398121	1.3491401612898	-0.0919652931238104	0.92672561477233	0.999925616758902
Apbb1	26.6767609843029	0.769235923260272	0.923280903032446	0.833154807744614	0.404757426381607	0.999925616758902
Mphosph9	949.434901861259	-0.0487966892190243	0.342606563762298	-0.142427771036166	0.886742127871618	0.999925616758902
Immt	1349.94454078517	-0.593603521839092	0.406384931535656	-1.46069274664287	0.144099780503056	0.999925616758902
Prlr	61.589411196614	-0.154698682573645	0.724200914383075	-0.213612934616947	0.830848911846928	0.999925616758902
Enpp1	5.19481911745493	-2.76174244770242	1.87098828030985	-1.47608751843441	0.139920399160893	0.999925616758902
Pmepa1	441.505563197523	0.775744383702544	0.524488083567058	1.4790505409135	0.139126807462194	0.999925616758902
Mtrr	1501.31877560228	-0.164281291747808	0.332862280102036	-0.493541327955361	0.621630145741027	0.999925616758902
Csf3r	54.7746976635601	-0.29239423961925	0.793782034711811	-0.368355829223833	0.712607928671353	0.999925616758902
Sumo3	305.272437777204	0.435341998306707	0.396209912969664	1.09876604308999	0.271870127203552	0.999925616758902
Hipk1	531.713299117078	0.172773030410671	0.36463385095587	0.473826085970228	0.635623930959784	0.999925616758902
Brd8	1256.94735627333	-0.280329905285574	0.349895766818383	-0.801181185570278	0.42302676160206	0.999925616758902
Tmem63c	40.7858122906926	-0.234421210332118	0.817169682301899	-0.286869686197576	0.774212102278355	0.999925616758902
Ppt2	22.8235763194902	-0.172160168967462	0.902213213378988	-0.190819826637968	0.848666754689988	0.999925616758902
Pbx3	611.109710746465	-0.603153797657336	0.377185384449427	-1.59909111679328	0.109800358215413	0.999925616758902
Plpp2	37.3905485076095	0.925816244046203	0.741896258318853	1.24790526123439	0.212065753701665	0.999925616758902
Kmt2b	159.038596799595	-0.193410402238987	0.488399236066875	-0.396008814011544	0.69209852601588	0.999925616758902
Kctd9	388.332595657162	-0.324760323066266	0.385729608711719	-0.841937760886228	0.399822792418718	0.999925616758902
Dusp28	11.7691157501085	0.575708991971541	1.21809059063579	0.472632328332038	0.636475513942655	0.999925616758902
Lax1	43.8998299488351	1.05223920050235	0.799015898495735	1.31691897806207	0.187865784349877	0.999925616758902
Ikzf5	91.3850675557098	0.552716386176409	0.528519395535816	1.04578259728021	0.295661417694765	0.999925616758902
Actn1	1973.75491765903	0.296970200743557	0.333080565823806	0.891586694675693	0.372614504388087	0.999925616758902
Rps19bp1	79.0558225808721	-0.0787906094735361	0.560292162947632	-0.140624150548578	0.888166868443765	0.999925616758902
Slc16a13	47.9236202128706	0.319923228239784	0.711257386907365	0.449799515799548	0.652855007015634	0.999925616758902
Zranb1	965.490441508543	-0.24100404721758	0.364621844260889	-0.660969854140554	0.508631646414996	0.999925616758902
Tom1l2	634.014905122573	-0.422245098440094	0.352723260135783	-1.19710023738596	0.231267487465378	0.999925616758902
Pex10	120.001531995311	0.181741001431082	0.490174773894345	0.370767756951636	0.710810518574987	0.999925616758902
Rad52	256.198294821031	-0.187072776326169	0.402143828118553	-0.465188729120617	0.641796309330699	0.999925616758902
Traf3	452.254966820068	-0.090430826955731	0.364104945117755	-0.248364731565194	0.803852218935478	0.999925616758902
Hsp90b1	538.938592336074	-0.393602148579377	0.368262085304261	-1.06880986201493	0.285155354581909	0.999925616758902
Nrg1	139.338393543924	0.825057665916152	0.638052787250084	1.29308684548191	0.195981024246976	0.999925616758902
Ralbp1	729.814450769827	-0.0602403677865869	0.362668255905596	-0.166103227414168	0.868075714331616	0.999925616758902
Arhgef2	607.538283835206	0.640858974951664	0.453575230700047	1.41290558120328	0.157683487845443	0.999925616758902
Fip1l1	1824.73493252456	-0.338544596212025	0.363163250102312	-0.932210503448928	0.351227748358991	0.999925616758902
Tada2b	105.784072571916	0.244093834430734	0.522801330388439	0.46689597030936	0.640574308495537	0.999925616758902
Wbp2	290.849943348053	0.0947605197422921	0.404587641458964	0.234215062527814	0.814818021997728	0.999925616758902
Matn3	8.4182366854878	-0.159821826256643	1.43479986535638	-0.111389630090986	0.911307382875918	0.999925616758902
Gpr158	38.2387157074182	-0.157701372008757	0.858821801625389	-0.183625254634075	0.854307449660875	0.999925616758902
Apaf1	1107.14514743067	-0.38493133184515	0.350304532346979	-1.09884770621201	0.271834499522596	0.999925616758902
Grb7	67.7326301663552	-0.224848381585875	0.63846005874122	-0.352172980137839	0.724708539271753	0.999925616758902
Mon1b	119.18026649318	0.3237017985966	0.503617469361183	0.642753316335912	0.520384179332863	0.999925616758902
Enox2	155.666987701519	-6.19910523381371	0.744066501932373	-8.33138599535708	7.99013564304365e-17	3.88114395203069e-14
Kcnma1	142.994543442196	-0.589170404981405	0.488175369506488	-1.20688269376846	0.227477323444059	0.999925616758902
Haghl	11.599155491083	-0.640863990122149	1.2294730760849	-0.521250934719856	0.602191976065888	0.999925616758902
Orc6	317.036302568131	-0.363717806316701	0.400437094485336	-0.908301981324112	0.363718696007155	0.999925616758902
Camsap1	1028.6739348156	-0.434063788950727	0.351929271329888	-1.23338359242033	0.217432683554219	0.999925616758902
Dst	7700.5744662299	-0.0441731417129604	0.323253147625671	-0.136651853315016	0.891305987892764	0.999925616758902
Usp29	68.2183795279849	0.301919730605529	0.652881699679917	0.462441711497731	0.643764593028626	0.999925616758902
Slc30a4	27.4529303246727	0.321579978327664	0.838077236559433	0.38371162501424	0.701192195480865	0.999925616758902
Slc2a12	5.97739216759178	0.438890023491471	1.85158985224211	0.237034148226733	0.812630298576587	0.999925616758902
Cdk10	74.7514359489927	-0.120697873121916	0.608931824782638	-0.198212456977429	0.842878841585682	0.999925616758902
Hnrnpr	1217.57807372828	-0.269131255991426	0.352412525982177	-0.763682435070534	0.445056510644786	0.999925616758902
Wdr37	1068.72353659328	-0.222694239520317	0.361833464371372	-0.615460595683743	0.538250584386542	0.999925616758902
Tfpt	104.459866447964	0.16109054682173	0.543278927017703	0.29651536036199	0.766836538246221	0.999925616758902
Polg	314.241024460991	-0.0955664460546505	0.408046019272767	-0.234205068891426	0.814825780039855	0.999925616758902
Cyba	142.303975995653	-0.142644458015179	0.702613697477399	-0.2030197511482	0.83911959449332	0.999925616758902
Slc26a2	272.333676696709	-0.0385702995759073	0.430879925733032	-0.089515192684574	0.928672480037548	0.999925616758902
Dsg2	267.053821084557	0.508437490915807	0.538679748061883	0.943858559274068	0.345241931215818	0.999925616758902
Htr7	8.77231969184198	-0.356722952127953	1.73300164285755	-0.205841092879607	0.836915040993669	0.999925616758902
Vldlr	186.175478314604	0.360616106248573	0.592728969916128	0.60839966418311	0.542922434155157	0.999925616758902
Smarca2	394.642909159373	1.02943962401696	0.376962146134408	2.73088328516123	0.00631648368463312	0.244507998260168
Ptprk	3948.91093356385	-0.217753485929061	0.370900362861716	-0.58709429197902	0.557140380930228	0.999925616758902
Cpne9	65.3539289848016	-0.307199033319791	0.633197677310949	-0.485155022400583	0.627566384247766	0.999925616758902
Gnas	158.879327032187	0.219854660522228	0.463001599573487	0.474846438381112	0.634896430583407	0.999925616758902
Rpusd4	229.305929656594	0.253476110109524	0.437181849421071	0.579795594087873	0.562052469115455	0.999925616758902
Ppp6r2	177.830507019189	-0.137632884082533	0.44878357023821	-0.306679863546427	0.759087058240651	0.999925616758902
Irak2	103.109512182212	0.210617294674111	0.536813534833214	0.392347213710901	0.694801682922503	0.999925616758902
Msrb2	119.063983822301	-0.330768866912878	0.533691789538376	-0.619775071299075	0.535405883104234	0.999925616758902
Knl1	770.504752000397	-0.322661901615497	0.354761991095503	-0.9095165483177	0.36307752672088	0.999925616758902
6030458C11Rik	815.597426769609	-0.235212784461155	0.363912938983136	-0.646343559859121	0.518056883462723	0.999925616758902
Smim10l1	18.4903537251178	0.293242738801942	0.99378942682761	0.295075325703591	0.767936338205056	0.999925616758902
Rerg	573.219982794009	-0.437674476822722	0.385124415866077	-1.13644957003952	0.255768459940605	0.999925616758902
Rit1	124.441003119973	0.278981146037092	0.479030193875039	0.582387393538429	0.560305771020306	0.999925616758902
Pcgf2	305.290284606857	-0.343505724777508	0.45102424200154	-0.761612553802229	0.446291280029489	0.999925616758902
Pum2	180.351707956893	-0.0977687070396223	0.457758386047173	-0.213581465724468	0.830873454100874	0.999925616758902
Pcdh11x	3.21216094936371	-0.313661461765958	2.24692106077984	-0.139596119881975	0.88897910648878	NA
Gm8439	3.19346576906753	-1.62341263540486	2.25138192245279	-0.721073852114891	0.470864077766289	NA
Gm7616	3.63120710832899	1.45346471727847	2.24922108551892	0.646208025807806	0.51814464254482	0.999925616758902
Scoc	147.826225066663	-0.399571678034981	0.483550154111574	-0.826329336548581	0.408617296241649	0.999925616758902
Ptger4	15.1454578057478	-0.17111939959708	1.11582088241434	-0.153357409145116	0.87811643009304	0.999925616758902
Ptpn21	394.256933030003	0.060482707585249	0.386018125106179	0.156683595021898	0.875494216655462	0.999925616758902
Snrpa	83.0452350927055	0.820364437436976	0.628963191803434	1.30431231609076	0.192127117745244	0.999925616758902
Mro	1.27026346006159	3.40789556181717	4.30434005051362	0.791734742567683	0.428515359946958	NA
Hspbp1	407.471609357856	0.0611027880475129	0.37237032747359	0.164091452887977	0.869659150220005	0.999925616758902
Lrrn4cl	3.41208475395313	-0.338900878322904	2.16534533800978	-0.156511237433561	0.875630062207199	0.999925616758902
Ptprc	5.15009698288637	0.0164333961668659	1.92862254168531	0.00852079440723827	0.993201471963439	0.999925616758902
Bdkrb1	1.9258924395406	1.21817966639256	2.96918356706943	0.410274285464572	0.68160475310289	NA
Opn1sw	37.3019811456755	-0.755327568207062	0.734916128215094	-1.02777383596349	0.304056226400249	0.999925616758902
Bckdha	241.460050250613	0.127038536538789	0.427803565282122	0.296955301097154	0.766500635142435	0.999925616758902
Bcat1	6754.44959181557	-0.324283747565823	0.311467229887591	-1.04114884793131	0.297806471647085	0.999925616758902
Mmp23	18.803987176271	0.305225679031743	1.00750855157024	0.302950956154205	0.76192723750431	0.999925616758902
Fhod3	2477.83729021636	-0.444083920457965	0.343412747957301	-1.29314920048682	0.195959461320421	0.999925616758902
Abi1	1656.48104669725	-0.0873147959697388	0.355616637947834	-0.2455306829107	0.806045553586207	0.999925616758902
Slc25a32	202.365997587529	0.364803442079654	0.45963569076536	0.793679536661314	0.427382016132228	0.999925616758902
Mcoln3	11.265285985006	0.0487604380353984	1.36892283165113	0.0356195666461242	0.971585706293479	0.999925616758902
Zfp809	1096.2723461959	0.12382066357041	0.364002746407987	0.340164091596242	0.733732958207719	0.999925616758902
4933406I18Rik	14.6021744163766	-1.06312663488143	1.22358074499028	-0.868865123314671	0.384920907816667	0.999925616758902
Tmem108	291.668246370946	-0.361530368221193	0.420563338872146	-0.859633579072142	0.389991058915046	0.999925616758902
Zfp87	65.3065040345493	0.805077843016969	0.610594368801221	1.31851501447283	0.187331302231045	0.999925616758902
Dlg1	1576.07207606436	-0.149887243351631	0.370688072486315	-0.404348708460709	0.68595631207885	0.999925616758902
Tmem38a	56.8657802581979	-0.133063614102281	0.65876172254216	-0.201990506656624	0.839924145808969	0.999925616758902
Ubxn4	313.525512469368	-0.189018470393862	0.428170371937501	-0.441456211784437	0.658882755342453	0.999925616758902
Dsg1c	4.15820278066647	-0.737841112781317	2.11397837183999	-0.349029641272586	0.727067056703158	0.999925616758902
Rnf181	66.0258135438667	-0.478679618469815	0.596160294581847	-0.802937771636679	0.422010702937483	0.999925616758902
Ccdc59	306.275991571081	0.70768273580612	0.428969779382448	1.64972632063945	0.0989989243053004	0.999925616758902
Speer5-ps1	6.08243084821127	0.3391044285862	1.6526516828669	0.205188081736585	0.837425180740217	0.999925616758902
Aldh9a1	364.428598016841	-0.0415958195013874	0.375086680541492	-0.110896551808606	0.911698379995532	0.999925616758902
Atxn7l2	76.9911622403592	-0.0472673184263878	0.587706360590443	-0.0804267600216209	0.935897844419048	0.999925616758902
Atp9a	622.472051763083	0.209046317294819	0.448270199532525	0.466339983145928	0.640972163518816	0.999925616758902
Acsm2	2.31757245226547	1.88742936284365	2.90875200431561	0.648879436969304	0.516416306900114	NA
Mep1b	37.1530429783364	-0.499720862552935	0.914825427085546	-0.5462472377325	0.584895999237661	0.999925616758902
Smurf2	692.11006121889	-0.239412040756887	0.354115470925381	-0.676084668459276	0.498986890138075	0.999925616758902
Dzip3	898.989939765376	0.0533017224339926	0.394992446292762	0.134943650022325	0.892656427433844	0.999925616758902
Bin3	26.8048859588355	-0.0760021742888887	0.838075754679753	-0.0906865207166515	0.927741681404638	0.999925616758902
Aggf1	525.574013057496	0.0644276786434398	0.358937351735812	0.179495609280754	0.857548564631655	0.999925616758902
0610030E20Rik	122.131760192977	-0.659755640764309	0.508604970491425	-1.29718677370935	0.194566930432627	0.999925616758902
Slc11a1	64.9249563058141	0.460067042138375	0.635783887206598	0.723621739078261	0.469297991437573	0.999925616758902
D230017M19Rik	73.0272240170724	0.158259194871981	0.68347624731855	0.231550394754568	0.816887239612181	0.999925616758902
Adcy10	40.5862055113603	-0.701250872769977	0.714264948240719	-0.981779764633843	0.326208359216836	0.999925616758902
Elovl4	21.4733075119902	-0.199729689124499	0.929746448409707	-0.214821674733072	0.829906353397927	0.999925616758902
Vash2	76.0958781278686	-0.113211636960019	0.565497956735246	-0.20019813619419	0.841325624770774	0.999925616758902
Cahm	8.85222552458924	2.51875953687776	1.64529280419253	1.53088831997531	0.125796996396916	0.999925616758902
Gm11532	14.5803228366218	1.93043387693953	1.21285059965148	1.59165018139436	0.111463327989832	0.999925616758902
Apobec3	45.6785870286511	0.0771196878028726	0.695961157716154	0.110810333231737	0.91176675108506	0.999925616758902
Smox	119.198189154779	0.332267284865746	0.599712909395828	0.554043909444077	0.579548795576928	0.999925616758902
Uimc1	550.317209326158	-0.161671978839806	0.367794369089117	-0.439571653150112	0.660247375221515	0.999925616758902
4930546K05Rik	4.08284634962939	2.03987921220936	2.17975567352235	0.935829293616674	0.349361086460908	0.999925616758902
Ica1l	75.3493305000573	0.128110842696672	0.665715263285689	0.192440897425681	0.847396859518385	0.999925616758902
Irf8	22.1419004843696	2.27273086663252	1.26273411165199	1.79984910969039	0.0718844670892647	0.999925616758902
Icam5	2.43532316793049	2.98261150878133	2.84155468544334	1.04964072099706	0.293883327561937	NA
Dnase1l1	14.1418844539376	-6.40324034271486	4.25340176512623	-1.50543980942859	0.132211040699091	0.999925616758902
Tspan4	104.407639313075	0.445832714541981	0.557545364360135	0.799634869269588	0.423922378639055	0.999925616758902
Zfp410	446.59738124168	-0.116902641615665	0.361532231923756	-0.323353303780447	0.746427689693848	0.999925616758902
Ldhb	97.2545771544326	-0.921169448121978	0.626025705406085	-1.47145626795699	0.141167766013187	0.999925616758902
Nkiras1	154.485394501577	0.0772428171017149	0.463309903714804	0.16671954664121	0.86759072479723	0.999925616758902
Mus81	47.4956385016968	0.635493615741486	0.70829652646341	0.897214079129491	0.369604693892456	0.999925616758902
Ldah	403.92707849738	0.448710260569844	0.406488884079393	1.10386846515144	0.269650200070942	0.999925616758902
Bspry	10.881798433223	-0.68002086702788	1.28223139851107	-0.53034176812198	0.595874992302045	0.999925616758902
Tatdn1	470.18873315027	-0.348533126047544	0.365670695479238	-0.953133872515451	0.340522245874463	0.999925616758902
Drd2	16.5050850398138	0.732101880778716	1.13848727193888	0.643047927564375	0.520193001385108	0.999925616758902
Chaf1a	944.069005587791	0.383037661278654	0.379287500306668	1.0098873834992	0.31254924792377	0.999925616758902
Vsig2	5.03284963671161	0.00281469459658116	1.83104512184265	0.00153720657290445	0.998773487091757	0.999925616758902
Slc16a8	20.6653320645982	-0.0119480775191251	0.985232290758042	-0.0121271680102286	0.990324157047098	0.999925616758902
Sgk2	7.05295875915868	-0.295252045420673	1.61785026200886	-0.182496521683078	0.855193083819625	0.999925616758902
Prkg1	561.029165420065	1.29511278106857	0.355330399733467	3.64481277717873	0.000267586527351827	0.0150347683912829
Glrx3	96.7737174020953	-0.902161537218612	0.546247782450728	-1.65156100619958	0.0986240746500031	0.999925616758902
Bloc1s2	123.140501063471	0.509278333501002	0.562393615365639	0.905554970018456	0.365171452068519	0.999925616758902
Ebf1	1302.71779137133	-0.0752287899552378	0.39282967315319	-0.191504855912199	0.848130076478263	0.999925616758902
Zfp229	967.257832282474	-0.107314038454093	0.387268791789635	-0.277104793180408	0.781699641465393	0.999925616758902
Cox7a2l	654.776062375984	0.236603344113891	0.391785348087311	0.603910649719252	0.54590304798041	0.999925616758902
Shcbp1	446.496799875569	-0.569585718894464	0.408038730893232	-1.39591091671026	0.162741322840568	0.999925616758902
Srpx	2.59748258473489	-5.30442904251856	3.25563534042908	-1.62930687495838	0.103248071495406	NA
Pigp	149.175927314371	-0.592764985319266	0.513000970767691	-1.15548511425273	0.247891824947216	0.999925616758902
Pcdh9	21.7332236211533	-0.763224068894414	1.20108090643983	-0.635447674509053	0.525136483141746	0.999925616758902
Pik3r3	76.115932401502	-0.230204940096825	0.612824930376245	-0.375645520745198	0.707180444435191	0.999925616758902
Cblif	5.61417870984937	0.338510956486564	1.77025111407871	0.191221998842088	0.848351669038401	0.999925616758902
Rp9	327.162627404135	-0.120152451573596	0.389994343841701	-0.308087677349408	0.758015617544106	0.999925616758902
Nemf	1143.61988774085	-0.339468902625484	0.37274203333661	-0.910734159994565	0.362435460700594	0.999925616758902
Gm2762	3.98926828017987	-0.938790555060856	2.01191972328309	-0.466614320738861	0.640775839271135	0.999925616758902
Kmt5b	306.34894599994	-0.101016790988394	0.39725140119842	-0.254289325811434	0.799272045604702	0.999925616758902
Suv39h1	147.119947533544	-6.91566582233655	0.724605432465336	-9.54404357528383	1.37369243070846e-21	1.2928162888505e-18
Stag2	20.5404416748159	-8.26885682124612	1.82439432049903	-4.53238465409404	5.83215239183645e-06	0.000436918162767529
Mgat4e	48.9003388533975	-0.76983185491204	0.67588849896268	-1.13899238719632	0.254706329439841	0.999925616758902
Nol4l	1139.85188708706	0.0247438306779436	0.447558470816135	0.0552862526159376	0.955910414238576	0.999925616758902
Tor1aip2	1447.66075252725	-0.030124077656701	0.352384571233152	-0.0854863694834404	0.931874731378719	0.999925616758902
Ktn1	1752.99240525702	-0.119007413638835	0.323592741926211	-0.367769106718631	0.713045406321427	0.999925616758902
Unc5d	75.9340222182561	-0.578175249513876	0.608732378251445	-0.949802031517787	0.342212853447615	0.999925616758902
Miga1	1333.00147191408	-0.76862630023614	0.331517927923861	-2.31850598563306	0.0204218380344109	0.635355448599502
Setd3	976.327572810164	-0.300348549658852	0.344582412714141	-0.871630526042012	0.383409971995376	0.999925616758902
Capn12	30.4877363374301	0.0643223105558905	0.798202755770095	0.0805839244363836	0.935772851063978	0.999925616758902
Mrpl52	85.6011506603436	0.732843290220902	0.550323085491361	1.33166009121092	0.182971909028899	0.999925616758902
Gpr180	293.329468628084	0.0532592864465103	0.3880119912192	0.137261960072833	0.890823737247573	0.999925616758902
Dr1	227.769586245422	0.463121446657987	0.446125808528475	1.03809606573888	0.29922533290865	0.999925616758902
Zfand2b	59.7581618494258	-0.0376942675845545	0.609600110309569	-0.061834417263167	0.950694694905578	0.999925616758902
Lman2	632.425042054036	0.189928316454668	0.390840549051259	0.485948341121993	0.627003792927005	0.999925616758902
Cmc2	233.362243821691	-0.296755087364294	0.422790747216027	-0.701895888967186	0.482744092887612	0.999925616758902
Carhsp1	206.850924901445	0.500409832238916	0.447581206370455	1.11803137646654	0.263553592930294	0.999925616758902
Pdgfrl	60.4079750650684	0.131497329051394	0.626351469417686	0.209941758696034	0.833713129704695	0.999925616758902
Zfp385a	140.517936757357	0.292370218325123	0.511819393049987	0.571237085376655	0.567838942603372	0.999925616758902
Nde1	507.875537848044	-0.261702755663697	0.356647627356456	-0.733785214284167	0.463079653354469	0.999925616758902
Gm35978	2.14626125467337	-0.955590385161921	2.83321746524318	-0.337280987740876	0.735905090487872	NA
Cd46	22.3682094425176	-0.0993474643854905	0.911315681613378	-0.109015422855017	0.913190257573265	0.999925616758902
Eif3k	558.593959418189	0.155000424574715	0.358908346767138	0.431866313422019	0.665838579434465	0.999925616758902
Fez2	279.119067894194	0.0652192342323649	0.39831240068871	0.163738899716897	0.869936693254556	0.999925616758902
Tdrd3	1125.42189255415	-0.00485267352481453	0.404658586578595	-0.0119920191632262	0.990431982384441	0.999925616758902
Septin4	14.5900751917497	0.91654949212457	1.17160612760962	0.782301722844835	0.434037274599183	0.999925616758902
Sh3bp5l	302.021290354306	0.112739171403567	0.407921131126655	0.276374923486283	0.782260115081464	0.999925616758902
Apba2	63.0299080001724	-0.128526340491558	0.599260914063211	-0.214474759616979	0.830176847918606	0.999925616758902
Cpsf4	390.180741295966	0.373572605880796	0.40603489321052	0.920050498436122	0.357546370742559	0.999925616758902
Nlrp5	4.94423391709253	0.445420939646291	1.80251628761984	0.247110632345217	0.804822605436858	0.999925616758902
Abhd12	822.430766774834	0.0603296778248958	0.3548971582781	0.169992000267359	0.865016427948174	0.999925616758902
Tbx6	32.026474183279	0.043965107713496	0.889357330741864	0.0494346942379416	0.960572879946859	0.999925616758902
Gm10451	2.77127495724221	1.43831980935306	2.84735072944661	0.505143182565569	0.613458273370706	NA
Slc24a3	18.5513088846257	-0.0318146646802795	1.07065532775724	-0.0297151322703669	0.97629424344464	0.999925616758902
Cdc123	891.910341539164	-0.371077342825094	0.369427503177969	-1.00446593616591	0.315154082233328	0.999925616758902
Scml4	13.9380087763696	0.621268613237588	1.1504209082773	0.540035919694739	0.589172261156937	0.999925616758902
Ppfia2	35.9996244376806	-0.0616047721613063	0.848555064601634	-0.0725996163728368	0.942124732006454	0.999925616758902
Cpsf7	1018.43382951785	-0.215189597346598	0.339489978213861	-0.633861413166782	0.526171269802012	0.999925616758902
Rps21	286.503122529204	-0.494910938720536	0.584917036195022	-0.84612160032132	0.397484911948824	0.999925616758902
Cdk11b	679.574858031572	-0.159093569405124	0.343428733119116	-0.463250607950567	0.643184744879743	0.999925616758902
Hnrnpc	7359.17668127847	-0.117565007487937	0.333624992875611	-0.352386691640245	0.724548281259951	0.999925616758902
Stard13	12.3618009566065	-0.479126560938684	1.19979933503792	-0.399338911888581	0.689643499151787	0.999925616758902
Lysmd4	68.5627295422059	0.678801778234672	0.622078296146349	1.09118383078097	0.275192001218878	0.999925616758902
Zkscan8	386.601086463138	0.212621752088957	0.416069395010819	0.511024734427843	0.609333737188097	0.999925616758902
Prom1	232.280647750332	-0.0335322708781211	0.461403716882022	-0.0726744706451836	0.942065164289522	0.999925616758902
Fyb2	51.7421960075461	0.429928231203109	0.7588574276487	0.566546778800374	0.571022142541161	0.999925616758902
Nsfl1c	639.62057933342	0.40347775061562	0.351781340931007	1.14695608797157	0.251399769961007	0.999925616758902
Atp6v0e	340.087696680098	0.0498694574329405	0.380478287378696	0.131070442354322	0.89571958299787	0.999925616758902
6330403K07Rik	10.4493328772211	0.227883625083351	1.32748114423269	0.171666186049725	0.863699970744919	0.999925616758902
Abcc2	18.164644542535	-1.40176777171843	1.27465031228793	-1.09972731988142	0.271450947626112	0.999925616758902
Adat1	489.674197621759	-0.123714355264714	0.358292012540145	-0.34528918015121	0.729876980051328	0.999925616758902
Slc25a13	8356.59342059898	-0.561198648451669	0.359868580381275	-1.55945442043617	0.118888864475509	0.999925616758902
Sema4a	28.2793290931368	-0.195400650008823	0.850637284497581	-0.229710892727015	0.818316430061689	0.999925616758902
Chek2	1050.59587078332	-0.622842336299839	0.345265863810937	-1.80394994577541	0.0712391541200011	0.999925616758902
Keap1	170.193600660953	0.344868645136669	0.483246919111921	0.713648926661439	0.475444295309814	0.999925616758902
Klf13	2180.22391975261	0.0677003236897296	0.335918433047195	0.201537983717071	0.840277931978888	0.999925616758902
Reck	364.546928034187	-0.173669508836997	0.375784807770813	-0.462151490016902	0.643972687867008	0.999925616758902
Pld5	21.7943546602825	-0.216848888677852	0.953054653732875	-0.227530381210048	0.82001134787488	0.999925616758902
Myo18a	575.354173926194	0.0883164954159634	0.423588482781616	0.208495979012479	0.834841721939299	0.999925616758902
Prrg1	82.0868006616999	-7.35351536157263	1.07343918213348	-6.85042570083702	7.36305463791637e-12	1.51880653065404e-09
Arhgap24	33.9998119639209	-0.237599745938753	0.777670731603376	-0.305527437619875	0.75996447612826	0.999925616758902
Cd72	2.32763824082257	-0.923226771424717	2.54291915150971	-0.36305785454351	0.716561666822957	NA
Catsperg1	35.2966297304222	0.525679881735088	0.798231995392169	0.658555263093435	0.510181398739301	0.999925616758902
Fh1	537.084659127131	-0.100427160738394	0.364268163404208	-0.275695684739145	0.782781810311364	0.999925616758902
Fkbp7	29.3170209741795	-0.466427860769331	0.850708517070166	-0.548281639844991	0.583498532230799	0.999925616758902
Cd300a	13.2026806099217	-1.31708396709542	1.17437715981637	-1.12151701528439	0.262067852902407	0.999925616758902
Hivep2	520.305543087049	0.147010476435149	0.404263775620313	0.363649887278602	0.716119468911188	0.999925616758902
Cgrrf1	62.456157695747	-0.140931605018606	0.615228230697754	-0.229072071121916	0.818812900351483	0.999925616758902
2210408F21Rik	46.2431512510434	0.642208110422178	0.73632535199096	0.872179816552157	0.383110288532341	0.999925616758902
Akt1	161.918962860826	0.468355658318241	0.552114281503541	0.848294771587497	0.396273828646374	0.999925616758902
Efna3	14.9770433844687	-0.124713463091628	1.34412781445612	-0.0927839315207465	0.926075216726449	0.999925616758902
Plpp1	1631.43556788825	-0.433881353256347	0.35310682269809	-1.22875380866634	0.2191641248778	0.999925616758902
Dgcr2	1336.83280473397	0.0687294444898547	0.336495677173934	0.204250601574084	0.838157670386093	0.999925616758902
Ptn	10.9399472377878	0.21927695480765	1.30524837321357	0.167996344073414	0.866586155211382	0.999925616758902
Twf1	742.371422299089	0.480346792967692	0.342235597349821	1.40355590326479	0.160451134052225	0.999925616758902
Ptgs1	88.4071729233418	0.389681856410151	0.723507139382496	0.538601259336211	0.590162018427947	0.999925616758902
Ptgis	62.4874604332789	-0.054734122684176	0.61727471227875	-0.0886706058022656	0.929343693664053	0.999925616758902
Cst7	30.1194800347245	0.657840299600099	0.856543597575414	0.768017298199674	0.442476908058349	0.999925616758902
Plxna2	70.9419988172157	-0.286596255954005	0.578852526353153	-0.495111004800478	0.620521766109432	0.999925616758902
Gm14023	7.00337875256941	-0.401712399387107	1.67419753510784	-0.239943250998295	0.810374250615883	0.999925616758902
Etaa1os	47.306143704809	0.385219764190294	0.681236742129595	0.565471209004478	0.571753301848599	0.999925616758902
Trip10	302.539280151827	-0.258754672773476	0.443750248670967	-0.58310879497746	0.559820063454865	0.999925616758902
Gusb	68.9879224899648	0.076585857336529	0.594838180448147	0.128750742393217	0.897554882888207	0.999925616758902
BC055324	773.47934334053	-0.557072616335082	0.392291939113544	-1.42004604426461	0.155594276704667	0.999925616758902
Sowahb	8.42892934090323	0.709765929372465	1.43620018988156	0.494197072506305	0.621167007053931	0.999925616758902
Dmrt2	2.84951145487504	0.300727694247436	2.48369444636435	0.121080793447698	0.903627041847803	NA
Nlrp3	2.72148599503349	-0.276825215510536	2.37844872285255	-0.116388977761324	0.907344270497609	NA
Shisa4	3.65342096867786	0.16559085601249	2.08811255568315	0.0793016906879884	0.936792661564228	0.999925616758902
Sgms1	43.3970385706809	-0.373128891578368	0.697586280433618	-0.534885650770585	0.592728931268279	0.999925616758902
Ctnna2	47.4243689009082	-0.964570210446127	0.903840242317012	-1.06719104249378	0.285885576621453	0.999925616758902
Map3k13	30.4615121741369	-0.545694139871658	0.795796671951385	-0.685720560420985	0.492889338865687	0.999925616758902
Dip2b	588.324040522848	0.0581971691918713	0.373313843649079	0.155893412960537	0.876117037525904	0.999925616758902
Fbxo44	61.0514559727557	0.0999311669941469	0.606746693576072	0.164699977852649	0.869180134413952	0.999925616758902
Ap5z1	182.99678861259	0.25488035666307	0.439658334779443	0.579723700202185	0.562100958225859	0.999925616758902
Fbxw8	827.173639191657	0.334410439821785	0.362331093044171	0.922941602974763	0.356037638488271	0.999925616758902
Klhl33	1.91561769536406	1.81263749237472	3.03390534376738	0.597460133717902	0.550200215963379	NA
Pax2	14.2157321477946	-0.759572976215268	1.22706699355945	-0.619015082470693	0.535906422964044	0.999925616758902
Dna2	465.60451716775	-0.361260282635015	0.380465691508111	-0.949521312166234	0.342355537879666	0.999925616758902
Kdm5b	2994.68178068106	-0.65032768640045	0.326773319464892	-1.9901492798292	0.0465744936044999	0.999925616758902
Supt3	653.704898788318	-0.589802571154091	0.406765408795607	-1.44998212335813	0.147063504384512	0.999925616758902
Esrrb	7525.12386656131	0.22352873161453	0.336696985539739	0.66388694052667	0.506762675320221	0.999925616758902
Chchd7	260.375574963957	-0.171682829134771	0.408084915389807	-0.420703688522222	0.673971467396136	0.999925616758902
Rxrb	53.9588785177551	0.00422832575530602	0.631813342445596	0.00669236540485074	0.994660304827074	0.999925616758902
Cadps2	228.671361819539	-0.861185489304977	0.493130195096754	-1.74636535719742	0.0807474856584409	0.999925616758902
Gabpb1	737.905686050828	0.035361419593547	0.353519484834045	0.100026790914076	0.920323056031252	0.999925616758902
Dll3	7.64031255175223	-1.07723877313343	1.4819244161433	-0.726918837019325	0.467275677019495	0.999925616758902
Fam57a	39.6055833555399	0.313345499653728	0.742796337175255	0.42184577921498	0.673137588482159	0.999925616758902
Mettl7a1	103.493769999591	0.184136461871919	0.507400800573044	0.362901401937009	0.716678539448532	0.999925616758902
Ckmt1	5.16677047371135	-0.395744654057949	1.79444937367611	-0.220538210697595	0.825452017001204	0.999925616758902
Gm4788	8.0749648687985	-1.32935297015639	1.60059216066144	-0.830538223807772	0.406234545830189	0.999925616758902
Spag7	176.442298923242	0.741075260998107	0.465389869095132	1.59237514653896	0.111300437180142	0.999925616758902
Gal3st1	7.22850096191317	0.289772503431133	1.61500029783049	0.179425665630154	0.857603480124692	0.999925616758902
Gpr68	31.0407223529535	0.437412678150174	0.839917343581916	0.520780623822793	0.602519602447487	0.999925616758902
Golph3l	286.496114801767	-0.128013476618088	0.418753019549907	-0.30570162038636	0.7598318394489	0.999925616758902
Sptan1	857.301479642772	-0.200515752110117	0.343533689104396	-0.583685846453281	0.559431691356415	0.999925616758902
Slx1b	170.712913911839	0.0782370364602844	0.473183760190246	0.165341761578691	0.868674990150565	0.999925616758902
Rprd2	1259.57301742828	-0.0399890597543758	0.35451309213161	-0.112799951939519	0.910189156447465	0.999925616758902
Edem3	602.82125560456	-0.295212466781416	0.40472770812606	-0.72941007214032	0.465750858484644	0.999925616758902
Pcsk1n	4.02986388739576	-5.83855112378955	2.57471324886337	-2.26765101953277	0.0233504854143019	0.693103254917167
Gpr162	34.3554990919438	-0.108368274197834	0.899539626585572	-0.120470817510479	0.90411019550973	0.999925616758902
Syk	525.887425527579	0.339733756187071	0.376693850191462	0.901882937601435	0.367119056014744	0.999925616758902
Frmd4b	530.822467585389	-0.328370201789738	0.436635485026713	-0.752046530917312	0.452023076936725	0.999925616758902
Pomt1	224.068029586397	-0.3751461683851	0.444102302161706	-0.844729168389903	0.398262069946085	0.999925616758902
Mpp4	30.0158610412058	0.267920551350328	0.804823756080072	0.332893443224448	0.739214718993886	0.999925616758902
Chst10	18.2900237558881	-1.99681824616824	1.01043084434955	-1.97620476189408	0.0481315907967803	0.999925616758902
Abcc10	132.728951709124	0.572565129413208	0.482072142935338	1.18771668888988	0.234945046474889	0.999925616758902
Chd6	2517.72826840804	-0.00383708221923377	0.320715725428343	-0.0119641224767168	0.990454239123212	0.999925616758902
Tyms	1037.47457113963	0.261655645088469	0.348390284050774	0.751041739873364	0.45262753616317	0.999925616758902
Fam131b	39.1211280765848	0.655833599443742	0.871101296205134	0.75287868621114	0.451522817058006	0.999925616758902
Ahrr	42.9635712388172	0.321619328062584	0.866263560014489	0.371271911815389	0.710435016397648	0.999925616758902
Zbtb17	527.155489241516	-0.092761705854306	0.361766119395	-0.256413469590342	0.797631588218354	0.999925616758902
Gm21992	3384.01448410124	-0.549621633515834	0.358745108272094	-1.53206725567103	0.125505839008202	0.999925616758902
Sergef	673.956672934714	0.0497935418112117	0.447963388233409	0.11115538260298	0.911493131830829	0.999925616758902
Armc3	7.43415507208758	-0.629664217303349	1.78290327991479	-0.353167905627187	0.723962567142037	0.999925616758902
A730082K24Rik	5.36684264015673	0.379308234125711	1.77486248800168	0.213711336337259	0.830772170458319	0.999925616758902
Mettl26	1.44342896571059	2.16596109047964	3.73589919331957	0.579769682852457	0.562069944815863	NA
Acbd6	982.889385358775	-0.168135667336846	0.352519850626196	-0.476953757464096	0.633395050688059	0.999925616758902
Ccdc88c	2193.56688293983	0.069038603272205	0.383257122449721	0.180136517309635	0.857045394831284	0.999925616758902
Nudcd2	402.931752004064	0.00204358695845183	0.373638780280789	0.00546941877102819	0.995636056963601	0.999925616758902
Zmynd19	510.399383931313	0.164228502943385	0.38039501903441	0.431731475770269	0.66593658800989	0.999925616758902
Odr4	253.415411380242	0.193610090729628	0.405621748144875	0.47731683918604	0.633136521775555	0.999925616758902
Elovl1	34.0560412469832	-0.333717762826074	0.782827090833828	-0.426298178401842	0.669890585075445	0.999925616758902
Nfatc4	104.635025040725	-0.275196120869677	0.594036473272424	-0.463264687021116	0.643174654382038	0.999925616758902
Camta2	65.7580862739142	0.43673113452908	0.634798683476541	0.687983680333546	0.491463058417257	0.999925616758902
Ephx2	25.7028446741508	-0.493742344930411	0.891464414753078	-0.553855360639572	0.579677837254026	0.999925616758902
Hdac9	89.5203504884153	-0.901500690034204	0.566751845024645	-1.59064447332324	0.111689609744309	0.999925616758902
Styxl1	23.9758434971808	1.17736822854897	0.956593037890676	1.23079322335976	0.218400210725708	0.999925616758902
Pex5	395.834357126245	-0.741882139623815	0.414788441841422	-1.78857958609041	0.0736825479062039	0.999925616758902
Coq3	338.473669004279	-0.413214030786047	0.407759476195909	-1.01337689228225	0.31088017248359	0.999925616758902
Chrd	7.29646271536947	0.0114855015537815	1.54764438184197	0.00742127951907898	0.994078730003083	0.999925616758902
Dync1i2	606.446213666823	-0.346201668803228	0.370284655057416	-0.934960885023838	0.349808457801733	0.999925616758902
Dennd2d	17.8934931441023	-0.415086667460274	1.00471044581629	-0.413140591091428	0.679503611498347	0.999925616758902
Gm15290	9.25317938743967	-0.0931899574173667	1.34087219001787	-0.0694995079405179	0.944592024314646	0.999925616758902
Sh2d3c	5.95219376283743	-0.337095091324546	1.74406508679031	-0.193281256460972	0.846738704729578	0.999925616758902
Pard6a	8.18542538469244	0.490818749939082	1.44938829427676	0.338638549708999	0.734882038200779	0.999925616758902
Srgap2	2310.20827455223	-0.231158172179056	0.344316600540568	-0.671353550238775	0.501995328127582	0.999925616758902
Nrip1	1277.63134782263	0.671958800803881	0.368758987362912	1.82221674272735	0.0684221051348246	0.999925616758902
Tes	65.921210855494	0.425346387678931	0.613762870653097	0.693014204698184	0.488300637248138	0.999925616758902
Dnph1	93.5436202809123	0.271368500247212	0.565231500167503	0.480101516222634	0.631155210152605	0.999925616758902
Fbh1	350.871771946031	-0.409041606547396	0.379217069918862	-1.0786476638167	0.280744824740336	0.999925616758902
Rpl15	905.949130519024	0.0394215158002457	0.396524301935335	0.0994176538684747	0.920806666442649	0.999925616758902
Sh3tc1	642.500922409719	0.422012113876549	0.448359704208824	0.94123559703304	0.346584138416466	0.999925616758902
Ghitm	1102.28610539371	0.183511340364322	0.383495722047309	0.478522522714565	0.632278347739115	0.999925616758902
Atp2b1	1446.95437409421	-0.0774294943045495	0.337494979957339	-0.229424136365931	0.818539278292711	0.999925616758902
Lrriq1	38.6916737498376	-1.21004520507951	0.776290185888898	-1.55875370715132	0.119054684785205	0.999925616758902
Sgtb	226.399679068714	-0.475287841556469	0.426791885730931	-1.11362904836507	0.265438359219589	0.999925616758902
Zfp532	2176.3050425043	-0.0927191619496674	0.374434549509862	-0.247624483560712	0.804424965449244	0.999925616758902
Tnks2	1605.58783171696	-0.299857321339971	0.326492413354878	-0.918420487198406	0.358398769014255	0.999925616758902
Mbtps1	1549.49705368369	-0.102490209554324	0.331220404164591	-0.309432052692606	0.756992891424424	0.999925616758902
Cyp4f16	129.880577128034	-0.387268495348992	0.471351100245171	-0.8216136445795	0.41129682114953	0.999925616758902
Toporsl	13.4714458744914	0.00557343328864263	1.15159508409864	0.00483975085132027	0.996138452592564	0.999925616758902
Prpf38b	1219.5875901452	-0.219143405031339	0.329011788714333	-0.666065510563245	0.505369228280737	0.999925616758902
B4gat1	10.9377794963018	0.189557421734013	1.33521984926425	0.141967198763909	0.887105914810214	0.999925616758902
Rcor3	27.1061814021358	0.0478383034759335	0.833373077773056	0.0574032264202333	0.954223992930581	0.999925616758902
Man2a2	94.3975067833197	0.226727729814354	0.667641193408857	0.339595177848033	0.734161410069351	0.999925616758902
Gm1715	12.5057875821633	-1.1043267207107	1.18246718454239	-0.93391743563528	0.350346484182123	0.999925616758902
St6gal1	182.66684939596	0.369159418779821	0.506449982175313	0.728915849091751	0.466053139246837	0.999925616758902
Fam227a	17.7520292676658	-0.0411615514925035	1.01532767542907	-0.0405401650015192	0.967662486306204	0.999925616758902
Arap2	327.183424084618	-0.288402699808075	0.394550121007577	-0.730965939312274	0.464799957752548	0.999925616758902
Tmem158	2.10933268936613	0.338912461850998	2.8376390943266	0.119434660499497	0.904931002704392	NA
Diaph1	1544.65469322783	-0.154461291611144	0.338123662342224	-0.456818935833037	0.647801194119041	0.999925616758902
Pkp1	2.61649119846024	0.824530849843995	2.43926397035561	0.338024445022976	0.73534476644878	NA
Gfra2	64.0853200109076	3.22858179060215	0.68965124093446	4.68147028377343	2.84824689539572e-06	0.000226925406089253
Crim1	211.942687071125	-0.258716377808594	0.446302408483453	-0.579688509160681	0.562124693697214	0.999925616758902
Pde4b	24.6395423787841	-1.48822745224853	1.00285138880269	-1.4839960026633	0.137809981060744	0.999925616758902
4933405L10Rik	1.44322001009114	-0.622338894992684	3.6492679246156	-0.170538011417246	0.864587043380397	NA
Fbrsl1	2217.92325205641	-0.160714740802152	0.352293694087282	-0.456195337865839	0.648249517645439	0.999925616758902
Phka2	71.6237647816196	-7.07572453133476	2.30259646964431	-3.07293293662861	0.00211966117375621	0.0955624489653322
Eif2ak4	274.054365956573	-0.00428914741278347	0.400385542577829	-0.0107125431781786	0.991452790669113	0.999925616758902
Cpq	160.72809521874	0.588203266486248	0.461647957816399	1.2741381317237	0.202614466610427	0.999925616758902
Cdadc1	116.961211905547	0.648559818564488	0.488961410796127	1.32640286992894	0.184706288690043	0.999925616758902
Axin1	617.518922004761	0.00331317769464407	0.364221291641378	0.00909660629589527	0.992742058377931	0.999925616758902
Arrdc1	71.8462591743091	-0.0528401682182511	0.5992344100051	-0.0881794625542304	0.929734040230648	0.999925616758902
Septin2	1066.22569733595	-0.385599423715759	0.36612823613421	-1.05318133282245	0.29225789223577	0.999925616758902
Mettl14	390.003682306895	0.0998998944899886	0.369201357937047	0.270583767752616	0.786711181706503	0.999925616758902
Pcnp	930.423141883275	0.0601096556688948	0.344337823671264	0.174565939425466	0.861420713973361	0.999925616758902
Kcnc4	6.63064444996529	-0.46582351721994	1.62184767541802	-0.287217797503626	0.773945559736801	0.999925616758902
Paip2	532.916675102281	-0.20289545705951	0.369441135911395	-0.549195629119577	0.582871203675305	0.999925616758902
Plcb4	2243.8953111437	0.0498516594881973	0.341704157826076	0.145891287379568	0.884007209662403	0.999925616758902
Pak1	1275.27761215232	-0.39384057379063	0.355253748359194	-1.10861764473888	0.267595162985888	0.999925616758902
Zfp948	523.210218050627	-0.145740660552248	0.401118366631621	-0.363335794808151	0.716354057326752	0.999925616758902
Kcnj9	16.6070762724232	-0.47207355405041	1.10368859676111	-0.427723504107735	0.668852435574757	0.999925616758902
Kcnj4	19.720451235801	-0.187278991562732	1.05987377499917	-0.176699335317434	0.859744563000063	0.999925616758902
Kcnj3	8.00317100186035	-0.742433552451295	1.52895834688746	-0.485581280852214	0.627264071105064	0.999925616758902
Ppfibp2	514.331098160514	-0.0940561843098363	0.387571393466565	-0.242680925102772	0.808252585347559	0.999925616758902
Uspl1	1275.82105547928	0.0171193327806139	0.330315700939797	0.051827184514411	0.958666394544292	0.999925616758902
Ptpre	35.9462538918146	-0.217062425992413	0.755017468530563	-0.287493250208987	0.773734669458245	0.999925616758902
Amer1	36.5334401569505	-6.70761745969933	1.36840092910059	-4.90179253539972	9.496609991539e-07	8.17142590014825e-05
Nr2f6	40.5001007942629	0.0502089597001607	0.778139735710278	0.0645243487717929	0.948552719989028	0.999925616758902
Epor	5.57704118892269	0.0994827647148313	1.71106654184079	0.0581407924719318	0.953636481637526	0.999925616758902
Epn2	1468.7353007266	-0.393008304237047	0.341844376760904	-1.14967023287304	0.250279719052482	0.999925616758902
Ehbp1	1600.11224265579	-0.0335193793977815	0.366830091037375	-0.0913757628306626	0.927194019627297	0.999925616758902
Ppp3cc	4.42225622523033	-0.726934057983875	1.9155751784297	-0.379486050022732	0.70432696144757	0.999925616758902
Apoe	380.143910103794	-0.421352455457044	0.460445288156376	-0.915097767954452	0.360140306650585	0.999925616758902
Tnfrsf8	52.4811482136673	0.0260833436202711	0.666171278765744	0.0391541101390581	0.968767520361247	0.999925616758902
Kif2a	690.272342981054	-0.152621601027331	0.37087467564474	-0.411517989903217	0.680692752700435	0.999925616758902
Tctex1d2	38.38111526446	-0.312789399941285	0.723903879480729	-0.43208692315015	0.665678238570218	0.999925616758902
Srsf5	460.506164595244	-0.469364701553685	0.402677515731213	-1.16560941005454	0.243772401493837	0.999925616758902
Col6a1	14.163481030229	-1.11173753856846	1.11538544799687	-0.996729462953854	0.318895844514242	0.999925616758902
Sytl3	140.515199150949	0.384912838694209	0.51492192976327	0.74751688837795	0.454751612369525	0.999925616758902
Zfr2	71.0242999742957	2.42349818080562	0.793223355855086	3.05525318047792	0.00224870606066226	0.0995912231219186
Gm6936	3.36684023033597	-0.307427892129569	2.14360306603436	-0.143416426763332	0.885961310398485	0.999925616758902
Gm12866	40.2595515548511	-0.288284836777961	0.733073389587268	-0.393255083151047	0.694131089633129	0.999925616758902
Gm10778	475.063983872022	0.13204568410623	0.385308668721484	0.342701046785111	0.731823375141648	0.999925616758902
Ercc6	376.773407183224	0.454741149299214	0.375666301377203	1.21049225770882	0.226090059858298	0.999925616758902
Eif5	552.383132775016	-0.441004396663699	0.382616222885271	-1.15260245197689	0.249073596352878	0.999925616758902
Rin1	32.8959262974166	1.31844108512943	0.877441029570506	1.50259794185233	0.132942754456154	0.999925616758902
Plekhg4	8.88981756784131	-0.686407043129692	1.49206170207573	-0.460039314845206	0.645488001323397	0.999925616758902
Palb2	612.151369741667	-0.213308156053578	0.386204680521108	-0.552318930381061	0.580729863008588	0.999925616758902
Rars2	380.694479849431	-0.160358988765496	0.383703684520767	-0.417924026363675	0.676002665303405	0.999925616758902
Tmcc3	40.264263374857	0.123378828181085	0.747211657245192	0.165118981997626	0.868850332608539	0.999925616758902
Ano2	19.8615601046032	-0.537910219887232	1.26065333637982	-0.426691624385757	0.669603951838293	0.999925616758902
Dpysl3	17.7613103907511	0.920375066085305	1.04799601082529	0.878223825833571	0.379822264595285	0.999925616758902
Eif2ak1	301.663702724339	0.0802199589170722	0.406510391169613	0.197338027906896	0.843563022430752	0.999925616758902
Mmp28	12.573399291104	1.03349325971026	1.27448146358642	0.810912743133973	0.417415781712623	0.999925616758902
Rab3d	17.8808299562216	1.08809412764606	1.03189577000923	1.05446127338649	0.291671781988617	0.999925616758902
Tnrc6a	1785.30809678323	-0.452063627216897	0.341035548574869	-1.3255615993875	0.184984952904566	0.999925616758902
Capn5	394.215637138817	0.375243311144634	0.478584385548892	0.784069272787212	0.432999464095129	0.999925616758902
Nptn	995.430810664117	-0.405314996201177	0.395853226430227	-1.02390221713304	0.305881462911255	0.999925616758902
Slc25a44	266.393187773021	-0.0401787587713961	0.405501782962467	-0.0990840495887908	0.921071536346392	0.999925616758902
Slc25a45	9.54853556953551	0.425687933534311	1.39963936681995	0.304141154947288	0.761020353896778	0.999925616758902
Slc10a1	267.170856911138	0.760695579338984	0.437782379611961	1.73761123052336	0.0822793396253153	0.999925616758902
Lpxn	19.8212281451012	0.922139475851873	0.981437044525427	0.939580873776547	0.347432590716908	0.999925616758902
Poc1b	548.525363938847	0.115779456826687	0.401487845253992	0.288375994928169	0.773058940871382	0.999925616758902
Acd	37.6973164537104	-0.0566263227812682	0.73990025462094	-0.0765323736917466	0.938995559012598	0.999925616758902
Tesc	50.1215510303277	1.15770246135959	0.678932676972726	1.70518005779548	0.0881608481194702	0.999925616758902
Alkbh2	193.541157285478	0.325042767305173	0.424802084030148	0.765162835882192	0.444174586741028	0.999925616758902
Dhx32	602.271588855221	0.202052573869231	0.349965163428489	0.577350533663954	0.563702683026227	0.999925616758902
Wsb1	304.153061793181	-0.252916227702517	0.399502287807492	-0.633078296223397	0.526682514655855	0.999925616758902
Mtmr14	446.989725067941	-0.446977823963465	0.400301647418198	-1.11660250924849	0.264164318279136	0.999925616758902
Ap5s1	23.4525514778385	-0.149592752060824	0.887060767549807	-0.168638674522853	0.866080858335943	0.999925616758902
Glis2	298.294199196816	-8.2391586321989e-05	0.523707813471628	-0.000157323576625332	0.999874473947678	0.99994087990331
Gm13483	29.4311367853834	0.889754665596729	0.83697015728586	1.06306617727213	0.287751941475422	0.999925616758902
Cyp4f37	22.6423038111507	-0.0847840481567112	0.915590763261612	-0.0926003751443328	0.926221045708168	0.999925616758902
Tmem9	240.455814848888	0.253790164820411	0.465697605061351	0.54496772597097	0.585775714847993	0.999925616758902
Bmp1	7.92781457082327	0.675210688802706	1.45875782066224	0.462866885262817	0.643459785023831	0.999925616758902
Nsmce4a	468.708972698913	0.120836167722148	0.359726611014241	0.335911117004808	0.736937893532975	0.999925616758902
Satb1	477.063445581188	1.06331841050172	0.463845877606526	2.2923959483881	0.0218828056130001	0.667026896600316
Dbn1	18.4964580578955	0.309260007450264	1.03616172736411	0.298466927780658	0.765346814248381	0.999925616758902
Psma2	396.830434308438	0.42954770798907	0.382316639969728	1.12353913767154	0.261208588243296	0.999925616758902
Syt14	790.565981909902	-0.809596620764209	0.405978877838256	-1.99418409419506	0.0461319397419358	0.999925616758902
Utrn	3301.9563896778	-0.590379436662362	0.36142889504905	-1.63345942936367	0.102372406765117	0.999925616758902
Usp24	2358.41530906427	-0.216343466692125	0.330080050103934	-0.655427271730007	0.512192697603656	0.999925616758902
Foxred2	140.341656964829	0.214532734306853	0.485578600851451	0.441808460938505	0.658627815442173	0.999925616758902
Homez	50.0163838892215	0.405150114188497	0.671748599900343	0.603127590066586	0.54642381348065	0.999925616758902
Hdac7	51.9951090578491	-0.273948029125157	0.702596309091156	-0.389908152918598	0.696604464961755	0.999925616758902
Xylb	63.1143392519528	0.169075090843821	0.625136245086004	0.270461186937833	0.78680547291596	0.999925616758902
Pmm1	677.664286375279	-0.245845394964871	0.390458581752486	-0.629632453873721	0.52893508498629	0.999925616758902
Sh3glb1	260.713637925559	0.0992098629687766	0.400321386436068	0.247825538005876	0.80426939470919	0.999925616758902
B230311B06Rik	5.50530791574802	0.795154130337608	1.94316479638696	0.409205710095244	0.682388704311623	0.999925616758902
Foxp1	877.463703823004	-0.0923382721896746	0.361864937789869	-0.255173305138766	0.79858924814373	0.999925616758902
Eps8	138.700846469018	-0.802424343323893	0.510026529381305	-1.57329922484088	0.115649548756136	0.999925616758902
Cast	610.304340690793	-0.370762654290055	0.348771135878864	-1.06305429592324	0.287757329236768	0.999925616758902
Kcnq2	10.603533653191	-0.584749285762272	1.30392426136124	-0.448453413353795	0.653826000652467	0.999925616758902
Ube2h	1014.11939071582	-1.08149759424442	0.353462382394548	-3.05972473482967	0.00221540505501432	0.0984058091988366
Stk40	576.472679378473	0.253554681190091	0.37464855681226	0.676780082505829	0.498545497120123	0.999925616758902
Ppp1r36	6.30094535528715	0.602661699519444	1.64048197405616	0.367368681308541	0.713344029558708	0.999925616758902
R3hdm2	1056.55694221691	0.000460277137591377	0.350486817731247	0.00131325092501572	0.998952177663654	0.999925616758902
Pola2	799.34827354429	-0.280850434864958	0.345417882927228	-0.813074391183523	0.416175407992818	0.999925616758902
4930432K21Rik	42.4681727178825	0.617823980246439	0.85890741594093	0.719313826822201	0.471947578459541	0.999925616758902
Mmp19	7.3341036057864	0.542538005133945	1.54872793338279	0.350312016358427	0.726104548184866	0.999925616758902
Grwd1	148.669156726536	0.339132464589444	0.490181703878305	0.691850515648049	0.489031209245112	0.999925616758902
Igf2bp2	1618.83227637155	-0.860211680876698	0.375012166775374	-2.2938233931806	0.0218006451423309	0.665870414915252
Gm18905	7.6190199721325	1.07287039757407	1.64811507061496	0.650968137299875	0.51506705525882	0.999925616758902
Smtn	108.72277369264	0.723971448925095	0.628973924514677	1.15103571182815	0.249717544034723	0.999925616758902
Mapkap1	1522.84552598117	-0.0621733910552513	0.328986468221166	-0.188984645451905	0.850104851095002	0.999925616758902
Rce1	30.7909051083456	0.227819609142917	0.806155814390106	0.282599970224457	0.777483503156693	0.999925616758902
Large2	44.8118300649063	-0.0462044814470886	0.771563493724655	-0.0598842244648467	0.952247844397503	0.999925616758902
Plekha7	3059.79763499996	-0.0146779922339531	0.352399343933146	-0.0416515878552194	0.966776447734722	0.999925616758902
Elf2	605.953018175424	0.139950163447186	0.354886505721932	0.394351887690095	0.693321259689793	0.999925616758902
Coasy	52.1601210234839	-0.651842252545229	0.663210710205936	-0.982858452847999	0.325677108433204	0.999925616758902
Csrp1	220.529615400411	-0.0544074722000283	0.476111065728789	-0.114274748302155	0.909019999286475	0.999925616758902
Pcx	286.596060908447	-0.0307564220061312	0.396823167409836	-0.0775066188974956	0.938220525996488	0.999925616758902
Rfx8	4.68182582496612	-1.87389089973804	1.89769549009664	-0.987456053680467	0.323419116656546	0.999925616758902
Lrrc57	6.69912859247019	0.796308395762756	1.60518533194939	0.496085018915349	0.619834428416921	0.999925616758902
Mindy3	964.957287463187	-0.321380857403582	0.393058363494282	-0.817641569935089	0.413561883447006	0.999925616758902
Tcea2	13.5065617059469	-0.326274081620927	1.19935116800258	-0.272042159398827	0.78558960281238	0.999925616758902
Stam	881.257976682771	-0.174221172969565	0.360338376558498	-0.483493250520548	0.628745551010086	0.999925616758902
Fgf13	42.9729064184738	-9.32291423946537	1.656516463062	-5.62802389674555	1.82285840478661e-08	2.1345017292008e-06
1600002D24Rik	12.9684329123083	0.237655501924406	1.24414982198866	0.191018394830082	0.84851118151952	0.999925616758902
Pde1c	33.3148259148873	-1.27247587035336	0.892265749724298	-1.42611757847541	0.153834405500006	0.999925616758902
Eda2r	161.902549683115	-7.14230459930724	0.851542431458993	-8.38749114013021	4.96626595064131e-17	2.49273442282523e-14
Nxt2	11.5296455900393	-3.74187123115163	1.44881630030006	-2.58270922985658	0.00980279021901498	0.359149428510773
Phyhipl	51.2564757866501	-0.16546112374748	0.68680342443711	-0.240914820544304	0.809621135266764	0.999925616758902
Rab26	122.614432516792	0.587485719564998	0.643062380189911	0.913575008681894	0.360940203191188	0.999925616758902
Tmeff1	1557.32356021422	-0.362632949272305	0.344470802613925	-1.05272477818312	0.292467148985258	0.999925616758902
A230028O05Rik	7.66426449574966	1.06302958782024	1.51935001248537	0.699660762223791	0.484139186258432	0.999925616758902
Arntl2	26.8296415878631	0.000651399252583219	0.889292256800947	0.000732491762524166	0.99941555618403	0.999925616758902
Erg	297.895813368532	0.605565352620569	0.547979602418258	1.1050873973195	0.269121720899914	0.999925616758902
Adra1b	5.13744554160434	-0.736172007511565	1.97587689755641	-0.37257989524651	0.709461138424384	0.999925616758902
Chfr	474.588911927626	-0.429280512082382	0.38782820263755	-1.10688317446468	0.26834444131777	0.999925616758902
Mlst8	104.598751944635	0.354382896837541	0.517388741661591	0.68494512597905	0.493378548708393	0.999925616758902
Psma4	329.093255443576	-0.189912109072768	0.384354890143881	-0.494106134571817	0.621231225659731	0.999925616758902
Dnajc14	107.534435926591	0.449407655736305	0.5516427770876	0.814671512802096	0.415260363838504	0.999925616758902
Becn1	261.568122781769	0.276190431358024	0.440758439926934	0.62662539463523	0.530904818084653	0.999925616758902
Gprin1	4.81858515435648	1.15047784188177	1.91131094555787	0.601931278924357	0.547219882430651	0.999925616758902
Mier2	237.83839597855	-0.112816085124807	0.446339025129567	-0.2527587299633	0.800454661023623	0.999925616758902
Zfp653	250.308409752806	-0.149647548430316	0.409428773278017	-0.365503252817798	0.714735779134541	0.999925616758902
Ndufa11b	6.73972419968608	-0.267086757642288	1.56339499521908	-0.170837669596647	0.864351408404031	0.999925616758902
Itgav	299.636893281892	-0.0648212667325442	0.401313765216318	-0.161522659701453	0.871681765813936	0.999925616758902
Sec23b	421.42414948382	-0.223672201097613	0.380432398928818	-0.587942041023334	0.556571196516286	0.999925616758902
Cd180	67.4235177499002	2.41738176172242	0.662426708238663	3.6492818475723	0.000262974453869878	0.0148309712598225
Gna13	1364.88260448915	0.19801954094685	0.327915060953064	0.603874492288702	0.545927088675036	0.999925616758902
Actr6	253.096436532208	0.025342651104271	0.414827508034542	0.0610920216558078	0.951285923080367	0.999925616758902
Rnf146	676.504111978672	0.0789473451527832	0.38150519012384	0.206936490502675	0.836059457970283	0.999925616758902
Cdc42ep3	200.427491745823	0.406792370869673	0.432950935022546	0.939580765308866	0.347432646376524	0.999925616758902
Sox13	306.745125393312	-0.492376344836467	0.413169821535867	-1.19170452238299	0.233377124187191	0.999925616758902
Stpg1	34.3834505308375	0.609055946033726	0.854119677755353	0.713080335105192	0.475796047330791	0.999925616758902
Ttc30a1	27.0432674567613	0.404413497415611	0.860349077959593	0.470057454323912	0.638313969840263	0.999925616758902
9430065F17Rik	78.3203723450864	0.106962972851594	0.579521017027963	0.184571343762729	0.853565264095216	0.999925616758902
5033417F24Rik	10.3589483077965	0.461861163262565	1.48128699375922	0.311797217695438	0.755194638674276	0.999925616758902
Slc35a1	187.640993505248	-0.0147790881424751	0.438704376463676	-0.0336880344381492	0.973125920693057	0.999925616758902
Lpin2	268.995508328408	0.0936188788651768	0.394171528565773	0.237507968182829	0.812262738319133	0.999925616758902
Cdc40	554.948096681331	-0.0994121059668086	0.360837930949782	-0.275503480759743	0.782929451994997	0.999925616758902
Lrmda	87.9917621257531	-0.107133889848527	0.732994850521339	-0.146159130275374	0.883795768331961	0.999925616758902
Nt5c1b	2.99747855576969	-1.61088512110261	2.45458434241495	-0.656276133301549	0.511646470938861	NA
Aldh1b1	15.1963887509037	-0.743886781008964	1.08950191459018	-0.682776937834733	0.494747804603256	0.999925616758902
Shisa5	144.839171044956	-0.0189724363692407	0.463892404127488	-0.0408983553091908	0.967376928625186	0.999925616758902
Slc22a22	13.5010544124211	-1.10055741482487	1.33643942861434	-0.823499659813214	0.410223910554412	0.999925616758902
Mtdh	1688.26622328371	0.0297053997088144	0.357810056810718	0.0830200245727823	0.933835617270061	0.999925616758902
Usp15	2195.25714820653	-0.047357151851972	0.332239582394014	-0.142539162584817	0.886654147887323	0.999925616758902
Itga7	4.81827172092731	-0.283833301674298	1.80913804386608	-0.156888692179483	0.87533257182812	0.999925616758902
Plekha1	715.995595973203	-0.0567615900327391	0.345712510223392	-0.164187260669453	0.869583729526223	0.999925616758902
Lag3	21.1624198220166	-1.04078053205807	0.950412097092764	-1.09508342248772	0.273480090604529	0.999925616758902
Plek2	69.431259829395	-0.20901849446415	0.574985393108325	-0.363519659750334	0.716216729595517	0.999925616758902
Abl2	1336.82123922074	-0.279734237715032	0.358942885589081	-0.779327990457158	0.435786530404476	0.999925616758902
Clmn	232.431558908476	0.124866494930033	0.523882368317154	0.238348343982519	0.811610928462644	0.999925616758902
Slc37a3	495.875714853455	-0.818939534682086	0.364857248225858	-2.24454780236444	0.0247971768881915	0.720841485680284
Klc1	564.618173570393	0.150653417507953	0.400155207052821	0.376487459997158	0.706554536379932	0.999925616758902
Higd1a	208.972743560344	0.488193325093226	0.435276844161842	1.12156971279572	0.262045435285479	0.999925616758902
Ythdc1	753.933123073866	-0.245393839646234	0.352115002468256	-0.696913900078302	0.485856678297707	0.999925616758902
Adck1	393.714174626218	0.118653620184361	0.386561551665286	0.306946253897232	0.758884281771435	0.999925616758902
Slc4a2	24.6263866294613	0.0990024807273799	0.911534939083361	0.108610736113897	0.913511244946481	0.999925616758902
A530072M11Rik	22.5699161533523	-1.10523377120239	1.07270924451996	-1.03031998358231	0.302859821227743	0.999925616758902
Slc10a7	4474.20301733442	-0.208660579668634	0.312014228094303	-0.668753412121862	0.503652789642105	0.999925616758902
Cyb5r2	132.869328205404	0.0739237097630955	0.507858498428812	0.145559658825829	0.884269016302044	0.999925616758902
B130034C11Rik	28.6361071931443	1.10612047246896	0.848647804475975	1.3033916621654	0.192441081601962	0.999925616758902
9630028I04Rik	40.3750883351427	-0.475983814718426	0.936015052670911	-0.508521538580187	0.611087638071263	0.999925616758902
Ypel5	140.054476934134	0.175214306350868	0.47546202929114	0.368513773039022	0.712490177236922	0.999925616758902
Zfp574	170.772839182606	0.395236196381939	0.484465703837975	0.815818732370211	0.414603817778651	0.999925616758902
Shoc2	1137.30419998113	-0.0594823765807576	0.34047724723148	-0.174702941428322	0.861313056397333	0.999925616758902
E030044B06Rik	15.8295700499265	-0.388065520462845	1.17623113702161	-0.32992284275477	0.741458262979751	0.999925616758902
Clip3	12.8678590569585	0.0660852042234089	1.21245830692526	0.0545051354310057	0.95653271719148	0.999925616758902
Cdh1	2382.93143195829	0.205666547593778	0.376589429910659	0.546129368640457	0.584977013274572	0.999925616758902
Islr2	15.8627840974509	1.20881484572882	1.14289826786238	1.05767493023656	0.290203668444252	0.999925616758902
Slc24a2	27.7387381441414	0.10808343105778	0.905884780365867	0.119312558727532	0.905027734147482	0.999925616758902
Aqp8	7.12721478145369	-1.00933822932666	1.55244049330345	-0.650162266238551	0.515587412119657	0.999925616758902
Kif21a	238.897344479979	-0.3439727069643	0.499133506537194	-0.689139683990876	0.490735369070229	0.999925616758902
Abhd14a	148.637765731432	-0.340188079833751	0.489178030643793	-0.695427959808496	0.486787143470857	0.999925616758902
Zfp78	107.995122470869	0.632584792386166	0.528602854309591	1.19671089028149	0.231419260836821	0.999925616758902
Ipo7	3102.664374822	-0.254514510944981	0.375560656222998	-0.677692156320701	0.497966900719299	0.999925616758902
Wdr70	2740.96245792779	-0.201160232247452	0.338684681526442	-0.593945469694196	0.552548585653302	0.999925616758902
Cacna1d	18.8215711397769	0.0962369548690605	1.07232591530678	0.0897459937275958	0.928489065673557	0.999925616758902
Cyp26c1	5.32980959703977	0.558179036947706	1.84569744406899	0.302421742383278	0.762330582223048	0.999925616758902
Pls3	77.2827072002426	-6.74940608539021	1.06888525866753	-6.31443462304271	2.71150917398799e-10	4.29788475178012e-08
Ddah2	38.5974014362863	-0.293633015565423	0.733516303422789	-0.400308778680515	0.688929102891375	0.999925616758902
Men1	56.5062587068521	-0.335943598510259	0.632105516281888	-0.531467594977362	0.595094791171423	0.999925616758902
Taf1a	377.449746038362	0.0621619169366432	0.431268952741382	0.144137240906186	0.885392097763176	0.999925616758902
Tk1	715.268962192826	0.172448885525603	0.365085927994981	0.472351499474869	0.6366759168296	0.999925616758902
Trim2	768.784110851834	0.610686306261711	0.350589537645803	1.74188400019707	0.0815287441654848	0.999925616758902
Ank1	6.57472629049105	-0.399179614565863	1.82034376712359	-0.219288038762385	0.826425678847701	0.999925616758902
Ildr1	446.039119285913	0.494229551399837	0.374751769267186	1.3188184604606	0.187229811111945	0.999925616758902
Pars2	90.9899818956885	0.67086772332346	0.584438784685268	1.14788364650497	0.25101660010309	0.999925616758902
Clip1	284.198789277058	0.345338348267551	0.435661498204803	0.79267584969193	0.42796670430871	0.999925616758902
Arhgdib	4.5976939501751	-0.231881552331804	1.84546429756326	-0.125649438267637	0.90000942696106	0.999925616758902
Bub3	339.397739726288	-0.0881329619316786	0.389085651213813	-0.22651300981348	0.820802441796927	0.999925616758902
Mtch2	851.395961802232	-0.356035538619743	0.37621574762663	-0.946360009823631	0.343964995005438	0.999925616758902
Atf3	263.724553255626	0.807518934729614	1.30914116338602	0.616831062466185	0.537346161147718	0.999925616758902
Mns1	56.2455910082153	0.0215270897385506	0.651823576720616	0.0330259452210295	0.973653897628904	0.999925616758902
Cdr2	247.420978854114	0.357996374161172	0.445359779071521	0.80383633858342	0.421491500184275	0.999925616758902
Lmna	140.675792485201	0.345306829473402	0.47075043611006	0.733524183911049	0.463238783248126	0.999925616758902
Ap2b1	1427.98693260962	0.15138511593526	0.328903141707819	0.460272635734635	0.645320540137454	0.999925616758902
Blzf1	135.878835016729	0.430073194326616	0.469083409188928	0.916837359629148	0.359227872396038	0.999925616758902
Stoml2	117.614548274882	0.094494990696088	0.490947263566405	0.192474829189687	0.847370282677325	0.999925616758902
Cic	292.193905658481	0.351663296554412	0.440365898260807	0.798570683931885	0.424539392106407	0.999925616758902
Aven	295.494393317937	-0.497765831356724	0.398495293653204	-1.24911345073478	0.211623581628231	0.999925616758902
Tspan17	75.0117405745283	0.841963950226643	0.572258724997893	1.47129945503189	0.141210150642398	0.999925616758902
Lrrc2	648.345950963075	-0.0223170495806074	0.400142231606856	-0.0557727923168434	0.955522809782306	0.999925616758902
Ctbs	21.0490534364886	0.295411411660541	0.938813017313722	0.314664801416813	0.75301617199345	0.999925616758902
Zbtb14	118.884659781259	0.306292968677182	0.485156260726918	0.631328488306547	0.52782576344713	0.999925616758902
Rsrc1	3165.36931178065	-0.7458081945894	0.403736161904202	-1.84726627179451	0.0647085586760225	0.999925616758902
Zfp638	1292.10576322821	-0.927177091169375	0.408181738823667	-2.27148106586393	0.0231178718969834	0.691927203657278
Il21r	4.35429447177404	-0.223035129924566	1.93186506108708	-0.115450677387924	0.908087912718449	0.999925616758902
Glp1r	45.3196189759472	-0.221283764905324	0.735324464622329	-0.300933500178018	0.763465204233917	0.999925616758902
Yeats4	384.92613948141	0.28874619401549	0.373968305128101	0.772114080407381	0.440046863441576	0.999925616758902
Slc25a39	274.581361236579	0.44402600206116	0.432256026191192	1.02722917705434	0.304312562306726	0.999925616758902
Tcirg1	1.68466070262559	1.58783535480668	3.18043354863404	0.499251228024757	0.617602409409663	NA
Crb2	24.1410430890356	-0.171309218305942	0.892767513035031	-0.191885587014209	0.847831827549413	0.999925616758902
Dmkn	3.33812314552893	0.893033188057866	2.45132476674478	0.364306353924602	0.715629255670114	NA
Mgat1	193.992843945913	0.238320498539673	0.445766599961608	0.534630675694857	0.592905267273752	0.999925616758902
Ubr5	3965.65507152812	-0.687511531762466	0.327468084751164	-2.0994764490863	0.0357749217544462	0.915149990112707
Tax1bp1	933.885255819179	-0.260133284382316	0.373996079947296	-0.695550831492604	0.486710167254973	0.999925616758902
AA465934	228.44637158944	0.252928477911474	0.409871342978642	0.617092368725701	0.537173801909356	0.999925616758902
Cbln1	3.51914281420272	-1.68688542392078	2.32990607924818	-0.724014345018193	0.469056928325083	0.999925616758902
Adar	993.087564860718	-0.0282216630308896	0.336944287748028	-0.0837576538825143	0.933249116967679	0.999925616758902
Trpv4	24.5114911159042	0.508261692651159	0.982091050887993	0.517530113110791	0.604786153471998	0.999925616758902
Rsrc2	1343.80429732561	-0.121684246418909	0.360018815313699	-0.33799413042588	0.735367611005177	0.999925616758902
Il12rb2	778.59901480935	-0.595190096421175	0.41826296352148	-1.4230045409952	0.154734838867457	0.999925616758902
Pdcd6ip	557.564468379817	0.108656019641016	0.37466378861722	0.290009397604276	0.771809048170912	0.999925616758902
Endov	291.811729724161	0.368455091585327	0.415694013701171	0.88636131250665	0.375422859540087	0.999925616758902
Ppp1r8	561.587385501695	0.215394390818449	0.37211345079979	0.578840647537728	0.562696701334726	0.999925616758902
Rbm20	633.683390175364	0.150643385665899	0.347518508817419	0.433483057286726	0.664663872106876	0.999925616758902
Hdac5	188.722584221157	0.206021475776939	0.484898419898045	0.424875535416793	0.670927409797193	0.999925616758902
A930001C03Rik	45.9316678038048	-0.297729388969278	0.735151031673536	-0.404990778958048	0.685484288972342	0.999925616758902
Btf3l4	506.906512239623	0.081923314739162	0.392883882723733	0.208517881087956	0.834824622383604	0.999925616758902
Plec	291.460678997609	0.574305153892444	0.467944954325452	1.22729211755325	0.219712817190886	0.999925616758902
Ctf1	17.8143045995834	0.303327935850538	1.02264099462174	0.296612337512183	0.766762490583663	0.999925616758902
Rprd1b	608.561695005753	-0.174954858867286	0.376568643824776	-0.464602833338125	0.642215902887413	0.999925616758902
Srpr	245.164474650852	0.310325332769567	0.405280385483883	0.765705284254146	0.443851682146665	0.999925616758902
Gm7271	2.42267172664845	1.17176700174473	2.83903603576995	0.412734106570418	0.6798014334601	NA
Fbln5	11.1770085633039	0.312984004061977	1.24348035089353	0.251699999792578	0.801272957158534	0.999925616758902
Slc22a27	6.56822306603289	-0.634709303473085	1.92787188382636	-0.329227947561195	0.741983400248373	0.999925616758902
Thra	322.615807356131	0.63925687995355	0.536321554153111	1.19192837767444	0.233289330004182	0.999925616758902
Cux2	297.378880571407	0.11081200342332	0.414805037441475	0.267142376348201	0.789359541179328	0.999925616758902
Mx1	20.7127004456552	-0.0860813995026798	1.12474022455278	-0.0765344722483873	0.938993889503283	0.999925616758902
Aamp	103.220930246485	0.0415839164063271	0.538485484351202	0.077223839109479	0.938445477404668	0.999925616758902
Mroh1	375.156537138944	-0.00325181860741169	0.460427524415355	-0.00706260689245459	0.99436490184837	0.999925616758902
Triobp	107.227524149013	0.101781392354601	0.545046088567709	0.186739056548531	0.851865232004853	0.999925616758902
Nod2	141.369206554186	0.259433716421853	0.651405710665381	0.398267488562318	0.690433022862525	0.999925616758902
Col6a6	16.5490473733984	1.13188546814525	1.0990274421189	1.02989736631416	0.303058187200675	0.999925616758902
Cep55	1774.85965380065	-0.0536050687341077	0.321274260933726	-0.1668514264987	0.867486953305695	0.999925616758902
Zfp119a	290.976429410192	-0.184679365726044	0.436657715846062	-0.422938514594231	0.672340121527628	0.999925616758902
Sh3d21	69.0555649650624	0.143005495852903	0.602426699207073	0.237382400283935	0.812360142114655	0.999925616758902
Fam174b	40.757884834476	-0.0120947766279857	0.760087576969004	-0.0159123461486056	0.987304320447654	0.999925616758902
Rangap1	1359.38812022371	0.150171622076489	0.37248202516984	0.403164748709726	0.686827030525226	0.999925616758902
Brinp3	32.0165708130176	-0.28570262982951	0.849715561888029	-0.336233255743477	0.736694976804248	0.999925616758902
Syvn1	165.741634016521	0.585405830108551	0.510148924608062	1.14751948278301	0.251166985717865	0.999925616758902
Aurkaip1	29.0726694488923	-0.123262716644206	0.813111035448725	-0.151593953679625	0.879507202555233	0.999925616758902
Ndfip1	699.158272036437	-0.0815055010920754	0.350081218145652	-0.232818834223105	0.815902087167571	0.999925616758902
Grk6	244.341632252731	-0.25582679345128	0.468128274727366	-0.54648865975949	0.584730080816413	0.999925616758902
Cenpa	628.381848309803	-0.480925249636987	0.357216754349654	-1.34631213060696	0.178201875324757	0.999925616758902
Rassf5	73.8384738597981	-0.0817670029693738	0.57501174127686	-0.142200579744343	0.886921573874103	0.999925616758902
Ppp1r14a	13.2322774012527	-0.0993147003073049	1.15192881847055	-0.0862160045958117	0.931294708252644	0.999925616758902
Myadm	294.707951380858	0.108312036298829	0.46202819605906	0.234427329809509	0.814653243575242	0.999925616758902
Phgdh	1454.84753557232	-0.102311844827339	0.355631075526194	-0.28769095804116	0.773583311989383	0.999925616758902
Nckap1	602.577079190562	-0.204095548932596	0.359685510569229	-0.567427774918151	0.570423583865133	0.999925616758902
Zfp518a	952.35002503555	0.0461090263637615	0.436941266922736	0.105526829014104	0.915957782362913	0.999925616758902
Utp3	134.526683893927	-0.316583122329698	0.50508678567239	-0.626789556389307	0.530797190200148	0.999925616758902
Katnal2	1766.47950694011	-0.0677746381016493	0.344443970019422	-0.196765349376933	0.844011168165265	0.999925616758902
Rfx4	15.2764678099948	0.585851080045729	1.10717458728961	0.529140649335084	0.596707884695126	0.999925616758902
2810006K23Rik	184.951300932088	0.431573476114439	0.439596951391062	0.981748109828258	0.32622395761778	0.999925616758902
Hspa12b	39.5754393106724	-0.208962173016239	0.716357193224044	-0.291701088497181	0.770515176900683	0.999925616758902
Ankle2	560.486291260369	-0.284188186973467	0.360234583832671	-0.788897567662388	0.430171877458895	0.999925616758902
Dgke	1172.78143179609	0.1581770136812	0.328536553430224	0.481459405444194	0.630190024573677	0.999925616758902
Fis1	830.441903184678	0.264467306680642	0.363437510760759	0.727683023491576	0.466807644795924	0.999925616758902
4930524B15Rik	42.1902530192476	-0.641323500627291	0.714041529538486	-0.898159944620875	0.369100284599997	0.999925616758902
Nkain1	310.334594118971	0.00598244149931471	0.411364657192792	0.0145429156217253	0.988396841162185	0.999925616758902
Slc12a5	24.5827458840765	0.000785145482123182	0.876461622742979	0.000895812733552425	0.999285244946124	0.999925616758902
Sfswap	1038.87562227037	0.125274758406476	0.343666699327487	0.3645239956377	0.715466758655715	0.999925616758902
AW551984	3.47869556884279	1.74572854358601	2.33720751514611	0.746929201738803	0.45510629783383	0.999925616758902
Pheta1	16.9324281375306	0.764308811519996	1.1568500555953	0.660680965370824	0.508816933284217	0.999925616758902
Dpy19l1	1109.47830568273	-0.357432261866667	0.33440062146818	-1.06887439472262	0.285126271137522	0.999925616758902
Ctps	968.484208161757	0.153354703322449	0.367394521131838	0.41741151405853	0.676377434430745	0.999925616758902
Maco1	716.111195027509	-0.0130306727513711	0.447793765524609	-0.0290997190103912	0.976785059901434	0.999925616758902
Exosc10	439.053048607668	-0.0339853287903963	0.388252491479288	-0.0875340906658658	0.930246988984568	0.999925616758902
Zfp637	27.9780576325135	0.910260441888036	0.899835015532894	1.01158593094865	0.311736075575053	0.999925616758902
Syt11	53.9399495173516	-0.040217092493974	0.650428230168092	-0.0618317142901078	0.950696847447179	0.999925616758902
Gsn	3.48025546302887	0.345212560393936	2.15762190416255	0.15999678151577	0.872883609536008	0.999925616758902
Gm5134	18.6301532295585	0.0806917170555922	0.991512844504728	0.0813824223284759	0.935137827687483	0.999925616758902
1810024B03Rik	126.853402412286	0.378917357809286	0.479959683565436	0.789477472346125	0.429832991406294	0.999925616758902
Rere	5723.75468699849	-0.256539245130126	0.319245797946383	-0.803579081636688	0.421640108038084	0.999925616758902
Selplg	27.199985136922	0.534840428291394	0.939127431971309	0.569507832572538	0.569011556788217	0.999925616758902
Selenbp1	2.55869971137076	0.316795857854228	2.42695368423548	0.130532304720937	0.896145297307837	NA
Apob	3.48015098521915	-0.29945000785964	2.10796672874343	-0.142056325546534	0.887035515402028	0.999925616758902
Ankzf1	131.632979820449	-0.52474375536807	0.474307031485986	-1.10633771066827	0.268580375233964	0.999925616758902
Slc47a1	52.8601125995187	0.472081374409224	0.779433686355536	0.605672275490907	0.544732397775323	0.999925616758902
Wdr77	1019.85566869914	-0.0978718231684978	0.404803207550335	-0.241776303505026	0.808953501309464	0.999925616758902
Galnt13	99.8537192373484	-0.388645763596451	0.675035865334981	-0.575740910304949	0.564790318776077	0.999925616758902
Tut4	1169.58861518665	-0.381690377387607	0.356413217110641	-1.07092093969433	0.284204979689015	0.999925616758902
Lurap1	30.6899323613153	0.135149849403767	0.810815817696332	0.166683784965803	0.867618864759904	0.999925616758902
Psmd8	127.049304510769	0.48192605673526	0.531664119882042	0.906448335919646	0.364698598677664	0.999925616758902
Scamp1	190.313228265548	-0.28037295971059	0.481675511673658	-0.582078500807295	0.560513805765621	0.999925616758902
Uhrf1bp1l	744.417135420633	-0.217289776691273	0.363572542605254	-0.597651778471055	0.550072307420439	0.999925616758902
Fam161b	65.1176323666485	-0.0946184985383198	0.638196921514239	-0.148259095819234	0.882138295349087	0.999925616758902
Gask1b	15.7538811659019	-0.575307431207386	1.15706228489195	-0.497213882709099	0.619038232579527	0.999925616758902
Cars	2188.74489271705	-0.107247569639712	0.391985428298743	-0.273600909363333	0.784391335084109	0.999925616758902
Nelfcd	198.60742256307	-0.152830833660953	0.447343458133258	-0.341640926858993	0.732621133252648	0.999925616758902
Rmnd5a	760.95519918686	-0.663423081688021	0.359698369498817	-1.84438723648482	0.0651267260759449	0.999925616758902
Pcsk7	141.496413326163	-0.124559432097515	0.53155313321812	-0.234331103164437	0.814727941187974	0.999925616758902
Tgfb2	49.2074654882645	-0.255891039417072	0.765604094280411	-0.334234157482639	0.738202870675318	0.999925616758902
Tsc22d1	3236.41132560246	0.159940970864022	0.337307310516165	0.47416989160203	0.635378761885732	0.999925616758902
H2ac6	27.3521009763797	-0.672489544632576	1.03760094055093	-0.648119636703016	0.516907574210507	0.999925616758902
Zfp286	64.3866244014856	0.312957851634145	0.597826553297844	0.523492725285866	0.600631412155316	0.999925616758902
Eci2	134.033383427394	0.14122626273845	0.466943243327966	0.302448455473757	0.762310221068879	0.999925616758902
Uqcc2	115.898033450985	0.621433118404096	0.617461641832409	1.00643194054922	0.314207835459277	0.999925616758902
Snhg18	7.24863253902736	-1.29065097102485	1.50872256857502	-0.855459444902359	0.392296846716559	0.999925616758902
3110009E18Rik	237.893514737084	0.548743226098987	0.450664323462101	1.21763183267631	0.223363911990277	0.999925616758902
Fn1	4703.69358545047	-0.373385414113138	0.379093941244911	-0.984941655587986	0.324652730563897	0.999925616758902
Kctd17	8.97270298187541	-0.220787654992332	1.41891227107422	-0.15560345730549	0.87634559960493	0.999925616758902
Whrn	491.188736880156	0.109803866672563	0.414910383528603	0.26464477880437	0.791283121107556	0.999925616758902
Hrh1	63.0994522024615	-0.467558549762545	0.628209185254503	-0.744272068503942	0.456711895674358	0.999925616758902
Igsf9b	783.737345058071	-0.421014397919298	0.368801803356312	-1.14157358800261	0.253631307786251	0.999925616758902
Marchf2	141.744794230692	-0.0171256633174874	0.468540132841672	-0.0365511129508183	0.970842923671442	0.999925616758902
Lmf1	690.462356583007	0.118305017572764	0.347282261217718	0.340659546381484	0.733359896204652	0.999925616758902
2310039L15Rik	119.738214915273	0.495042436979297	0.566092630800275	0.874490162995876	0.381851374989608	0.999925616758902
Gm4489	2.49290569940052	1.21071308121935	2.70170333325387	0.448129543431844	0.654059707602163	NA
AA543186	22.4879013525211	2.01597881591768	1.02678610219802	1.9633873224444	0.0496011857766298	0.999925616758902
A230072C01Rik	71.9771983664686	-7.8339269400578	1.25407429226771	-6.24678058418048	4.18999000187124e-10	6.37301711597749e-08
Emp3	4.44972684928045	0.959188359404814	2.05107642425877	0.467651204050795	0.640034041410728	0.999925616758902
Emp1	26.3839547256564	0.730771178698101	0.869772480674961	0.840186594695441	0.400803773384224	0.999925616758902
Eif4ebp2	568.845606262828	0.0936441225129081	0.360852651214788	0.2595079243499	0.795243368652531	0.999925616758902
Eif3a	1767.9561834839	-0.386122405348184	0.326358983884081	-1.18312172918558	0.236760907300863	0.999925616758902
Rfxank	87.0312361612077	0.299302835939156	0.585715824352025	0.511003499470539	0.609348606354303	0.999925616758902
Capn3	14.0380412231124	-0.561781614778889	1.11347328997381	-0.504530840422855	0.613888395682662	0.999925616758902
Efna4	52.1490606752851	0.617399181123387	0.664997225554529	0.928423694713236	0.353187832216389	0.999925616758902
Ikzf1	46.0491073958818	-0.176712497500096	0.678447351191611	-0.260466043812717	0.794504304692846	0.999925616758902
Hira	2301.87219902252	-0.105386427274153	0.323587894175152	-0.325680994781312	0.744665724903113	0.999925616758902
Uhmk1	631.0830099814	-0.0121735808100275	0.365497459996759	-0.0333068821056525	0.973429865679535	0.999925616758902
Nr1h4	3.85751518466618	-0.335596134430958	2.07756640087938	-0.161533289279663	0.871673394561423	0.999925616758902
Gpn2	132.589465492069	0.0138841817804988	0.497645311497976	0.0278997540210028	0.977742104631037	0.999925616758902
B4galt7	81.8482575270449	0.226100259312631	0.592621290584389	0.381525711115899	0.702813196637111	0.999925616758902
Spin1	2572.34818019781	0.185338320325362	0.320975367767288	0.577422253971013	0.563654244521318	0.999925616758902
Rnf144b	143.612879019645	0.619792746415791	0.54063929474604	1.146407137696	0.251626730724701	0.999925616758902
Bag6	138.162647049745	-0.0618243238973798	0.466272444080823	-0.132592703433839	0.894515503283629	0.999925616758902
Cdca7l	286.84505559451	0.307536822217988	0.425627464356012	0.722549290101148	0.469956832529109	0.999925616758902
Dhrs7b	635.889639361217	-0.231829396802954	0.357096166840293	-0.649207183751812	0.516204469004026	0.999925616758902
Ankmy2	507.162140425602	-0.104527787857899	0.356857596605572	-0.292911763269624	0.769589597227889	0.999925616758902
Plekhh3	33.0047780719596	0.946717140683212	0.83001388815714	1.14060397565779	0.254034762078171	0.999925616758902
Ambp	6.20683315019041	1.79542176285196	1.870312407218	0.95995821656477	0.337076244485491	0.999925616758902
Fdft1	987.06881826443	0.244125561029483	0.377744432131076	0.646271765416181	0.518103369822271	0.999925616758902
Cldn3	8.71033877379524	-1.26806167590459	1.40519387128746	-0.902410480016382	0.366838856031895	0.999925616758902
Stk32a	6.42669859583292	0.45706241468669	1.62191048201109	0.281804957644738	0.77809306928917	0.999925616758902
Rgs13	12.4359109268867	-0.464471694493194	1.28297478099106	-0.362027142992166	0.717331747085483	0.999925616758902
Cdnf	17.4319414392194	1.66726462390169	1.06228702467224	1.56950483737304	0.116530353198407	0.999925616758902
Dgkd	855.780493198583	-0.205571322038187	0.337665710831556	-0.608801295020257	0.542656155130896	0.999925616758902
Tfap2a	41.8281594225458	1.81992277015654	0.768104418255041	2.36936896456212	0.0178184678119837	0.572090593417591
Zkscan17	570.999917421108	-0.35136167360448	0.370677747616897	-0.947889847349615	0.343185534018263	0.999925616758902
Ccdc85a	141.728574862016	-0.226672380020604	0.558104621133068	-0.40614675356103	0.684634774762727	0.999925616758902
Fyb	3.38407999425579	4.77814074435433	2.7059816349009	1.76576983477174	0.0774344712250234	0.999925616758902
Klk7	2.49052900229502	-0.582269248629933	2.46238069701367	-0.236465973493091	0.813071107869731	NA
Cib1	64.8324537238792	0.325339181844692	0.610404626830405	0.53298937711867	0.594040933813455	0.999925616758902
Med24	311.798574001065	0.160336991364527	0.403079796629222	0.397779776375184	0.690792525920895	0.999925616758902
Mthfsl	174.04423451266	-0.10025639203916	0.465796025281393	-0.215236684294578	0.829582791178919	0.999925616758902
Uhrf1	2294.83729420709	-0.0967873356459403	0.336516260643917	-0.287615628025641	0.773640980720592	0.999925616758902
Firre	419.067242009376	-5.52022124317807	0.58961861352166	-9.36235918708032	7.79757994924842e-21	6.52310882643237e-18
Igf1	4.07602969174207	0.0805452950405923	2.06971209557837	0.0389161831796147	0.968957214031101	0.999925616758902
Pwwp2a	956.779267539948	-0.211362827926956	0.403526063256088	-0.523789780073808	0.600424762441329	0.999925616758902
Nrf1	2583.35745115862	-0.501518869031916	0.346584294491597	-1.44703287772342	0.147887715541347	0.999925616758902
Etl4	6104.66602222789	-0.00119045769137416	0.345279655940952	-0.00344780722203264	0.997249053299172	0.999925616758902
Klf10	559.192415598588	-0.671186417620515	0.362080129599744	-1.85369580584957	0.0637826921018307	0.999925616758902
Gmeb1	737.183624186399	-0.0266782793098508	0.358019863169681	-0.074516198832261	0.940599652196315	0.999925616758902
Atp13a2	74.6110806360689	-0.160119458784218	0.565502293149433	-0.283145551704964	0.777065264466342	0.999925616758902
Magix	7.95921451320522	-6.89805645157631	2.1191359897731	-3.25512684644409	0.0011334173114879	0.0557745028640027
Alkbh7	3.52610783394601	1.77537939242083	2.30290457967608	0.770930505800873	0.440748124176644	0.999925616758902
Mpp2	7.2015337073533	-0.355894127184681	1.50834372481465	-0.23595028197463	0.813471250176738	0.999925616758902
Pex7	301.362717252449	-0.664737336660112	0.449486001815278	-1.47888328885778	0.139171510393256	0.999925616758902
Slc66a2	155.401710631991	0.615341020952073	0.487168128954374	1.26309785960917	0.206554013134773	0.999925616758902
Ano7	13.1384903761838	-1.3958932251256	1.15708871009054	-1.20638392973031	0.227669489484459	0.999925616758902
Ank	719.628563581628	0.0402830872850601	0.390728946522596	0.103097268947107	0.917885772539175	0.999925616758902
Meaf6	605.966453425086	0.107289786163574	0.373520273748306	0.287239525412939	0.773928923952218	0.999925616758902
Golm1	684.715681061795	-0.67411373587754	0.374703329734193	-1.79905990255209	0.0720092055541773	0.999925616758902
Zfp933	112.703532878952	-0.274165904521609	0.500566112312535	-0.547711676395766	0.583889893346699	0.999925616758902
Tspyl3	12.5535132806957	-0.532923847788786	1.22034117548989	-0.436700701813859	0.662328420209727	0.999925616758902
Lad1	50.198391334057	0.152559251685427	0.726940501766224	0.20986483943976	0.83377316515352	0.999925616758902
Ginm1	98.6619472294884	0.304891509812738	0.559930085837845	0.544517105839236	0.586085680408503	0.999925616758902
Plekhs1	13.4200721536087	0.41292199144056	1.26901945551956	0.325386651595111	0.744888456823082	0.999925616758902
Gm5141	128.837591528768	-0.230805760557014	0.514193908104928	-0.448869107391127	0.653526082479463	0.999925616758902
Ccdc149	12.052294032806	-0.843073192070949	1.20731053774974	-0.698306828036407	0.484985330024644	0.999925616758902
Sspn	5.38301276149146	-0.587611342586409	1.74288335582606	-0.337148978227464	0.736004597256237	0.999925616758902
Bcl2l1	648.745319880158	0.26922262740293	0.348563495728617	0.772377574536777	0.439890831939139	0.999925616758902
Map3k10	103.359024148162	0.181038258955278	0.529383401530656	0.341979477316109	0.732366336882385	0.999925616758902
Clgn	11.3500695911432	0.0625591463522808	1.22516277050755	0.0510619061060471	0.959276190896457	0.999925616758902
Rbm46os	3.60600870357464	0.105037995906264	2.08361531866579	0.0504114147008304	0.959794540337122	0.999925616758902
AI987944	265.316793081007	-0.470240802161452	0.420007518198389	-1.11960091614202	0.262883865008124	0.999925616758902
Cgnl1	100.268945316127	-0.421378592918057	0.672334769558789	-0.626739255497051	0.530830167342076	0.999925616758902
Col17a1	46.4650694957505	0.274393905476222	0.746451918429333	0.367597562149208	0.713173332867698	0.999925616758902
Pde7a	1552.40481568129	-0.0711429216098704	0.351507730627511	-0.202393618720323	0.839609016700584	0.999925616758902
Klhl12	509.564748041684	-0.018241466444627	0.357630808839105	-0.0510064177743526	0.959320406562573	0.999925616758902
Stard6	81.4445087124137	0.205072597778992	0.581044508830403	0.352937846692308	0.724135036742794	0.999925616758902
Ogdh	1805.64266775168	-0.447858087645333	0.356349743461634	-1.2567936300298	0.208828373262195	0.999925616758902
Bpifb5	8.78201641632506	1.48502317473593	1.44315055463411	1.02901472751222	0.303472754296058	0.999925616758902
Ptp4a2	1587.03550850643	0.04846449965014	0.333270704843311	0.145420821409808	0.884378626292176	0.999925616758902
Sez6l	19.667500911015	0.450511713112907	1.00793115599087	0.446966750095169	0.654899067326889	0.999925616758902
Slc19a2	1007.5579092083	-0.303094948438579	0.3468227848652	-0.873918789840707	0.382162481216287	0.999925616758902
Uros	90.2549088787474	0.577382866240676	0.552037437600666	1.04591251772737	0.295601424423588	0.999925616758902
Urod	37.8487275844546	0.0790969352963947	0.756573699676853	0.10454623961972	0.916735875386548	0.999925616758902
Akap1	913.571882269786	0.0962466458847186	0.373800781085146	0.257481125655527	0.796807383801846	0.999925616758902
Ak4	384.454862793121	0.232003157997814	0.415468827125153	0.558412912957069	0.576562457153488	0.999925616758902
Sypl	386.936788401654	-0.0818868165061357	0.377820661603594	-0.21673461731442	0.828415168447173	0.999925616758902
Eny2	178.119436969435	0.343675169936942	0.499114675363181	0.688569555056394	0.491094185468742	0.999925616758902
Man1c1	114.449269928613	-0.298405666817116	0.49566588374349	-0.602029868514296	0.547154255639199	0.999925616758902
Gpatch3	104.392073447212	0.801576482461753	0.542718912904119	1.47696434268795	0.139685195718816	0.999925616758902
Azi2	470.414466495714	0.0869025834710574	0.361558875713992	0.240355276300286	0.810054846358075	0.999925616758902
Dmrt1	290.624098992356	1.14617731884794	0.483215370937315	2.37198025514926	0.0176930361902891	0.570496229022212
Gtf2ird2	139.149789229044	0.272554118730339	0.463132473575166	0.588501420827498	0.55619578045267	0.999925616758902
Noc3l	643.90641576091	-0.245169011041901	0.374286438589381	-0.655030441300251	0.512448154904775	0.999925616758902
Rcn3	11.3245577529597	-1.00291671432595	1.24012383449325	-0.808723037514856	0.418674473836747	0.999925616758902
Yif1a	24.183228418044	0.201112068816381	0.946804146256046	0.212411478774823	0.831786031331239	0.999925616758902
Trabd2b	11.9154184790073	0.317371885865933	1.22117506227237	0.259890572343794	0.794948183651345	0.999925616758902
Arhgef33	38.6720138942459	0.855310869603279	0.834119704121459	1.0254054248774	0.305171929543389	0.999925616758902
C8b	10.7319164305079	0.389135479778623	1.34794954241531	0.288686977912655	0.772820928742812	0.999925616758902
Bloc1s5	3.39808237410446	1.37074020875356	2.20313768740478	0.622176369906431	0.533825902210534	0.999925616758902
Myl6b	29.6809956041964	0.794324053766719	0.85874042661211	0.924987375871512	0.35497247414978	0.999925616758902
R74862	62.4154743204386	-0.0853632624443673	0.633693359468086	-0.134707522445904	0.892843125354428	0.999925616758902
Nkx6-3	16.8057369065385	0.293101019361296	1.05772731866651	0.277104518516938	0.781699852360683	0.999925616758902
Ddx28	12.7518165973356	-0.189618513904547	1.17964983682439	-0.160741355600064	0.872297115873902	0.999925616758902
Hsf2bp	1552.24609501441	-0.149366067026305	0.331238128418209	-0.450932589613358	0.652038134353921	0.999925616758902
Zfp661	75.0379759949404	-0.547547026147218	0.574951212867552	-0.952336500720372	0.340926352003951	0.999925616758902
Scaf11	1168.79758997936	-0.132019066299807	0.346838353905131	-0.380635719243199	0.703473572851413	0.999925616758902
Mon2	992.783449200973	-0.0568350071553196	0.338524305435955	-0.167890477116929	0.86666944194953	0.999925616758902
Polr3e	821.343252914779	0.0695217562380927	0.38454910346915	0.180787721544304	0.856534201090142	0.999925616758902
Erlin1	390.665363180158	0.0883657047007196	0.375669708469799	0.235221799118849	0.814036587353959	0.999925616758902
Zfand1	746.999715446687	-0.259065015346853	0.362837842792464	-0.713996680591646	0.475229232036362	0.999925616758902
B9d1	134.817446195153	-0.125105562861426	0.488909581235178	-0.255886911738077	0.798038161172896	0.999925616758902
Smim8	22.9040484253323	1.36155645283364	0.969296830963946	1.40468472539996	0.160115049833274	0.999925616758902
Pax6	27.3801428366433	1.21817549172277	0.901622521277945	1.35109257252819	0.176665780442678	0.999925616758902
Fstl4	58.9660679544272	-0.255112805214405	0.614432674511358	-0.415200583883808	0.677995071420841	0.999925616758902
Kank3	300.138536123576	0.448418742625004	0.46108678431104	0.972525689052302	0.330789091251591	0.999925616758902
Fgfr3	13.7363161219747	0.662965879133766	1.1497466841463	0.576619083381857	0.56419680487734	0.999925616758902
Gabra1	44.0298056395966	1.01419683226365	0.71979122558676	1.40901527583488	0.158830651217424	0.999925616758902
Gk5	859.54132185552	0.0303358642613816	0.349578841922955	0.0867783190038358	0.930847721529012	0.999925616758902
Rpp40	246.719501544616	-0.322039659518219	0.418945878280754	-0.768690363633094	0.442077146851375	0.999925616758902
Slc6a15	105.661321916374	-1.45024545475902	0.629357753336665	-2.30432603248353	0.0212043486916674	0.652955179139322
Slfn9	14.0878740693674	-0.0635767271469522	1.13772855849861	-0.0558804001816133	0.955437084818155	0.999925616758902
Ranbp3l	7.20174266297275	0.261895072019128	1.54707877016007	0.169283605379725	0.865573570883882	0.999925616758902
Nol11	545.432200820758	0.0822062646922513	0.371275448881118	0.221415838133089	0.824768661403732	0.999925616758902
Cep152	1185.54462330316	-0.109033579972444	0.332868609716462	-0.327557410911526	0.743246327938987	0.999925616758902
5830411N06Rik	3.22874898193733	0.828850962982844	2.75312319215671	0.301058436231308	0.763369934574284	NA
F8	11.8224161194101	-4.75733986415906	1.56821514547329	-3.03360152966975	0.00241653381276249	0.106087947966698
Fmnl1	13.2718522130484	0.328404637405666	1.49813361317561	0.219209177684455	0.826487106584237	0.999925616758902
Car12	16.4644215658747	-1.06071158114228	1.0573218761866	-1.0032059347603	0.315761510124623	0.999925616758902
Jakmip1	808.273681552549	0.582123715593884	0.538437119154818	1.08113593005557	0.27963665283887	0.999925616758902
Nasp	4059.5955013403	-0.527056566778145	0.392788840091709	-1.34183182662493	0.179650530234325	0.999925616758902
Smad2	1255.33606397244	-0.0516645928261013	0.353875242503394	-0.145996629943972	0.883924048837269	0.999925616758902
Dcstamp	30.7424422202157	-0.0504211191180502	0.957080923249892	-0.0526821900773435	0.957985129576998	0.999925616758902
Des	5.72738498692283	-0.0523605493156644	1.77392938503519	-0.0295167044175356	0.976452496547262	0.999925616758902
Ddx4	91.4862596336675	-0.280817144977587	0.577459292858452	-0.486297732932009	0.626756086372603	0.999925616758902
S1pr4	28.493378774943	-0.0465973537072016	0.836046067685433	-0.055735390079885	0.955552606102495	0.999925616758902
Asb1	294.764742658315	0.157017180083082	0.473694146207475	0.331473760738242	0.740286657658619	0.999925616758902
Rtn2	88.7072788185169	-0.156344491148305	0.603348694943138	-0.259127917999457	0.795536544829206	0.999925616758902
Ccdc115	59.2333172088571	0.141746921317801	0.621599116398942	0.228035911857423	0.819618322286236	0.999925616758902
Gm17801	11.9166531931656	2.00567388947359	1.38148766098179	1.45182179046623	0.146551163356507	0.999925616758902
Fam216a	68.3767212311835	-0.0428060634262132	0.585093988418809	-0.0731610036566855	0.941677997766021	0.999925616758902
Tacr3	4.20799174287519	0.44759939184823	2.49720796248481	0.179239934587928	0.857749308167279	0.999925616758902
Ngly1	309.815877269358	-0.429475200553778	0.480033783474997	-0.894677031780509	0.370959760105826	0.999925616758902
Cand2	325.554525849911	-0.401930885682793	0.407934639743073	-0.985282558833295	0.32448529737252	0.999925616758902
Fastkd3	420.90854984473	0.140733168498966	0.376229670966617	0.374061854657533	0.7083582975438	0.999925616758902
Mfsd3	13.1750937614632	0.173068669029317	1.16830079095857	0.148137081108468	0.882234585778185	0.999925616758902
Aldh3b1	27.1244753809103	-0.190949451794343	0.896782336275928	-0.212927311422412	0.831383659390145	0.999925616758902
Pole3	8.22641988358887	-0.323938142406027	1.44645469316801	-0.22395318977917	0.822793727218068	0.999925616758902
Slx4ip	1094.42354470103	-0.463570256567461	0.388506291527403	-1.19321171027873	0.232786469606606	0.999925616758902
Cyfip1	1697.54272867306	-0.195453073371093	0.327833415074025	-0.596196313078577	0.551044088369644	0.999925616758902
Egfl7	104.562942807628	0.400650045273777	0.52023469914903	0.77013326087079	0.441220847790391	0.999925616758902
Exosc1	356.828658003506	0.0236242878589054	0.409653587812304	0.057668939225133	0.954012335412275	0.999925616758902
Gabrb2	184.135413576123	0.278855330462525	0.515840425196717	0.540584484739021	0.588794014339168	0.999925616758902
Vps39	109.612156975374	-0.288016404823479	0.497583649960431	-0.57883012202347	0.562703804110666	0.999925616758902
Ppcdc	539.822120295425	0.107154277618779	0.353036247622569	0.303522027384953	0.761492063309273	0.999925616758902
Ptprf	915.79061227496	0.0158979723354458	0.432495262905608	0.0367587201502264	0.970677388335205	0.999925616758902
Acin1	1154.45178650463	-0.105825454701729	0.331666854758319	-0.319071541769957	0.749672263041447	0.999925616758902
Htr3b	3.28405929411159	-0.950397118120285	2.42425679820266	-0.392036486738909	0.695031254770413	NA
Trim44	869.461137864564	1.28794064629865	1.22411715593722	1.05213838401976	0.292736063819899	0.999925616758902
Pank2	1069.26303495581	-0.59850071081482	0.350690176864402	-1.70663665622501	0.0878896075035509	0.999925616758902
Mvb12a	87.7223201518701	-0.200416201912005	0.570838979915276	-0.35109060341631	0.725520377193404	0.999925616758902
1700028M03Rik	3.088575450304	0.0492429379118166	2.22104122418092	0.0221711048744611	0.982311466892936	NA
Pex11g	100.696056421943	0.132463953609195	0.619202679239076	0.213926648011241	0.830604259137187	0.999925616758902
Stox2	394.843787667222	-0.299903366031656	0.396341986868423	-0.756678262631856	0.44924264088676	0.999925616758902
Mier3	534.138827530604	0.277220654087905	0.355685517036899	0.779398206588057	0.435745179954765	0.999925616758902
Fcho2	2362.46507822856	-0.52044684998205	0.326577399751566	-1.59364013057231	0.111016660707286	0.999925616758902
Morn4	104.594012606864	0.0799654005098738	0.50513624764442	0.158304617581441	0.874216769721152	0.999925616758902
Myo1a	9.55405691950105	-0.642902616999373	1.3615648879296	-0.472179198140877	0.636798886316709	0.999925616758902
Tspyl5	7.95632270001086	-0.33897402947443	1.46397322798101	-0.231543871838363	0.816892306481606	0.999925616758902
Lrrc9	16.2307817155613	0.469755170471154	1.05401959488265	0.445679731906176	0.655828607210316	0.999925616758902
Nanos3	27.3529096245285	-0.14108368496257	0.876278204885968	-0.161003302576639	0.872090799498157	0.999925616758902
Ffar1	2.43284199301527	-0.2298711812025	2.49265759338533	-0.0922193171707577	0.926523790559722	NA
Rtl1	1406.18887776694	-0.32836610418496	0.340885149240944	-0.963274888671858	0.335409591660812	0.999925616758902
Mfsd7a	4.79761775476452	-0.259957969946436	1.88736316409293	-0.137736062084995	0.890449017591265	0.999925616758902
Dbhos	32.7241732059087	-0.207281624103987	0.77354008776895	-0.267964941160103	0.788726305028137	0.999925616758902
Ppp4r3a	2101.54390711478	0.0712708877149562	0.341233881974889	0.208862283260022	0.834555748362526	0.999925616758902
Cdc45	772.519671860709	-0.185802350889298	0.348850695131745	-0.532612815402672	0.594301629061515	0.999925616758902
Usp19	210.7887510478	-0.08382788217586	0.457947656218325	-0.183051230937833	0.854757821187373	0.999925616758902
Calb2	22.540538243878	0.888132546149393	1.1762042501133	0.755083605644038	0.450198819324579	0.999925616758902
Anxa2	64.5525377464803	0.721366926096781	0.622066208930823	1.15963046334992	0.246199292528663	0.999925616758902
Rabl3	245.982523159761	0.420505701686428	0.40359160018639	1.04190895323943	0.297453892752718	0.999925616758902
Rbck1	529.770413673006	-0.136756448980294	0.369215516265895	-0.370397350478106	0.711086447663663	0.999925616758902
Map2k4	1464.85527298346	-0.0328248063674536	0.353962710770311	-0.0927352101469067	0.926113923874996	0.999925616758902
Mmadhc	608.939035089714	0.0954288624576771	0.378008203669249	0.252451829170289	0.800691843188866	0.999925616758902
Slc6a16	15.7627028035432	0.39087028375977	1.1555269248436	0.338261511139322	0.735166125595756	0.999925616758902
Gpr137b-ps	3.71327571944367	-0.00604331176645277	2.06412754918674	-0.00292778019887086	0.997663972719261	0.999925616758902
Tle4	3944.39847476574	-0.0979769422217737	0.349147331313523	-0.2806177605688	0.779003592224298	0.999925616758902
Ralgapb	1695.46094301318	-0.36872073319917	0.337687187785638	-1.09190027497647	0.274876936843499	0.999925616758902
Mfap5	157.343672412519	-0.538383951315978	0.516238683529562	-1.04289734282407	0.296995840427023	0.999925616758902
Mb	4.13382117883155	0.393455595245403	2.23405269754102	0.176117419109439	0.860201696349202	0.999925616758902
[truncated: 13,989 more rows]
