# Supplementary material for: Transcription elongation can be sufficient, but is not necessary, to advance replication timing
Source: EMBO Rep. 2026 Mar 24;27(8):1964–99. doi: 10.1038/s44319-026-00735-2 (PMC13121604; doi:10.1038/s44319-026-00735-2)
Supplement: Supplementary file 6 — Source data Fig. 5 [file 44319_2026_735_MOESM6_ESM.zip › Fig5/5E/TimeCourse_00H_cas_DESeq.txt]

baseMean	log2FoldChange	lfcSE	stat	pvalue	padj
Zc3h14	528.015538332227	-0.325415219995068	0.360261861758767	-0.903274130673781	0.366380422697039	0.999992677087062
Troap	127.367092152575	-0.00264766409260467	0.490962125539779	-0.00539280721439306	0.995697183240277	0.999992677087062
1810013L24Rik	1066.69741779435	-0.0574725471467635	0.356028941340275	-0.161426615854339	0.871757405148446	0.999992677087062
Srsf7	612.494242022979	-0.73444409298598	0.37535449496479	-1.95666790417649	0.0503865257674889	0.999992677087062
Fignl2	2.74477553103869	-0.595680279756023	2.27203774618764	-0.262178865978588	0.793183546156545	0.999992677087062
Sema6a	41.9762092698732	1.09723108080851	0.683390405479567	1.60556992315181	0.108368438316275	0.999992677087062
Anapc15	35.2924624420345	-0.0037451967767301	0.754786783694826	-0.00496192680851755	0.996040971453344	0.999992677087062
Misp3	2.62970693224492	-2.14279700116156	2.50792236103875	-0.854411218804254	0.392877181998184	0.999992677087062
Nmb	19.4180822122944	0.229196730033105	0.932901919086096	0.245681486278466	0.80592880482801	0.999992677087062
Tcerg1	1413.83506782973	-0.0281314197109126	0.342731023248773	-0.082080167252596	0.934582964140247	0.999992677087062
Zfp712	63.894809979901	0.19712150548244	0.622524931189807	0.316648371183608	0.751510428045792	0.999992677087062
Fam129c	17.2584211234147	-0.190834799356844	1.00721040793464	-0.18946865307733	0.849725521323162	0.999992677087062
Atp5g3	266.8560761025	-0.0623427150794568	0.528838749623759	-0.117886057184369	0.906157940963825	0.999992677087062
Fyco1	309.079932518531	-0.06215498281004	0.381125001339473	-0.163082932349216	0.870453137899529	0.999992677087062
Tlr3	3.21489533519412	-1.54936536411379	2.23512875200407	-0.693188418217337	0.48819131547275	0.999992677087062
Ifi44	1.80719652952916	4.59441191354631	3.19649849742511	1.43732647371718	0.150625249917246	0.999992677087062
Trafd1	18.3026086699322	0.0381481327427447	0.93960827781431	0.0406000390199667	0.967614753050342	0.999992677087062
Erfl	6.51888091652339	2.23881811365663	1.68710865085538	1.32701477911428	0.184503793853391	0.999992677087062
Krt80	5.12924271216018	2.00524705100943	1.88714819271452	1.06258059581693	0.287972190519071	0.999992677087062
Armc8	366.469703702747	-0.0910909445461516	0.381188368734189	-0.238965697848119	0.811132181387479	0.999992677087062
Ppil4	429.680069202995	-0.249912089812282	0.372402467582571	-0.671080649477355	0.502169153409163	0.999992677087062
C530005A16Rik	15.3723873212729	0.252983127584967	1.00888459132801	0.250755269492183	0.802003326563729	0.999992677087062
Katnbl1	478.483037745197	-0.204770251514649	0.383300049294415	-0.534229650874278	0.593182657192407	0.999992677087062
Spag9	668.340000238017	0.0561768911409319	0.348732366672477	0.161088836338763	0.872023432725744	0.999992677087062
Taz	9.7559485766789	-6.49588870967985	1.94003847420379	-3.34832983781202	0.000813001892275516	0.0570997113758705
Gfpt1	211.383289882487	-0.746430124106438	0.420271217741073	-1.77606767391411	0.0757217635566885	0.999992677087062
Abcc5	1112.42166571255	-0.204683961810924	0.346565833013898	-0.590606292694513	0.554784247595818	0.999992677087062
Kcnmb4	13.9667328591901	0.390246311469039	1.08495766375016	0.359688054665795	0.719080425996909	0.999992677087062
Gm4013	4.17621113665005	0.602533292869301	1.86072238419284	0.323816867033968	0.746076685619726	0.999992677087062
Hpcal1	293.112233764771	-0.31921543320901	0.410151508659633	-0.77828662450176	0.43640005893494	0.999992677087062
Tbc1d31	695.30970817854	0.201541125264587	0.336539685816818	0.598862879352326	0.54926432707239	0.999992677087062
Cyp3a13	3.20431697703592	0.505477667722868	2.12477218380023	0.237897348043593	0.811960712430539	0.999992677087062
Akap7	464.780633825253	0.190671064269446	0.408997491780743	0.466191280145214	0.641078590365115	0.999992677087062
Ablim1	382.674992337359	0.194204936778393	0.478628833542158	0.4057526901193	0.684924323308003	0.999992677087062
Ulk1	891.79418986412	0.167694427549388	0.339535431720468	0.493893749761723	0.62138121893263	0.999992677087062
Golga3	190.527701374383	0.113877169602037	0.416333148674815	0.273524147583508	0.784450332714273	0.999992677087062
Mir1193	27.0000674741547	-0.491439174502215	0.807673635808106	-0.608462567941212	0.542880725012843	0.999992677087062
Wdyhv1	158.631399346339	-0.0247948783306682	0.485308871217122	-0.0510909233298875	0.959253068681856	0.999992677087062
Traf1	38.2770496789669	0.279532230050023	0.688817738686721	0.405814505565682	0.684878899709639	0.999992677087062
Rxra	125.855072371733	0.238568949918503	0.511345321432432	0.466551545343565	0.640820761018679	0.999992677087062
Dapk3	87.6397130856825	-0.603542056099035	0.521219341174184	-1.15794255589095	0.246887479424092	0.999992677087062
Ap3m2	13.5655572663327	0.339935374475185	1.10941638768967	0.306409187972328	0.759293113592633	0.999992677087062
Sirt2	27.9013822786462	0.0633038326553119	0.807709781150912	0.0783744782254707	0.937530174496198	0.999992677087062
Inhbc	13.2042711057732	1.50678807625898	1.11412260725654	1.35244367760328	0.176233424889701	0.999992677087062
Slit3	67.4837851354706	-0.101734349534485	0.604657046352844	-0.16825132552101	0.866385564489867	0.999992677087062
Dcakd	332.300003165959	-0.101617396470406	0.375993693218437	-0.270263566392775	0.786957492520742	0.999992677087062
Vps35l	578.139269772501	0.0836235219690775	0.349740305668892	0.239101758114908	0.811026678532833	0.999992677087062
Cyhr1	18.1148374844775	-0.333990181349273	0.971356732879995	-0.34383884935766	0.730967481956676	0.999992677087062
Taf10	22.1938960314172	0.146914023114861	0.952614884891479	0.154221842892574	0.877434820085538	0.999992677087062
Hagh	33.4207144491189	-0.209599713729629	0.783724095557368	-0.267440691077089	0.789129873055201	0.999992677087062
Ogfod3	95.568609920707	0.128904824992263	0.493653909050634	0.261123881790312	0.793996975397448	0.999992677087062
Syn1	29.7942130829595	-6.93091601994762	1.48555171675821	-4.66555013989845	3.0779242822283e-06	0.000395134836952947
Glyatl3	5.65968233553466	-0.886795496384771	1.63968797015589	-0.540831861015885	0.588623480022542	0.999992677087062
Fundc2	9.50743195553502	-2.71315262991053	1.41550323060333	-1.91674068363242	0.0552708839641167	0.999992677087062
Rab5if	161.670963807598	0.0889803813287717	0.459102573575852	0.193813728021001	0.846321737426905	0.999992677087062
H1f5	158.009909138487	1.10786629078491	2.15132055687271	0.514970345653821	0.606573742347083	0.999992677087062
Pop4	84.5857822920263	-0.320191237792585	0.530844102095085	-0.603173768963212	0.546393095868156	0.999992677087062
Carnmt1	994.19284896941	-0.392711657099315	0.342100165826984	-1.14794348652239	0.250991894489369	0.999992677087062
Iqcm	36.0708517124133	1.16300989516766	0.839883790186152	1.38472715958704	0.166135911063783	0.999992677087062
Clcc1	144.078873292068	0.0515500541153203	0.468399616328051	0.110055713792934	0.912365190005377	0.999992677087062
Ilf3	766.244407528025	0.0608072389360624	0.336579631337822	0.180662266145959	0.856632678599307	0.999992677087062
Tpd52l2	473.881426149058	-0.0574852028130261	0.349262173254126	-0.164590405761461	0.869266383316083	0.999992677087062
Arhgap25	11.9584834540783	0.472901119535825	1.14726685286663	0.412198015094924	0.680194291891486	0.999992677087062
Banf1	48.9930749682823	0.227424094996491	0.690523619345513	0.329350204142251	0.741891001359005	0.999992677087062
Tbc1d23	523.976418469254	-0.148155930847127	0.360093592942358	-0.41143728672463	0.680751917672928	0.999992677087062
4930473A02Rik	19.2297900682893	0.448251188077799	0.956779345195008	0.468500067783589	0.639427022531142	0.999992677087062
Pard3	3108.08382457487	0.041731831628786	0.346452584590686	0.120454669657292	0.904122986488288	0.999992677087062
Rorc	10.9557416531289	2.1175220304004	1.28283361142351	1.65065992311401	0.0988080355602436	0.999992677087062
1700123J17Rik	24.4166229592429	0.587594453699188	0.865694193376102	0.678755221179943	0.497292970665557	0.999992677087062
Evi5l	31.8202141029901	-0.530157055192759	0.760853217566421	-0.696792814898594	0.485932463314735	0.999992677087062
Pex5l	8.66772534816159	0.376127517077481	1.39567189182009	0.269495659604475	0.787548281843631	0.999992677087062
Mtmr1	13.1102557195007	-6.92666974419043	1.87854740302462	-3.68724778147088	0.000226692598368159	0.0189864143082466
Mtor	533.692107869653	0.0636605432435568	0.349050423647108	0.182382082732889	0.855282885895529	0.999992677087062
Zfp758	48.169348455841	-0.0406961771942341	0.636519641879597	-0.0639354617149931	0.94902161566467	0.999992677087062
Plekhh2	45.6105035381859	-1.04263614282881	0.651460761867177	-1.60045885164361	0.109496828345031	0.999992677087062
Adgrl3	150.841700618768	0.529900767209561	0.451361644024307	1.17400486777079	0.240393075870669	0.999992677087062
Golga5	132.61575341041	0.163991247580783	0.472400237981072	0.347144718388888	0.728482599535223	0.999992677087062
Plekhb1	61.6165684709458	-0.581947724953934	0.591210967525328	-0.984331747751284	0.324952424514154	0.999992677087062
Nufip1	537.014747184195	0.0483860262936324	0.361574953562166	0.133820182556736	0.893544767368574	0.999992677087062
Smap1	298.840745073255	-0.0567990587936017	0.437682331631898	-0.129772336438226	0.896746550126587	0.999992677087062
Acox2	27.375110230392	0.922587091727363	0.787686042595527	1.17126245970707	0.241493296024942	0.999992677087062
Hars2	124.246304253783	-0.110685431624299	0.459442225637496	-0.24091262284549	0.809622838621629	0.999992677087062
Gpa33	45.4996386957599	-1.33469421040558	0.753870004540983	-1.77045671318127	0.0766510892798874	0.999992677087062
Sdhb	190.452711275292	0.152350504740997	0.441130562464777	0.345363748749921	0.729820926755273	0.999992677087062
Gmpr	38.8793817070736	-0.723186943966843	0.721652912669118	-1.00212571898595	0.316282877724349	0.999992677087062
Me1	237.836538199626	0.0606076817137937	0.391365117634721	0.154862247509656	0.876929916647297	0.999992677087062
Klk11	7.64971172821746	1.48650688317025	1.48203545474203	1.00301708600419	0.315852617499871	0.999992677087062
Magt1	99.083643453608	-7.9402946209992	1.1311050803858	-7.01994426396784	2.21956769051351e-12	1.73814345844113e-09
Mcam	140.487719185724	-0.225692054844325	0.492562740512949	-0.458199608458593	0.646809041161237	0.999992677087062
Pbld1	6.78002516657345	0.569677406115132	1.49040191742673	0.382230725453382	0.702290233340872	0.999992677087062
Tab2	823.793019851565	0.00923808491230743	0.346382706404228	0.0266701678273932	0.978722807289977	0.999992677087062
Mettl27	187.921665517832	0.144293530478626	0.413978810580127	0.348552937471415	0.727424964818849	0.999992677087062
Trmt1	245.164723538015	-0.170434927839825	0.459141150737825	-0.371203773754413	0.710485762551789	0.999992677087062
Vps37c	152.579663769493	-0.159631534173068	0.452103534547659	-0.353086233516806	0.724023793137442	0.999992677087062
Sec23a	441.636413009861	-0.150579736745452	0.359245065135899	-0.419156034025101	0.675102101442273	0.999992677087062
Rara	194.075169932465	0.537668217768469	0.481907774136346	1.11570770721027	0.264547270430496	0.999992677087062
Med1	724.241603564882	-0.141291173183888	0.334713193666557	-0.422126094391854	0.672932982277052	0.999992677087062
Ap5b1	12.9934007648813	-0.779618082792138	1.1170435292238	-0.697929903710979	0.485221032062747	0.999992677087062
Bag5	14.0355176593608	0.215793033872321	1.08111307519322	0.19960264918057	0.841791355731874	0.999992677087062
Pdcd2l	284.990591184871	-0.273559705457333	0.378812591434339	-0.722150508306824	0.470201947738308	0.999992677087062
Ctcf	542.711268944847	-0.287426930224486	0.357022815330761	-0.805066001057108	0.420781594031659	0.999992677087062
Mnd1	367.096539894277	0.195450658216461	0.412973478405569	0.473276538171574	0.636015898476483	0.999992677087062
Lix1	12.2589978704926	0.645983282246297	1.11880894190458	0.577384804546361	0.563679536886438	0.999992677087062
Ctnnbl1	15.4089062340869	0.0664321232532162	1.01282975590228	0.065590611715426	0.947703763784298	0.999992677087062
Snph	16.8014071815473	-0.320502106170068	0.982971156127821	-0.326054436258953	0.744383169382597	0.999992677087062
Ppm1m	15.9836280376709	-0.308459428689503	1.00891745970396	-0.305733066389804	0.759807894701158	0.999992677087062
Prkar1a	389.206594738261	0.00940537107401683	0.370508556778661	0.0253850306610747	0.979747851063436	0.999992677087062
Slc27a3	24.4462923462567	-0.26435716310749	0.898531046196298	-0.294210382853858	0.768597147209158	0.999992677087062
Impdh2	125.16415138479	-0.456563913865643	0.495480722792027	-0.921456462105955	0.356812161997672	0.999992677087062
Tiprl	260.418625534757	-0.359347451381977	0.441773842599819	-0.813419484655846	0.415977591723085	0.999992677087062
Uaca	329.19286183408	-0.070335802304435	0.372715407892986	-0.18871181822628	0.850318688414934	0.999992677087062
Smim31	8.89549445274658	0.863637278338547	1.31892379930049	0.654804529872453	0.512593613750555	0.999992677087062
Calca	44.5752444260345	0.45169160436985	0.789392445639146	0.572201579664382	0.567185417442865	0.999992677087062
Phf3	28.3882972868281	0.250794893825539	0.782900514266581	0.320340693683773	0.748710078023778	0.999992677087062
9330020H09Rik	30.6088516955659	1.54298110538307	0.83764458039966	1.84204750020214	0.0654682021321735	0.999992677087062
Ube2q2	499.239473532276	-0.209580051065531	0.374468147229364	-0.559673907156545	0.575701883186026	0.999992677087062
Rfx3	752.069200266688	-0.26834486295404	0.392532801110033	-0.683624049239183	0.49421259449875	0.999992677087062
Bri3	168.177552371594	-0.0466276189961487	0.447170907588451	-0.104272478832773	0.916953117545637	0.999992677087062
Fbxo27	42.2676391701563	0.559069633110851	0.686030615772719	0.814933940639276	0.415110123984619	0.999992677087062
Eps15l1	1136.55495056481	-0.0968315467642727	0.325058279644105	-0.297889802623364	0.765787271158123	0.999992677087062
Tmprss15	9.44853365429791	1.35581595972999	1.61691148076296	0.838522068685062	0.401737558599558	0.999992677087062
Max	591.423844177369	-0.335246328015013	0.342390245868228	-0.979135159545507	0.327513201226141	0.999992677087062
Ttc8	73.8959523105742	-0.426264550530717	0.545929312059382	-0.780805392043781	0.434916962236847	0.999992677087062
Vti1b	202.296517258416	0.126579097583941	0.416806486620963	0.303687926284723	0.761365657274931	0.999992677087062
Cpsf3	304.326514856737	0.0615692091103419	0.373831776188518	0.164697634155352	0.869181979222534	0.999992677087062
Nlgn1	29.4924529594732	1.74189097644486	0.96624136338487	1.80274933619359	0.0714275901357827	0.999992677087062
Casq2	23.8892317985487	0.770260809822383	0.867226136219353	0.88818910968287	0.374439035795591	0.999992677087062
Pidd1	100.737050299224	-0.280642205869047	0.550120727864373	-0.510146576295224	0.609948776661891	0.999992677087062
Asb4	13.5256924498737	0.45546492574702	1.06719863332337	0.426785521949792	0.669535552702777	0.999992677087062
Orc4	1274.62298661707	-0.485779847482957	0.391397172787242	-1.2411429648906	0.214552940040824	0.999992677087062
Mapkbp1	81.0466406676372	-0.279205102498139	0.54350203998588	-0.513714911733161	0.607451324852803	0.999992677087062
Mospd1	12.4780127707478	-4.98756609426817	1.57227873880471	-3.17218949234145	0.00151294252708434	0.098322430951016
Dclk1	28.5814159943412	0.489434617094331	0.835826722892894	0.585569477128394	0.558164864895829	0.999992677087062
Gpcpd1	201.782261463035	-0.404639827015043	0.465726875675711	-0.868835036474889	0.384937366386043	0.999992677087062
Sinhcaf	699.899047071392	-0.191430303721393	0.357249421621163	-0.535844964710371	0.592065703152819	0.999992677087062
Acbd5	232.332306983355	-0.372174353840387	0.398847657428412	-0.933124081109057	0.350755906969539	0.999992677087062
Myo7a	6.84794884206061	1.14805533511929	1.53709975810778	0.74689708918605	0.45512568315287	0.999992677087062
4930548K13Rik	7.24482868429205	3.95047350792949	1.78500672782597	2.21314208307827	0.0268878515613224	0.999992677087062
Luc7l2	1953.9704238595	-0.297503450176074	0.37724546538193	-0.788620347960647	0.430333934542042	0.999992677087062
Dnah8	269.082868682033	0.0695778142216085	0.403220007347529	0.172555460923943	0.863000863658351	0.999992677087062
Evc	27.7729005222682	-1.74020162178394	0.843545535118263	-2.06296109615466	0.0391163245716346	0.999992677087062
Shroom2	49.3914404518843	-6.78223426789496	2.31500438707964	-2.92968527651504	0.0033930546855862	0.197553986935506
Kmt2e	543.70005521402	0.131685610082465	0.361611089084219	0.36416363894138	0.715735817416704	0.999992677087062
Setd5	1674.67258960775	-0.546001843825255	0.378323726920232	-1.44321332492153	0.148960387043885	0.999992677087062
Pcyox1	71.2197709703688	-1.09022834985118	0.569311811990963	-1.91499337777395	0.0554933481482858	0.999992677087062
Arpp21	11.2453539619647	1.57409758392358	1.35544433360503	1.16131481381976	0.24551389732845	0.999992677087062
Smim4	87.9565805981175	0.243719857176252	0.537582636651387	0.45336259127413	0.650287668997322	0.999992677087062
Smc6	651.618212639103	-0.255292889448556	0.347847326879119	-0.733922240366313	0.462996131419736	0.999992677087062
Nsmf	4.73504978518589	-0.251638213167034	1.74623063739199	-0.144103652621086	0.885418620454531	0.999992677087062
Hmbs	147.603502412497	0.365897363895509	0.47165817217087	0.775768099620573	0.437885922528134	0.999992677087062
Slc35b1	117.591926044161	-0.173210402419012	0.466968515012801	-0.370925226970097	0.710693224978024	0.999992677087062
Synj2	114.311052764552	0.770935684340745	0.486394305196575	1.58500146096319	0.112966002331105	0.999992677087062
Suds3	237.811273143353	-0.38164884675268	0.408526744373887	-0.934207740395551	0.350196743732962	0.999992677087062
Ptk2b	88.7738338936892	-0.102747210641373	0.505533062871599	-0.203245283419712	0.838943320335992	0.999992677087062
Gfm2	281.265781862021	0.0366916692831051	0.379852984806439	0.0965943950705089	0.923048507766756	0.999992677087062
Rlim	167.915741060135	-7.79712950490174	0.924348709718925	-8.4352684467669	3.30443445947485e-17	4.31283770869125e-14
Ddt	47.2850113029987	-0.3420493800777	0.722546631687235	-0.473394193643907	0.635931971584163	0.999992677087062
Epha3	31.7409561410731	0.601999557818548	0.925600707960022	0.650387961721989	0.515441651387509	0.999992677087062
Gatad2a	1468.79537190422	0.0754622799524333	0.333020280477086	0.22659965286296	0.820735062246845	0.999992677087062
Shc1	175.978439121241	0.268156803028349	0.437214724125628	0.613329762771891	0.539658317589391	0.999992677087062
Anks1b	117.117048691662	0.138522394505989	0.551583841688977	0.25113570057061	0.801709195091997	0.999992677087062
Cdk6	1719.07492679738	0.0178666708945748	0.33601079151862	0.0531729079706797	0.957594141376421	0.999992677087062
Kdm1a	1250.66296316377	0.0957215386257261	0.356359959421598	0.268609129883981	0.788230485801797	0.999992677087062
Scaf4	761.165765558307	0.110422964954806	0.340670318779963	0.324134387023389	0.745836294006501	0.999992677087062
Plcxd2	26.7071569140084	-0.0268089768970073	0.794500684155254	-0.0337431766034433	0.973081948610287	0.999992677087062
Morc2a	749.122453305617	-0.246936379266128	0.348647258218499	-0.708269958949088	0.478777628852871	0.999992677087062
Atp6v1c2	21.0643733421669	-1.0700065969431	0.921245375363312	-1.16147839170549	0.245447405646561	0.999992677087062
Map1a	25.3389876858351	0.75018470478344	0.874607645248333	0.857738562953489	0.391036841058571	0.999992677087062
Runx2	14.2146003462779	2.29080843614217	1.1959627836283	1.91545127281665	0.0554349776622234	0.999992677087062
Ackr3	18.7947512422533	-0.249676151279586	1.01928980541092	-0.244951092372527	0.806494300459989	0.999992677087062
Socs1	3.18634182607128	0.646474355835797	2.11805914556208	0.305220162142468	0.760198477442263	0.999992677087062
Sort1	103.730697379047	-0.482858783975421	0.484945354927143	-0.995697307066617	0.319397238946334	0.999992677087062
Rangrf	16.5111358843238	-0.302495461791407	1.01901546686793	-0.296850707007582	0.766580490741743	0.999992677087062
Phyhd1	112.65782660114	0.60541958101419	0.479128451692543	1.26358511767673	0.206378978005869	0.999992677087062
Slc4a9	9.45940452625484	0.0813000913377799	1.26821907321222	0.064105715688267	0.948886050748611	0.999992677087062
Specc1	315.284788845311	-0.0354943144154975	0.429743088773128	-0.0825942646729471	0.934174161822256	0.999992677087062
Gtf2a2	308.210286969449	-0.297216036433992	0.463476643363472	-0.641275112111542	0.521343956112612	0.999992677087062
Deaf1	694.160825055385	-0.115465485092641	0.351929888907757	-0.32809229545975	0.742841879202501	0.999992677087062
Mtarc1	5.09786425794293	0.747021823021855	1.67137156830199	0.446951376455915	0.65491016767813	0.999992677087062
Set	955.692758578646	0.211529196330105	0.412403883638225	0.512917566304165	0.60800898506805	0.999992677087062
Glra3	14.0395948569782	0.545848390685585	1.20964627585631	0.451246287100895	0.651812052547424	0.999992677087062
Dnhd1	31.0992095846883	-0.248223608039203	0.764365408333957	-0.324744690605821	0.745374307984239	0.999992677087062
Pgpep1l	173.045442058674	-0.0511875807450949	0.563613657819718	-0.0908203341684602	0.927635352492602	0.999992677087062
Notch3	70.2489860888531	-0.327936607609673	0.607823442962275	-0.539526093319876	0.589523897349933	0.999992677087062
Gtsf1l	77.750962330289	0.0434002759082406	0.569503574000016	0.0762072055200822	0.939254250186208	0.999992677087062
Rnf212	4.23343976802028	2.61776970861781	1.95389556597231	1.33976951184447	0.180320290530976	0.999992677087062
Tceal8	8.61192152519386	-6.31739163071762	1.99416813198561	-3.16793329980022	0.00153526739298945	0.0990348150941916
Gm5087	7.04602228858739	0.985725645896836	1.52334910287827	0.647077970528468	0.517581482017683	0.999992677087062
Slco6b1	6.23854540578312	-0.256882022412109	1.89105071484256	-0.135840895432303	0.891947060808421	0.999992677087062
Ranbp3	578.097475774947	-0.0335128800965573	0.373640738694185	-0.0896927894256912	0.928531346052285	0.999992677087062
Parp6	77.2802032448792	-0.57750194138524	0.541367828191892	-1.06674595591325	0.286086568918785	0.999992677087062
Gng10	9.3627202781832	-0.337211079750578	1.41952999398135	-0.237551218488032	0.812229189462495	0.999992677087062
Mrps18b	78.5795794752854	0.392389107244601	0.533745706155382	0.735161150187071	0.462241356215677	0.999992677087062
D16Ertd472e	655.866196206183	-0.0879886442969294	0.363711504864479	-0.241918782111978	0.808843096312921	0.999992677087062
2310039H08Rik	37.2827482231401	-1.42201873739274	0.721269803101122	-1.97154896999532	0.0486611175108739	0.999992677087062
Rps10	681.034204922521	0.087334477794099	0.42652164355272	0.204759779753836	0.837759812264132	0.999992677087062
Arih1	1697.53703224751	-0.255821786968509	0.33803107203474	-0.756799620308923	0.449169920342923	0.999992677087062
Dancr	17.4695922331032	-1.94189282658321	1.21845280476986	-1.59373659692137	0.110995043674028	0.999992677087062
9530026P05Rik	82.2811778654456	-0.253649425519322	0.650371113193953	-0.390007213379539	0.696531212963315	0.999992677087062
Itgal	3.47873142766713	0.611212822388026	2.01574734112391	0.303218964955813	0.761722997004567	0.999992677087062
Sirt6	94.0750911765462	0.49843274390078	0.497912649126024	1.0010445502352	0.316805270719123	0.999992677087062
Rgs12	130.252995139777	0.0239023512330696	0.460359402360029	0.051921066693836	0.958591588119798	0.999992677087062
Hfe	4.49747799678914	1.9998802320202	2.01208476342229	0.993934385059739	0.320254812802336	0.999992677087062
Tdrd7	14.283375292117	-0.590820354196009	1.05024070011987	-0.562557092034783	0.573736516863283	0.999992677087062
Ak2	507.776909466412	0.21102776903214	0.388389798116773	0.543340144502695	0.586895628928135	0.999992677087062
Znhit1	43.7821864551278	-0.150573362219454	0.705024425535942	-0.21357183774873	0.830880962889522	0.999992677087062
Prx	83.083629301455	-0.391014200386127	0.519639913961599	-0.752471451634916	0.451767591744009	0.999992677087062
4930509K18Rik	3.22265860258951	3.42016445247348	2.42792325345981	1.4086789801118	0.158930113095724	0.999992677087062
Alas2	25.8409526865128	-6.72438711954535	1.4499420414772	-4.63769373339539	3.52318322607542e-06	0.000445000771667687
Fiz1	185.272016342251	0.0539183127011482	0.421806134438165	0.127827236967442	0.898285694895579	0.999992677087062
Serpinh1	113.86132065956	0.460793677055312	0.593166272818214	0.776837285211815	0.437254775905363	0.999992677087062
Myh3	6.70914837048623	0.845955130705609	1.56623651125604	0.540119659212385	0.589114513796696	0.999992677087062
Grm5	29.4183107829124	0.483156679651838	1.14474293955157	0.422065655928923	0.672977095160835	0.999992677087062
Vill	22.8652807017828	0.847738644240642	0.883313845457769	0.95972529877114	0.337193487182713	0.999992677087062
1700123O12Rik	55.8781359498809	0.535705206151711	0.624112182284445	0.858347619799478	0.390700541846278	0.999992677087062
Wnk1	1217.4178099094	-0.194313802578183	0.37619769396422	-0.516520451070772	0.605490959047304	0.999992677087062
Tex14	555.962415481715	0.393664267065949	0.469772839779827	0.837988563260599	0.402037126736752	0.999992677087062
Zbtb37	180.352528110513	-0.279883501308436	0.426782974218786	-0.655798188343278	0.511953982240401	0.999992677087062
Egfem1	36.0371364008152	1.47212315045745	1.01015069477253	1.45733023604855	0.145025244368331	0.999992677087062
Eya1	1372.26446255751	0.24057991479561	0.442967527586206	0.543109595654932	0.587054346251088	0.999992677087062
Adgrg2	3.86049393486528	-5.15405266612663	2.4360887374653	-2.11570809669655	0.0343696415316765	0.999992677087062
Nkain3	44.1463106870739	0.774577061139402	0.783440768992193	0.988686179985001	0.322816706516188	0.999992677087062
Cd2bp2	242.103893873608	-0.137937370176927	0.421177128373425	-0.327504417701021	0.743286402197627	0.999992677087062
Sapcd2	32.5798147685152	-0.377437375275449	0.79090327628378	-0.477223178349843	0.633203207803051	0.999992677087062
Kcng2	4.49731858566185	2.58740256648642	1.96826023875787	1.31456324501037	0.188656729571056	0.999992677087062
Tecr	741.001847868414	-0.220267047570918	0.355141372275826	-0.620223563814594	0.535110609895555	0.999992677087062
Tfg	277.860964108762	5.18586625755894e-05	0.42046875106243	0.000123335354754793	0.99990159262489	0.999992677087062
Gm12530	3.97520098623592	0.508168879942716	2.06912960742427	0.245595480398786	0.805995388220012	0.999992677087062
Trpm3	135.430909489638	0.466502810054884	0.491825754694641	0.948512365613145	0.342868680701554	0.999992677087062
Trpc4	12.1410665286017	1.16224546575625	1.30344315942039	0.891673301866943	0.372568067716995	0.999992677087062
Mtarc2	421.084265825129	0.294450409529601	0.360059744862437	0.817782086809226	0.413481628379049	0.999992677087062
Itih5	8.3051179388662	0.841594292394128	1.36938120084416	0.614579995603362	0.538832128732191	0.999992677087062
Adcy4	5.63358236975149	-1.05729473722452	1.62778315464409	-0.649530457547761	0.515995566356559	0.999992677087062
Mical1	84.5246014055252	0.359323009299404	0.616099277383198	0.583222578714232	0.559743473407473	0.999992677087062
Zc3hav1l	115.816656852611	-0.328778629808688	0.520930407639975	-0.631137336171617	0.527950730581869	0.999992677087062
Wnk2	202.000305212411	0.0799220070950804	0.44077641753714	0.181320968897675	0.856115648020082	0.999992677087062
Sec22a	314.41030695578	-0.0329974810611846	0.42440105460114	-0.0777507046776693	0.938026359647254	0.999992677087062
Ahsa2	61.6256332984039	-0.200785293805845	0.646780745412412	-0.310437957886047	0.756227932712828	0.999992677087062
Tfeb	973.51560551023	0.521397142405409	0.383589055721384	1.35925969374924	0.174064311448268	0.999992677087062
Tgm1	200.610463199125	0.507995410875603	0.431339732893953	1.17771531842743	0.238910117891671	0.999992677087062
D7Ertd443e	2.24320823904163	0.879697327690823	2.66638095891835	0.329921845844444	0.741459016265844	0.999992677087062
Tlcd2	5.55221266584318	-1.96993190514105	1.78660510864498	-1.10261181702045	0.270195776279187	0.999992677087062
Cbwd1	304.991309511002	0.0327775126450201	0.430473346428716	0.0761429549981393	0.939305366166446	0.999992677087062
Lrch2	13.7580630010472	-5.81078448269315	1.6433218954237	-3.53599894145811	0.000406236321277461	0.031812366319238
Zdhhc6	171.861938045571	-0.326424854631021	0.447398422032043	-0.729606629251013	0.465630668889141	0.999992677087062
Cbx3	663.39690520515	-0.281576375329072	0.352898768883435	-0.79789560110956	0.424931076324336	0.999992677087062
Fndc4	1.893547280907	1.14221707575763	2.80770225104857	0.406815599955818	0.684143428259643	0.999992677087062
Slc25a28	191.727103360405	0.255471130217267	0.415618403853132	0.614677136163449	0.538767962088128	0.999992677087062
Gbp4	8.2397217675089	0.580260080555901	1.35207156515859	0.429163733273126	0.667804073672202	0.999992677087062
Cdkl3	70.3173254706073	0.245652284578744	0.57624497784327	0.42629835230522	0.669890458372746	0.999992677087062
Etfrf1	117.691305349215	-0.319736026184179	0.564359864970192	-0.566546358148743	0.571022428408013	0.999992677087062
Atn1	19.8906128346209	-0.0976383490101369	0.903938948438372	-0.108014317978902	0.913984334556456	0.999992677087062
Zfp111	184.274694330004	-0.368152142385931	0.453124756712998	-0.812474129766238	0.416519625208426	0.999992677087062
Sema3b	31.5986947351004	0.636951859000952	0.752403439338587	0.84655628310375	0.397242489860797	0.999992677087062
Rbm43	21.188526457092	0.23377145260526	0.895000473302815	0.261197015620086	0.793940579449869	0.999992677087062
Kif18b	349.91693812175	-0.178206372014683	0.371481050309028	-0.479718607090286	0.631427495208649	0.999992677087062
Hsh2d	9.36051159630792	-0.843311463737322	1.42075960656384	-0.593563794917357	0.552803902481686	0.999992677087062
Sgsm2	122.586849774946	0.343954926253629	0.498363689948121	0.690168511854133	0.490088222586622	0.999992677087062
Sem1	678.171653785909	-0.475386310559651	0.417755734263397	-1.13795280727354	0.255140188928789	0.999992677087062
Shd	3.2778806883803	-0.195557629998258	2.20475922443329	-0.0886979529696827	0.929321959418511	0.999992677087062
Gjb5	64.363744967354	0.699578635971014	0.651714744508197	1.0734430084115	0.28307239644704	0.999992677087062
Rnps1	496.701609486714	-0.0300556146807669	0.367225145794129	-0.0818451977621828	0.934769813995655	0.999992677087062
Gpr83	7.03343738484976	-0.115067941052578	1.54183764012217	-0.0746303878295905	0.940508795544863	0.999992677087062
Rab23	267.608360404615	-0.081997399969167	0.388584509003052	-0.211015617116438	0.832875085034985	0.999992677087062
Ext2	481.975971039881	0.355297462486076	0.37358391983418	0.951051272880747	0.341578348574809	0.999992677087062
Scin	4.16804359666298	1.79995594200757	1.90717149037291	0.943782953496029	0.345280573323195	0.999992677087062
Clec11a	6.8111538321605	1.2109904895014	1.48959842807238	0.812964398108611	0.416238470460625	0.999992677087062
Map7d2	33.4353125166885	-8.25127216935451	2.59480369159141	-3.17992154708781	0.00147314929408828	0.0961352676833778
Ola1	627.084798774297	-0.352888702439293	0.370769759362637	-0.951773151742252	0.341212040985137	0.999992677087062
Lrrc46	6.44294418501064	-0.787712175867636	1.52572231680379	-0.516288034324491	0.605653252162788	0.999992677087062
Slc25a51	63.0745477122685	0.267615803682254	0.599739213562987	0.446220286468141	0.655438130427911	0.999992677087062
6720489N17Rik	142.476530776064	-0.191715101703859	0.473501058778486	-0.404888432981408	0.685559521193066	0.999992677087062
Slc35g2	5.5444592527794	1.91949985670747	1.66646733137651	1.1518376751628	0.249387782979881	0.999992677087062
Clasp2	1578.46612936213	0.0498490455296706	0.3446228383213	0.144648119586303	0.884988702792112	0.999992677087062
Pak6	7.44077889928065	-0.0721821624647686	1.4068883571169	-0.0513062476490241	0.959081489759315	0.999992677087062
Smim19	125.18747067258	-0.242528439750289	0.524338990818047	-0.462541302472868	0.6436931906631	0.999992677087062
Heph	2.32694110878671	-4.38156348049919	2.87855246457452	-1.5221412617702	0.127973689115863	0.999992677087062
Sh3d19	319.720537144639	-0.493157118033239	0.413355269133197	-1.19305874355342	0.232846367613401	0.999992677087062
Dab2	118.617301893458	0.247497011654162	0.501368437391489	0.493642984272874	0.621558338183644	0.999992677087062
Arhgap44	1015.3693626019	0.104687128225461	0.343991995220174	0.304330128840515	0.760876393554968	0.999992677087062
Ppp1r32	2.51762268967284	1.04826917663966	2.31594553132975	0.452631187762769	0.650814337248157	0.999992677087062
Tead3	41.6814696846043	0.462830418046769	0.756340418686987	0.611934000367514	0.54058142514582	0.999992677087062
Gps1	64.0570942282425	-0.0611078678563068	0.615305336966543	-0.0993130795152351	0.920889693806757	0.999992677087062
Cdh16	5.08496053195071	0.194016339309368	1.8359522326717	0.105676136806148	0.915839314384044	0.999992677087062
Shmt2	253.288957655701	0.661923755274401	0.509189356802238	1.29995599167931	0.193616052890599	0.999992677087062
Ncor1	2309.19926008483	0.0343798258722147	0.322430981411857	0.106626930581152	0.915084952862675	0.999992677087062
Dhrs3	37.7758012092244	0.268919376810973	0.699213675160502	0.384602570522156	0.700531889358973	0.999992677087062
Rs1	1.07103195102544	-3.32905702699226	4.27524445911061	-0.778682262226664	0.436166907404611	0.999992677087062
Rps7	939.760500164303	-0.117479584943981	0.390898966983228	-0.300536954217692	0.763767613036328	0.999992677087062
D030068K23Rik	59.9814160925299	0.166145842867358	0.637166884025323	0.260757184707602	0.794279764042319	0.999992677087062
4930547E08Rik	6.29896052967089	1.38875881213735	1.60047642095246	0.867715883818448	0.385549888237954	0.999992677087062
Mpig6b	2.83893227498048	0.534760647691048	2.19025061057274	0.244155004504809	0.807110773808965	0.999992677087062
Lgi1	37.3443564202582	-0.286287960364755	0.7060016042065	-0.405506104602303	0.685105532097483	0.999992677087062
Cep131	78.5713922466251	0.467923247052091	0.590158056691311	0.792877843056955	0.427848997609173	0.999992677087062
Masp1	17.7770991697323	-0.399450747798359	1.27766791307666	-0.312640509877462	0.754553797398217	0.999992677087062
Mapkapk2	159.948941354469	0.121260808249195	0.435717892196595	0.278301190795447	0.78078116209	0.999992677087062
Ppp2r5c	1442.77142498483	0.0414839098361479	0.329836007155102	0.125771319492843	0.899912945188638	0.999992677087062
Commd4	47.2550017498517	-0.0287457754889559	0.669704802489125	-0.0429230541308872	0.965762871144967	0.999992677087062
Utp23	146.146523905039	0.183229274927704	0.436972204253041	0.419315629562561	0.674985475466137	0.999992677087062
Ppcs	27.073609804209	0.0701147465381581	0.848538225708061	0.0826300388290121	0.934145715411339	0.999992677087062
Mrpl19	152.161824457486	-0.476345183761031	0.449076277175274	-1.06072221573867	0.288816160793	0.999992677087062
Hormad1	84.9658784013181	0.00674647454094922	0.546152497820512	0.0123527303598754	0.990144197812121	0.999992677087062
Tctn2	59.8902519223962	-0.154946035600064	0.60910746677705	-0.254382098482432	0.799200379534071	0.999992677087062
Ooep	133.086869171949	-0.216523568493263	0.466167133077489	-0.464476264261366	0.642306561266934	0.999992677087062
U2surp	1594.35388504217	-0.0755250562269551	0.345107244345437	-0.21884517773657	0.826770653022819	0.999992677087062
Plekhj1	46.5357671332512	0.157427180630411	0.651514524056526	0.241632649492174	0.809064820964692	0.999992677087062
Cux1	1966.45636095786	0.105318531150202	0.321101240345767	0.327991667166383	0.742917963076769	0.999992677087062
Gm45927	7.74930144455481	-0.0493594708257005	1.43229262251147	-0.034461862087337	0.972508853917207	0.999992677087062
Mpv17	190.173634523585	0.197155429581065	0.424842077706115	0.464067567519637	0.642599337279434	0.999992677087062
Ankrd23	26.4885331600528	-0.395318506339889	0.816882275616811	-0.483935712819074	0.628431494150511	0.999992677087062
Hsf3	1.35823344169012	-3.64966214814187	3.54517879128235	-1.02947195699028	0.303257950910464	0.999992677087062
Radil	47.5245929273954	-1.19979771884795	0.668587625674895	-1.79452576262809	0.0727292903710429	0.999992677087062
Gm10653	10.1616204212429	0.790883246737184	1.24683930678357	0.634310486070095	0.525878214484162	0.999992677087062
Nanog	838.282892553026	-0.505025330830812	0.441917382851427	-1.14280485545101	0.253119622417928	0.999992677087062
Nit1	34.3516805312947	0.244783208887556	0.723784182729384	0.338199168658923	0.735213102300147	0.999992677087062
Rnf25	57.2718546422821	-0.157135760144255	0.60171773910979	-0.261145301078757	0.793980458154619	0.999992677087062
Tmem33	343.381735211565	-0.494708701478611	0.391470839708781	-1.26371788470025	0.206331303490844	0.999992677087062
Osgin1	4.02724150667497	1.92722357755321	2.03092457723385	0.948939019773015	0.342651627567357	0.999992677087062
Nfix	58.0946345422913	0.837470489043535	0.607045739211938	1.37958383519952	0.167714817344108	0.999992677087062
Stk35	479.183802522835	-0.29169291022072	0.368072401060954	-0.792487862116059	0.428076266409885	0.999992677087062
Pex26	84.422975543202	-0.548808057508786	0.548840387789418	-0.999941093473893	0.31733901601215	0.999992677087062
Stard7	311.663253822515	-0.111218972144164	0.379162723306115	-0.293327812329199	0.769271596961418	0.999992677087062
Stat5b	82.7838724500576	-0.0834246550975865	0.544440176724969	-0.153230159462918	0.878216774698094	0.999992677087062
Ubac1	242.727297130282	-0.196749697950332	0.415216003322351	-0.473849024064679	0.635607572475574	0.999992677087062
Stat5a	35.3305622839578	0.438618062552416	0.713885358493061	0.614409663028101	0.538944651946523	0.999992677087062
Eva1c	7.29429404826688	1.97169977951943	1.56972263503905	1.25608163856947	0.209086372546925	0.999992677087062
Dab1	1173.93858039035	-0.559061961545015	0.424993749538115	-1.31545925593637	0.188355602004414	0.999992677087062
Gpx6	3.47354331673596	0.376206530131216	2.02463420134787	0.185814568320915	0.852590179625249	0.999992677087062
Clba1	24.435028691255	-0.0747135260429459	0.825094552419162	-0.0905514717360419	0.927848993382958	0.999992677087062
Mical3	936.626938385575	-0.340973856279087	0.340319638304711	-1.00192236327482	0.316381090791679	0.999992677087062
Gm10516	3.07907921984144	1.50348596436657	2.13996352029087	0.702575511269562	0.482320328185003	0.999992677087062
Cilk1	412.710708234224	0.0586647879457842	0.357502091651554	0.164096348848674	0.869655296049689	0.999992677087062
Slc38a10	470.706067086999	-0.0135376357879387	0.395112685744411	-0.0342627211840418	0.972667651589895	0.999992677087062
Zfp451	612.763049313179	-0.206556704918531	0.341633369980982	-0.604615131507877	0.54543475023832	0.999992677087062
Bloc1s4	19.61374484065	0.31988831426944	0.921589996865309	0.347104802957395	0.728512585332663	0.999992677087062
Abhd17c	584.551280808438	0.0429072853178228	0.355258638355388	0.120777598868405	0.903867193710297	0.999992677087062
Acad10	59.2685166429718	-0.282853276925778	0.595607360520052	-0.474898894262834	0.634859039618665	0.999992677087062
Snx10	756.961614143115	-0.397056017693451	0.374174301515149	-1.06115255934372	0.288620575112021	0.999992677087062
Sh2d4a	66.122971572739	-0.0574427222105591	0.570854274725472	-0.100625894827859	0.919847439935708	0.999992677087062
Metrn	8.83581227803668	1.31843752241267	1.56373803008814	0.843131967787701	0.399154641753687	0.999992677087062
Rab43	80.4281724613031	-0.208694135672938	0.549777319958742	-0.379597571774331	0.704244163579983	0.999992677087062
Abcb8	154.771027099422	-0.141660951816628	0.466960480645419	-0.3033681814376	0.761609291330864	0.999992677087062
D14Ertd670e	3.14970622729846	0.338720044658687	2.25148427189753	0.15044299837512	0.880415119477809	0.999992677087062
Optn	692.232763866349	-0.0823557961071509	0.350622183712889	-0.234884727586401	0.814298203619518	0.999992677087062
Sidt2	100.327813960595	-0.268182931525378	0.51858586794038	-0.517142768642146	0.605056499991914	0.999992677087062
Pum1	5031.09151763446	0.0443430394722464	0.314980084637279	0.140780454495434	0.88804338432358	0.999992677087062
Oxr1	1475.18864982439	-0.0593503025979328	0.332827099478163	-0.178321725277141	0.858470317940869	0.999992677087062
Gm11545	8.01800189853862	-0.512293635433939	1.3967455801862	-0.366776628973221	0.713785641927175	0.999992677087062
Zfat	477.336802107688	-0.0651284066329517	0.362546911155394	-0.179641322623313	0.857434161607435	0.999992677087062
Mecp2	100.614785461515	-7.8739242690208	2.22116957179846	-3.54494513565904	0.000392694815413983	0.0309064633116271
Efcab12	229.539264087208	-0.652066993215774	0.402706865567939	-1.61921002339049	0.105402082096913	0.999992677087062
Gnb1l	728.787228853019	-0.241691392730777	0.361087536130469	-0.66934293916877	0.503276741749694	0.999992677087062
Ap1b1	330.717014593733	-0.127263238871985	0.3727524459321	-0.341414899515286	0.732791260040427	0.999992677087062
Tbc1d4	543.849879500072	0.148790613966637	0.406286434578412	0.366220974424193	0.714200192400712	0.999992677087062
B4galnt1	1.79682030766681	2.47848334448536	2.91859591875684	0.849204005445557	0.395767784856826	0.999992677087062
Oxtr	2.09978826742086	-1.10655742373549	2.65997217617294	-0.416003382910404	0.677407527780172	0.999992677087062
Prickle2	390.852106847004	0.0346885412500822	0.363257834293201	0.0954928923076813	0.923923335579013	0.999992677087062
Gm2381	1495.53653656104	-0.170008400447679	0.369299540901776	-0.460353673964888	0.645262380850758	0.999992677087062
Gpr161	32.0432831843574	0.396540183272951	0.759080912743241	0.522395144728242	0.601395235833326	0.999992677087062
Carmil1	676.594320112037	0.0656506591699909	0.346597357032611	0.189414771457169	0.849767748076561	0.999992677087062
Myo1b	729.88765082458	-0.055565954729552	0.337919136972325	-0.164435655309166	0.869388196697377	0.999992677087062
Rngtt	1908.32842528212	-0.0743580736187422	0.345191015567174	-0.215411381714459	0.829446596969883	0.999992677087062
Larp4b	1788.46526647992	0.00199178418216233	0.335532246025834	0.00593619303585197	0.995263631043766	0.999992677087062
Sh2b3	115.261571653311	0.0101416780187974	0.511001791580553	0.0198466584381802	0.98416569715067	0.999992677087062
Ap4s1	111.765114844849	0.454390963674551	0.474583334195475	0.9574524239138	0.338338948914067	0.999992677087062
Ntng2	12.6405631685607	1.50438188964287	1.15214672376402	1.30572075466926	0.191647537321095	0.999992677087062
Stk26	4.99974207517662	-5.54485910972531	2.35816931286208	-2.35134054178476	0.0187059053214477	0.820649549424408
LOC666331	1.99546236507837	0.537214795944172	2.75123730957602	0.19526298006876	0.845187076830997	0.999992677087062
Ubap2l	976.580250989483	-0.0888275707044931	0.357022728977868	-0.248800884354899	0.803514806997831	0.999992677087062
Tsen34	198.116105655819	-0.0698673791170768	0.408903084146581	-0.170865375747646	0.864329622395087	0.999992677087062
Nup98	1920.75309110108	-0.146141683913554	0.337996059981803	-0.4323768860543	0.665467514525428	0.999992677087062
Nbr1	468.624263691612	-0.0380685806257416	0.350070385862333	-0.108745504227576	0.91340434868933	0.999992677087062
Fen1	93.425872268761	0.368126652144261	0.525218240603514	0.700902260594104	0.483364013584749	0.999992677087062
Xpo6	1376.23430022519	-0.0103354839144554	0.320772099147965	-0.0322206449435861	0.974296092441451	0.999992677087062
Mybl2	2411.32047185073	0.270881199238048	0.355136068940852	0.762753273825204	0.445610552468587	0.999992677087062
Vamp2	81.7279085823973	-0.960051616197863	0.526153032066529	-1.82466232766377	0.0680520015340363	0.999992677087062
Vamp1	11.4786414892824	-0.44864900831893	1.23138613135923	-0.364344698135994	0.715600625940419	0.999992677087062
Ahi1	95.9078979289398	0.159341052976798	0.542232741749854	0.293860994934729	0.768864124331494	0.999992677087062
Arpc4	209.911752705834	0.0867170106178398	0.454596301379528	0.190756084804664	0.848716696058917	0.999992677087062
Vps8	1018.97241616293	0.0644997942747973	0.329291608335683	0.195874394129855	0.844708479554894	0.999992677087062
Mapk10	38.1046505817531	0.545838808015659	0.787360133756268	0.693251772110457	0.488151563162611	0.999992677087062
Pccb	164.55274850723	-0.211332668725327	0.459023433516585	-0.460396252771465	0.645231823883356	0.999992677087062
Bpgm	96.5444892636904	-0.479165724691612	0.495704351634478	-0.966636107009485	0.333725977839486	0.999992677087062
2310057M21Rik	193.925800917084	0.0261594826245774	0.460071536097951	0.0568595980669579	0.954657038288497	0.999992677087062
Ubr7	462.764854731219	-0.0653088488540036	0.358023940980189	-0.18241475325701	0.855257248621117	0.999992677087062
Lbh	6.70975970653956	-0.457853454235714	1.53771441649844	-0.297749341050142	0.765894481675007	0.999992677087062
Hspa13	70.2075436152455	-0.499971893113815	0.550018746277449	-0.909008822876758	0.363345468619462	0.999992677087062
Tspyl4	31.0390491765965	0.0309276132625349	0.780949709931719	0.0396025670657321	0.968409980823731	0.999992677087062
Cutc	26.1032653380825	0.13431632826052	0.809686435787004	0.16588684498582	0.868246000235714	0.999992677087062
Sprtn	163.642081364509	-0.362516422120644	0.453057752326465	-0.800154991850622	0.423621003074465	0.999992677087062
Prkd2	19.6617032363058	-0.423869482453827	0.951421430337212	-0.445511808897972	0.655949927787577	0.999992677087062
Proz	15.3643742652473	-0.69884549501696	1.02360003738015	-0.682732971371923	0.494775591334621	0.999992677087062
Ube2d2a	748.48491851816	-0.0170486154391877	0.358069806136614	-0.0476125469028882	0.962025032388858	0.999992677087062
Polr3k	35.1107010763981	-0.852405760254238	0.774517624651309	-1.10056341279257	0.271086716552227	0.999992677087062
Tsc22d4	167.402714434636	0.848174188702617	0.532818928480058	1.59186196917245	0.111415722424404	0.999992677087062
Asb3	446.549252099999	-0.346286113806691	0.41440679244664	-0.835618817351504	0.403369379221417	0.999992677087062
Wdr72	8.64178972067152	2.35650538014353	1.42889544427867	1.6491797140085	0.0991108226077862	0.999992677087062
Eefsec	1145.77356392903	-0.638129526976292	0.344520582959281	-1.85222468130942	0.063993566020972	0.999992677087062
Ccdc57	507.003678612236	0.0839995361420467	0.377410254586525	0.222568240055038	0.823871557192322	0.999992677087062
Arhgap4	8.00341044922155	-6.21435828071114	2.03692082522044	-3.0508590239577	0.00228187687602329	0.140703762331798
Mtf2	2388.9368648988	-0.285578940965303	0.322694109579982	-0.884983433186965	0.376165566618739	0.999992677087062
Cxxc5	414.557297986111	0.0906530151319223	0.430630699813016	0.210512197972148	0.833267932354671	0.999992677087062
Nmnat3	28.7327701340316	0.214466251609784	0.793377992539524	0.270320394095252	0.786913776978507	0.999992677087062
St3gal6	54.5951095809462	-0.0990685204229365	0.610795819016884	-0.162195806419228	0.871151662067809	0.999992677087062
Rock1	1156.77408381087	-0.0958014435239191	0.367134963376172	-0.260943394339044	0.794136159929204	0.999992677087062
Atpif1	342.119911763614	-0.573053864589801	1.20192173947577	-0.476781345880093	0.633517830409109	0.999992677087062
Hyal1	42.9174957224507	0.689475371526352	0.664798564950544	1.03711922359165	0.299680297187753	0.999992677087062
Kitl	44.2268554275561	-0.991699349077045	0.672037150812096	-1.47566149859225	0.140034786659703	0.999992677087062
Krba1	233.832649002262	-0.268322571569214	0.401879787190374	-0.66766874105591	0.504345067673068	0.999992677087062
Pik3cd	104.391718973832	0.661932910493166	0.497617427819462	1.33020443715914	0.18345092261873	0.999992677087062
Nfe2l1	301.464547535347	0.456190083844904	0.42931002209179	1.06261223910437	0.287957834359146	0.999992677087062
Lpp	2213.23095117598	0.404312198264095	0.382850271296734	1.05605827806957	0.290941590259033	0.999992677087062
Gucy2d	4.47893423493971	3.9621403400903	2.21134214650273	1.79173555135123	0.0731753368626578	0.999992677087062
Wac	1955.57301638964	-0.323603460697088	0.366326266791322	-0.88337498572394	0.377033701304603	0.999992677087062
Setdb1	510.893763177346	-0.115975231129686	0.362548637877926	-0.319888751502456	0.749052665207429	0.999992677087062
Chn2	119.389770197011	-0.38180078283618	0.501711780792194	-0.760996248151325	0.446659308195104	0.999992677087062
Rnpep	71.4052200425284	0.307565000092682	0.591538163633004	0.519941094254569	0.603104632145197	0.999992677087062
Pcdh15	62.4218826705339	1.4942904704548	0.80472253239847	1.85690149125199	0.0633251703832111	0.999992677087062
Kcnt1	5.55772452619474	0.480863263617346	1.75698329872846	0.27368687224594	0.784325267133764	0.999992677087062
Yars2	187.685829103565	-0.279854159524662	0.442744711615079	-0.632089220227584	0.527328578731427	0.999992677087062
Nudt12os	7.80877655580306	-1.42451430760827	1.51883384617034	-0.937900028498909	0.3482957885498	0.999992677087062
Fam49b	1706.96924547318	-0.162696000061957	0.325626723665262	-0.499639581882736	0.617328881759163	0.999992677087062
Cacna1g	5.05615723419768	1.29351699790715	1.70171122082753	0.760127207293207	0.447178551051339	0.999992677087062
Bcar1	138.255048197465	0.025065912609237	0.475205265012307	0.052747548174972	0.957933053765903	0.999992677087062
Crhr2	2.47595839109615	-0.344813878538247	2.48584409441984	-0.138710983248015	0.889678538631848	0.999992677087062
Elavl4	328.889326840216	-0.496752352646649	0.426862413385805	-1.16372942913031	0.244533679174489	0.999992677087062
Gm19466	13.8181247766382	0.0224538207399301	1.07271833460805	0.0209317022143881	0.983300137449655	0.999992677087062
Gm4262	17.7831138793048	0.837338987083415	0.972728816824999	0.860814414665437	0.389340264647739	0.999992677087062
4930556M19Rik	137.31687912792	0.232608244637999	0.514711335607213	0.451919801539998	0.651326758765307	0.999992677087062
Kdm6a	223.40430694784	-6.06396405023222	0.695966944443972	-8.71300583834034	2.95921405327751e-18	4.76855013715703e-15
Mettl1	57.2007494014432	0.00635679167874559	0.588571466414679	0.0108003735170317	0.991382716251766	0.999992677087062
Dnajc2	507.400073863184	-0.218502427970322	0.373624252002997	-0.58481864279134	0.558669667578545	0.999992677087062
Mid1	40.6692292390704	-8.54794561884888	1.6252814627795	-5.25936326390537	1.4455507242682e-07	2.54384443185265e-05
Bcl11a	34.3725020086438	0.152864333315189	0.771425050978914	0.198158373417105	0.842921154831706	0.999992677087062
Tpx2	928.46939490812	-0.0731199548054584	0.339109474422193	-0.215623450008429	0.829281275293229	0.999992677087062
Mad2l1bp	31.7878594933359	-0.372111419286258	0.763107984925868	-0.487626163841552	0.625814659777501	0.999992677087062
Tars2	105.190674966822	-0.0421684449583881	0.487497873226096	-0.0864997516385694	0.931069153496791	0.999992677087062
Mrps34	16.7485794972149	0.334319162253289	1.16162552148809	0.287802872844093	0.773497638160624	0.999992677087062
Pycard	61.8858129015153	-0.138222238989674	0.68048413753587	-0.203123381376965	0.839038596961154	0.999992677087062
Ints12	69.8713730100343	0.64343280492362	0.580357188352422	1.10868413080273	0.267566470145972	0.999992677087062
Mybphl	36.4247262612574	-0.0983922924491326	0.72759173792154	-0.135230084841539	0.892429961299548	0.999992677087062
Trnau1ap	171.949644591717	-0.0553589933450891	0.436473134127164	-0.126832533360371	0.899072945767405	0.999992677087062
Rreb1	1296.88459406793	0.375408847122768	0.335852915335206	1.11777754481625	0.263662014246062	0.999992677087062
Gnpda1	267.7504870153	-0.0358309372099559	0.383851986253378	-0.0933457126526478	0.925628917145456	0.999992677087062
Ksr1	206.480733307837	-0.23204244429565	0.493114747411696	-0.470564803655974	0.63795154680176	0.999992677087062
Thbs3	9.63247250359946	0.0417651731727984	1.32447219890192	0.0315334464607295	0.974844118982106	0.999992677087062
Sart1	95.7962196715662	0.664966448774233	0.599599605898562	1.10901748805807	0.267422637801986	0.999992677087062
Cuta	58.6517673955843	0.420436541851541	0.708037471064119	0.593805496225591	0.552642212530975	0.999992677087062
Syt17	6.86077860726262	-0.00161155046178077	1.45521030716159	-0.00110743474936219	0.999116395091998	0.999992677087062
Amdhd2	161.4128187501	-0.209667468038219	0.449708834643694	-0.466229373066108	0.641051326530774	0.999992677087062
Gprasp1	63.5992800131197	-8.02527515919374	1.35686785209306	-5.91455914208166	3.32765656009258e-09	9.30674232931607e-07
Zfp7	203.886958473379	-0.220871601965065	0.471675264444627	-0.468270478896385	0.639591176779752	0.999992677087062
Fam178b	397.829018931833	0.10036207103244	0.391822037902991	0.256141976009241	0.797841210657901	0.999992677087062
Syce2	139.177738308693	-0.248799911838157	0.487766569960184	-0.510079876647688	0.609995502652964	0.999992677087062
Vezt	331.431312448425	-0.171460599710259	0.383883109498002	-0.446647939093948	0.65512927658126	0.999992677087062
Stil	462.088201405231	-0.440419256909956	0.354757965304382	-1.24146404022832	0.214434374339383	0.999992677087062
Tbl2	154.782395949305	-0.74712032325647	0.497565531406658	-1.50155160696984	0.1332129492451	0.999992677087062
Rrm2	475.694345023515	-0.340448079038674	0.371956206277278	-0.915290760829202	0.36003900814628	0.999992677087062
St6galnac2	283.575671321996	0.197133561558454	0.471007454205696	0.418535969650202	0.675555293475765	0.999992677087062
St3gal1	292.013410665072	0.115656144691537	0.405684933712165	0.285088587424831	0.775576273328047	0.999992677087062
Zfp317	371.693116266189	-0.0230660689819567	0.385119871444072	-0.0598932194681791	0.952240680282366	0.999992677087062
Pdia6	444.705568196723	-0.315569705350116	0.453315405775559	-0.696137173653343	0.486342928309701	0.999992677087062
Mrpl1	618.002045728944	-0.0219673420938054	0.399926110724789	-0.0549285018024801	0.956195424995394	0.999992677087062
Dcaf7	329.641031194114	-0.22424517686559	0.373486421713693	-0.600410520512823	0.548232678129759	0.999992677087062
Ccdc163	55.4876093840213	-0.723932882237807	0.61541185332348	-1.17633886693646	0.239459490201937	0.999992677087062
2410004B18Rik	91.3980650909585	0.325601384405274	0.526675715741333	0.618219854596802	0.536430423942871	0.999992677087062
Disp3	2.97973436496848	0.279042808943873	2.19212814094316	0.127293110166368	0.898708413239093	0.999992677087062
Ccdc34	42.1172677482841	-0.498121005515529	0.7252386835046	-0.686837336238656	0.492185238929464	0.999992677087062
Rabggtb	1066.12503476534	-0.383705377249921	0.382177250782634	-1.00399847574432	0.315379348288514	0.999992677087062
Pex11b	3.40798773425137	0.40494975034885	2.17259776163019	0.186389656429084	0.85213920327638	0.999992677087062
Dand5	77.6242602925325	0.2185576161011	0.564872668088931	0.386914836648976	0.698819256928242	0.999992677087062
Mir22hg	23.1319910268998	-0.186804824576911	0.914485111776046	-0.204273226727674	0.838139990820955	0.999992677087062
AU019990	5.50009162223284	4.33612409066822	2.08074419221941	2.08392944547553	0.0371665854791378	0.999992677087062
Mrps12	52.884117468303	0.572625202736581	0.739080333985273	0.774780732764013	0.43846923620439	0.999992677087062
Exoc1	472.192976030534	-0.277394713127231	0.368623834027559	-0.752514318177518	0.451741822607788	0.999992677087062
Gm10649	7.0591758032098	1.95111193118639	1.54629200562888	1.2618004387812	0.207020604267837	0.999992677087062
Nkx6-2	7.11664929604441	0.422027633775268	1.44220996374843	0.292625653950123	0.769808302680583	0.999992677087062
Lrrc75a	399.527595631214	-0.337095358529219	0.494739759902082	-0.681358940296079	0.495644396897356	0.999992677087062
Slc23a2	1262.66046228814	-0.0933008638841595	0.324441703714467	-0.287573585072378	0.773673167156246	0.999992677087062
Atg13	336.401500224743	-0.0490226176917236	0.367954693323602	-0.133230037776988	0.894011455887347	0.999992677087062
Setd2	1025.05579493222	0.00437192338360377	0.32466091697073	0.0134661215904775	0.98925591420574	0.999992677087062
Nhsl1	572.593893450295	0.187876968113286	0.355897652805579	0.527896058409578	0.597571480599967	0.999992677087062
Cops7a	218.593911802223	-0.283056078164077	0.399970742577654	-0.707691958516495	0.479136572261004	0.999992677087062
Cops6	43.8689135354262	0.70757328878487	0.709894644813112	0.996729999239742	0.318895584134539	0.999992677087062
Rpl21	2237.24232497665	-0.318704328733837	1.05479428563649	-0.302148326999632	0.762538993352773	0.999992677087062
Derl3	15.2503311294301	-0.347343691843846	1.05456683180007	-0.329370961962605	0.74187531341514	0.999992677087062
Kctd18	187.400752461193	-0.232416060506487	0.471235165373121	-0.493206105114123	0.621866964552485	0.999992677087062
D330050G23Rik	5.63313044482545	-0.0806855457361899	1.73600845346208	-0.0464776226033236	0.962929569383883	0.999992677087062
Inppl1	63.6730030812498	-0.0616376035449787	0.657179050083506	-0.0937911875570996	0.92527503213687	0.999992677087062
Trp63	7.2833919406883	0.817835758193617	1.75375973692113	0.466332839656471	0.640977275950709	0.999992677087062
Mocs2	64.1311673511889	-0.532983675999477	0.585635978054529	-0.910093805660709	0.362773041033078	0.999992677087062
Rnf34	134.712570503773	-0.211991236796091	0.45216368650445	-0.468837377089999	0.639185881057084	0.999992677087062
Ttc39a	30.9467264408147	-0.76728062775679	0.830788783697112	-0.923556796641256	0.35571711638926	0.999992677087062
Tmc7	338.793551591919	-0.104221062575594	0.390501313710427	-0.266890427551491	0.789553527112042	0.999992677087062
Nkd2	40.9751272844592	-0.323066173773579	0.672677350205502	-0.480269141922026	0.631036027979938	0.999992677087062
Matn2	233.484935317131	0.366153087780132	0.406786997845473	0.9001101060738	0.368061658392476	0.999992677087062
Folh1	7.44310426711467	1.33386936051245	1.48449346308681	0.898535017957468	0.368900384824435	0.999992677087062
Stk32b	13.4393466256617	2.22966892976262	1.11161420998095	2.0057938354358	0.0448782486504582	0.999992677087062
Sdf2l1	8.21614930585559	0.564530420623119	1.42851392461873	0.395187201814495	0.692704737091899	0.999992677087062
Ulk2	66.1190504758383	-0.491300834437133	0.677600861654488	-0.725059341331903	0.468415626351242	0.999992677087062
Ralgps2	507.003284377974	-0.510931113149243	0.349556614783646	-1.46165482654499	0.143835822033267	0.999992677087062
Tiam1	1382.19191996405	0.289192904526412	0.323057857135618	0.895173722411617	0.370694229452347	0.999992677087062
Ypel1	95.5896417519383	-0.267037159597374	0.516205374940602	-0.51730797965461	0.604941184575771	0.999992677087062
Klhl22	130.543167897291	-0.901350369482126	0.637958121814981	-1.41286761412771	0.157694653067017	0.999992677087062
Ndrg2	18.8950558358506	-0.450338829455897	1.07674212001621	-0.41824204801157	0.675770155733168	0.999992677087062
Man2c1	167.491130870906	-0.165961918508553	0.433612292739992	-0.382742651182331	0.701910586991996	0.999992677087062
Setd6	67.4997537408558	-0.31322201525254	0.605863961966991	-0.516984067241162	0.605167281051006	0.999992677087062
Porcn	9.68773238739299	-6.4784946423238	1.92216324017176	-3.37041855079119	0.00075054089770566	0.0534223123980139
Gm12250	5.4401284232711	-0.414976613259983	1.63376456057159	-0.254000253937936	0.799495361917934	0.999992677087062
Satb2	473.510782476567	-0.125913975008397	0.431880555509702	-0.291548145435246	0.770632127532535	0.999992677087062
Mark3	1034.90443597124	-0.0571674290536178	0.328012323673038	-0.174284393993081	0.861641963336016	0.999992677087062
Itgb3	17.2323951184217	0.26016167846177	0.990129899048041	0.262755097802725	0.792739346459976	0.999992677087062
Zkscan3	470.807439565843	-0.059762291541827	0.41247435571489	-0.144887289873448	0.884799861753127	0.999992677087062
Ripk4	55.8178029669581	0.468542131570946	0.719201584628994	0.65147538824271	0.514739659540689	0.999992677087062
Pde1a	24.2407925080471	1.65884937993745	1.00922871508162	1.64368032255533	0.10024225263313	0.999992677087062
Enpp4	26.9130264987675	-1.02786710551585	0.841671081803205	-1.22122183800558	0.222002037990218	0.999992677087062
Fbf1	123.006909333198	0.167465589591796	0.502707966253722	0.333126985911487	0.739038429830942	0.999992677087062
Atraid	47.7534942707126	0.128792793348947	0.648049010930582	0.198739279246803	0.84246669645633	0.999992677087062
Dock9	845.937194337141	-0.0405964229601985	0.330893583129663	-0.1226872475925	0.902354762517861	0.999992677087062
Wdr76	795.075771454323	-0.277797743656714	0.334934234663522	-0.82940982111247	0.406872546006439	0.999992677087062
Crtac1	148.800222407859	-0.433056809980329	0.513822032616902	-0.842814792847176	0.399332033416228	0.999992677087062
Paqr7	13.5289216675598	0.271525132641213	1.11181463673233	0.244217987127097	0.807061997048645	0.999992677087062
Phf23	79.5363169040598	0.840164453116256	0.692004142474017	1.21410321347578	0.224708313058951	0.999992677087062
Tpm1	231.002530036081	-0.0185969109026919	0.39936737262776	-0.046565924452786	0.962859190901961	0.999992677087062
Gramd4	84.146822351668	0.250651018095538	0.57693409938641	0.434453464203475	0.663959180778267	0.999992677087062
Polk	401.62397704618	-0.343680630747673	0.381246311323399	-0.901466114005598	0.367340542876197	0.999992677087062
Syne1	912.672180381462	0.0152346908505817	0.35560640522493	0.0428414410616292	0.965827929108236	0.999992677087062
Dbi	222.44363846374	-0.00955851696224099	0.464963713134477	-0.0205575546913195	0.983598599753049	0.999992677087062
Daxx	47.7691441112447	0.814747438463098	0.781755883705465	1.04220186306914	0.29731809947344	0.999992677087062
Cyp1a1	3.41615527423844	-0.594879471812908	2.14785729551463	-0.276964150763272	0.781807633256692	0.999992677087062
Cyp46a1	2.07364557646914	0.901395364060314	2.52935025064472	0.356374275895777	0.721560291314796	0.999992677087062
Eif4ebp3	29.015713672073	-0.244383636277201	0.769298156016867	-0.317670898293227	0.750734588372808	0.999992677087062
Mprip	437.780499199225	0.160989295338749	0.362239960922253	0.444427210429447	0.656733744178889	0.999992677087062
Grin3a	66.9491072481461	-0.0771767104456263	0.571929733477055	-0.134940895582451	0.892658605240062	0.999992677087062
Epc1	843.143433030875	0.224573078602843	0.348116570638291	0.645108844405412	0.518856652727404	0.999992677087062
Dnm1l	925.969224506061	-0.365441322111194	0.400408473432728	-0.91267130033049	0.361415442451084	0.999992677087062
Klk1	6.26280316427995	0.153472156920188	1.53664481036295	0.0998748415282375	0.920443690015906	0.999992677087062
Rfc1	1241.91199019264	-0.0767245566486945	0.328140560867033	-0.233816131861201	0.815127725261409	0.999992677087062
Rbp1	8.41238054509603	0.540829247236723	1.47412540629437	0.366881436903153	0.713707458608113	0.999992677087062
Zfp850	341.141384791023	-0.101005675092688	0.37269695767532	-0.271012877922875	0.786381127643769	0.999992677087062
Tnip1	637.847970685712	0.222430673541324	0.374981981349921	0.593176964771965	0.553062726958268	0.999992677087062
Smarcd1	156.774586335647	0.243325021462687	0.48429091972602	0.502435646739659	0.615361109483534	0.999992677087062
Kis2	4.64432439522604	-5.43302259852037	2.34630796439409	-2.31556244149024	0.0205821715432677	0.855803987907604
Lpcat1	669.672216116825	-0.325660792869257	0.383903438455481	-0.848288294002925	0.396277435215987	0.999992677087062
Dnm1	5.00129669583003	0.726772963827143	1.72535605474766	0.421230714568905	0.673586618062223	0.999992677087062
Secisbp2l	237.265698019744	-0.0353961845033608	0.400674084946303	-0.0883415869237074	0.92960518655804	0.999992677087062
Rragd	249.441612118667	0.472955425041412	0.400439303145176	1.18109141966503	0.237566408162693	0.999992677087062
Lrp8	230.53937155393	-0.090017728388064	0.395710175610525	-0.227483986857754	0.820047419502647	0.999992677087062
Ampd3	73.3514256864373	0.775832387719787	0.603252279807252	1.28608281093886	0.198414162373601	0.999992677087062
Mgst2	36.1609739839062	0.871610640522467	0.703152059641678	1.23957631720034	0.215132144806584	0.999992677087062
Sh3bp1	85.4950460834963	-0.0323642666736769	0.530130994395824	-0.061049565137314	0.951319735368286	0.999992677087062
Usf1	189.994826411811	0.251830302907473	0.519535503026269	0.484722028505411	0.627873538350098	0.999992677087062
Adamts10	11.2980485436256	0.559080780886389	1.16098597777045	0.481556876302714	0.630120766685412	0.999992677087062
Col26a1	33.774143636948	0.988319587742753	0.728357996332167	1.3569145842013	0.174808352267325	0.999992677087062
C2cd6	6.80849322535919	1.45540358870964	1.49794410702941	0.97160073054786	0.331249218960912	0.999992677087062
Itpa	280.202925631158	0.0222454242385169	0.407981461643682	0.0545255761104787	0.956516432105924	0.999992677087062
Rint1	290.664105769491	-0.11737811179503	0.383767604284523	-0.305857270088921	0.759713321300748	0.999992677087062
Vasp	474.394534852446	0.560434802048018	0.391924956782388	1.42995436332776	0.152730117641155	0.999992677087062
Pla2g4a	10.2607582126542	0.320304467567502	1.25454336290768	0.255315580981693	0.798479366753565	0.999992677087062
Igfbp7	18.6129257701583	-0.578815875349838	0.973279994356659	-0.594706434639538	0.552039719889769	0.999992677087062
Rgl2	23.782882933914	0.686764710094472	0.953517079004506	0.72024374310261	0.471374935485034	0.999992677087062
Ptpra	409.427767590428	-0.157138259945188	0.370073189499065	-0.424614007185693	0.671118080299717	0.999992677087062
Rabggta	207.440693260183	0.475562801846008	0.447423952041129	1.06289079893133	0.287831476111612	0.999992677087062
Ccdc186	253.275790861042	-0.250665129298252	0.39527124074073	-0.63415979576078	0.525976542435979	0.999992677087062
Slc16a11	4.45585642338099	-0.42391871679081	1.85148142548243	-0.228961906372003	0.818898523975631	0.999992677087062
Timm10b	23.4865952345013	0.39208937832738	0.869879426343191	0.450739914582932	0.652177011121066	0.999992677087062
Arvcf	186.162383079446	-0.019842515145863	0.454672040899005	-0.0436413796340527	0.965190266924072	0.999992677087062
Palld	270.265227218369	0.448852376113923	0.417060268945546	1.07622904777949	0.28182483168615	0.999992677087062
Csde1	1203.86143387975	0.167379171489575	0.362268110648083	0.46203120443072	0.64405894331685	0.999992677087062
Dctn6	145.922761327702	-0.189567726138649	0.446214998754848	-0.424834948774992	0.670956998619099	0.999992677087062
Fgd4	242.421964236213	-0.0507800016130216	0.426666400350392	-0.119015703067594	0.905262914958264	0.999992677087062
Tpk1	754.190784435828	-0.312623347647726	0.443882693355488	-0.70429271590762	0.481250501597578	0.999992677087062
Mgme1	363.039053901654	0.0181907449511947	0.373397218471183	0.048716873215269	0.961144928960329	0.999992677087062
St7	800.393570465974	-0.0706991772086663	0.448066993072955	-0.15778706823235	0.874624589057552	0.999992677087062
Azin2	52.7536882708153	-0.267569003924595	0.638474619357585	-0.419075395970815	0.675161031444196	0.999992677087062
Ddit3	122.828981864107	0.0533484721390796	0.465362424315081	0.114638546972497	0.908731625043607	0.999992677087062
Ltbp1	346.078759562624	-0.233545949294746	0.439126472897503	-0.531842108615615	0.594835355592251	0.999992677087062
Cc2d2a	190.655126449584	-0.275099273905991	0.429057031066444	-0.641171811640557	0.521411061667018	0.999992677087062
Dmp1	4.86547565331155	-0.807147405858922	1.79509430200166	-0.449640670664986	0.652969557346409	0.999992677087062
Gpr135	11.2037701865593	-1.50815836520247	1.32318533873051	-1.13979373943897	0.254372242591886	0.999992677087062
Ffar4	2.789259847544	-0.114067272491878	2.20277690973893	-0.0517833975776501	0.958701284614889	0.999992677087062
Aida	215.620200345954	-0.0935498496293088	0.408221694283637	-0.229164326490472	0.818741198142956	0.999992677087062
A730020M07Rik	4.1421030420071	0.70986885635954	1.83869728647041	0.386071628855349	0.699443620929306	0.999992677087062
Homer3	75.9331332463462	-0.192963924066937	0.642445653005024	-0.300358362087677	0.763903820453627	0.999992677087062
Hint3	29.1824612438827	0.408883859872424	0.767900326970759	0.532469964540065	0.594400538992494	0.999992677087062
Etfdh	66.1422417013952	-0.307295505488702	0.57468719007633	-0.534717861812593	0.59284496827626	0.999992677087062
Alg6	518.274146604	-0.0980317096580927	0.36335273843915	-0.269797635430536	0.787315942043791	0.999992677087062
Slc44a5	20.5343774261321	0.775968529410464	1.09253816055513	0.710243868293062	0.477552921528176	0.999992677087062
Tspan2	13.778828571064	-0.00809816368037102	1.07931492792366	-0.0075030590894818	0.99401348116317	0.999992677087062
Rufy3	203.190080265069	-0.305837615284086	0.410746922892353	-0.744588938440419	0.456520257007999	0.999992677087062
Als2	676.387009358034	0.0490007970287696	0.346471574867017	0.141428043693273	0.887531801258624	0.999992677087062
Nus1	483.087428160684	0.114557407461748	0.388683633762693	0.294731749708016	0.768198807189544	0.999992677087062
Cttnbp2nl	202.814988241272	0.0710988776554293	0.427985012590404	0.166124690266837	0.868058824101052	0.999992677087062
Adamts18	6.75347327586424	1.35519022132729	1.52424791162148	0.889087799297463	0.373955895437721	0.999992677087062
Asb18	12.1857579085687	2.23349255292568	1.20078187334448	1.86003186965576	0.0628810171511675	0.999992677087062
Mettl18	2.65086857572711	-0.705018048662759	2.39070116913587	-0.294900114562453	0.768070184426009	0.999992677087062
Zfp819	267.2657099438	-0.0581153607265325	0.446737644422738	-0.130088344808344	0.896496531255963	0.999992677087062
Ubap1	12.8230197027938	-0.930126774176531	1.12891855933856	-0.823909542882792	0.409990957736964	0.999992677087062
Iqch	19.4821390255863	1.00076975374696	1.01142190172648	0.989468145823882	0.322434147517997	0.999992677087062
Slc2a4rg-ps	14.7822556688569	-0.68829167009639	1.06154082882026	-0.648389257774774	0.516733216452871	0.999992677087062
Retreg1	285.763077318943	0.562021877152074	0.434272942350663	1.29416738263711	0.195607610633947	0.999992677087062
Fhl1	36.2451177444956	-6.01957240709385	1.20870268160145	-4.98019281227897	6.35209551445609e-07	9.47490666165822e-05
Hnrnpf	2103.07992257429	0.175348829648174	0.353682938476499	0.495779724075735	0.620049831738001	0.999992677087062
Sfxn4	113.958415685203	-0.380945711353107	0.46990690277694	-0.810683369624681	0.417547526104785	0.999992677087062
Sfxn3	31.5815544003634	0.45793989236634	0.853634574384164	0.536458932320907	0.591641411382805	0.999992677087062
Camsap2	362.822510747351	-0.203248388602731	0.365759518705998	-0.555688582820192	0.578423762875973	0.999992677087062
Psmc5	158.60991402979	0.299648280304117	0.485251552768742	0.617511224012345	0.536897580328929	0.999992677087062
Fli1	7.79554251800936	1.86599884050796	1.51433189644115	1.23222580525	0.21786474629637	0.999992677087062
Peg12	2.63808153569364	-0.330970728743406	2.47732137118469	-0.133600239594724	0.893718694718742	0.999992677087062
Mlip	19.6706858853873	2.0723271378054	1.06136634826164	1.95250880263875	0.0508778268870607	0.999992677087062
Cldn10	8.44077464309158	-0.115679442982298	1.33625977861632	-0.0865695763903652	0.931013649608351	0.999992677087062
Rad18	1320.43398774871	-0.79407062829249	0.37771858466283	-2.102281064622	0.0355286622846562	0.999992677087062
Mrpl53	33.5745730938553	-1.12371743893555	0.807797035028761	-1.39108883817027	0.164198489160644	0.999992677087062
Tspan11	3.95922745368491	-0.0218135823852324	1.87646619996344	-0.0116248203061997	0.990724944255726	0.999992677087062
Nadsyn1	100.390597177485	-0.136989587088796	0.528349470125897	-0.259278365616896	0.795420470532046	0.999992677087062
Lrrc40	435.713417101287	-0.0458873664652238	0.383261131440363	-0.119728724623786	0.904698045070886	0.999992677087062
Spag16	60.1938788520779	0.625985669024516	0.705223208607251	0.887641900301009	0.374733407474859	0.999992677087062
4933439C10Rik	37.9193017040165	-0.336036922256641	0.695458313764957	-0.48318772758278	0.628962448422672	0.999992677087062
Pdcd4	45.8354953500108	-1.00431396443571	0.648278850904618	-1.54920056860451	0.121333512838335	0.999992677087062
Pik3c2g	54.8010514912802	0.592253838808996	0.623310909536394	0.950174029922726	0.342023832170887	0.999992677087062
Zeb2	6.03009573739399	-0.264372646742771	1.5821574784709	-0.167096291197433	0.867294284184809	0.999992677087062
BC031181	47.5591611460908	-0.816674354230809	0.642076659017504	-1.27192655699472	0.203399215033894	0.999992677087062
Cyp39a1	50.6149275472407	-0.00578684561650648	0.626750870616959	-0.0092330874798946	0.992633166721704	0.999992677087062
Rpap3	181.397903841545	-0.0796765507522608	0.435774868199478	-0.182838792612034	0.854924509540755	0.999992677087062
Pmfbp1	4.28012783923505	-0.329295928453227	1.99440430926002	-0.165109916241309	0.868857468102863	0.999992677087062
Lama1	1048.00309610872	0.0567789308815245	0.325665111295803	0.174347600992947	0.861592291868892	0.999992677087062
Fanca	353.530156198448	-0.144921367547023	0.376508562966868	-0.384908556674118	0.700305166118638	0.999992677087062
Naa30	274.253412450162	-0.398559490237717	0.44810070058249	-0.889441792257023	0.373765692854343	0.999992677087062
Rap1gap	52.082987262078	0.529539267609889	0.651251453306746	0.813110304662109	0.416154818894306	0.999992677087062
Chchd6	368.003726599454	-0.362605179083338	0.436693528525427	-0.830342460781907	0.406345187628599	0.999992677087062
Zfp57	50.3253415468607	0.0575874149930574	0.636690967460342	0.0904479848721027	0.927931226510529	0.999992677087062
Rapgef4	41.5461400017599	1.17667661786035	0.729948412549398	1.61199969426705	0.106962006255552	0.999992677087062
Zbed4	30.5067887272257	0.00131660256826765	0.752282434879327	0.00175014397149768	0.998603587858829	0.999992677087062
Gtf2h3	176.183171484231	0.121700676073324	0.428219245380065	0.284201790055721	0.776255743738458	0.999992677087062
Fcgrt	10.0893960679639	-0.222992856760609	1.25998101403734	-0.176981124537803	0.859523215966692	0.999992677087062
Mapk1	1545.03766001236	-0.0748938996500792	0.33126974251096	-0.226081316942495	0.821138175342261	0.999992677087062
Ahcyl1	73.6348589848191	-0.110615655906885	0.553298535526283	-0.199920384393698	0.841542847819809	0.999992677087062
Cox7b2	15.5812034642509	0.676051576557997	1.00269252958565	0.674236175707191	0.500161173844935	0.999992677087062
Rgs17	20.5257924872612	-0.203988108567862	0.936733472894275	-0.217765367066034	0.827611930047435	0.999992677087062
Mzf1	30.4457589953241	-0.24413911675743	0.800216164994345	-0.305091458330082	0.760296496541407	0.999992677087062
Cdk2ap1	115.597972302607	-0.0159425310800386	0.488441478864502	-0.0326395930114305	0.973961995981714	0.999992677087062
Srcin1	98.9277699554827	0.836471521641025	0.582534974066873	1.43591639794832	0.15102613182087	0.999992677087062
Nphs1	7.4644680468927	0.476033201494844	1.45052240097078	0.328180523910733	0.742775172770513	0.999992677087062
Tsnaxip1	20.3633455932433	-0.785875419396314	0.903883157444449	-0.869443592264979	0.384604548429805	0.999992677087062
Phyh	126.520950127865	0.584091492023264	0.496559021967058	1.17627807810128	0.239483772897411	0.999992677087062
Vdac1	817.813347528899	0.31918837998614	0.367137611095932	0.869397115248802	0.384629960409039	0.999992677087062
Grb2	42.9470434589286	0.321978175291446	0.689733485265823	0.466815345593024	0.640631995781458	0.999992677087062
Pax7	6.96526884789821	1.64574381493033	1.47568324616772	1.11524191875475	0.264746767229939	0.999992677087062
Smarcd3	12.954109486473	0.378781785662101	1.10520694059468	0.342724761987371	0.731805532363014	0.999992677087062
Khdc3	46.4048121463903	2.6887606373461	0.933572615720134	2.88007659186968	0.00397578572840136	0.22318550565671
Rab5a	669.941555422021	0.335285011274472	0.377698079861904	0.887706422540089	0.37469869025216	0.999992677087062
Slc25a23	23.3592178290559	0.0435423733698395	0.84635380430182	0.0514470108700684	0.958969325088914	0.999992677087062
Cd68	11.4055132861513	-0.40744760250145	1.2076684669798	-0.337383655897233	0.735827703851928	0.999992677087062
Sh3kbp1	23.0804106863847	-7.73715600256873	1.72833286126278	-4.47665850484131	7.58203817304312e-06	0.000899620317168192
Pan3	1545.19632880236	-0.157910841976926	0.333946134078743	-0.472863213142307	0.636310771657028	0.999992677087062
4930550C14Rik	30.2243184954004	-0.309275850242053	0.782545813286234	-0.395217564251319	0.692682331234871	0.999992677087062
Cobll1	45.7045846861222	0.0230751631475801	0.645630757309913	0.035740495455522	0.971489280461259	0.999992677087062
Dguok	189.471783483862	-0.608940315903142	0.441534912168605	-1.37914420608853	0.167850296465906	0.999992677087062
Rpl3	2317.11591230347	0.02624324295735	0.488142623640178	0.0537614248099231	0.957125243590535	0.999992677087062
Cntn6	32.4385574631806	1.38936064693836	0.958321829142861	1.4497850353477	0.147118473848712	0.999992677087062
Ap1ar	479.747370869818	-0.301434525452069	0.355204842974628	-0.848621665537371	0.396091847374905	0.999992677087062
Barhl1	11.4263988325475	-0.21916374447354	1.24653240795544	-0.175818729681495	0.86043635469138	0.999992677087062
Fmn2	1902.64854381718	0.397950754336092	0.343194086186376	1.15955015063977	0.246232006809296	0.999992677087062
Srfbp1	754.408629079525	0.113086200258671	0.380850921146696	0.296930357732054	0.766519678702391	0.999992677087062
Ccdc30	120.357240411542	-0.296352502804106	0.538182820251175	-0.550653963026533	0.58187090906256	0.999992677087062
Myl12a	164.546013994761	0.199835512794164	0.433936217193882	0.46051817035792	0.645144332219323	0.999992677087062
Stard3nl	426.527832124783	-0.155584478709027	0.385438291514797	-0.403655999245872	0.686465700069806	0.999992677087062
Xaf1	3.90960267858278	2.20176894880146	2.09888891187907	1.04901642785386	0.294170557610975	0.999992677087062
Kansl2	873.709363602357	-0.193939917355248	0.341334141996204	-0.568182005529949	0.569911388765182	0.999992677087062
Otub1	133.668332052951	0.141813244122917	0.532664092311231	0.266233910207067	0.790059068569898	0.999992677087062
C2cd5	51.2945734444683	-0.118716529083474	0.677731070846874	-0.175167605839775	0.860947937548839	0.999992677087062
Capza1	1328.13413557819	0.188609072347241	0.362101863543811	0.520872967902914	0.602455267694098	0.999992677087062
Asap1	1290.8746790144	-0.0892587019371272	0.335222697780868	-0.266266880279911	0.790033678344394	0.999992677087062
Alyref	67.5481755525145	0.804229078806323	0.60079657886498	1.33860462442324	0.180699419872617	0.999992677087062
Prkacb	549.942763285179	-0.0601981540939826	0.384487064678773	-0.156567436525534	0.875585767864485	0.999992677087062
Scyl2	349.592828188727	-0.0428274706623942	0.374545211753807	-0.114345262783776	0.908964103256347	0.999992677087062
Gm12505	10.9299292739787	-0.250351682212931	1.19542972490483	-0.209424006277627	0.83411725394344	0.999992677087062
Rgs19	11.5731597806473	-1.02885492674127	1.25080143844967	-0.822556558630527	0.410760211021377	0.999992677087062
Ctbp1	60.1493287923688	-0.0462275326932471	0.587085303079135	-0.0787407425305892	0.937238838213493	0.999992677087062
Txndc16	97.1679138831949	-0.284394909915107	0.518452172916052	-0.54854608539013	0.583316994209669	0.999992677087062
Mfap2	5.89211366533459	-0.503416697345633	1.7169822728564	-0.293198541012389	0.769370399216387	0.999992677087062
Ncor2	1000.88455636505	0.63377129890265	0.438487837985138	1.44535661881717	0.14835774195762	0.999992677087062
Avpr1b	15.1423290116413	1.71472436479418	1.06384317498601	1.61182061897114	0.107000979985882	0.999992677087062
Gm20556	8.03377329479379	0.666155364183681	1.45630179048966	0.457429475493328	0.647362382318659	0.999992677087062
Ncan	4.83933296235983	0.237328031670945	1.82500682775772	0.130042270561002	0.89653298354745	0.999992677087062
A830082K12Rik	4.45802238008772	2.72274000503991	1.91407605076816	1.42248266674003	0.154886179879158	0.999992677087062
Ablim2	311.157272310602	0.791731364755616	0.382582800757921	2.06943794438	0.0385050089333026	0.999992677087062
Fgf1	9.90570700729257	1.1832591170887	1.28382691669985	0.921665609045132	0.356703024521246	0.999992677087062
Armt1	351.25080202769	-0.0317060835994888	0.367883018818224	-0.0861852327442036	0.931319169588368	0.999992677087062
Ncbp3	17.8764949489002	0.646506389631181	0.956503833704201	0.675905696193072	0.499100520956653	0.999992677087062
Ccnc	294.41972153198	-0.149295853125799	0.400269440748946	-0.37298838713855	0.709157087044657	0.999992677087062
Atp2a3	50.7744903168714	0.719164131896807	0.665557162898023	1.08054450013785	0.279899781747407	0.999992677087062
2810004N23Rik	426.87846113508	-0.07648519140722	0.377924122519857	-0.202382401253578	0.839617785503403	0.999992677087062
Rwdd1	222.167907559314	0.0358344270952184	0.407381819297386	0.0879627548353097	0.929906278690912	0.999992677087062
Grtp1	328.742543009913	0.021520909409721	0.409860707352172	0.0525078618752034	0.958124031107641	0.999992677087062
Podxl	38.4054213491787	-0.395096252461925	0.699946010679421	-0.564466753769214	0.572436520035872	0.999992677087062
A330076C08Rik	69.4736106618293	0.794795215607569	0.615223527707511	1.29188039763237	0.196398567187923	0.999992677087062
Zfp617	50.9222438371209	0.173291478780621	0.659273604171303	0.262852141636166	0.792664544914717	0.999992677087062
C1ql1	7.04426553163815	-0.670086591443434	1.51198219941564	-0.443184180146045	0.6576325205966	0.999992677087062
Bpnt1	8.1121586424804	-0.159752472940986	1.42220990156722	-0.112326930620399	0.910564189376774	0.999992677087062
Ube3a	734.075652851139	-0.261804405614465	0.475442207497381	-0.550654530636948	0.581870519885701	0.999992677087062
Ubb	46.5897846562648	-0.114441352955867	0.764131395261394	-0.149766589444632	0.880948769761011	0.999992677087062
Tyr	9.02053007364522	1.63129887822553	1.35507238897981	1.20384629743189	0.228648991514121	0.999992677087062
Med21	65.4002908206591	-0.495222278731635	0.619408159920274	-0.799508806592694	0.423995442239736	0.999992677087062
Ftsj3	342.472550480255	-0.0945393162977094	0.438353897152752	-0.215668930769801	0.829245820926791	0.999992677087062
Gdpd3	12.1654951877727	-0.695009612025116	1.14773536896661	-0.605548657658674	0.544814504624409	0.999992677087062
Tjap1	658.423627994608	0.0502226927024092	0.365535835847989	0.137394716952717	0.890718806708879	0.999992677087062
Stau2	402.325006354949	-0.318556489842022	0.416748805549601	-0.764384889890481	0.444637910562748	0.999992677087062
Paqr5	15.447750514735	0.468846626531083	1.01311153826281	0.462778883492946	0.643522868764605	0.999992677087062
Clasp1	1194.74955425517	0.0519951984769361	0.32327910636563	0.160836866512893	0.872221887942569	0.999992677087062
Rbm10	46.4143239685486	-7.57144471331423	1.38829231097069	-5.4537827901822	4.9309428460365e-08	9.65355335682796e-06
Slc41a3	22.7927062906276	-0.122794132430366	0.907640616073759	-0.135289375834176	0.8923830847074	0.999992677087062
Flot2	195.172048787644	0.270392995937985	0.411259845294112	0.657474827732364	0.510875651477837	0.999992677087062
Ccnyl1	314.695214350114	-0.455255745074349	0.410974003047105	-1.10774828018056	0.267970542092943	0.999992677087062
Ecm1	19.3528191436085	0.0514403452972366	0.946862963502238	0.0543271278738901	0.956674536545572	0.999992677087062
Cd82	21.8230471213446	0.0227154659124812	0.870378264625091	0.0260983836978808	0.979178866247026	0.999992677087062
Anks1	727.557347567149	0.0567713352053856	0.364905244903082	0.155578293264773	0.876365436040101	0.999992677087062
Syt6	2.86744305893476	0.149260984938596	2.23099395110853	0.0669033570729458	0.946658640471146	0.999992677087062
Dnmt3a	354.088452584534	0.249048613460114	0.427612639664194	0.582416398298452	0.560286238659504	0.999992677087062
Mpv17l	121.810167933987	-0.605178581306402	0.4824841657348	-1.25429728949704	0.209733968770772	0.999992677087062
Pde4dip	233.247100631233	-0.155811933686312	0.415662170931469	-0.374852331009937	0.707770292627303	0.999992677087062
Pomgnt2	77.5917266004993	-0.874636204404961	0.54058807342158	-1.61793470371825	0.105676670334744	0.999992677087062
Ankrd10	2510.00311530769	-0.521366370278727	0.314844832850985	-1.65594704400147	0.0977325434820773	0.999992677087062
Nsg1	6.80869536165503	0.10104127516219	1.47010115768897	0.0687308316395242	0.94520387612632	0.999992677087062
Prkar1b	45.0198591463358	0.868202296063783	0.654270528339555	1.32697753980629	0.18451611250018	0.999992677087062
Tmem159	39.209478367548	-0.473774872352006	0.68164483888001	-0.695046518844699	0.487026149152907	0.999992677087062
Thumpd1	191.077974867534	0.088938234585373	0.4491873757073	0.197998072508892	0.843046571793482	0.999992677087062
Brdt	4.20991003153552	0.525644551437825	1.84141869999116	0.285456290543997	0.77529458694615	0.999992677087062
Adgrv1	600.134514079233	-0.153275057725097	0.374526155466619	-0.40925061037228	0.682355756700162	0.999992677087062
Ctu1	62.6248960930369	-0.41498609017748	0.594623175114096	-0.697897605652273	0.485241231888318	0.999992677087062
Ube2m	49.4329699567028	-0.178376164089863	0.672901386178324	-0.265085148810486	0.790943867744511	0.999992677087062
Ccdc136	26.282686591799	-2.54638384103162	0.877292646686388	-2.90254779935696	0.00370140669612717	0.212349566574153
Mrps35	535.802597703592	-0.278194057854032	0.349891199968645	-0.795087323942303	0.426562707751538	0.999992677087062
Eva1a	78.1098589417329	0.641266340376627	0.658771734371929	0.97342722360122	0.330341014105364	0.999992677087062
Tmem141	4.70612980147411	-0.0179633247606462	1.75571707919376	-0.0102313322422626	0.991836720389938	0.999992677087062
Rsph6a	3.47877415283568	-1.00339534866	2.1274016861185	-0.47165298176045	0.63717450284004	0.999992677087062
Thy1	22.4826012184404	0.338273674772297	1.20598412783776	0.280495959245165	0.779097025148764	0.999992677087062
Thrb	62.1422340544409	0.652476079394051	0.62666228963467	1.04119250541536	0.297786213335015	0.999992677087062
Thpo	16.4952954544443	-0.485904051641727	0.995466917243172	-0.488116725151832	0.625467165001012	0.999992677087062
Adam17	346.4611695123	-0.197931445486263	0.388089150720731	-0.510015405271389	0.610040669154526	0.999992677087062
Prap1	17.4049372100501	0.0164798959966937	0.994546197047091	0.0165702669676122	0.986779444823825	0.999992677087062
Patl2	36.3615519539391	-1.10736071673444	0.732827510906008	-1.51107962003964	0.130768166438179	0.999992677087062
Plce1	909.090758219365	0.393139582787702	0.332487554042236	1.18241894473367	0.237039509806109	0.999992677087062
Aknad1	2.48351459502989	1.3014704672274	2.60758717312711	0.499109092359366	0.617702532488959	0.999992677087062
Pde2a	17.9092817948072	0.0186752728789968	1.02443173378089	0.0182298851774843	0.985455461670757	0.999992677087062
Rhbdf2	137.102768118245	0.344956588813571	0.488589885050795	0.706024826481432	0.480172698513461	0.999992677087062
Rps27l	213.89473188957	-0.274990634807459	0.570801317737073	-0.481762438632154	0.629974715093666	0.999992677087062
Ppa1	493.019718389667	0.155471214529066	0.443612968629383	0.350465891494157	0.725989083594786	0.999992677087062
Mfap3l	38.7541899470082	-0.645802994219224	0.70601702480576	-0.91471306148304	0.360342285567248	0.999992677087062
Ifi30	29.2038513321166	0.236047215220509	0.82315931024918	0.286757632795352	0.774297905209846	0.999992677087062
Cpvl	6.78259539587186	-0.101268759432261	1.46297216537536	-0.0692212482431467	0.944813510020488	0.999992677087062
Nipbl	1443.61508704081	-0.0682116418668723	0.369182589222221	-0.184763972782622	0.853414166835086	0.999992677087062
Rbm12b1	41.0398480133046	0.456152254697894	0.668483474011003	0.682368783121758	0.495005789769919	0.999992677087062
1700029P11Rik	7.82707545618809	0.00849798990502501	1.37958692358897	0.00615980751899101	0.995085215763563	0.999992677087062
1810012K16Rik	2.44981570014443	1.34291377820631	2.5102046736632	0.534981785467941	0.592662452547299	0.999992677087062
Nox4	163.460405393338	-0.15755519646914	0.434634963878654	-0.362500050762433	0.716978385602861	0.999992677087062
Eral1	111.572482625716	-0.13286302880126	0.482085325547368	-0.275600649429444	0.782854810804368	0.999992677087062
4930526I15Rik	7.38093731344347	0.56058567529845	1.4852251939625	0.377441533834231	0.705845505865246	0.999992677087062
1110038B12Rik	676.753866633608	-0.108752013059825	0.370082009888256	-0.293859226209516	0.768865475933869	0.999992677087062
1110020A21Rik	10.9636758211985	0.578959480868308	1.21399537164179	0.476904191228779	0.63343034733198	0.999992677087062
Angel2	196.746662773843	-0.180050756519136	0.417709052145098	-0.431043463373623	0.666436767949551	0.999992677087062
Cpeb3	223.057694138676	-0.109319512261783	0.412076546822283	-0.265289333025133	0.790786581224756	0.999992677087062
Armh3	2339.52776514755	-0.228660008892028	0.348912335727334	-0.655350887538467	0.51224186432416	0.999992677087062
Dhx30	382.254342992942	0.054569100840354	0.363575291631799	0.150090234667589	0.880693424318814	0.999992677087062
Marchf1	81.143223030199	0.625400456930651	0.730586367309487	0.856025358416964	0.391983753056166	0.999992677087062
Efemp2	18.5148085145578	-0.745657326236262	0.961847463605975	-0.775234488263645	0.438201112421145	0.999992677087062
Mmaa	68.1931545596045	-0.118235091133217	0.590391761665316	-0.200265482702047	0.841272956494332	0.999992677087062
Cstf2	2.46337348735852	-4.5271958483099	3.12245721282935	-1.44988242903981	0.147091307985174	0.999992677087062
Hap1	162.038437271021	-0.0874820206174935	0.464204165494252	-0.188455914703714	0.850519271232338	0.999992677087062
Ormdl2	24.7587490947338	-0.219055879833217	0.82036262447217	-0.267023232529834	0.789451273369515	0.999992677087062
Tec	148.745054519363	0.049158907405897	0.436727204469769	0.112562045374711	0.910377777153646	0.999992677087062
Tom1	356.398774277155	-0.21243094481201	0.378397469035193	-0.561396315238705	0.57452739541079	0.999992677087062
Sgpl1	504.997460593012	-0.141435549314603	0.368455709141461	-0.383860382145149	0.701081931448881	0.999992677087062
Hvcn1	210.153732155864	0.257729697886674	0.519354196979552	0.496250342031646	0.619717796927339	0.999992677087062
1700109H08Rik	142.433479485548	-0.545257969296023	0.461771407761645	-1.18079629905858	0.237683654662855	0.999992677087062
Pi4k2b	126.538488113881	-0.44947283055687	0.490421714311997	-0.916502710707715	0.359403286354322	0.999992677087062
Rtn4ip1	457.203230394601	-0.221797570901108	0.376339895221099	-0.589354394040001	0.555623563200583	0.999992677087062
Sdr42e1	5.4059776034596	0.763479521494399	1.68791212828083	0.45232184110912	0.65103714374123	0.999992677087062
Ahctf1	1214.43928184035	-0.103403673273907	0.327627256978462	-0.31561376860871	0.7522956856537	0.999992677087062
Stk31	137.629141995099	-0.0870187406468416	0.497111789153199	-0.175048636032296	0.861041417497647	0.999992677087062
C330018D20Rik	95.5531376006317	-0.414168074027383	0.539848031679421	-0.76719382071088	0.442966286305257	0.999992677087062
Ankrd55	22.0395838065495	1.26895863501243	0.901419807306999	1.40773325006409	0.159210072223197	0.999992677087062
Sema3d	51.9030253411478	0.613207363512661	0.637411676779948	0.962027188787063	0.336035946580316	0.999992677087062
Wdr82	995.132802688842	-0.0591768078292683	0.325242513765932	-0.181946717678662	0.855624540941195	0.999992677087062
4933430I17Rik	8.68112372424839	-0.695681268331383	1.32131597345621	-0.526506363585135	0.598536431753612	0.999992677087062
Dao	5.25741717324201	1.75688182184442	1.8130171365806	0.969037625953137	0.33252641647253	0.999992677087062
E2f3	2231.39166269124	0.0613912434923072	0.319859750417731	0.191931755752737	0.847795662358038	0.999992677087062
Zbtb39	101.821674507634	0.0468063380473801	0.493946942697452	0.0947598496951311	0.924505578614074	0.999992677087062
1810058I24Rik	332.10015977928	-0.159415878753615	0.390599404505794	-0.408131392200446	0.683177214113724	0.999992677087062
Hspb1	214.390994463599	0.852239339315224	1.43659438012966	0.59323588557983	0.553023299754913	0.999992677087062
Neb	273.181004980852	0.120783253923938	0.403123051766311	0.299618822081043	0.764467925467619	0.999992677087062
Ptger3	5.6200245825374	0.972316740168303	1.64368585396809	0.591546576750657	0.554154256954296	0.999992677087062
Ptcra	1.20407570078386	-0.0141602000660361	3.66116976339833	-0.00386767098526796	0.99691405272831	0.999992677087062
Pstpip1	36.8012628595217	0.104922075811679	0.713262791029607	0.147101569198951	0.883051851312179	0.999992677087062
Scn1b	17.2816583461007	0.355748375842873	0.963478058054795	0.369233500305246	0.711953687682443	0.999992677087062
Slc20a1	1908.36265070855	-0.690104558865466	0.338610686508961	-2.03804719213197	0.0415452135469994	0.999992677087062
Csnk1g2	258.674332276927	0.130377265084614	0.456045170501316	0.285886735608437	0.774964873398338	0.999992677087062
Gm12348	3.38723529052667	-0.345720089804511	2.14626580895083	-0.161079810507493	0.872030541466897	0.999992677087062
Zc2hc1c	19.9765971114098	-0.560867535144825	0.907094960267533	-0.618311819282301	0.536369812301609	0.999992677087062
Aplf	168.10152528	-0.750790122450712	0.441637676293062	-1.70001375053088	0.0891283390978303	0.999992677087062
Fam13c	205.989679967701	0.905210597615006	0.538128833953792	1.68214475883806	0.0925407729263091	0.999992677087062
Phospho2	62.4662124641362	0.157798887715743	0.671364270612264	0.235042129322484	0.814176034525004	0.999992677087062
Col20a1	16.6411262442362	-0.366822157155399	1.03163231919538	-0.355574510734115	0.72215923517811	0.999992677087062
Fgd6	121.203605916918	-0.293926121099898	0.463201353551275	-0.634553674868227	0.525719549541134	0.999992677087062
Ccdc60	29.3204860411106	0.260019961255756	0.782829570632671	0.332153984737203	0.739772987902422	0.999992677087062
Trerf1	1314.89972715846	0.0463297477932596	0.335238461988804	0.138199380579448	0.890082844626498	0.999992677087062
Ctnnd1	414.85736694462	0.0219570492636688	0.376391545652282	0.0583356600787022	0.953481263232684	0.999992677087062
Stxbp1	48.2249748142235	-0.536612582888284	0.639498862360881	-0.839114210316552	0.401405222582687	0.999992677087062
Zfp275	21.6627448586149	-4.87843647763929	1.38670277348028	-3.51801162508361	0.000434793314933809	0.0333810436200653
Acer2	132.614742784803	-0.0897997942967534	0.45653935602347	-0.196696720911257	0.844064876301204	0.999992677087062
Pdzd4	34.5115325786452	-7.14349361416735	1.45037744714422	-4.92526523232474	8.42460030089392e-07	0.000121051458635413
Scn1a	14.9485513157405	0.974865643063847	1.0739449935969	0.907742620782459	0.364014220180039	0.999992677087062
Adh5	275.902254121698	-0.325629458556055	0.382670265374045	-0.850940059943682	0.394802650163867	0.999992677087062
Tmcc2	43.3269851401304	-0.332757092083679	0.698252372366868	-0.476557051937728	0.633677572297882	0.999992677087062
Hnrnph3	134.050792963295	-0.161871145299519	0.453486753459391	-0.356947902148623	0.721130807899811	0.999992677087062
Il1r1	11.7230726952224	0.841661814680911	1.28662530998791	0.654162333157286	0.513007226034636	0.999992677087062
Odf2	430.703509366216	-0.103699074818678	0.380907049704257	-0.272242466762407	0.785435590749262	0.999992677087062
Stx8	1083.09110527286	0.0800712866295871	0.353674543457201	0.226398218675517	0.82089171325869	0.999992677087062
S100pbp	445.665863254774	-0.123051804577707	0.367261339835029	-0.335052430601548	0.737585535739391	0.999992677087062
Nt5c3b	104.165044364318	-0.459232460190075	0.514088997329647	-0.893293695401933	0.371699913343074	0.999992677087062
Gpr179	19.4003568499599	0.381148239671261	0.976253430259449	0.390419360237195	0.696226474115483	0.999992677087062
Gm16157	2.51525459667027	-0.198406423507322	2.69152315404072	-0.0737152950772349	0.941236928189873	0.999992677087062
Gtf2ird1	744.562481246668	0.336748663720511	0.362198727591123	0.929734529881224	0.352508551556612	0.999992677087062
Zfp37	47.5445762232732	0.919561281245599	0.652183548676329	1.40997313273532	0.158547616342586	0.999992677087062
Pbx1	218.78868049246	0.125721073753656	0.438727703951929	0.286558319935571	0.774450532356619	0.999992677087062
Lats1	435.213279544858	-0.0532139605783918	0.379816014982918	-0.14010457294905	0.888577367542014	0.999992677087062
Lat	11.3666690055032	-0.926996905617353	1.19701081307476	-0.774426509344702	0.438678612083738	0.999992677087062
Lasp1	901.241744020296	0.557771114776309	0.380442273461909	1.46611234787544	0.142617682318339	0.999992677087062
Laptm5	229.916190180665	0.310134071927651	0.437816586293218	0.708365287284813	0.478718443220389	0.999992677087062
Ing1	86.6025328782887	-0.148430213976703	0.5628888195496	-0.263693661734959	0.792015979929436	0.999992677087062
Actn3	4.05868899451661	2.35209194169409	2.15350367300815	1.09221635940307	0.274738013497309	0.999992677087062
Slc9b1	176.317932517249	-0.520438112132567	0.49769865723584	-1.0456892028261	0.295704549420688	0.999992677087062
Nalcn	20.5010137702139	0.278017132096128	0.913340728111863	0.304395855280503	0.760826325082828	0.999992677087062
Cnga1	4.33776567036277	1.19122770365341	1.8727644900974	0.636079822077071	0.524724396457365	0.999992677087062
Clk4	233.247255096243	-0.328855375682127	0.432875507473198	-0.759699659612847	0.447434132271467	0.999992677087062
Lta4h	241.025146307521	-0.135183513782889	0.416817877225591	-0.324322734626193	0.745693709368695	0.999992677087062
Tmem116	77.674578526193	0.727931370018186	0.610123698489613	1.1930881751032	0.232834842093158	0.999992677087062
Mast2	904.950850802136	-0.13300838210683	0.34216697222139	-0.388723614214791	0.697480611946308	0.999992677087062
Pigv	141.084682310482	-0.383349806861836	0.461239134201731	-0.831130271557076	0.405900040384838	0.999992677087062
Cabyr	58.2297127813002	0.158949989721071	0.583381280851823	0.272463301340386	0.785265805482139	0.999992677087062
Mtif2	442.555022539767	0.0667329107922488	0.368793781346331	0.180949121616507	0.856407511723727	0.999992677087062
Blcap	21.0790600961527	0.83413432214603	0.942024157601964	0.885470203088442	0.375903083461964	0.999992677087062
Sgk1	195.840682434764	-0.131027656486305	0.442110552968274	-0.29636853408407	0.766948652652836	0.999992677087062
Sertad1	11.2511057566149	-0.259724051344965	1.28905995948977	-0.20148329752463	0.84032068828228	0.999992677087062
Bace1	91.8554751437027	-0.331252210585407	0.525167518314779	-0.630755328601375	0.528200516052581	0.999992677087062
Ash2l	1453.95278984557	-0.269132521134023	0.320854825308901	-0.83879842191844	0.401582436426239	0.999992677087062
Smarcal1	297.071339512048	-0.0646241813355724	0.397108433411668	-0.162736864539411	0.870725620173664	0.999992677087062
Dusp14	29.3104927105499	0.213335935384369	0.813248227107327	0.262325730660602	0.793070326233961	0.999992677087062
Npy1r	1.94820075581301	-1.66508033310719	2.76704265563327	-0.601754486768516	0.547337575014166	0.999992677087062
Cbx5	1378.31296139155	-0.134362750925382	0.331811440070837	-0.404937065752456	0.685523771950389	0.999992677087062
Bclaf3	224.849546857335	-6.04059460111369	1.34567039709879	-4.48891096522372	7.15882080509356e-06	0.000862472703456733
Zbtb3	12.2565393999872	0.000591404907492534	1.16834889342676	0.000506188614394066	0.999596119936968	0.999992677087062
Abcc8	9.12007706481402	0.928443582456054	1.30006141416123	0.714153633315133	0.475132184432685	0.999992677087062
Nr6a1	755.566824012128	-0.105825357658267	0.392680429383032	-0.269494860807137	0.787548896462327	0.999992677087062
Fut10	123.096204986059	-0.618081131955285	0.466749250650529	-1.3242252260584	0.185428255314921	0.999992677087062
Tmem200a	20.0658467686723	0.471512081660925	0.945770164551661	0.498548272438308	0.618097654050377	0.999992677087062
Rgs7bp	17.6987170940063	0.292763656769094	0.973780829066832	0.300646354939692	0.763684179656662	0.999992677087062
Ak7	56.6721635323034	0.56433192435951	0.666313099104088	0.846947066053932	0.397024626792669	0.999992677087062
Pold3	805.695298199259	-0.0163071001884387	0.332208249247134	-0.0490869815105273	0.96084997815079	0.999992677087062
Cds2	1293.81102932406	0.278496234382971	0.454949322555977	0.612147816416861	0.540439963634926	0.999992677087062
Armc9	287.318781236809	-0.256787585701554	0.387376440805874	-0.662889010925261	0.507401640240549	0.999992677087062
Ppp1r3c	6.45327768170444	0.333816170088485	1.52632644854024	0.218705618583588	0.82687937194502	0.999992677087062
Slc22a5	58.626673146703	-0.14124377429126	0.58503777352222	-0.241426760260114	0.809224374364663	0.999992677087062
1600023N17Rik	4.06371769432049	3.66918712279821	2.15602671178193	1.70182823002489	0.0887875728592402	0.999992677087062
Slc7a7	591.844962086856	-0.584428501191434	0.347675488810353	-1.68095974551206	0.092770733773531	0.999992677087062
Tcf7l2	889.209455301743	0.5021793976116	0.344024953211276	1.45971794465501	0.144367608032755	0.999992677087062
Bcl2l2	6.74370839005522	-0.132199186720439	1.51001266518528	-0.0875483959627703	0.930235618660671	0.999992677087062
Anxa4	226.98343788524	0.215863608597121	0.483249670738576	0.446691682722111	0.655097687938568	0.999992677087062
Rgl1	127.685175792157	0.0416621477436999	0.453852121114503	0.0917967456919497	0.926859529708038	0.999992677087062
Psme3	163.845147386993	-0.0082270995264848	0.463485936037041	-0.0177504836432131	0.98583790685614	0.999992677087062
Tmem19	274.239853028771	0.0152055293236321	0.383127095842608	0.0396879507835141	0.968341907991236	0.999992677087062
Mrpl42	373.892446692426	-0.0274178767488301	0.362269230425041	-0.0756837027441204	0.939670742127589	0.999992677087062
Herc4	1141.92785535144	-0.116752895302169	0.330521584298618	-0.353238338579079	0.723909768068456	0.999992677087062
Aup1	53.1668391239738	-0.31534384101808	0.624804516752009	-0.504708004765021	0.613763937963367	0.999992677087062
Hadhb	268.950985002444	0.316722830238079	0.411075195838493	0.770474194124123	0.441018657062545	0.999992677087062
Agbl5	240.764097229915	0.00103024397024331	0.449066804663322	0.00229418865866898	0.998169503895421	0.999992677087062
Pvr	173.85940703209	-0.275960860214224	0.451062472139863	-0.611801861735585	0.540668857821616	0.999992677087062
Zmym2	865.495077809707	-0.139520184624647	0.334559744613215	-0.417026216904686	0.676659231645637	0.999992677087062
Nol8	323.467707748604	-0.213596379046038	0.386792678800982	-0.552224462231718	0.580794576478331	0.999992677087062
Anxa6	522.732086790367	0.300499276035158	0.391129970831812	0.768284965215245	0.442317904863671	0.999992677087062
Sh3gl1	336.639022726628	0.193973466978343	0.409406549367709	0.473791802495385	0.635648380823564	0.999992677087062
Cpt1c	104.840571993965	-0.376166401746711	0.551888818453873	-0.681598157397985	0.495493080399492	0.999992677087062
Map2k7	241.818012014924	-0.0578809157967575	0.450100505991941	-0.128595535944129	0.89767769877987	0.999992677087062
Lrrc73	5.67524666832819	-0.442328830406145	1.60162991082935	-0.276174181947627	0.782414286183039	0.999992677087062
Zfp936	273.832465570514	-0.846231741509797	0.386448943192622	-2.18976337344517	0.0285414023106974	0.999992677087062
Cmip	1549.06787804315	0.203527954749182	0.367207953873711	0.554258023558987	0.579402273499051	0.999992677087062
Dpy30	319.229901391482	0.0665977300190573	0.41728322871461	0.159598386506458	0.873197450070756	0.999992677087062
Gm4710	2.93267981916477	1.69574693810661	2.4487496791103	0.692495011871823	0.488626517346227	0.999992677087062
Ect2	479.496308597803	-0.198231328182457	0.361628060044951	-0.548163569380695	0.583579594388234	0.999992677087062
Rpl31	175.67236846361	-0.254570799771889	0.53232138633319	-0.478227638993539	0.632488192578634	0.999992677087062
Insig2	148.837418343568	-0.219649590849621	0.440003931643618	-0.499199154946476	0.617639089856704	0.999992677087062
4921509O07Rik	7.23669894230772	-0.126344695922076	1.47157267309979	-0.0858569190850345	0.931580158588029	0.999992677087062
Cers3	11.5042468049709	0.673990833959183	1.17817091282154	0.572065416506573	0.567277657466619	0.999992677087062
Ldb2	20.6363878149722	1.94696609752354	1.02381842515495	1.90167128241405	0.057214142477429	0.999992677087062
Ncoa7	65.8724040256418	-0.196956802279336	0.594971672331654	-0.331035596211624	0.740617598052622	0.999992677087062
Cmah	29.6273307173916	0.806826578401098	0.800109901366982	1.00839469305734	0.313265019628414	0.999992677087062
Vps13d	844.261628145232	0.0638563995919085	0.33093982659764	0.192954713998644	0.846994434514227	0.999992677087062
Zfp59	318.58882706305	0.0235551752250132	0.398477967928843	0.0591128672620101	0.952862209971617	0.999992677087062
Commd6	166.933161508769	0.0974773051307962	0.43871760025511	0.222186903543678	0.824168388789938	0.999992677087062
Tmem42	2.44981570014443	1.34291377820631	2.5102046736632	0.534981785467941	0.592662452547299	0.999992677087062
Traf7	121.182237229964	0.169187420152862	0.510522576196794	0.33140046697493	0.74034201221016	0.999992677087062
Mynn	247.497809036401	0.0721595048694964	0.403299274121484	0.178922972342768	0.85799818452708	0.999992677087062
Rab27b	9.51140232152534	1.37413617308299	1.29848089488423	1.05826445232797	0.289934894435766	0.999992677087062
E230029C05Rik	2.74718634920981	-1.53431534457158	2.48329775432979	-0.61785395726163	0.536671611921658	0.999992677087062
1700045H11Rik	4.56798831828742	0.0764645997939518	1.96013338615421	0.0390098961295566	0.968882498650151	0.999992677087062
Bmp3	1.51721774610442	1.99797035516307	3.44331527585906	0.580246127669679	0.56174865101763	0.999992677087062
Il6ra	143.87948677851	0.776750323287063	0.469870126819434	1.65311706139931	0.0983070416529469	0.999992677087062
Meis2	204.506521084561	0.780204762201675	0.473010432987347	1.64944514495	0.0990564724450989	0.999992677087062
Kcnd1	8.72858254264378	-6.31015908346641	1.9472422798283	-3.24056186989881	0.00119294381298613	0.0801883519269907
Kcnc3	42.6515281993132	-0.384978657399528	0.755941265137285	-0.509270594362397	0.610562566550614	0.999992677087062
Tnfrsf18	12.9982273283894	0.0169025060825018	1.12470634556996	0.015028372649517	0.98800954483534	0.999992677087062
Foxa3	8.89300967378526	0.0455922069069846	1.38073059695727	0.0330203495218086	0.97365835991713	0.999992677087062
Jpt1	246.719071400763	-0.18586210102199	0.431226504459229	-0.431008064439515	0.666462506728224	0.999992677087062
Hmgcs2	5.20234957141271	-0.46421475764218	1.69296589025223	-0.27420207360056	0.783929334668639	0.999992677087062
Ankdd1a	16.6835234919907	0.560893476991109	0.97856964669713	0.573176859597308	0.566524950753616	0.999992677087062
St3gal2	168.45362663776	-0.452073135240833	0.453833697826502	-0.996120687833228	0.319191509237683	0.999992677087062
Tbca	646.0618240888	0.114385194350247	0.369853210772025	0.309271870619918	0.757114726763191	0.999992677087062
Pacsin3	17.5092943480142	0.770137561201837	1.07898522723517	0.713760987418949	0.475374987162425	0.999992677087062
Ush1c	26.6151957256498	-1.44629758798195	0.875395393413326	-1.65216495181974	0.0985009290760091	0.999992677087062
Hp	2.40533138363912	0.934772580606171	2.36066375339292	0.395978706947419	0.692120736467036	0.999992677087062
Slc25a4	58.6976025222904	0.276676865693355	0.600874685910938	0.460456850955383	0.645188336221312	0.999992677087062
Ctnnb1	855.782104797883	0.193211545706768	0.331740203109106	0.582418241430999	0.560284997469904	0.999992677087062
Ctsl	172.341356084983	-0.996258265556555	0.429045727901421	-2.32203282952967	0.0202311679691904	0.847610627035387
Ctsd	301.167540162694	0.192585647871452	0.468432210541594	0.41112810677299	0.680978601313342	0.999992677087062
Sec61g	323.626125061457	0.284604846138629	0.382815953996568	0.743450849337331	0.457208768308739	0.999992677087062
Myh6	2.29822818853658	1.16406614652442	2.42003343379742	0.48101242332748	0.63050766919815	0.999992677087062
Pik3c2a	285.827564803997	-0.331945879961934	0.406398411487817	-0.816799157129296	0.414043213992333	0.999992677087062
Lpar5	40.9783893729822	-1.35312436216172	0.691554916959223	-1.9566405052999	0.0503897492516795	0.999992677087062
Rnf20	239.921624894152	-0.211439490340826	0.400016102353033	-0.528577447500401	0.597098608431524	0.999992677087062
Gm38509	12.1052444021781	-0.33680190404682	1.12773890921894	-0.298652375380119	0.765205298349164	0.999992677087062
Prxl2a	70.4323940694011	0.301608246225196	0.569815740382242	0.529308379622635	0.596591543569793	0.999992677087062
4921525O09Rik	4.87851248197521	-0.401813570344922	1.83696376229971	-0.218737886174678	0.826854234655057	0.999992677087062
Rorb	4.66389689201263	-0.399223372847083	2.06867845562029	-0.192984739490302	0.846970919556154	0.999992677087062
Trpc5	45.7635372579463	-5.43491909779568	1.05305425691697	-5.16110073350591	2.45502024992701e-07	4.0052632452455e-05
Fam149b	418.82896567314	-0.444432543540638	0.388706556660832	-1.14336261101052	0.252888069313092	0.999992677087062
Pus1	20.7946309710822	0.291465288617781	0.935571552646576	0.311537143036548	0.755392310689518	0.999992677087062
Aldh18a1	1011.48241361987	-0.0583687718054795	0.324787187153863	-0.179713899174933	0.857377181141031	0.999992677087062
Gdi2	750.63728464644	0.208136251175973	0.344461833250971	0.604236031642806	0.545686728587615	0.999992677087062
Drd3	3.66401783416045	0.718797098767783	2.02233268521215	0.35542969958594	0.722267702423365	0.999992677087062
Dpep1	7.63398798429665	1.40869563629134	1.4314709940148	0.984089542981525	0.325071488003464	0.999992677087062
Pkib	10.4121435879662	1.24278729242267	1.29471019010647	0.959896123410031	0.337107497452461	0.999992677087062
Dmbt1	3.32976179769205	2.68040561656291	2.20034499275756	1.2181751613431	0.223157416493323	0.999992677087062
Epha6	68.3423263648169	1.12354432423172	0.812569755012262	1.38270507522738	0.166755315095141	0.999992677087062
Inka2	23.0098921098886	-0.330254420786172	0.919742112180896	-0.359072849239306	0.719540592191969	0.999992677087062
Rhot1	496.560486956677	-0.0939326530827582	0.355829793878541	-0.263981978740153	0.79179380522402	0.999992677087062
Ncmap	47.2833711945967	0.0888361923367118	0.683571122263538	0.129958960294497	0.896598896195829	0.999992677087062
Cacfd1	76.2345712012859	-0.339890124595804	0.555080175652898	-0.612326181881774	0.540321970529514	0.999992677087062
Gm19276	3.14447539119874	2.3807688465899	2.28836287114478	1.04038082273154	0.298163007738523	0.999992677087062
Jarid2	5887.33102604973	0.0246086811898639	0.326394198892328	0.0753955838473156	0.939899972790019	0.999992677087062
St7l	709.044701395442	0.0501693266011186	0.399965949777355	0.125433994141366	0.900179977195808	0.999992677087062
Arhgap15	31.2891729978939	1.2289465992126	0.784019896589263	1.56749414722625	0.11699923319429	0.999992677087062
Mag	7.22648705873846	2.09521099963928	1.54007859328887	1.36045719274944	0.173685290415249	0.999992677087062
Zfp467	12.5330885717035	-0.274948272165862	1.14031199902713	-0.241116705252981	0.80946466576218	0.999992677087062
Ranbp17	3085.6889719058	-0.190367116936488	0.351943802005101	-0.540902029960252	0.588575111659392	0.999992677087062
Pecam1	1384.78153205782	0.346927600791149	0.340298041879051	1.01948162521151	0.307974372191564	0.999992677087062
Aldh1l1	181.725292222894	-0.454075151900103	0.419028595975095	-1.08363762345015	0.278525502316402	0.999992677087062
Stk32c	6.47145989613074	1.70351264032018	1.54843811403167	1.10014899845416	0.271267207937569	0.999992677087062
Itch	522.436852533975	0.0652793883048566	0.349644246679865	0.186702309346524	0.851894045343502	0.999992677087062
Slc30a6	260.786692264884	0.10444313310166	0.390315994138574	0.267586096060875	0.789017934536594	0.999992677087062
Prmt1	286.255987573532	0.332344766867392	0.435280853900982	0.763517999675203	0.445154531842689	0.999992677087062
Rhbdl3	16.4019571100175	-0.634760442445532	1.01515307329967	-0.62528544624536	0.531783730177765	0.999992677087062
Lin54	482.219465579965	0.253345858436941	0.355082652358702	0.713484189537404	0.475546193180728	0.999992677087062
Rpain	95.3548489289284	-1.03931486488367	0.511344400981392	-2.03251441276952	0.0421016061960986	0.999992677087062
Arih2	635.172232920621	0.192923839204764	0.380959626749084	0.506415445781167	0.61256503373598	0.999992677087062
Osbpl3	225.255634206691	-0.127369921334313	0.419715139679948	-0.303467540940836	0.76153358043641	0.999992677087062
Cmtm7	471.371379203384	0.221334964779144	0.450448828840973	0.491365390711859	0.623168038022589	0.999992677087062
Cbfa2t3	11.8364584978572	1.12313410585718	1.26264158150111	0.889511419798107	0.373728288597201	0.999992677087062
Senp6	1404.02371466377	0.0469041147718625	0.360656625555207	0.130051998073394	0.896525287470449	0.999992677087062
Thap3	49.1783564101983	0.417597383884699	0.646306057734477	0.646129459699821	0.518195518073501	0.999992677087062
Mtpap	738.444445567614	-0.115254752004185	0.348338401057565	-0.330870072476272	0.740742628633901	0.999992677087062
Peli3	23.3094550241165	-0.237886267137011	0.884582279420421	-0.268924974726912	0.787987417648826	0.999992677087062
Gm5741	2.71348745432435	-1.26384787377754	2.39042633029717	-0.528712329578643	0.597005022802097	0.999992677087062
Zfp169	148.031982532385	-0.368466051934214	0.458291812534688	-0.803998766411138	0.421397687441492	0.999992677087062
Tmem241	146.63076021555	0.0250953842326471	0.460066849917685	0.0545472559849447	0.956499159773779	0.999992677087062
Tcf20	1097.08280964101	0.031276053177543	0.376586492726115	0.0830514470955535	0.933810632008784	0.999992677087062
Cacnb1	33.5203354010779	-0.0288549769053873	0.838927777490601	-0.0343950667502014	0.972562117309016	0.999992677087062
Podn	2.7920798654726	-0.855875171486706	2.38419128955261	-0.35897923762959	0.719610621455723	0.999992677087062
Acr	1.80221055489383	-1.60684173920943	2.86343839332235	-0.561158131760981	0.57468974206282	0.999992677087062
Crhr1	4.75334868557092	3.3371068488883	2.10583221057134	1.58469740947827	0.113035100748842	0.999992677087062
Asgr2	3.38981044699088	5.49429186373733	2.54829618803214	2.15606485994085	0.0310786009318044	0.999992677087062
Tet3	105.733789908849	-0.330621147654386	0.494577758941303	-0.668491742051071	0.50381975143629	0.999992677087062
Arhgap33	10.457313201315	1.67813070530638	1.29431216850774	1.29654247726124	0.194788655609743	0.999992677087062
Nrap	3.32457368676088	2.21326938920489	2.12537790699134	1.04135334329224	0.297711587939058	0.999992677087062
1700012B07Rik	2.64547832850009	2.31952643420268	2.39509754897811	0.968447583770575	0.332820884832074	0.999992677087062
Pianp	34.8959375848451	0.514519923123445	0.789646491327288	0.651582611680586	0.514670468008369	0.999992677087062
Rae1	420.289069897058	-0.0886885905784284	0.376836496686977	-0.235350321314812	0.813936841000102	0.999992677087062
4931406C07Rik	60.5337453439871	0.345051084580548	0.578834014540873	0.596114042907863	0.551099043483773	0.999992677087062
Cnep1r1	260.576826004148	-0.354294706395743	0.399873138478301	-0.886017769895711	0.375607951697294	0.999992677087062
Snx16	310.679675261193	-0.175280303218628	0.394724507083497	-0.444057311043904	0.657001149105163	0.999992677087062
Spata17	13.7601944317117	-0.17337524731172	1.15154409722747	-0.150558930160947	0.880323660975603	0.999992677087062
Tbc1d30	18.1877898597686	-0.0354581886802588	0.938733273201128	-0.0377723786857417	0.969869167266107	0.999992677087062
Asnsd1	38.4985789011882	0.155040900283616	0.703571849132784	0.220362569188517	0.825588794361483	0.999992677087062
Kptn	26.4070829329732	0.507097423439766	0.825852064185107	0.61402937091419	0.539195918794642	0.999992677087062
Ankra2	109.80155845492	0.0477165473061523	0.488918328547633	0.0975961515860895	0.922252980507844	0.999992677087062
Capzb	131.159576961616	-0.0221649523632759	0.490934716944485	-0.0451484720844916	0.963988965651249	0.999992677087062
Nf2	1373.1777485378	-0.252536550009133	0.32394014972692	-0.779577802325584	0.435639425885766	0.999992677087062
Pex3	152.785815957847	-0.10439409446336	0.478950912220404	-0.217964078989622	0.827457099344205	0.999992677087062
Trim24	1568.15410131264	-0.230914599225343	0.389060485430247	-0.593518509005056	0.552834199796698	0.999992677087062
Kmt5a	312.358156720867	-0.0414560580426665	0.382937737410585	-0.108257959434845	0.913791070072417	0.999992677087062
Cep57	437.001797628993	-0.326906690728255	0.366870773533941	-0.891067684621684	0.372892860095929	0.999992677087062
Tsc2	231.435718550517	0.0457234690526043	0.445496690205405	0.102634812015152	0.918252812732229	0.999992677087062
Mapk7	62.6534742754003	0.37596570554463	0.681832642723206	0.551404673209897	0.581356297871902	0.999992677087062
Egflam	23.0845585169603	0.631552033604369	0.847010549963922	0.745624754769901	0.455894124739697	0.999992677087062
Txk	5.35132412855359	2.12748476278375	1.72241591840112	1.23517481466303	0.216765450344774	0.999992677087062
Zfp862-ps	71.3854240455775	-0.81861160839486	0.548897178963328	-1.49137514231887	0.135863030618685	0.999992677087062
D6Ertd474e	3.31383099030959	-0.447327246403169	2.32155318740434	-0.192684470392562	0.847206086371858	0.999992677087062
Dnajb6	1120.40608194057	-0.250385216995301	0.329496612854962	-0.759902248541522	0.447313017472717	0.999992677087062
Slc26a10	2.40014327270795	0.615873596600158	2.35829625150781	0.261151921098289	0.793975353219873	0.999992677087062
Hspa14	632.617220410336	-0.247363180024848	0.350982095464181	-0.704774355220899	0.480950670168893	0.999992677087062
Fkbp11	33.5360903606303	-1.75830914229102	0.800292379569566	-2.19708344997202	0.0280144868676502	0.999992677087062
Nubp2	78.3277301326604	-0.00272542376169005	0.562967869943448	-0.00484117106357034	0.996137319440411	0.999992677087062
Ndrg3	214.661329888711	-0.267628009945091	0.404757840721347	-0.661205251683657	0.508480693792783	0.999992677087062
Fgfr1	370.860261028956	0.0411984034604173	0.429565190802346	0.095907220469765	0.923594259913151	0.999992677087062
Lct	59.8424413909193	-0.212580639266744	0.626340799448804	-0.339400913135182	0.734307730787586	0.999992677087062
Fmo5	9.99708153130848	-0.593521846385443	1.26630411836943	-0.468704032290204	0.639281204322894	0.999992677087062
Fbxw7	1320.60391170655	-0.147850020531573	0.358643976586724	-0.412247326551213	0.680158151854259	0.999992677087062
Septin7	1026.32616542208	-0.14083469936172	0.389537258290091	-0.361543591439562	0.717693124270214	0.999992677087062
Gm9926	1.19888758985269	-0.444846337609087	3.66775428536529	-0.121285752261014	0.903464704753698	0.999992677087062
Brd2	637.012607647875	-0.14487692448247	0.374007830346392	-0.387363345703995	0.698487235611759	0.999992677087062
Frk	81.854651635284	0.127054497669909	0.519205894163273	0.244709274486693	0.806681546343958	0.999992677087062
Tmpo	1141.51383494744	-0.155999441392667	0.344984645563184	-0.452192418993022	0.651130369090359	0.999992677087062
Triml2	495.3889581101	-0.142970023224483	0.372535825710034	-0.383775232763157	0.701145046403592	0.999992677087062
Abr	899.635159817697	0.548041198371005	0.354668995601136	1.54521879602731	0.122293349415549	0.999992677087062
Gins4	197.371513876945	0.19575480465453	0.415658224071616	0.470951356951385	0.637675472011464	0.999992677087062
Med27	798.105202885126	0.0320839298868546	0.332523771053088	0.0964861242408209	0.923134493759372	0.999992677087062
2510003B16Rik	132.681737937197	-0.388783943125616	0.469432860070642	-0.828199251043292	0.407557667926504	0.999992677087062
4930586N03Rik	5.57851969508799	-0.112140562334173	1.60299946082319	-0.0699567062091121	0.944228118610633	0.999992677087062
Lin7a	9.16133216363322	1.52879031983787	1.50750259854841	1.01412118381086	0.310524930965947	0.999992677087062
Gxylt1	264.813822031226	-0.00652784706307199	0.391318228441039	-0.016681684083765	0.986690559112963	0.999992677087062
Zdbf2	1255.57066538557	-0.164723421900775	0.338876196065726	-0.486087319832954	0.62690525685013	0.999992677087062
Magoh	46.8250343113766	0.154740299398005	0.706148342715795	0.219132850758929	0.826546561389391	0.999992677087062
Tmem175	61.7319328554989	-0.485365941246324	0.591929715026663	-0.819972251645554	0.412231925931401	0.999992677087062
Alkbh4	34.6155281133146	-0.16600374125789	0.741305502115011	-0.223934316937168	0.822808412667992	0.999992677087062
Stra8	5.79272608529308	-0.227245453455299	1.57636755002835	-0.144157657553413	0.885375976001562	0.999992677087062
Golt1a	93.796417080675	0.511174392671689	0.520304713866401	0.982451972947036	0.325877232497767	0.999992677087062
Myl4	3.79228267274518	1.36456160507162	2.07807193253658	0.656647916612773	0.511407331062657	0.999992677087062
E030030I06Rik	72.9263194123355	-0.0247180820280652	0.551624935071836	-0.0448095806706893	0.964259088494079	0.999992677087062
Srrm1	855.320841273194	0.232715452898234	0.338157800079893	0.68818596774421	0.49133567930252	0.999992677087062
Lrrc56	16.5319261260513	-1.60593573604051	1.02004025349749	-1.57438466818748	0.115398546160451	0.999992677087062
Klhdc3	108.704109465875	0.379371580640727	0.60299422322537	0.629146293660156	0.52925328538745	0.999992677087062
Slc38a4	1122.72555851118	0.414509640510378	0.390889355864162	1.06042703463745	0.288950368472934	0.999992677087062
Dars2	131.800644763548	-0.644153247770276	0.494480076583686	-1.30268797121346	0.192681310341505	0.999992677087062
Tmem218	44.2512972130193	-0.554349646854754	0.671883207286623	-0.825068465535068	0.409332721641337	0.999992677087062
Parp11	36.1368575830787	-0.74006604611074	0.746686634576854	-0.991133377564919	0.321620456733381	0.999992677087062
Zfp773	4.71172711216278	0.173043670465501	1.78278197392989	0.0970638434738323	0.922675693968497	0.999992677087062
G3bp1	1785.16967545417	-0.083402788849854	0.317203174001079	-0.262931760101399	0.792603176296568	0.999992677087062
Stx3	720.851845755831	0.00880462550089525	0.350382691057713	0.0251285971756093	0.97995239013298	0.999992677087062
Extl3	283.124414158307	0.198529738298617	0.37916053098327	0.523603387155762	0.600554425145926	0.999992677087062
Dhx16	3.83680971441903	0.0710886424171049	2.27962683214272	0.0311843330736222	0.975122534234585	0.999992677087062
Tbc1d7	113.337010700159	0.108063769758851	0.525885103477119	0.205489315145723	0.837189845261985	0.999992677087062
Map3k4	568.181338236755	0.0820431224958516	0.342241248487781	0.239723069204444	0.810544949691395	0.999992677087062
Svop	159.573055545466	-0.0411087507564917	0.456098326129247	-0.0901313344106475	0.928182849288236	0.999992677087062
Slc27a1	60.6823534265391	0.430936607279205	0.576387051467957	0.747651436967027	0.454670430414171	0.999992677087062
Aqr	676.425031740169	0.0139752993150678	0.363757657606784	0.0384192580494754	0.969353406613385	0.999992677087062
Colgalt1	157.137364608205	0.209600040141348	0.463266613902081	0.452439338064733	0.650952513050826	0.999992677087062
Acap1	20.2115608725054	0.354041832844285	0.893070655363119	0.396432052400527	0.691786324484605	0.999992677087062
Zfp687	64.056427003317	-0.0207292369543642	0.620675648353756	-0.0333978576561611	0.973357318053907	0.999992677087062
Zmym5	185.3202655965	-0.110462572351734	0.4163659635484	-0.265301638516121	0.790777102371119	0.999992677087062
Zbbx	77.4422211945948	0.566305541943682	0.547842090107662	1.03370214185696	0.301275431489373	0.999992677087062
Tfdp1	1630.27726811231	-0.253672284372189	0.336538740455575	-0.753768448853142	0.450988272459228	0.999992677087062
Cct2	559.466399063395	-0.03882966602778	0.381916924613338	-0.101670451151365	0.919018257142439	0.999992677087062
Ccng2	36.4884774344584	-0.664074682764325	0.717009291842723	-0.926173050083695	0.354356055646782	0.999992677087062
Ccnf	1018.26668218515	-0.0882626347429571	0.361145971165622	-0.244396011003761	0.806924130887046	0.999992677087062
Kcnc1	2.2930400776054	0.810349421428684	2.41002472734309	0.336241123269322	0.736689044429724	0.999992677087062
4933433G15Rik	17.6425089984468	-0.442030215464664	0.975967949019948	-0.452914684246079	0.650610176697478	0.999992677087062
Mitf	840.780027458723	-0.69529857721656	0.363367229518477	-1.91348729531265	0.0556856984173808	0.999992677087062
Pkd1	197.741338996668	-0.242227708730257	0.418547173562849	-0.578734546618277	0.562768301817547	0.999992677087062
Mmp20	5.37983491250788	1.97100331434569	1.95512605252248	1.00812083793918	0.313396455095593	0.999992677087062
Nfatc1	11.4470231007665	1.71957218553966	1.20279626636245	1.42964543009438	0.152818809664742	0.999992677087062
Tnk2	642.887350920517	0.34454442171051	0.376475229003331	0.915184838648341	0.360094602587262	0.999992677087062
Pdlim5	1372.4143412787	-0.14405679093025	0.389122201532448	-0.370209642017143	0.711226292895755	0.999992677087062
Ints13	795.276998423072	-0.586303413277806	0.407601567528795	-1.43842286189537	0.150314109752037	0.999992677087062
Aak1	617.43529613387	-0.48618988954513	0.351420560267078	-1.38349870359215	0.166512004559899	0.999992677087062
Cryz	36.4325371809872	0.486966221739694	0.724388245755051	0.672244786678055	0.501427873199657	0.999992677087062
Hus1	399.85524848886	-0.0931383687338478	0.367716258450698	-0.253288688202878	0.800045136680326	0.999992677087062
Slc6a17	5.22064847179774	2.68229643626903	2.06691079182267	1.2977320776886	0.19437941679544	0.999992677087062
Wbp1	37.1198116061935	-0.933666342224861	0.708311682697377	-1.31815747930246	0.187450936240046	0.999992677087062
Cdk2	225.730431110842	-0.382530261837985	0.431163564127406	-0.887204517413605	0.374968800756417	0.999992677087062
Mylpf	42.3413146402936	0.235688863925433	0.751147218844669	0.313771865238274	0.753694314292575	0.999992677087062
A330093E20Rik	44.7574609885575	1.07108489385223	0.680791641718952	1.5732932489415	0.11565093183591	0.999992677087062
Nup88	567.653228850979	0.0700744636188698	0.345398693471484	0.202879932505173	0.839228879641349	0.999992677087062
Ggps1	161.470906776126	0.0318993801698493	0.453941690144804	0.0702719773539055	0.943977186185963	0.999992677087062
Mkrn2os	2.83893227498048	0.534760647691048	2.19025061057274	0.244155004504809	0.807110773808965	0.999992677087062
Tmem250-ps	41.5207055867455	0.161012698838854	0.667081605450891	0.241368818332238	0.809269277762446	0.999992677087062
Ate1	1160.78256979058	-0.18494856533234	0.36396907940657	-0.508143619325817	0.611352627039958	0.999992677087062
Papss1	114.134515671104	-0.185514254415557	0.474480375536469	-0.390984040606119	0.695809032546865	0.999992677087062
Pi4kb	247.938371287158	-0.109084551308555	0.391017983469016	-0.278975791191964	0.780263403321485	0.999992677087062
Gid8	146.442951269504	-0.0468072629518713	0.439216360181441	-0.106569944098929	0.915130163894298	0.999992677087062
Tll2	8.02269535937521	1.1282624756991	1.52772046838887	0.738526778324152	0.460194400789475	0.999992677087062
Cacna1c	198.915671295306	0.771154903403974	0.498815597794927	1.5459719118908	0.122111351494133	0.999992677087062
Zdhhc23	47.3719602267262	-0.756269961188088	0.777127606331676	-0.973160591679346	0.330473493519641	0.999992677087062
Vdr	10.0211371535095	0.449459821320474	1.28487528272668	0.349808131079197	0.726482696403689	0.999992677087062
Vcp	881.84289593837	0.105725660600706	0.352067722929034	0.300299214370232	0.763948932438767	0.999992677087062
Hsd3b7	2.17037254970933	-0.0272309403250212	2.48918218097924	-0.0109397136670441	0.991271545465505	0.999992677087062
Ppp1r11	2.63510210663774	1.48021271805231	2.29141106467415	0.645983054228991	0.518290329911336	0.999992677087062
Brk1	352.855767405796	-0.536210565427178	0.368641865481452	-1.45455689013205	0.145791973019322	0.999992677087062
C9orf72	74.8794420737368	-0.0139228518894816	0.541685684679449	-0.0257028241344807	0.979494371268837	0.999992677087062
Zfp202	1285.99792347949	0.0164813055394481	0.343105300311194	0.0480357066023161	0.961687785687454	0.999992677087062
Ube2w	588.622227625833	-0.197357820699986	0.396312626600163	-0.497985195155285	0.61849447717725	0.999992677087062
Kif20a	123.197038757323	-0.00497272182566347	0.524138083783106	-0.00948742703405853	0.992430242008542	0.999992677087062
Gm45871	165.73516953223	0.0522659290629024	0.491794680561251	0.106275913768028	0.915363441375686	0.999992677087062
Dph3	42.1917665076906	0.221887753510957	0.687738639580111	0.322633833175969	0.746972567671515	0.999992677087062
Ankrd31	247.774001661153	-0.505287431609094	0.399055836022931	-1.2662073474351	0.205438857685646	0.999992677087062
Stard8	33.5376368006174	-8.25504965286559	2.85146247777458	-2.89502306876163	0.00379130669274621	0.216432917704883
Tjp2	1907.18677618928	0.315394415569668	0.314060129557667	1.00424850494038	0.315258847734482	0.999992677087062
Fchsd2	464.547165692084	-0.127962334668513	0.360214586182858	-0.355239181246132	0.722410414025514	0.999992677087062
Mphosph6	152.90886476029	-0.0497091954061577	0.517770526213485	-0.0960062284149056	0.923515625856106	0.999992677087062
Hcrtr2	27.1775314339599	0.494562620329704	0.827731344169491	0.597491714930677	0.550179136857259	0.999992677087062
Gabra4	8.68128806254149	0.979524256101079	1.33214608987606	0.735297925314042	0.462158071455725	0.999992677087062
Fubp1	1515.5172175099	-0.184723978151934	0.321774931458534	-0.574078214591242	0.565914874760111	0.999992677087062
Bdnf	20.092944233771	0.4705708636702	1.00001677149638	0.470562971625026	0.637952855350407	0.999992677087062
Hnrnpab	240.468263356623	0.185853295997496	0.557420974360528	0.333416402586406	0.738819983345943	0.999992677087062
Rad1	188.89365334537	-0.0588395513575199	0.42137394279765	-0.139637375217991	0.888946508757557	0.999992677087062
Ovol3	9.29241702014657	1.34077657105665	1.30093355703675	1.03062647881161	0.302716014058793	0.999992677087062
Obsl1	6.50310952026821	0.286520964710791	1.5735287943077	0.182088161174611	0.855513539433081	0.999992677087062
Bmf	59.0950986651524	0.160170471371959	0.620812010745878	0.258001566657065	0.796405698131541	0.999992677087062
Mcts1	2.76331929288812	-2.07208464797854	2.54366752841174	-0.814605141919761	0.415298366237391	0.999992677087062
Ccpg1	152.696370821483	-0.340829583638392	0.443324016017855	-0.76880469210733	0.442009263017122	0.999992677087062
Dnajb2	48.1080262101406	-0.121700956114436	0.664805666925765	-0.183062452937884	0.854749016098059	0.999992677087062
Nthl1	14.2310044598764	0.986043401540495	1.14696134608958	0.859700638475988	0.389954082742147	0.999992677087062
Kcnip4	219.64627999656	0.10801809899279	0.449896836007697	0.240095262619144	0.810256406700778	0.999992677087062
Pkm	3837.25574400834	0.0469047955653282	0.4329880731044	0.108328146844864	0.913735396036042	0.999992677087062
Tssk4	5.68828349699185	-0.198315393471348	1.73785639795906	-0.114114948567817	0.909146672390685	0.999992677087062
Apbb1	19.0995975720811	1.0347616343171	0.970466853851325	1.06625139252373	0.286310015923299	0.999992677087062
Mphosph9	567.199149956263	-0.15473672302353	0.354364607221937	-0.43665964340118	0.662358200882338	0.999992677087062
Immt	866.825919593698	-0.477640555870938	0.383007527236785	-1.24707876974869	0.212368616567301	0.999992677087062
Prlr	42.8731855785802	0.198288951602134	0.78304167744247	0.253229115785733	0.800091168425865	0.999992677087062
Enpp1	5.89182115153584	0.00978159375895275	1.62244739144719	0.00602891274658083	0.995189652742008	0.999992677087062
Pmepa1	251.835576307136	0.590870160561187	0.507591387575245	1.16406656027748	0.24439703894721	0.999992677087062
Mtrr	943.300230125115	-0.124400650933304	0.329388995658743	-0.377670937927105	0.705675059728035	0.999992677087062
Csf3r	38.6858209289661	0.0930840292913453	0.764543741507784	0.121751083996543	0.903096154956831	0.999992677087062
Sumo3	175.041142741787	0.236281092001635	0.427309431052716	0.552950800593225	0.580297100109405	0.999992677087062
Hipk1	329.215306853472	0.178650455311355	0.382231503006691	0.467388098328013	0.640222236149669	0.999992677087062
Brd8	774.951800460465	-0.297026226461052	0.337578348714854	-0.879873450391049	0.378927868830096	0.999992677087062
Tmem63c	24.2886720157469	-0.311346639412225	0.830518562479247	-0.374882216338186	0.707748065498147	0.999992677087062
Ppt2	17.3651890795499	0.318504071503435	0.97108650788105	0.327987330601908	0.742921241958834	0.999992677087062
Pbx3	435.702138797013	-0.154829300102415	0.385397751760387	-0.401738981079155	0.687876133176976	0.999992677087062
Plpp2	18.8042236142636	0.401235877402441	0.929045498263146	0.431879685281886	0.665828860227837	0.999992677087062
Kmt2b	116.461345078499	0.23622723519793	0.565170336269351	0.417975289993544	0.675965183738102	0.999992677087062
Kctd9	228.024177771768	-0.500141338182046	0.404513317540937	-1.2364026510238	0.216308931204491	0.999992677087062
Dusp28	6.18461995288919	0.0365639635321117	1.55589382575645	0.023500294767437	0.98125120336041	0.999992677087062
Lax1	26.5311357786522	1.07205344714358	0.923852925156551	1.16041570898519	0.245879593999296	0.999992677087062
Ikzf5	54.0607866786637	0.451959120747084	0.606244816103178	0.745505955254492	0.455965912366006	0.999992677087062
Actn1	1291.09742289001	0.429240910168633	0.329641594660172	1.30214425946804	0.19286707563498	0.999992677087062
Rps19bp1	53.9123166633605	0.134300573105638	0.634557089819779	0.211644586846836	0.832384321919703	0.999992677087062
Slc16a13	30.1449569922767	0.333341032682487	0.800385181350806	0.416475767479739	0.677061895869401	0.999992677087062
Zranb1	611.688824268805	-0.180080882358531	0.365749034947605	-0.492361879736275	0.622463542607261	0.999992677087062
Tom1l2	418.342364561577	-0.219792093460511	0.365591195097203	-0.60119635376359	0.547709212765292	0.999992677087062
Pex10	59.440396474252	-0.489744725515936	0.588923918238066	-0.8315925204416	0.405638985357884	0.999992677087062
Rad52	168.777440634831	0.00666691870615802	0.436071800282342	0.0152885802334418	0.987801953073634	0.999992677087062
Traf3	304.160169922304	0.133095195018892	0.378320639876788	0.351805270424153	0.72498430571177	0.999992677087062
Hsp90b1	345.791543328912	-0.308042755037097	0.452928331303853	-0.680113681893841	0.496432481926802	0.999992677087062
Nrg1	62.7678690668975	0.00437220774654359	0.589619320790713	0.00741530610068919	0.994083495970251	0.999992677087062
Ralbp1	476.36876978982	0.0783824684522876	0.355496736530159	0.220487167385397	0.8254917654277	0.999992677087062
Arhgef2	375.580203165826	0.631261485852992	0.364350374976052	1.7325671364946	0.0831726346311593	0.999992677087062
Fip1l1	1175.63507766095	-0.220349584909993	0.351512306980697	-0.626861650457356	0.530749927318434	0.999992677087062
Tada2b	47.0354084028401	-0.780451504208613	0.656997615658172	-1.18790614396183	0.234870388856276	0.999992677087062
Wbp2	210.609355796911	0.473065164991351	0.489222666330815	0.966973113775277	0.333557474414419	0.999992677087062
Matn3	6.56597818749565	0.390233515038263	1.5123330073281	0.25803411890593	0.796380575514958	0.999992677087062
Gpr158	39.9180639571506	1.11405307957435	0.821595091779983	1.35596365012449	0.175110733892756	0.999992677087062
Apaf1	696.929235441437	-0.335109234000012	0.344319295838749	-0.97325139209436	0.330428374334273	0.999992677087062
Grb7	54.5908713743976	0.410201179496713	0.707136211521211	0.580087927634589	0.561855324439358	0.999992677087062
Mon1b	65.3773494411339	-0.0491795642986116	0.599144734227582	-0.0820829450533584	0.93458075522959	0.999992677087062
Enox2	95.7066693541902	-6.71695333197609	0.988708278724796	-6.79366550934458	1.09319688094181e-11	6.24860717269324e-09
Kcnma1	114.347169077401	0.168161353468233	0.473704565913344	0.354992046876312	0.722595549396312	0.999992677087062
Haghl	6.62879920238873	-1.12333879296155	1.53762895880633	-0.730565580550459	0.465044542140892	0.999992677087062
Orc6	203.54948642034	-0.25434931907564	0.404643039030113	-0.628577028497239	0.529626003158048	0.999992677087062
Camsap1	685.9660708208	-0.207580673294465	0.348758575726967	-0.595198764250528	0.551710616230056	0.999992677087062
Dst	5304.57686818057	0.244465268629391	0.315092103021157	0.775853365683926	0.437835570241867	0.999992677087062
Usp29	47.8756507318014	0.563695928072054	0.715598717522024	0.78772629725221	0.430856820055154	0.999992677087062
Slc30a4	14.8652654437557	0.0411178102004353	1.07644275512072	0.0381978605038072	0.969529926723315	0.999992677087062
Slc2a12	3.86809779113338	0.602291127683686	2.08908255343086	0.288304129817443	0.773113946171761	0.999992677087062
Cdk10	51.2135455618983	0.130974155172741	0.634149239955717	0.206535223761976	0.836372853221883	0.999992677087062
Hnrnpr	803.281299565109	-0.0790576938012349	0.352182120471587	-0.224479578052893	0.822384155818349	0.999992677087062
Wdr37	656.387518402062	-0.255804866844397	0.369049552011542	-0.693145040957525	0.488218534164287	0.999992677087062
Tfpt	62.483418560537	0.0736872513194761	0.605401634910959	0.1217163071096	0.903123698058162	0.999992677087062
Polg	209.502743251564	0.0938163886676362	0.434687831389097	0.215824741097156	0.829124362174843	0.999992677087062
Cyba	86.4349011453002	-0.254167055814281	0.542976099063258	-0.468099896575135	0.639713153226199	0.999992677087062
Slc26a2	155.557680754858	-0.254748684772261	0.503597540495779	-0.505857682548385	0.612956561365037	0.999992677087062
Epyc	2.7579290456611	1.40916242330159	2.2793508696838	0.618229708310365	0.536423929440027	0.999992677087062
Dsg2	160.837511769273	0.464225056295383	0.54470320548945	0.852253211688461	0.394073568570201	0.999992677087062
Htr7	8.93397225880573	0.932879327341196	1.65361239037629	0.564146309480008	0.572654563877345	0.999992677087062
Vldlr	120.103856025194	0.484290413562053	0.530020835954729	0.913719576117605	0.360864214916986	0.999992677087062
Smarca2	206.953240707102	0.672144182580906	0.443512170134494	1.51550335671078	0.129644980904655	0.999992677087062
Ptprk	2734.70206436932	0.102387914542965	0.355815338403565	0.287755763993615	0.77353370093205	0.999992677087062
Cpne9	50.9108996963594	0.304569815220689	0.647832543008612	0.470136640259272	0.638257397977944	0.999992677087062
Gnas	100.310054034806	0.28441284960185	0.506221353753634	0.561834951238084	0.574228476452944	0.999992677087062
Rpusd4	131.225226193564	0.0435712998510437	0.460563782943099	0.0946042686479036	0.92462915915541	0.999992677087062
Ppp6r2	111.092888756933	-0.0830376023635174	0.503517866342277	-0.164914907522012	0.869010958555868	0.999992677087062
Irak2	59.0097848662981	-0.0147881871285154	0.606492028841694	-0.0243831516743238	0.980546987347257	0.999992677087062
Msrb2	71.775847107642	-0.451042631395215	0.561772633081694	-0.802891783675805	0.422037285413952	0.999992677087062
Knl1	471.211678569946	-0.370962061714511	0.365006030605212	-1.01631762384699	0.309478158781969	0.999992677087062
6030458C11Rik	470.303054059239	-0.46365648530968	0.364315485621716	-1.27267849874247	0.20313215041203	0.999992677087062
Smim10l1	7.17175469587645	-1.08300102459247	1.56681082313103	-0.691213647878858	0.489431288385625	0.999992677087062
Rerg	338.796652593081	-0.600276747212126	0.39864067381334	-1.5058090823246	0.132116191135547	0.999992677087062
Rit1	73.6308343667018	0.187329656458171	0.555133752806361	0.337449588520182	0.73577800822127	0.999992677087062
Pcgf2	207.898801772983	-0.0783189349430889	0.512246273860809	-0.152893127660642	0.878482555523379	0.999992677087062
Pum2	128.379986676752	0.270549097360531	0.478797568505087	0.565059463867466	0.572033318970435	0.999992677087062
Gm8439	3.73223402344635	0.462267679076755	1.96480700600975	0.23527383486664	0.813996201934334	0.999992677087062
Scoc	81.2033587835102	-0.78444347274354	0.543967800369193	-1.44207703509497	0.149280642777308	0.999992677087062
Ptger4	8.66257996239896	-0.406373893838053	1.34072153998209	-0.30310089136293	0.761812974876652	0.999992677087062
Ptpn21	251.526015208966	0.142495291914852	0.391629006055702	0.3638527527621	0.715967967604337	0.999992677087062
Snrpa	44.8643702649505	0.536577827430212	0.72067947740548	0.744544342183777	0.456547225489441	0.999992677087062
Hspbp1	275.725084276555	0.291293606467942	0.385211584893395	0.756191189183877	0.449534574616849	0.999992677087062
Lrrn4cl	2.00306129418067	-0.349370821056641	2.70546452071128	-0.129135244015246	0.897250634783933	0.999992677087062
Ptprc	5.75841585435429	1.41077730822262	1.73955488179373	0.810999022214179	0.417366232266314	0.999992677087062
Opn1sw	23.1867135354302	-0.713791025104696	0.851745450166736	-0.838033270344991	0.402012018160388	0.999992677087062
Bckdha	153.782229174125	0.222148033804371	0.470808097266132	0.471844123103087	0.637038054174673	0.999992677087062
Bcat1	4425.49764670428	-0.153464535779706	0.312099064691325	-0.49171738445127	0.62291914689425	0.999992677087062
Mmp23	13.1369850747952	0.602108505027416	1.10607726963545	0.544363871816895	0.586191101975361	0.999992677087062
Fhod3	1723.50659178767	-0.0878573696329328	0.338926631647194	-0.259222384520046	0.795463660893085	0.999992677087062
Abi1	1052.30238222196	-0.0188695773025018	0.340247083616038	-0.0554584541973494	0.95577322773049	0.999992677087062
Slc25a32	107.114343522258	-0.0239743620844018	0.526088367230368	-0.0455709792836072	0.963652200309154	0.999992677087062
Mcoln3	6.02490762646281	-0.381188708831873	1.5786159964885	-0.241470192674973	0.809190715851607	0.999992677087062
Zfp809	621.51967260656	-0.133911995778297	0.341205511593391	-0.392467270393562	0.694712989927532	0.999992677087062
4933406I18Rik	10.0936490934214	-0.530126295514243	1.29517512239543	-0.409308584103879	0.682313216744931	0.999992677087062
Tmem108	200.311922530746	-0.0723668515518511	0.456128718781371	-0.158654451193496	0.873941126208978	0.999992677087062
Zfp87	36.6208506688707	0.636287311647713	0.742125823254602	0.857384680211325	0.391232323057873	0.999992677087062
Dlg1	1035.79335465595	0.0187834590345729	0.37603180731127	0.049951782453936	0.960160812345122	0.999992677087062
Tmem38a	45.0053580745217	0.490779735778045	0.674619178054105	0.727491526691647	0.466924904142973	0.999992677087062
Ubxn4	185.066209188755	-0.340641653312183	0.427997837408657	-0.795895734835069	0.426092640529258	0.999992677087062
Dsg1c	4.52321148798337	0.73909093982981	1.96409656702451	0.376300713640312	0.706693348825211	0.999992677087062
Rnf181	34.1474000732412	-1.10221457253578	0.786422830709316	-1.40155464655271	0.161048278343077	0.999992677087062
Ccdc59	150.798236856534	0.148135103833837	0.480079993217192	0.308563376784626	0.75765368330345	0.999992677087062
Speer5-ps1	4.82119840026789	0.823215573704315	1.74702332851388	0.47121040702106	0.637490487627832	0.999992677087062
Aldh9a1	246.726154374833	0.186154099124353	0.405335652336658	0.45925913018315	0.646048093046382	0.999992677087062
Atxn7l2	53.282055644348	0.182023976025295	0.738703194423002	0.246410165002025	0.805364738256651	0.999992677087062
Atp9a	395.05518379048	0.272929053455693	0.455890790767963	0.598672004310363	0.549391629605622	0.999992677087062
Acsm2	3.79465076574775	3.68283389840773	2.31200153630596	1.59292017785249	0.111178099067388	0.999992677087062
Mep1b	22.9740108415836	-0.588258937612329	0.959108696182088	-0.613339176210167	0.539652094556856	0.999992677087062
Smurf2	442.519576797097	-0.143241160972185	0.366805497921566	-0.39050985272531	0.696159571090298	0.999992677087062
Dzip3	548.407566965465	0.0123938112868767	0.42417033055647	0.0292189490731643	0.976689968510339	0.999992677087062
Bin3	13.896669535452	-0.654616485015932	1.06672253178325	-0.61367081458531	0.539432878106701	0.999992677087062
Aggf1	311.447290637949	-0.0650470544283632	0.372543401139688	-0.174602621411011	0.861391888641206	0.999992677087062
0610030E20Rik	70.8073349944702	-0.951659563815405	0.566215659095142	-1.68073692157549	0.0928140256509306	0.999992677087062
Slc11a1	37.4515549200294	0.258083775710195	0.691009152915202	0.373488215925073	0.708785114206331	0.999992677087062
D230017M19Rik	31.0815910539809	-1.12238224904484	0.762133159080466	-1.47268523311468	0.140835930191856	0.999992677087062
Adcy10	27.2397789108023	-0.335609401465083	0.830341486988596	-0.404182383662701	0.686078607037628	0.999992677087062
Elovl4	10.7709449695644	-0.892627913418634	1.21045143010206	-0.737433895504072	0.460858529126096	0.999992677087062
Vash2	41.2157688794147	-0.513785697247788	0.681625818761999	-0.753765017558973	0.45099033319688	0.999992677087062
Cahm	2.61937836271692	1.282884851571	2.44888467445464	0.523864951646486	0.600372473535175	0.999992677087062
Gm11532	6.71977438097878	1.35986316994862	1.48549017658402	0.915430604243859	0.359965618021442	0.999992677087062
Apobec3	22.6218683764483	-0.633676570846527	0.873822115236266	-0.725177996525291	0.468342839752311	0.999992677087062
Smox	70.3860379651931	0.220506458672037	0.593850393656455	0.37131651511475	0.710401798567521	0.999992677087062
Uimc1	374.486302194163	0.102255896958036	0.374183105166366	0.273277696256681	0.784639758843635	0.999992677087062
4930546K05Rik	1.77590845281482	1.62872304171634	3.11948030359786	0.522113584060089	0.601591248988687	0.999992677087062
Ica1l	41.4854290347113	-0.144748728676819	0.773005428117841	-0.187254478961761	0.851461112141498	0.999992677087062
Irf8	8.0752781822432	1.37284839023994	1.44751262794342	0.948418938624695	0.342916221837671	0.999992677087062
Dnase1l1	8.67535880330608	-6.30555598556836	4.79099460258355	-1.31612671451729	0.188131515892035	0.999992677087062
Tspan4	67.0298721983722	0.506383584476187	0.584895096468963	0.865768216442993	0.386617282229798	0.999992677087062
Zfp410	275.311045988727	-0.117453134937872	0.408379729284006	-0.287607651691716	0.773647087059016	0.999992677087062
Ldhb	76.675082471877	-0.175182612303943	0.669087484160277	-0.261823179257047	0.793457767806902	0.999992677087062
Nkiras1	84.9960637823051	-0.245388933437927	0.531911866138067	-0.461333820618756	0.644559123891346	0.999992677087062
Mus81	26.3213435176487	0.32865056240517	0.845108131934697	0.388885812343084	0.697360617831777	0.999992677087062
Ldah	247.605431480016	0.437747158885524	0.443773473629389	0.986420290751993	0.323926912117926	0.999992677087062
Bspry	7.56626644510533	-0.141118531041792	1.45430911286788	-0.0970347567743066	0.922698792761673	0.999992677087062
Tatdn1	288.50005191271	-0.373899601906572	0.388127949079426	-0.963341090981462	0.335376378611298	0.999992677087062
Drd2	14.3355374256806	1.32756714490915	1.10808397292838	1.19807449375947	0.230888017518777	0.999992677087062
Chaf1a	569.863518817676	0.316394727808656	0.382605925322061	0.826946753483571	0.40826724205734	0.999992677087062
Vsig2	3.45781957281514	0.36462961308601	1.99143432566748	0.183098989701202	0.854720348475849	0.999992677087062
Slc16a8	11.7738083836383	-0.177154660067675	1.18772640210513	-0.14915443468604	0.881431773567146	0.999992677087062
Sgk2	5.33539332117113	0.219975097884639	1.67723194897939	0.131153653505405	0.89565375831887	0.999992677087062
Prkg1	321.876186520775	1.14497075257016	0.399525634447481	2.86582550367159	0.0041592343644514	0.230999746865382
Glrx3	77.4936372900999	-0.0940622171291078	0.638845430965673	-0.147237833394103	0.882944299274828	0.999992677087062
Bloc1s2	64.6092114516608	0.133227313060974	0.667999836458049	0.199442134248698	0.841916904092206	0.999992677087062
Ebf1	954.107056047745	0.379942186861379	0.365021819733166	1.04087527463185	0.297933438389705	0.999992677087062
Gm6938	1.93006619372107	-0.329567932370531	2.75679342603789	-0.119547561764246	0.904841561340594	0.999992677087062
Zfp229	574.800119338452	-0.236570694834884	0.402245456804961	-0.58812521268473	0.556448251082787	0.999992677087062
Cox7a2l	366.863610755203	-0.0429107420230478	0.403101016449923	-0.106451584768898	0.915224066819909	0.999992677087062
Shcbp1	278.539231268009	-0.536849844605048	0.425819782601366	-1.26074425505877	0.207401003813755	0.999992677087062
Srpx	1.60654792653816	-3.91253168951113	3.64263993037071	-1.07409235178316	0.282781292098344	0.999992677087062
Pigp	98.374155578097	-0.445600539153311	0.596763755589017	-0.74669504469737	0.455247661601426	0.999992677087062
Pcdh9	38.3118397800328	1.82145843547567	1.01108859225129	1.80148253024991	0.0716268583815672	0.999992677087062
Pik3r3	48.0109327623115	-0.220940392696987	0.647988437431431	-0.340963480108959	0.733131074738411	0.999992677087062
Cblif	3.53081467327473	0.362363291602033	1.99705576858966	0.181448759369368	0.856015349554658	0.999992677087062
Rp9	190.757864897848	-0.325050695709159	0.421728968688405	-0.770757334313744	0.440850780919681	0.999992677087062
Nemf	686.191036265238	-0.447711268123434	0.340704843768073	-1.31407368081976	0.188821410153227	0.999992677087062
Gm2762	5.50548186945985	1.0818144274358	1.68491015772265	0.642060600369337	0.520833836454347	0.999992677087062
Kmt5b	193.356065125547	-0.025977927720158	0.43120657356206	-0.0602447395584965	0.951960713386635	0.999992677087062
Suv39h1	90.5627677573839	-8.5280358121944	1.25654858731793	-6.7868731048413	1.14589911010733e-11	6.24860717269324e-09
Stag2	12.9405336458009	-5.04337397860895	1.58460089739164	-3.1827408320358	0.00145888133833438	0.0956025084560382
Mgat4e	35.1030807660058	-0.25159566503909	0.718044092180903	-0.35039027237857	0.726045825773664	0.999992677087062
Nol4l	727.118351370229	0.105292450544156	0.405567054082096	0.259617859696371	0.795158558553075	0.999992677087062
Tor1aip2	842.261247219327	-0.218921433241881	0.340804258685672	-0.6423670704297	0.52063487533845	0.999992677087062
Ktn1	1118.21486297938	-0.0334644039948728	0.33815459839337	-0.0989618480832965	0.921168562177305	0.999992677087062
Unc5d	61.0527241406414	0.155776102937888	0.672714129749771	0.231563595959894	0.816876985206207	0.999992677087062
Miga1	918.786213077373	-0.39433541468075	0.329109439820245	-1.19818931628376	0.230843323651899	0.999992677087062
Setd3	646.193103013177	-0.1068879545374	0.352575493565463	-0.303163312505024	0.761765406501865	0.999992677087062
Capn12	20.1887164328642	0.144393521675676	0.941860345887292	0.153306721432941	0.878156400398061	0.999992677087062
Mrpl52	46.5532476341213	0.397621074082318	0.639075405965855	0.62218178069516	0.53382234473875	0.999992677087062
Gpr180	157.924874535983	-0.347771143139223	0.462501817210597	-0.751934652358063	0.452090357925554	0.999992677087062
Dr1	123.305887125015	0.128110202687267	0.471472172675871	0.271723783739281	0.785834412340815	0.999992677087062
Zfand2b	36.6525907079226	-0.171369452357369	0.748386742924243	-0.228985152366223	0.818880456253577	0.999992677087062
Lman2	371.73031554972	0.0536790676389314	0.41467574096918	0.129448294982177	0.897002935245412	0.999992677087062
Cmc2	135.499779738616	-0.495879366005896	0.453505482752467	-1.09343631965869	0.274202274276114	0.999992677087062
Carhsp1	128.253365219568	0.477965502292696	0.480030199749339	0.995698817579141	0.319396504802019	0.999992677087062
Pdgfrl	35.4476012655436	0.00957488352046439	0.727567492589498	0.0131601310091333	0.98950003773029	0.999992677087062
Zfp385a	82.5265803006953	0.114644873302116	0.575689883693037	0.199143456485064	0.842150528589331	0.999992677087062
Nde1	306.182249899776	-0.352318054694589	0.376028078798741	-0.936946133969846	0.348786266701423	0.999992677087062
Gm35978	1.76569164207976	-0.249586508683865	2.99362429935574	-0.0833726893309822	0.93355520364724	0.999992677087062
Cd46	14.6934513741394	0.0644933890005594	1.03040810186857	0.0625901415988534	0.950092879890513	0.999992677087062
Eif3k	352.621058402006	0.188394732414913	0.388353621943161	0.485111305186916	0.6275973931237	0.999992677087062
Fez2	184.136189645719	0.239348047330024	0.421860444506222	0.567363094708193	0.570467518156439	0.999992677087062
Tdrd3	692.902082508397	-0.0275300805189961	0.415160105976181	-0.0663119604285284	0.947129461140095	0.999992677087062
Septin4	10.491145198872	1.241992135048	1.24326128273246	0.998979178631158	0.317804777787266	0.999992677087062
Sh3bp5l	181.926211978384	0.0349999251684693	0.423022271763326	0.0827377835747883	0.934060040905748	0.999992677087062
Apba2	43.5310732962297	0.173361331705674	0.651995082321843	0.265893618535144	0.790321139918075	0.999992677087062
Cpsf4	228.888899705224	0.23167208270522	0.427910121786688	0.541403605359696	0.588229422704009	0.999992677087062
Nlrp5	4.37706187593689	1.23390259223086	1.80394223996806	0.68400338153438	0.493973030491508	0.999992677087062
Abhd12	489.429137819297	-0.0638248603619065	0.34982589536578	-0.182447500906618	0.855231550977977	0.999992677087062
Tbx6	16.0684290955611	-0.637452504271707	1.09908089820952	-0.579986882958445	0.561923463437446	0.999992677087062
Slc24a3	20.5060737056394	1.32635266990754	0.975856508365263	1.35916772449407	0.174093446210289	0.999992677087062
Cdc123	574.720937124264	-0.251796061932914	0.347196486010368	-0.725226412358894	0.468313141849544	0.999992677087062
Scml4	11.8437386047049	1.26806919954116	1.14742925331872	1.10513933288132	0.269099219565229	0.999992677087062
Ppfia2	35.0446656253163	1.0239235996411	0.836475673481413	1.2240925015542	0.220917334417785	0.999992677087062
Cpsf7	633.223843244481	-0.204321312201621	0.34662170968832	-0.58946484449963	0.555549488512053	0.999992677087062
Rps21	192.665050602905	-0.245963050553688	1.36469319257972	-0.180233221570291	0.856969478425165	0.999992677087062
Cdk11b	435.966707744889	-0.0512629898140725	0.363141066223446	-0.141165498981406	0.887739200918156	0.999992677087062
Hnrnpc	4585.97026252975	-0.105947856852795	0.351389601222833	-0.301511076264343	0.763024805122934	0.999992677087062
Stard13	11.4597624884656	0.575185764739229	1.19889875753822	0.479761748957264	0.631396814709518	0.999992677087062
Lysmd4	33.6668711763865	0.0791508637477814	0.722136625466506	0.109606494057339	0.912721460179907	0.999992677087062
Zkscan8	211.825291479176	-0.120773561316244	0.511647781822915	-0.236048245701269	0.813395233093497	0.999992677087062
Prom1	130.302539371718	-0.338216825542174	0.510243859227313	-0.662853299311338	0.507424513888857	0.999992677087062
Fyb2	29.7011129817445	0.248277299553826	0.831880092266403	0.29845322885106	0.765357268274057	0.999992677087062
Nsfl1c	352.419348003615	0.106334074433055	0.40822472156845	0.260479262560351	0.794494109444706	0.999992677087062
Atp6v0e	202.721745144113	-0.0519566127524335	0.413214521558188	-0.125737625474804	0.899939617389824	0.999992677087062
6330403K07Rik	8.01538894407166	0.741507445478853	1.3851261378057	0.535335681884927	0.592417756829267	0.999992677087062
Abcc2	15.0409036503987	-0.284091432447103	1.02473872847708	-0.277233039556636	0.78160117159956	0.999992677087062
Adat1	290.458778467171	-0.262229536265258	0.376625387211388	-0.696260913813749	0.486265446284296	0.999992677087062
Slc25a13	5506.10893725038	-0.360724508609245	0.357783604814168	-1.00821978356612	0.313348962423092	0.999992677087062
Sema4a	23.1740053833528	0.478673047359037	0.909052279285127	0.526562727212413	0.598497281246416	0.999992677087062
Chek2	705.657070481482	-0.357921744857522	0.360661088232279	-0.992404660596508	0.321000166378199	0.999992677087062
Keap1	111.583534196807	0.503230873211057	0.503073331286162	1.00031315896729	0.317158980988221	0.999992677087062
Klf13	1518.80906809178	0.376971017262541	0.318863848692284	1.18223191123285	0.237113693894775	0.999992677087062
Reck	231.587103868428	-0.110248366059012	0.396086633939969	-0.278344070746202	0.780748248643838	0.999992677087062
Pld5	26.533965688324	1.38808365369918	0.825677332697512	1.68114540478455	0.0927346749030057	0.999992677087062
Myo18a	389.331876820996	0.315926624436041	0.375652196162508	0.841008325422835	0.40034327039206	0.999992677087062
Prrg1	50.6397934057119	-7.69707499676965	1.35677029549923	-5.67308631557082	1.40247518510886e-08	3.23023034546691e-06
Arhgap24	26.500054802811	0.368900128373982	0.822436677456233	0.448545326936266	0.653759681308476	0.999992677087062
Catsperg1	26.957642282729	0.973000472238112	0.796516031510423	1.22157048162988	0.221870097020041	0.999992677087062
Fh1	332.441953986215	-0.112018394106277	0.371105697991522	-0.301850375007813	0.762766127139392	0.999992677087062
Fkbp7	15.9043930548477	-0.827313036696465	1.18545424721436	-0.697886939660914	0.485247902703958	0.999992677087062
Cd300a	7.73619065510095	-1.34270309341896	1.53637008083925	-0.873945093154577	0.382148155946983	0.999992677087062
Hivep2	328.750738287015	0.208091519574668	0.399671075917277	0.520656940453051	0.602605775667093	0.999992677087062
Cgrrf1	31.4883212323585	-0.8206818368369	0.778666048334665	-1.05395867534239	0.291901837365046	0.999992677087062
2210408F21Rik	33.6192365301511	0.961483470238494	0.781270209877068	1.23066700622027	0.218447432924383	0.999992677087062
Akt1	101.442828978238	0.47148060579883	0.544181681545698	0.866402934511931	0.386269235258551	0.999992677087062
Efna3	8.44976058259363	-0.464841328963688	1.59313746308355	-0.291777288360276	0.770456911267565	0.999992677087062
Plpp1	1110.58120382027	-0.138739723393375	0.33722426021354	-0.411416792212758	0.680766942886273	0.999992677087062
Dgcr2	803.305509804535	-0.0268760594712608	0.334449408077004	-0.080359118067486	0.935951640765157	0.999992677087062
Ptn	6.3254220428772	-0.101766033983824	1.55269212419511	-0.065541669464304	0.947742730204018	0.999992677087062
Twf1	405.89668496436	0.162693565726534	0.382775241878268	0.42503680470085	0.67080984492173	0.999992677087062
Ptgs1	50.936792598681	0.170288468568775	0.668000753461035	0.254922569602622	0.798782904003003	0.999992677087062
Ptgis	40.4728155537373	-0.0103021915927682	0.707060112756881	-0.0145704607103337	0.988374865689653	0.999992677087062
Cst7	13.0347462412034	-0.198086420226504	1.1673715644166	-0.169685836339091	0.865257213494069	0.999992677087062
Plxna2	45.1817817898528	-0.180315172073141	0.64972467873306	-0.277525508842836	0.781376621538849	0.999992677087062
Gm14023	4.16264842227016	-0.622583544698305	1.9707287167678	-0.31591539687888	0.752066724953538	0.999992677087062
Etaa1os	24.7842804496322	-0.086417090190016	0.831386802758675	-0.103943302808356	0.917214342532006	0.999992677087062
Trip10	181.944941515688	-0.377908784459872	0.479604542279994	-0.78795914372147	0.430720604325484	0.999992677087062
Gusb	39.6016696761086	-0.109197741022881	0.698563075963249	-0.156317653738438	0.875782641720418	0.999992677087062
BC055324	508.143963833689	-0.361439244496037	0.379768705508569	-0.951735198960152	0.341231293341332	0.999992677087062
Sowahb	4.682807128451	0.394363739627554	1.73796393964302	0.226911347601698	0.820492678082742	0.999992677087062
Dmrt2	1.19888758985269	-0.444846337609087	3.66775428536529	-0.121285752261014	0.903464704753698	0.999992677087062
Nlrp3	2.40014327270795	0.615873596600158	2.35829625150781	0.261151921098289	0.793975353219873	0.999992677087062
Sgms1	40.6191081227869	0.710702541256742	0.673393930462708	1.05540384180237	0.291240666586979	0.999992677087062
Ctnna2	55.4795387854482	0.878949851349425	0.799675227112453	1.09913352514773	0.27170982868313	0.999992677087062
Map3k13	18.3862248537185	-0.629020690456206	0.940995375306071	-0.668463105094017	0.503838025370836	0.999992677087062
Dip2b	368.481019586585	0.0883371427514692	0.392386264844814	0.22512801967318	0.821879683870819	0.999992677087062
1700128A07Rik	3.05550675818813	1.67178762305369	2.41426292779024	0.692462947514944	0.488646646920978	0.999992677087062
Fbxo44	41.6850637216741	0.292813903837702	0.686338027681343	0.426632201667326	0.669647239388589	0.999992677087062
Ap5z1	105.57843249492	0.0534900050554353	0.487892893341993	0.109634728821395	0.912699067048129	0.999992677087062
Fbxw8	498.175286202443	0.257427293332515	0.349770446679345	0.735989263176695	0.46173723194934	0.999992677087062
Pax2	14.8090458586494	0.637207388269343	1.16886176679748	0.545152049942741	0.585648946875005	0.999992677087062
Dna2	331.154005826495	0.0376828534478158	0.416820812477208	0.0904054028009371	0.927965063462328	0.999992677087062
Kdm5b	2045.07640226654	-0.319118704568008	0.3212533516937	-0.993355253371091	0.320536859746866	0.999992677087062
Supt3	441.734356090749	-0.306482581449858	0.414657194886431	-0.739122786796932	0.459832441229066	0.999992677087062
Esrrb	4977.32468669535	0.389924744176212	0.315831205260014	1.23459853770687	0.216979953505785	0.999992677087062
Chchd7	148.520669059024	-0.400237550554211	0.510243583961185	-0.784404866881496	0.432802583558518	0.999992677087062
Rxrb	32.2806479092925	-0.128215660859848	0.737818982214279	-0.173776581994487	0.862041049214942	0.999992677087062
Cadps2	170.541557929134	-0.207197624312474	0.487107422315016	-0.4253633076001	0.670571849859077	0.999992677087062
Gabpb1	435.87101110439	-0.0949083734181678	0.394032224990946	-0.240864496350136	0.809660139909842	0.999992677087062
Dll3	8.12743046147518	0.539211375629547	1.36281055562497	0.39566128498489	0.6923549197127	0.999992677087062
Fam57a	22.6092456747079	0.0458780708286665	0.863017682833079	0.0531600588739501	0.957604378992885	0.999992677087062
Mettl7a1	64.3618402888243	0.162814512388255	0.568477719473706	0.286404386330194	0.774568415549002	0.999992677087062
Ckmt1	4.27812622082142	0.337308953245025	1.85092551802488	0.182237993890196	0.855395957382185	0.999992677087062
Gm4788	6.50777174548316	-0.213331917694533	1.60192388824202	-0.133172318148428	0.894057102740433	0.999992677087062
Spag7	122.338743990305	0.954116838852488	0.49257608004794	1.93699385231948	0.0527460948582212	0.999992677087062
Gal3st1	5.39025385953878	0.718732018939163	1.65526577016124	0.434209437478521	0.664136360481236	0.999992677087062
Gpr68	22.1127547348491	0.78598186599099	0.868531440398985	0.904954995791432	0.365489229759056	0.999992677087062
Golph3l	175.172163509264	-0.159724666129926	0.422179372121912	-0.378333657864747	0.705182744978302	0.999992677087062
Sptan1	586.542552788938	0.0773194122916	0.364292414421889	0.212245463343785	0.831915539984382	0.999992677087062
Slx1b	99.3133089273832	-0.14591332343142	0.523764237083355	-0.278585884832375	0.780562646296951	0.999992677087062
Rprd2	781.098649117814	-0.0377920677655758	0.341669547151202	-0.110609997527381	0.911925619257875	0.999992677087062
Edem3	353.020358912642	-0.492559737480013	0.370680542342567	-1.32879846988248	0.183914467147526	0.999992677087062
Pcsk1n	2.50703940434884	-4.47673884385587	2.82631128742601	-1.58395108980828	0.11320484977659	0.999992677087062
Gpr162	22.8194915532543	0.0288134637808947	0.929556067318898	0.0309970154506127	0.975271919855968	0.999992677087062
Syk	299.788043020846	0.112036032850003	0.382050959151742	0.293248924433415	0.769331890649172	0.999992677087062
Frmd4b	323.909893502463	-0.369107743667679	0.400099167465194	-0.922540644126155	0.356246640077506	0.999992677087062
Pomt1	132.214641979883	-0.559410506746733	0.46913244749095	-1.19243618670722	0.233090258353802	0.999992677087062
Mpp4	18.6213480259414	0.240520637506698	0.927332498488335	0.259368282572622	0.795351099395295	0.999992677087062
Chst10	12.1028286568411	-1.58888879646545	1.16458785032176	-1.36433571415541	0.172461930458901	0.999992677087062
Abcc10	80.1800354410404	0.466761534186378	0.551836549355989	0.845832945880632	0.397645943471492	0.999992677087062
Chd6	1615.52511012179	0.0907769364943618	0.323567624024424	0.280550122306147	0.779055476657743	0.999992677087062
Tyms	598.13515993579	0.0692323252896085	0.357412206267629	0.193704423283652	0.846407328166419	0.999992677087062
Fam131b	17.5839410090112	-0.125403953892159	1.01667217826798	-0.123347482672142	0.901831942146806	0.999992677087062
Ahrr	31.6504591584534	0.726498530276228	0.739834062501947	0.981974968575222	0.326112180131004	0.999992677087062
Zbtb17	375.636248746403	0.279116591025214	0.395206420102346	0.706255204439572	0.480029445406853	0.999992677087062
Gm21992	2488.84683790081	-0.0117332094198587	0.357687187333583	-0.0328029905329436	0.973831693397222	0.999992677087062
Sergef	410.156229642751	0.001185620477183	0.388254360373647	0.00305372095767834	0.997563486981702	0.999992677087062
Armc3	8.77209890283843	1.15704751926003	1.3768834797072	0.840338007037513	0.40071889706429	0.999992677087062
Gm10790	1.51202963517325	1.29187488072693	3.14162525092943	0.411212279486464	0.680916884957401	0.999992677087062
A730082K24Rik	3.65882972322927	0.485494097598241	2.00448679154167	0.242203690065148	0.808622335906421	0.999992677087062
Acbd6	600.323626012471	-0.210618125944606	0.359632994201471	-0.58564739426165	0.558112492173214	0.999992677087062
Ccdc88c	1412.80618364592	0.171295483974995	0.355736275023816	0.481523802888886	0.630144266624991	0.999992677087062
Nudcd2	215.592660808731	-0.440755921570166	0.412724103688386	-1.0679190229775	0.285557040754421	0.999992677087062
Zmynd19	291.305282003423	-0.0598106971125534	0.399573339533674	-0.149686405960808	0.881012033808102	0.999992677087062
Odr4	142.370921348165	-0.0461920183919807	0.524503566232817	-0.088068073061446	0.929822571759869	0.999992677087062
Elovl1	20.5887038796572	-0.430761912175297	0.914697163051019	-0.470933910780338	0.63768793091319	0.999992677087062
Nfatc4	77.1896208693239	0.183375647176247	0.670444293510871	0.273513622162367	0.784458422447455	0.999992677087062
Camta2	37.8568044385438	0.21807852155942	0.697287055092012	0.312752861202396	0.754468431233057	0.999992677087062
Ephx2	16.1867992176259	-0.646864118312478	1.11895447409322	-0.578096905002934	0.563198696500151	0.999992677087062
Hdac9	67.2389480017336	-0.25682872629292	0.600906243839011	-0.427402325947086	0.669086313573722	0.999992677087062
Styxl1	11.6086630848163	0.666470266296884	1.15828461381553	0.575394215158784	0.565024715595094	0.999992677087062
Pex5	243.240726304464	-0.806568304457773	0.435398928263449	-1.8524811433843	0.0639567628578627	0.999992677087062
Coq3	226.484917512953	-0.172332809635188	0.425516342440666	-0.404996923612207	0.68547977227478	0.999992677087062
Chrd	6.86073588209408	0.934687126716788	1.49675029258338	0.624477664275934	0.532313934440677	0.999992677087062
Dync1i2	361.925363535401	-0.485626391294662	0.373859657309929	-1.29895371645322	0.193959813371344	0.999992677087062
Dennd2d	9.33652993489712	-0.969611647162967	1.3163171215691	-0.736609462321021	0.461359879023928	0.999992677087062
Gm15290	6.9313628895511	0.373733492543358	1.4498278709736	0.257777836959629	0.796578370109169	0.999992677087062
Sh2d3c	8.53766595462487	1.5029540527891	1.38012994808121	1.08899459422546	0.276156269539325	0.999992677087062
Pard6a	4.52603150591198	0.0666210989142755	1.77197042036522	0.037597184551503	0.970008852738901	0.999992677087062
Srgap2	1482.1640746844	-0.128444238186997	0.336273337127285	-0.381963789589356	0.702488223614742	0.999992677087062
Nrip1	786.020434401621	0.657703763043228	0.383453118453716	1.71521297230659	0.0863061873622198	0.999992677087062
Tes	31.6095343714357	-0.191043713541621	0.819126815226789	-0.233228494038164	0.81558398082972	0.999992677087062
Dnph1	62.0053037912255	0.37454731024941	0.666372655159781	0.562068847437327	0.574069112419915	0.999992677087062
Fbh1	223.027448016474	-0.333004095454107	0.397301479301274	-0.83816475095878	0.401938180929468	0.999992677087062
Rpl15	560.06785356851	0.0106184793750632	0.459655003451457	0.0231009763743049	0.981569726860953	0.999992677087062
Sh3tc1	368.706984321375	0.225198726663524	0.433167477791755	0.519888353141295	0.60314139354134	0.999992677087062
Ghitm	656.595397618833	0.074586698931816	0.403167430134354	0.185001796665371	0.85322762636453	0.999992677087062
Atp2b1	878.920815553186	-0.140043808672708	0.350038181028895	-0.400081523281449	0.689096472577829	0.999992677087062
Lrriq1	28.4739841226525	-0.543082837887266	0.832783950768174	-0.652129327644123	0.514317746103027	0.999992677087062
Sgtb	146.102404463789	-0.366131601862482	0.455886415986183	-0.803120226932971	0.421905247755091	0.999992677087062
Zfp532	1527.50117309032	0.247825636441102	0.363968988920594	0.680897669815406	0.495936242631676	0.999992677087062
Tnks2	1081.63377228982	-0.0539463984440125	0.341513355293867	-0.15796277834462	0.874486128992079	0.999992677087062
Mbtps1	963.153683093041	-0.0937917329182013	0.336021589471921	-0.279124127308608	0.780149567760012	0.999992677087062
Cyp4f16	83.1279114816645	-0.281757353285617	0.519071161795096	-0.542810647216886	0.58726018166925	0.999992677087062
Toporsl	7.42480536672963	-0.397573620898281	1.4198880789192	-0.280003492388575	0.779474825485251	0.999992677087062
Prpf38b	733.064167022098	-0.316766206001139	0.33805335875497	-0.937030198924127	0.348743024149851	0.999992677087062
B4gat1	4.35610236875054	-1.65717816031217	1.91351718457492	-0.866037772574438	0.386469448041368	0.999992677087062
Rcor3	18.5012080021752	0.210651515540503	0.962502545898146	0.218858138545427	0.826760556503687	0.999992677087062
Man2a2	60.3072038386746	0.284654301254003	0.594881981249298	0.478505502311915	0.632290458974882	0.999992677087062
Gm1715	13.7139155602544	0.585770037869715	1.07982437691783	0.542467877546619	0.587496230493421	0.999992677087062
St6gal1	105.672189930847	0.148738686290247	0.521828949035357	0.285033412893636	0.775618543437999	0.999992677087062
Fam227a	14.0120618836662	0.487907309844135	1.11251124060937	0.438563937184929	0.660977532511871	0.999992677087062
Arap2	188.898578483977	-0.487001371596939	0.501507071054055	-0.971075782786815	0.331510542276345	0.999992677087062
Diaph1	1018.15271601758	0.0203340494194424	0.338895901728387	0.0600008714054603	0.952154940661222	0.999992677087062
Pkp1	2.41570760550147	1.66588126892464	2.40290002253401	0.69327947617557	0.488134180397718	0.999992677087062
Gfra2	23.0210144072209	2.27675514253567	0.896804075582988	2.53874308171004	0.0111251487604451	0.53285039720517
Crim1	130.32713737221	-0.31427742509563	0.49877863732371	-0.630093996771683	0.528633087164828	0.999992677087062
Pde4b	25.0033134033453	0.311400983890601	0.84395599640637	0.3689777490966	0.712144310041782	0.999992677087062
Fbrsl1	1498.87420944171	0.0882404587979859	0.332223510190099	0.265605702460655	0.790542893379968	0.999992677087062
Phka2	44.0826039485882	-7.49608761446402	1.42676066564741	-5.25392085368612	1.48894885272864e-07	2.59110188127066e-05
Eif2ak4	162.563419230299	-0.141151993028421	0.426751747604173	-0.330759027516261	0.740826511777117	0.999992677087062
Cpq	92.7448853582627	0.417957617182403	0.499063791742848	0.837483352023591	0.402320930921418	0.999992677087062
Cdadc1	64.8210842564455	0.409515991850803	0.582702123837745	0.702787882689843	0.482187949771929	0.999992677087062
Axin1	387.374405846891	0.0341354225992917	0.362512821819386	0.0941633524242597	0.924979395912919	0.999992677087062
Arrdc1	43.8737893864839	-0.0927559500842227	0.652893242590703	-0.142069091902627	0.887025431593504	0.999992677087062
Septin2	722.943977566947	-0.111786568099524	0.360891789489306	-0.309750931872715	0.756750368198504	0.999992677087062
Mettl14	233.24753775724	0.00710254205368721	0.400615367373016	0.0177290803901539	0.985854981494402	0.999992677087062
Pcnp	519.769824703545	-0.245750063885526	0.369525681772135	-0.665041906443367	0.506023689861015	0.999992677087062
Kcnc4	5.38563435949239	0.184407004016108	1.72506847144892	0.106898367843464	0.914869608044835	0.999992677087062
Paip2	322.819172350232	-0.263987022593747	0.402019465173175	-0.656652340154802	0.511404486086489	0.999992677087062
Trim30a	2.48351459502989	1.3014704672274	2.60758717312711	0.499109092359366	0.617702532488959	0.999992677087062
Plcb4	1462.41040178382	0.186036923902021	0.357898252588206	0.519803945832822	0.603200228877454	0.999992677087062
Pak1	894.592652621716	-0.0209013803441493	0.362197143960381	-0.0577071925957417	0.953981864383143	0.999992677087062
Zfp948	323.506701435363	-0.144698916321409	0.42921115065654	-0.337127579514352	0.736020727698704	0.999992677087062
Kcnj9	10.7446428674854	-0.2823643538726	1.20971303165326	-0.233414327600245	0.815439688594952	0.999992677087062
Kcnj4	12.0033293180067	-0.253105133852384	1.13081025396273	-0.223826351914851	0.822892424256861	0.999992677087062
Kcnj3	7.26263949696359	0.412127784622866	1.51407378171015	0.272197953363519	0.785469815427453	0.999992677087062
Ppfibp2	290.400713345416	-0.381001933175089	0.391079387707748	-0.974231690931791	0.329941512774196	0.999992677087062
Uspl1	770.581923294954	-0.0581085713908238	0.336414265171689	-0.172729213373779	0.862864279968123	0.999992677087062
Ptpre	25.2283742487946	0.0966292883432046	0.835046120254903	0.115717307103598	0.907876589314969	0.999992677087062
Amer1	22.3600175041362	-7.69340467437271	1.76777962988002	-4.35201568359222	1.34891609978275e-05	0.00147232036765372
Nr2f6	20.7695301972314	-0.652872078589036	0.986765151317702	-0.661628633436443	0.508209252273358	0.999992677087062
Epor	3.42387088929948	-0.237287578431355	2.15244805263155	-0.110240792172081	0.91221841193311	0.999992677087062
Epn2	1035.57840894386	0.00198748281480731	0.32741225673936	0.00607027615459571	0.995156650121287	0.999992677087062
Ehbp1	1019.26753359802	0.0422912806397234	0.370165217122548	0.114249742232594	0.909039821422511	0.999992677087062
Ppp3cc	2.50446917505043	-0.812189586779423	2.46636020190835	-0.329306962604648	0.741923681956116	0.999992677087062
Apoe	336.030017152229	0.548586014586053	0.565431304628883	0.970208069654215	0.331942789170271	0.999992677087062
Tnfrsf8	36.0130199625761	0.33011222028669	0.730121218697856	0.452133442821225	0.65117285262088	0.999992677087062
Kif2a	418.832012558007	-0.223279519296702	0.356689025325884	-0.625978102613909	0.531329304174106	0.999992677087062
Tctex1d2	20.9144259015495	-0.736459055408102	0.894509243532908	-0.82331072678402	0.410331315174645	0.999992677087062
Srsf5	286.145745535186	-0.464844812255019	0.418848669374265	-1.10981565955425	0.267078469919705	0.999992677087062
Col6a1	16.2058737923574	0.632566160474852	1.20224770055536	0.526152938518949	0.59878194936435	0.999992677087062
Sytl3	90.9461341210119	0.480240795287839	0.55614349159579	0.863519581807643	0.387851857822422	0.999992677087062
Zfr2	36.7740453806322	2.12501902260273	0.75184024079459	2.8264236300479	0.0047070966770732	0.256872990091709
Gm6936	2.82839664199083	0.69645656740893	2.35298205034627	0.295988899408067	0.767238558770133	0.999992677087062
Gm12866	28.0889200921833	0.0497389126155592	0.781127521204008	0.0636757907836778	0.949228381773666	0.999992677087062
Gm10778	274.327252108946	-0.0500326844268858	0.498413454044431	-0.100383896182758	0.920039554168067	0.999992677087062
Ercc6	220.589724094483	0.327896690615864	0.434751393949041	0.754216536576071	0.450719209519864	0.999992677087062
Eif5	323.75298325378	-0.642532811885789	0.389489554018972	-1.64967918973891	0.0990085687098272	0.999992677087062
Rin1	17.2602255326983	1.00244196928533	0.97805868917341	1.02493028320471	0.305396084391948	0.999992677087062
Plekhg4	6.52390468916147	-0.181113604502276	1.49112059667297	-0.121461406211128	0.903325581711084	0.999992677087062
Palb2	353.676516144386	-0.446398495707041	0.365485249455183	-1.2213858052342	0.221939979103632	0.999992677087062
Rars2	228.453676793781	-0.257909762478234	0.409292481541109	-0.630135597671198	0.528605871081198	0.999992677087062
Tmcc3	29.8558902578304	0.602710168443096	0.77203160540915	0.780680692630039	0.434990319017984	0.999992677087062
Ano2	24.9557214822784	1.28771935113639	1.06831349512486	1.20537590979873	0.228058217028756	0.999992677087062
Dpysl3	12.7370403531707	1.19672056511502	1.11445346936106	1.0738183315999	0.282904112160511	0.999992677087062
Eif2ak1	171.336195230855	-0.18398461630722	0.427238792297326	-0.430636495618545	0.66673270035084	0.999992677087062
Mmp28	6.52652257079423	0.647531702176347	1.49193584491177	0.434021143995398	0.664273086960629	0.999992677087062
Rab3d	10.686876860852	0.872495526224446	1.26651712609831	0.688893587181327	0.490890235294841	0.999992677087062
Tnrc6a	1188.06657501118	-0.227745254434304	0.340908513994968	-0.668053876875795	0.504099202002811	0.999992677087062
Capn5	244.626931371514	0.372854196923233	0.431524617373242	0.864039227223827	0.38756634187035	0.999992677087062
Nptn	635.770257892006	-0.31863103403339	0.363070239666596	-0.87760162971767	0.380159944563309	0.999992677087062
Slc25a44	149.887176929729	-0.35803328433924	0.441388769758971	-0.811151775643842	0.417278515588849	0.999992677087062
Slc25a45	5.48220192160529	0.239175096284795	1.67399770429482	0.142876597543214	0.886387641383187	0.999992677087062
Slc10a1	149.142049280113	0.54407437614166	0.53072129595722	1.02516024943065	0.305287580916648	0.999992677087062
Lpxn	12.2748119919164	0.974357389618531	1.13498819540841	0.858473589029642	0.390631008117821	0.999992677087062
Poc1b	326.22142303392	0.0100188190146311	0.418491480085341	0.0239403177636687	0.980900214564477	0.999992677087062
Acd	22.6119753151336	-0.273930458954685	0.912009698380991	-0.300359151268862	0.763903218550274	0.999992677087062
Tesc	26.0410605864086	0.806375272084281	0.820562844393478	0.982709950363786	0.325750212057147	0.999992677087062
Alkbh2	110.75944459501	0.079101749417917	0.487290121034487	0.162329885223179	0.871046081773458	0.999992677087062
Dhx32	394.500714796451	0.345411978251479	0.359138354919614	0.961779697211102	0.336160278663393	0.999992677087062
Wsb1	189.275938427874	-0.228884062490622	0.429784434217335	-0.532555495890478	0.594341316185354	0.999992677087062
Mtmr14	247.583328372676	-0.882688869228148	0.398461184191193	-2.21524430546441	0.0267433003340888	0.999992677087062
Ap5s1	13.1736157464022	-0.593176629591244	1.12095342230318	-0.529171522909903	0.596686469382706	0.999992677087062
Glis2	203.010698560412	0.244602650973178	0.551285197768217	0.443695299571637	0.657262894291279	0.999992677087062
Gm13483	16.9699969606433	0.744016531312332	0.99428952548092	0.748289620120924	0.454285484053629	0.999992677087062
Cyp4f37	12.8599954676998	-0.26717418729668	1.12555025868422	-0.237372063339944	0.812368160675384	0.999992677087062
Tmem9	133.259684051291	-0.0672004708325829	0.489201485649458	-0.137367675291027	0.89074018018144	0.999992677087062
Bmp1	4.53640772777433	0.406616767373119	1.76563517179329	0.230294895496521	0.817862626830157	0.999992677087062
Nsmce4a	316.421235117003	0.340614523292315	0.372407446259423	0.91462865931805	0.360386607972393	0.999992677087062
Satb1	256.166469320882	0.75483695782126	0.467851242978866	1.61341231673367	0.106654959015646	0.999992677087062
Dbn1	22.4996511382629	1.66431609855825	0.923366794083972	1.80244309111131	0.0714757207192165	0.999992677087062
Psma2	215.372163575985	0.0913498196166057	0.410604734665071	0.222476293876931	0.823943125615001	0.999992677087062
Syt14	529.259067936067	-0.530975826677543	0.409631456065845	-1.29622815536948	0.194896892126196	0.999992677087062
Utrn	2267.94563610141	-0.250848111768068	0.360388687537013	-0.696048795211711	0.486398272073961	0.999992677087062
Usp24	1575.74391576146	0.00361643054138542	0.322804199785968	0.0112031706643942	0.991061350078429	0.999992677087062
Foxred2	72.704737610614	-0.320912054539782	0.543891662049239	-0.590029369692248	0.555170959460516	0.999992677087062
Homez	31.0482257628475	0.370785706485872	0.77131223473811	0.480720633987828	0.630715064042665	0.999992677087062
Hdac7	31.523821264567	-0.344839759374904	0.759730490363124	-0.453897485686119	0.649902613336027	0.999992677087062
Xylb	39.8942236159976	0.23275867846723	0.700034054501474	0.33249622210592	0.739514591922885	0.999992677087062
Pmm1	434.187474958854	-0.157561963401119	0.413303647457207	-0.381225678433996	0.703035796615613	0.999992677087062
Sh3glb1	154.828413449302	-0.0297622144484081	0.431317624399539	-0.0690030102290435	0.944987223396588	0.999992677087062
B230311B06Rik	2.4133395124989	0.154035728202135	2.73011885186464	0.0564208873532853	0.955006517755425	0.999992677087062
Foxp1	532.352994883983	-0.156968396405887	0.380448699909466	-0.412587548448032	0.679908825520834	0.999992677087062
Eps8	80.9567944732404	-1.01592246659892	0.594592305337545	-1.70860345396194	0.0875244284413012	0.999992677087062
Cast	406.173503744075	-0.142602823866729	0.365128926107346	-0.390554715527535	0.696126403940971	0.999992677087062
Kcnq2	6.81167479071093	-0.621161359307302	1.54792596208782	-0.401286220737257	0.688209407317046	0.999992677087062
Ube2h	708.446870973681	-0.617278240058317	0.352448148696306	-1.75140156741242	0.0798767632015426	0.999992677087062
Stk40	328.204992487748	0.0168961488355568	0.39090265438324	0.0432234180200573	0.965523437650048	0.999992677087062
Ppp1r36	6.70657814118782	1.72326247206141	1.53423210155563	1.12320845738667	0.261348971510624	0.999992677087062
R3hdm2	677.375141449652	0.0943110106462279	0.359757930639955	0.262151304012848	0.793204794525788	0.999992677087062
Pola2	516.21203107701	-0.167430986437975	0.37308991701568	-0.44876845715168	0.653598695265929	0.999992677087062
4930432K21Rik	24.0095739586107	0.446435875564353	0.911412982541584	0.489828304090439	0.624255400218662	0.999992677087062
Mmp19	3.69559842467354	0.225936230177264	2.11751751364236	0.106698635889263	0.915028064832695	0.999992677087062
Grwd1	83.4457749514827	0.0378770376958087	0.572341501530857	0.0661790864274179	0.947235246880447	0.999992677087062
Igf2bp2	1184.48795830851	-0.277426822070247	0.342785808731332	-0.809329951834988	0.41832538224245	0.999992677087062
Gm18905	4.10840414712164	0.799963583297233	2.0183500262787	0.396345318146899	0.691850299686646	0.999992677087062
Smtn	60.5427789358235	0.458593011016535	0.62768931974632	0.730605088520344	0.465020403024715	0.999992677087062
Mapkap1	935.22518678086	-0.0893765257021007	0.346768757873719	-0.257740997920719	0.796606803005931	0.999992677087062
Rce1	18.8121413656205	0.0713779668448314	0.962114911681867	0.0741886088430498	0.940860309699303	0.999992677087062
Zfp831	2.93545711192483	3.94143763784597	2.47676775683161	1.59136343202725	0.111527808966415	0.999992677087062
Large2	23.9696828711075	-0.602629048296696	0.851455022207854	-0.707763807340119	0.479091945508603	0.999992677087062
Plekha7	2159.139229268	0.335059711425981	0.347127804205074	0.965234439209705	0.334427400930228	0.999992677087062
Elf2	341.455790541002	-0.122244206937825	0.394900665889313	-0.309556851879527	0.75689797268229	0.999992677087062
Coasy	34.5915251080253	-0.535821982861751	0.769738192029775	-0.696109389413049	0.486360326806295	0.999992677087062
Csrp1	144.227734511072	0.0897415625438487	0.467785661669142	0.19184333744569	0.847864923032238	0.999992677087062
Pcx	162.333941058511	-0.335514813965505	0.442718123491628	-0.757851996930615	0.448539590166213	0.999992677087062
Rfx8	4.77953410169119	0.00772663099323903	1.73593098447619	0.00445100125657963	0.996448626543552	0.999992677087062
Lrrc57	4.64110010470575	0.929181446050574	1.80416616016138	0.515019883738127	0.60653912550196	0.999992677087062
Mindy3	617.244382799843	-0.229261957145321	0.39826648551852	-0.575649635310977	0.564852024270963	0.999992677087062
Tcea2	6.97886936028085	-0.90440037001996	1.51151227634955	-0.598341398988948	0.549612158513981	0.999992677087062
Stam	543.497720540341	-0.189923823894049	0.374295435688659	-0.507416884591744	0.611862341033968	0.999992677087062
Fgf13	26.7318863419761	-6.7741277713435	1.45333378027677	-4.66109565694776	3.14530488097763e-06	0.000400502154844484
1600002D24Rik	12.3267621348525	1.16569739423878	1.16862066988902	0.997498524777488	0.318522589507608	0.999992677087062
Pde1c	40.231860063693	0.76516244706666	0.738861723107633	1.03559627347917	0.300390531234707	0.999992677087062
Eda2r	99.6245940567215	-7.95298477566065	1.16836237844049	-6.80695041402834	9.96892715304897e-12	6.00512834888665e-09
Nxt2	6.72295101916471	-5.94305843673664	2.07284004916394	-2.86710903676996	0.00414240267099083	0.230999746865382
Phyhipl	29.4819189616988	-0.356137591178352	0.82904926818293	-0.429573494418392	0.667505921394263	0.999992677087062
Rab26	59.8529326819851	-0.0180277059683052	0.729888247377844	-0.0246992687347284	0.980294838368846	0.999992677087062
Tmeff1	1078.74243798542	-0.0297967088325499	0.344045416271725	-0.0866069054354631	0.930983976784706	0.999992677087062
A230028O05Rik	3.72169839045671	0.619932943661863	1.95927429955187	0.316409470487953	0.751691729535147	0.999992677087062
Arntl2	22.3244599293801	0.702508177216769	0.860366110539501	0.816522371826401	0.414201433501921	0.999992677087062
Erg	157.019829358731	0.162858329997914	0.473238988837153	0.344135487226214	0.730744395999538	0.999992677087062
Adra1b	7.74587009057288	1.54916710461981	1.58544830616774	0.977116124564394	0.3285116658254	0.999992677087062
Chfr	316.521347520389	-0.209046742550796	0.390310701370503	-0.535590599532034	0.592241527033994	0.999992677087062
Mlst8	58.4137683165605	0.0520243578588688	0.595458394743294	0.0873685858124425	0.930378538759705	0.999992677087062
Psma4	197.468806206531	-0.308676481890811	0.414918462250879	-0.743944919240955	0.456909798562911	0.999992677087062
Dnajc14	64.5254884736588	0.370109742351042	0.596650171017819	0.620312806949634	0.535051864848993	0.999992677087062
Becn1	150.406794913864	0.0982264895634432	0.49194079202496	0.199671365245229	0.841737610003616	0.999992677087062
Mier2	152.208284103939	-0.0421446315396726	0.485253309236847	-0.086850786460278	0.930790118344763	0.999992677087062
Zfp653	159.630039352784	-0.0757357379123745	0.433738714624879	-0.174611431626238	0.861384965450762	0.999992677087062
Ndufa11b	3.79726372021471	-0.650484688415032	1.93996645047582	-0.335307184438929	0.737393374726657	0.999992677087062
Itgav	204.910746850137	0.225624475318845	0.43454540865525	0.519219558704037	0.603607641326878	0.999992677087062
Sec23b	272.890894805832	-0.098912288750019	0.384407896429777	-0.257310762002227	0.796938885215225	0.999992677087062
Cd180	23.1443359963389	1.40660781567693	0.8766749861559	1.60448038085895	0.108608205606349	0.999992677087062
Gna13	822.895226799587	0.123524639730945	0.341227946356934	0.362000360901669	0.717351760746037	0.999992677087062
Actr6	148.387094516373	-0.107981584165163	0.45905714854675	-0.235224708964892	0.814034328982791	0.999992677087062
Rnf146	416.907720951464	0.070576780077134	0.418103156400159	0.168802313488364	0.865952138540306	0.999992677087062
Cdc42ep3	110.220870265074	0.121573534993884	0.496288923739963	0.244965239356387	0.806483346425416	0.999992677087062
Sox13	240.800387887604	0.193580145465204	0.468860123316012	0.412873980615176	0.679698945288301	0.999992677087062
Stpg1	16.6208306526033	0.0615227976578366	1.04969367822851	0.0586102392858688	0.953262554934251	0.999992677087062
Ttc30a1	11.9279661245445	-0.488230494013718	1.17225620761619	-0.416487872567162	0.677053039774543	0.999992677087062
9430065F17Rik	42.0597416385378	-0.263922283138871	0.730485390006016	-0.36129714125658	0.7178773305435	0.999992677087062
5033417F24Rik	3.58109843676454	-1.1604535013506	2.3744854071658	-0.488717891400196	0.625041435394506	0.999992677087062
Slc35a1	113.768337185372	-0.0623957645427409	0.486907295269848	-0.128147113729649	0.898032552011594	0.999992677087062
Lpin2	144.530457589372	-0.31486592325844	0.452740791600321	-0.695466211793002	0.486763178798418	0.999992677087062
Cdc40	355.40338646902	-0.00566100392862289	0.371714004769799	-0.0152294609726333	0.987849117927874	0.999992677087062
Lrmda	98.1964269948612	1.28045609193333	0.594535553616579	2.15370819145176	0.0312630633532122	0.999992677087062
Nt5c1b	4.49470070402908	0.987491669907158	1.81642646219052	0.54364527849715	0.586685595334605	0.999992677087062
Aldh1b1	11.8698336433222	-0.0759477884383317	1.16990062407211	-0.0649181536240043	0.948239166580284	0.999992677087062
Shisa5	85.0485398109575	-0.185798348825435	0.517795229347315	-0.358825918615811	0.71972532190307	0.999992677087062
Slc22a22	15.1573198063843	0.715785675760791	1.15021351364034	0.622306786759427	0.533740159400209	0.999992677087062
Gria2	6.16865134750398	3.7190722136128	1.82095403755681	2.04237566512261	0.0411142817301023	0.999992677087062
Mtdh	1060.49225902615	0.0625422470262064	0.340626235541654	0.183609600495844	0.85431973106518	0.999992677087062
Usp15	1362.45378545274	-0.0473093473418966	0.329301058660618	-0.143665943663589	0.885764265175974	0.999992677087062
Itga7	3.56492276791768	0.258990066882134	1.96424410747366	0.131852281443388	0.895101132886188	0.999992677087062
Plekha1	419.520529231758	-0.216327607409845	0.389854737762201	-0.554892852275142	0.578967951191881	0.999992677087062
Lag3	15.6018606033069	-0.503371940613111	1.06162607039943	-0.474151826757342	0.635391642999045	0.999992677087062
Plek2	42.4867477198749	-0.27066515888332	0.660215392946713	-0.409964932315908	0.681831672096508	0.999992677087062
Abl2	902.703818597233	-0.0268344157525648	0.345551195022222	-0.0776568454663833	0.93810102271901	0.999992677087062
Clmn	144.610642439166	0.120417875224641	0.453146287848526	0.265737309239291	0.790441527504656	0.999992677087062
Slc37a3	323.13175744336	-0.639805249906456	0.380337687182713	-1.68220313544447	0.0925294563419999	0.999992677087062
Klc1	386.842273499732	0.410092110371982	0.367078832984318	1.11717722059311	0.263918558372277	0.999992677087062
Higd1a	105.73640775307	-0.0276290553878735	0.491199030264013	-0.0562481879759073	0.955144093445094	0.999992677087062
Ythdc1	486.14444036268	-0.123602690538767	0.362502057534486	-0.340971004080462	0.733125410494373	0.999992677087062
Adck1	223.253512906198	-0.128087293505168	0.414147784647069	-0.309279195141229	0.757109155561509	0.999992677087062
Slc4a2	18.3084130440825	0.536213101550478	0.977442067024186	0.548588115491053	0.583288143581519	0.999992677087062
A530072M11Rik	17.5359776861896	-0.227434067279389	1.12075728120053	-0.202928922340587	0.839190587818146	0.999992677087062
Slc10a7	2950.46770477144	-0.0263696418814133	0.313024521084385	-0.0842414574745236	0.932864457017497	0.999992677087062
Cyb5r2	72.8609183138124	-0.26692080154234	0.557112379942413	-0.479114827011977	0.631856942264359	0.999992677087062
B130034C11Rik	15.0822967790552	0.8459441401104	1.07611867292875	0.786106738402826	0.43180495693388	0.999992677087062
9630028I04Rik	23.2482822978003	-0.64193893588813	1.02385558291818	-0.62698191678409	0.530671088786709	0.999992677087062
Ypel5	73.4807834222893	-0.285671998878987	0.559267362291681	-0.510796835539273	0.60949332523531	0.999992677087062
Zfp574	90.443188073613	-0.0599987067805757	0.565831500301703	-0.106036349599809	0.915553511939093	0.999992677087062
Shoc2	703.360396651171	-0.0695915543285972	0.346567749526407	-0.20080216472449	0.840853270201334	0.999992677087062
E030044B06Rik	9.52978174508167	-0.494358112909882	1.27109849574309	-0.388921955745748	0.697333879987117	0.999992677087062
Clip3	8.88275013788165	0.303082675253066	1.35171860126031	0.224220244487631	0.822585931649255	0.999992677087062
Cdh1	1554.6667011728	0.338438611799914	0.349537712760944	0.968246342080346	0.332921355653533	0.999992677087062
Islr2	7.46965615782388	0.574653893518294	1.44389931988101	0.397987508966796	0.690639393263944	0.999992677087062
Slc24a2	33.2457582488988	1.55839034247698	0.871563245400545	1.78804045569956	0.0737694810849125	0.999992677087062
Aqp8	3.95183066087846	-1.84149550401833	2.02854194895313	-0.907792666042067	0.363987773903145	0.999992677087062
Kif21a	164.805222349612	-0.0084307424195675	0.466138952166733	-0.0180863289377111	0.985569984096437	0.999992677087062
Abhd14a	95.9248854907921	-0.25794689571263	0.556712833888263	-0.463339229870175	0.643121230471425	0.999992677087062
Zfp78	62.7407748363478	0.50427684233944	0.592677842796254	0.850844769158675	0.394855588766867	0.999992677087062
Ipo7	1915.62941961567	-0.27203486615858	0.316261734640977	-0.860157383464036	0.389702292865902	0.999992677087062
Wdr70	1812.44205045184	-0.0125528104018739	0.336315251565927	-0.0373245350706708	0.970226242962378	0.999992677087062
Cacna1d	30.3235023039307	2.11138826205583	0.87155305375023	2.42255850400693	0.0154116439760308	0.699643965079984
Pls3	47.43691109141	-7.60103797354762	1.43153580252752	-5.30970860814466	1.09800642469129e-07	2.0025750179295e-05
Ddah2	32.8496015015136	0.470685882058204	0.890245073573156	0.528714952803977	0.597003202788095	0.999992677087062
Men1	51.5452461879773	0.637145250104115	0.749344229057863	0.850270443672044	0.395174745021127	0.999992677087062
Taf1a	218.351587373697	-0.127136557174042	0.410221859443315	-0.309921458955333	0.756620683833235	0.999992677087062
Tk1	446.052319206426	0.184800649026739	0.374089591842313	0.494001044286302	0.621305441975505	0.999992677087062
Trim2	446.738955837968	0.457176462932057	0.35867253677766	1.27463470451171	0.202438567893497	0.999992677087062
Ank1	6.88430834374739	0.926123958929595	1.45460368053373	0.636684735040529	0.52433021867899	0.999992677087062
Ildr1	236.949510746293	0.106455047910324	0.441390667071074	0.241181012314386	0.809414826568009	0.999992677087062
Pars2	40.8809918843959	-0.128346128273268	0.703215305652877	-0.182513274727588	0.855179937594799	0.999992677087062
Clip1	175.527627168922	0.342533415887594	0.428666258120766	0.799067828172969	0.424251083127289	0.999992677087062
Arhgdib	3.2332369607477	0.159166211020743	2.05176225233555	0.0775753676331464	0.938165837100513	0.999992677087062
Bub3	196.847777567829	-0.291369098756476	0.407815810167937	-0.714462488927271	0.474941243422074	0.999992677087062
Mtch2	513.360403640413	-0.451540205263498	0.375839575839019	-1.20141739798286	0.229589330664639	0.999992677087062
Atf3	128.131926812887	0.254546237848695	0.579113062129524	0.439544977474128	0.660266699360314	0.999992677087062
Mns1	31.2619013401705	-0.303623123126655	0.744680793182105	-0.407722511318225	0.683477408528697	0.999992677087062
Casp4	2.88578468448835	3.18133265743213	2.52747887988998	1.25869801830772	0.208139427479393	0.999992677087062
Cdr2	127.048707724206	-0.124598383413877	0.494431018229626	-0.252003573440877	0.801038301718198	0.999992677087062
Lmna	99.201157287932	0.624134441390648	0.526329077146855	1.18582550060502	0.235691218764824	0.999992677087062
Ap2b1	894.180699544484	0.17722822929079	0.336133867752683	0.527254901375153	0.598016587777664	0.999992677087062
Blzf1	75.8814821237184	0.198098080144094	0.565755843950665	0.350147651610239	0.726227890829432	0.999992677087062
Stoml2	77.9435568072911	0.215521069393964	0.57020582944261	0.377970652465341	0.705452395518464	0.999992677087062
Cic	202.228449010701	0.59366493269476	0.475318496306416	1.24898344438095	0.211671129211397	0.999992677087062
Aven	202.038985097364	-0.175514923082488	0.405714689577049	-0.432606774148256	0.665300467277101	0.999992677087062
Tspan17	49.2486794143097	0.928069861218506	0.649587059650456	1.42870743410114	0.153088340210415	0.999992677087062
Lrrc2	353.130517076934	-0.42788202920036	0.383801189597809	-1.11485331676211	0.264913284448463	0.999992677087062
Ctbs	11.7263446380771	0.0914962390112853	1.16909434544642	0.0782624938420577	0.937619251497779	0.999992677087062
Zbtb14	64.2451743442086	-0.0973952704062059	0.56842361809932	-0.171342757944988	0.863954261571481	0.999992677087062
Rsrc1	2260.97918234041	-0.260531256482757	0.39981587980052	-0.651628085939818	0.514641124823515	0.999992677087062
Zfp638	852.660904529334	-0.687756148489357	0.406652027203875	-1.69126452711509	0.0907862917974189	0.999992677087062
Il21r	4.91510535557948	1.10427401762164	1.89233645008776	0.583550571871313	0.559522723274491	0.999992677087062
Glp1r	26.776143850475	-0.40336979436673	0.830900291499145	-0.485461129925654	0.627349278813155	0.999992677087062
Yeats4	233.487789861102	0.240027617928579	0.402423402873386	0.596455415402615	0.550871029913441	0.999992677087062
Slc25a39	201.702875422994	0.807733152480197	0.500854104349962	1.61271145721871	0.106807210219687	0.999992677087062
Crb2	15.5161688403168	-0.092298103430978	1.00661061824498	-0.0916919628683223	0.9269427831935	0.999992677087062
Mgat1	105.343851625126	-0.114278581522354	0.501014663212158	-0.228094285284345	0.81957294269052	0.999992677087062
Ubr5	2875.77235672332	-0.165768395193006	0.339629342863947	-0.48808619948781	0.625488785781281	0.999992677087062
Tax1bp1	567.90151544442	-0.325603547101449	0.37079265215853	-0.878128369604906	0.379874058880638	0.999992677087062
AA465934	137.642259366924	0.19589605593103	0.459877174821962	0.425974731202673	0.670126258814743	0.999992677087062
Cbln1	4.18155865870852	0.295786581973424	2.02948952018788	0.145744325866754	0.884123227965621	0.999992677087062
Adar	633.153398611353	0.0524738542916689	0.343962653502561	0.152556836497594	0.878747765936867	0.999992677087062
Trpv4	16.973911475173	0.726454389528004	1.04254056388618	0.696811629870849	0.485920686945361	0.999992677087062
Rsrc2	810.67439289233	-0.203843016627058	0.346326927179847	-0.588585526072025	0.556139345659824	0.999992677087062
Il12rb2	486.645966618518	-0.576918397859538	0.428073359317004	-1.34770918419221	0.17775193697452	0.999992677087062
Pdcd6ip	359.299470681864	0.220146405798247	0.392847429387416	0.56038652497111	0.575215820808916	0.999992677087062
Endov	172.791153973158	0.247990543338255	0.442310957521164	0.560670132903928	0.575022431479584	0.999992677087062
Ppp1r8	334.945815060799	0.118461646492447	0.392407146858247	0.301884528456969	0.762740090356908	0.999992677087062
Rbm20	375.086890704886	0.000786761273740334	0.395951727187186	0.00198701311225344	0.998414593958876	0.999992677087062
Hdac5	122.632195216135	0.3102763037132	0.51593141546268	0.601390600405577	0.547579857783028	0.999992677087062
A930001C03Rik	20.6857184395303	-1.45083688936278	1.00311833776032	-1.44632675403192	0.148085575172914	0.999992677087062
Btf3l4	308.267298647144	0.0391534055405926	0.456052907719948	0.0858527703207537	0.931583456645488	0.999992677087062
Plec	282.062785700942	1.5009248140632	0.518582094700661	2.89428584095171	0.00380022042962858	0.216432917704883
Ctf1	7.22142712331293	-0.812863211897423	1.56764996755742	-0.518523413210641	0.604093128808967	0.999992677087062
Rprd1b	379.217013502024	-0.160601060899164	0.361944930647113	-0.443716840050859	0.657247318699979	0.999992677087062
Srpr	136.751098996737	-0.0109113772589227	0.46322147608813	-0.0235554218061487	0.981207230519834	0.999992677087062
Gm7271	5.49490351130166	3.48300945614413	1.9110346523203	1.82257786477874	0.06836735068245	0.999992677087062
Fbln5	13.6770351000172	1.75944600995294	1.10088554261173	1.59820975192285	0.109996304151938	0.999992677087062
Slc22a27	5.40838842163072	0.206874836871145	1.75265935183841	0.118034823283914	0.906040065746515	0.999992677087062
Thra	191.158710086659	0.543133805226641	0.457380284166715	1.18748845113898	0.235035009303431	0.999992677087062
Cux2	208.16621539253	0.409587484183241	0.42813767855612	0.956672361948056	0.338732652297966	0.999992677087062
Mx1	10.6928521356765	-0.508491160168554	1.42270202648876	-0.35741226954144	0.720783192788251	0.999992677087062
Aamp	73.6232979462543	0.349308845308692	0.66829139151791	0.522689428207801	0.601190396292878	0.999992677087062
Mroh1	254.07325969072	0.213377246447887	0.411007714162633	0.519156305575945	0.603651746415992	0.999992677087062
Triobp	99.6106072723936	1.02076098116105	0.572802636998722	1.78204658154066	0.0747416358272114	0.999992677087062
Nod2	83.2427138377038	0.120457339476615	0.529499171222005	0.227492970760686	0.820040434484741	0.999992677087062
Col6a6	10.3943278481289	1.09991501770501	1.23325642074551	0.891878606267545	0.37245800281283	0.999992677087062
Cep55	1067.20511971544	-0.144484941067655	0.336708543923401	-0.429109815225017	0.667843309673585	0.999992677087062
Zfp119a	164.174655633107	-0.450580455309004	0.496334783596027	-0.907815591815821	0.363975659243645	0.999992677087062
Sh3d21	39.3792053684136	-0.110628154699132	0.678645567811274	-0.163013154356733	0.870508077531453	0.999992677087062
Fam174b	29.092628214228	0.317905642154779	0.835429838812809	0.380529432138239	0.703552453116307	0.999992677087062
Rangap1	849.683520254711	0.170392299625535	0.373940036414688	0.455667441387784	0.648629138165496	0.999992677087062
Brinp3	25.0037489115586	0.319032561580981	0.864407883791102	0.369076413534979	0.712070769066697	0.999992677087062
Syvn1	81.8765807539863	-0.00798972125160848	0.57761827610195	-0.0138321822251315	0.988963867284005	0.999992677087062
Aurkaip1	15.4555943053017	-0.535488010335886	1.05042334387154	-0.50978304457919	0.610203465646948	0.999992677087062
Ndfip1	422.40841738325	-0.148258047901496	0.4038833360522	-0.367081368968228	0.71355832410487	0.999992677087062
Grk6	160.243439481967	-0.103550514162519	0.499335354849928	-0.20737669215039	0.835715683915131	0.999992677087062
Cenpa	368.202197811571	-0.696287620603514	0.368743915726371	-1.8882687711116	0.0589898775055082	0.999992677087062
Rassf5	47.7996844198723	0.0486639944920356	0.639115076739257	0.0761427734428009	0.939305510607324	0.999992677087062
Ppp1r14a	6.53951174712354	-0.684501762560955	1.62712065631596	-0.420682854651213	0.673986682632363	0.999992677087062
Myadm	186.846104520125	0.153824935839671	0.491456120476375	0.312998311406858	0.754281945045991	0.999992677087062
Phgdh	957.679395709763	0.0666486500070401	0.333826055555073	0.199650832815369	0.841753669204526	0.999992677087062
Nckap1	392.478404752335	-0.0552097197873272	0.36773886697913	-0.150132946894788	0.880659726701469	0.999992677087062
Zfp518a	542.428823158678	-0.204958785892365	0.482245908230844	-0.425008864552675	0.670830212637755	0.999992677087062
Utp3	86.9154497882297	-0.267297279178748	0.641762095924691	-0.416505245286588	0.677040329952518	0.999992677087062
Katnal2	1030.11304492944	-0.250350093840114	0.358642134702277	-0.698049865356561	0.485146009734504	0.999992677087062
Rfx4	6.75114790803022	-0.110893487223654	1.61882683128857	-0.0685023778209704	0.945385727296976	0.999992677087062
2810006K23Rik	95.4389449080188	-0.016097347399204	0.544954600146973	-0.0295388779081094	0.976434812372487	0.999992677087062
Hspa12b	25.9970495761193	-0.0855226451057687	0.816752031862482	-0.10471066097105	0.916605402239167	0.999992677087062
Ankle2	378.337407628011	-0.0363772506136201	0.369191547767088	-0.0985321869734935	0.921509714794265	0.999992677087062
Dgke	698.084241610312	0.0524799670898529	0.387151185624228	0.135554194429848	0.892173718656125	0.999992677087062
Fis1	451.972588688094	-0.101581298319149	0.354659061535869	-0.286419576816243	0.774556782360977	0.999992677087062
4930524B15Rik	30.8309183304619	-0.108662476579291	0.74779284164492	-0.145310934429736	0.88446538193046	0.999992677087062
Nkain1	187.564522335014	-0.0707765600230159	0.437318911325194	-0.161841983481903	0.87143029080151	0.999992677087062
Slc12a5	16.5009667259231	0.130656059528029	1.0169896194506	0.128473346265434	0.897774390007043	0.999992677087062
Sfswap	686.61841856889	0.294308314219425	0.338321634417965	0.869906870501323	0.384351300502894	0.999992677087062
Pheta1	8.91151071046614	0.413230418894808	1.39631791195466	0.295942933451551	0.767273662654223	0.999992677087062
Dpy19l1	713.336479296417	-0.243823594630747	0.336154278035031	-0.725332415984716	0.468248123675453	0.999992677087062
Ctps	587.866247498575	0.0921314600087158	0.360788865520913	0.255361151114502	0.79844417322119	0.999992677087062
Maco1	439.036628638985	-0.0624094671829747	0.401069805388582	-0.155607493619492	0.876342417846481	0.999992677087062
Exosc10	270.690463433886	-0.0572750937521893	0.405553681414994	-0.141226911200397	0.887690687070069	0.999992677087062
Zfp637	14.2025100926349	0.533014824310988	1.11186325469094	0.479388829572525	0.631662038691345	0.999992677087062
Syt11	38.1674452881903	0.255583282626339	0.707031262593466	0.361487951309017	0.717734710393388	0.999992677087062
Gm5134	12.7160808459844	0.249222374299589	1.12865551912632	0.2208134989607	0.825237652357815	0.999992677087062
1810024B03Rik	81.0621803287201	0.470859548917215	0.533080169845588	0.883280931372111	0.377084503894332	0.999992677087062
Rere	4108.77600069247	0.16772228455608	0.313571425450798	0.534877450376604	0.592734602133546	0.999992677087062
Selplg	14.132244632601	0.0964901848137943	1.08187749427946	0.0891877179477307	0.928932726135606	0.999992677087062
Selenbp1	2.7579290456611	1.40916242330159	2.2793508696838	0.618229708310365	0.536423929440027	0.999992677087062
Apob	2.46276215130519	-0.0084633338679722	2.34204954935994	-0.00361364424176472	0.997116735326412	0.999992677087062
Ankzf1	85.8485245962866	-0.406284502411177	0.534735990515242	-0.759785220403256	0.447382978742533	0.999992677087062
Slc47a1	24.0175130912576	-0.488698615481177	0.865780537889419	-0.564460153692662	0.572441010609273	0.999992677087062
Wdr77	588.789320573359	-0.329002804954834	0.35093487850773	-0.93750386497302	0.348499436597253	0.999992677087062
Galnt13	92.9699002255345	0.689120333058608	0.703651435266754	0.979349005089946	0.327407564603247	0.999992677087062
Tut4	782.316760875567	-0.145150829905352	0.356603011881085	-0.407037588212391	0.683980381259887	0.999992677087062
Lurap1	19.1909720960971	0.13033088946544	0.924277867257311	0.141008341844409	0.887863352352375	0.999992677087062
Psmd8	76.9621475130867	0.435180313137567	0.56966293817633	0.763925970909598	0.444911359680942	0.999992677087062
Scamp1	113.964282473195	-0.363193027163232	0.510041802445959	-0.712084824070305	0.476412251202211	0.999992677087062
Uhrf1bp1l	470.927394001212	-0.154184172697171	0.37065901430793	-0.415973082389627	0.677429700228287	0.999992677087062
Fam161b	35.2146835032354	-0.444857645542192	0.777856814354913	-0.571901714213455	0.567388562639677	0.999992677087062
Gask1b	10.4737337316263	-0.41167081574962	1.3162735020519	-0.312754769512474	0.754466981297303	0.999992677087062
Cars	1358.60591613933	-0.107582424220317	0.33511171012642	-0.321034511684869	0.748184237468489	0.999992677087062
Nelfcd	134.467618396684	0.0681532640228573	0.482818987655412	0.141156967239031	0.88774594077716	0.999992677087062
Rmnd5a	504.22628245069	-0.442882892203933	0.377758702074243	-1.17239626717293	0.24103799748956	0.999992677087062
Pcsk7	83.3680814630207	-0.307185001103938	0.566714317734934	-0.5420455977391	0.587787094434865	0.999992677087062
Tgfb2	42.9168367340631	0.644134542561777	0.697123234055499	0.923989491520084	0.355491787053362	0.999992677087062
Tsc22d1	2106.83711970303	0.28653782017244	0.323984528509742	0.884418220494824	0.376470490743545	0.999992677087062
H2ac6	34.0064041034852	1.16049237617919	2.00977127832428	0.577425097420436	0.563652324152044	0.999992677087062
Zfp286	35.5658990820234	0.0522633643513084	0.727665213655762	0.0718233651554391	0.94274247813278	0.999992677087062
Eci2	77.7679037817392	-0.0194067787348738	0.537923382182296	-0.0360772172723607	0.971220788482349	0.999992677087062
Uqcc2	57.0493393728806	0.0459108283859958	0.678201316072907	0.0676949856892645	0.946028440996825	0.999992677087062
Snhg18	3.63293189374194	-2.33528765761503	2.14677844273615	-1.08781027940574	0.27667887060959	0.999992677087062
3110009E18Rik	130.728823938591	0.278624750131486	0.526084750943805	0.529619514026264	0.596375761795283	0.999992677087062
Fn1	3675.35739399126	0.296599677188306	0.332648231683962	0.891631606417482	0.37259042335603	0.999992677087062
Kctd17	7.42517184131857	0.422641016668937	1.43526932730189	0.294468089458474	0.768400243938104	0.999992677087062
Whrn	292.163511086169	-0.0224127775347713	0.421402401952969	-0.0531861646514125	0.957583579021605	0.999992677087062
Hrh1	41.8719343476972	-0.314914649400111	0.720576876499024	-0.437031300435489	0.662088648392799	0.999992677087062
Igsf9b	547.01671966838	-0.0682367249182853	0.394756135226577	-0.172857921205252	0.862763107688598	0.999992677087062
Marchf2	84.6471094648925	-0.0944088552864617	0.536229952025796	-0.176060391497713	0.860246497801789	0.999992677087062
Lmf1	405.803882490676	-0.0373185974203749	0.357210907761945	-0.104472166469354	0.916794655329107	0.999992677087062
2310039L15Rik	67.2050469331408	0.263354010385549	0.576773356126268	0.456598779378941	0.647959456707222	0.999992677087062
AA543186	9.67293054678221	1.37012450832914	1.47827809778497	0.926838130377577	0.354010584158608	0.999992677087062
A230072C01Rik	44.7936019915772	-6.31133645808169	1.14375092900832	-5.51810389658339	3.42676829126748e-08	7.06184802339885e-06
Emp3	3.4605968655752	1.39234048980729	2.16357533357083	0.643536866132288	0.519875801241916	0.999992677087062
Emp1	15.5970866192991	0.561183524538785	1.02455937955968	0.547731576846199	0.583876226792843	0.999992677087062
Eif4ebp2	371.436550466212	0.240065019531524	0.372884731307351	0.643804906384462	0.519701951790212	0.999992677087062
Eif3a	1273.24262700955	0.0643402894529759	0.330431070839787	0.194716221115211	0.845615112357752	0.999992677087062
Rfxank	47.7601121172121	-0.00110193576537933	0.653230069784847	-0.00168690300148349	0.998654046777894	0.999992677087062
Capn3	7.70445065346057	-0.955401717827271	1.41520466898265	-0.675097912526024	0.499613559806294	0.999992677087062
Efna4	26.3656207706923	0.0552669220658741	0.827750715471392	0.0667675920212288	0.946766723637233	0.999992677087062
Ikzf1	33.4892313513299	0.306345747271934	0.732704100894977	0.4181029516523	0.67587184700249	0.999992677087062
Hira	1543.92868088367	0.119574570778985	0.329438453756556	0.362964825191131	0.716631160452765	0.999992677087062
Uhmk1	357.865869192839	-0.275417716900076	0.384942528405703	-0.715477497487117	0.474314040639478	0.999992677087062
Nr1h4	5.40875489621966	1.55341366685061	1.69807613301382	0.914808021059422	0.360292423202105	0.999992677087062
Gpn2	75.6570293797734	-0.238130879711709	0.552695450696062	-0.430853699649253	0.666574750888751	0.999992677087062
B4galt7	50.0016852124291	0.214613281055448	0.662841267816248	0.323777790363744	0.746106271934382	0.999992677087062
Spin1	1593.22393497518	0.181349218648151	0.324955871902076	0.558073370352268	0.576794283914593	0.999992677087062
Rnf144b	93.1498192890715	0.753855575855775	0.565463547849242	1.33316387718198	0.182478030763501	0.999992677087062
Bag6	95.0698462299258	0.20447447987396	0.500833044801171	0.40826874743286	0.683076381131623	0.999992677087062
Cdca7l	164.604148092739	0.117520902563186	0.469712272357492	0.250197641150287	0.802434509348326	0.999992677087062
Dhrs7b	382.032156378607	-0.322618024217563	0.375125466348934	-0.860026986057702	0.389774166976392	0.999992677087062
Ankmy2	297.415822231004	-0.26886410387319	0.383509928397325	-0.701061651771999	0.483264540986228	0.999992677087062
Plekhh3	15.1976365477692	0.191065834003896	1.02394854475122	0.18659710488706	0.851976536845345	0.999992677087062
Ambp	3.25173799742858	1.41743255637118	2.38364226072519	0.594649868281804	0.552077538526545	0.999992677087062
Fdft1	547.549423730277	-0.0757419061401334	0.351948672493794	-0.215207250544379	0.82960573825172	0.999992677087062
Cldn3	7.20315945854954	-0.39247494754318	1.58892861761097	-0.247006028586284	0.804903558476161	0.999992677087062
Stk32a	3.06592570521903	-0.0886290407349797	2.25335967285409	-0.0393319547707724	0.968625730097221	0.999992677087062
Rgs13	10.4564208410099	0.479195128565918	1.30826203503927	0.366283753354911	0.714153351453105	0.999992677087062
Cdnf	6.17911301970343	0.585916594280344	1.56366593177744	0.374707015336917	0.707878374300677	0.999992677087062
Dgkd	535.394914387813	-0.181765644414603	0.346055329591516	-0.525250238536017	0.599409244911156	0.999992677087062
Tfap2a	18.3078920855321	1.20343391739551	0.97481694733178	1.23452297448202	0.217008091147376	0.999992677087062
Zkscan17	376.713185319305	-0.168491024373308	0.378389079700964	-0.44528511368897	0.656113724348337	0.999992677087062
Ccdc85a	73.1548001022299	-0.828592291562202	0.565845477360243	-1.46434375587433	0.143100047373982	0.999992677087062
Klk7	2.27731633368458	0.699827780412565	2.5733316302505	0.271953980662974	0.785657404224051	0.999992677087062
Cib1	35.7207421197732	0.00293463061332336	0.720158493423179	0.0040749788277494	0.996748646306109	0.999992677087062
Med24	197.480216110486	0.19602150432437	0.439105188543689	0.446411268731493	0.655300194357327	0.999992677087062
Mthfsl	101.803299991253	-0.280420706287057	0.515531621458918	-0.543944725434079	0.586479510197092	0.999992677087062
Uhrf1	1671.52813289739	0.342480590972881	0.385992687289548	0.887272226263636	0.374932354834206	0.999992677087062
Firre	264.451349691986	-4.77586164982817	0.645321671733415	-7.40074579705282	1.35421751867817e-13	1.41398365183584e-10
Pwwp2a	586.267551482262	-0.249865328697873	0.386379002700291	-0.646684542771828	0.517836129055969	0.999992677087062
Nrf1	1686.83598782225	-0.330418724783913	0.337478832602317	-0.979079849945068	0.327540526973772	0.999992677087062
Etl4	4074.57578222396	0.20096691311686	0.312684113900258	0.642715456855497	0.520408749581925	0.999992677087062
Klf10	348.550266004996	-0.66481271575472	0.37961521528426	-1.75128047819923	0.0798976087106107	0.999992677087062
Gmeb1	461.882980882274	0.00926047403826718	0.37443151557596	0.0247320902569392	0.98026865858039	0.999992677087062
Atp13a2	58.9283872561302	0.427514917149639	0.690563506863543	0.619081247272044	0.535862836486598	0.999992677087062
Magix	4.93152588589072	-5.51346004431931	2.281935203048	-2.4161334804577	0.0156863097675487	0.708008598211375
Mpp2	6.73806835419801	0.639103128619694	1.51257754848847	0.422525859423443	0.672641229736244	0.999992677087062
Pex7	187.713763076469	-0.641586548500633	0.472045910096868	-1.35916133320374	0.174095471030103	0.999992677087062
Slc66a2	80.3077398863267	0.159516951412964	0.537662986888507	0.29668575911483	0.766706430360611	0.999992677087062
Ano7	8.65518316959251	-1.1883516891146	1.34009519867236	-0.886766619484869	0.375204562748999	0.999992677087062
Ank	437.761934017144	-0.0123884596712669	0.375721659552318	-0.032972439454324	0.973696565816051	0.999992677087062
Meaf6	358.507055338504	-0.015581554682842	0.374908430766446	-0.0415609610351726	0.966848694915238	0.999992677087062
Golm1	425.611474208476	-0.680572201151765	0.399973065077996	-1.70154508033947	0.0888406802231679	0.999992677087062
Zfp933	64.7262504706581	-0.480275529658158	0.585366874997423	-0.82046926495503	0.411948643496492	0.999992677087062
Tspyl3	8.9972024734563	-0.238133258697003	1.32615476426964	-0.179566718088255	0.857492735035169	0.999992677087062
Lad1	33.0455040267563	0.346914855098503	0.752798960586985	0.460833334344671	0.644918183990072	0.999992677087062
Ginm1	58.3165631099385	0.179182496637502	0.59069143055807	0.303343653501483	0.76162798171097	0.999992677087062
Plekhs1	9.7176433080392	0.746511550604949	1.27836042276239	0.583960154986513	0.559247119749087	0.999992677087062
Gm5141	80.2604980031461	-0.238427813707981	0.552990355538691	-0.431160889733274	0.666351389346955	0.999992677087062
Ccdc149	11.7705364407836	0.510778496407677	1.1526966567579	0.443116142840479	0.657681729461117	0.999992677087062
Sspn	5.32779439206883	0.602951727268844	1.66161984303989	0.362869840411727	0.716702117222439	0.999992677087062
Bcl2l1	386.942357846174	0.171953038390437	0.372133430590724	0.462073611923225	0.644028532830642	0.999992677087062
Map3k10	62.0264309271255	0.0513610204472607	0.613414662167846	0.0837296915364683	0.933271349596289	0.999992677087062
Clgn	6.28878644410438	-0.175833121757618	1.53879167325087	-0.114267008857769	0.909026134283731	0.999992677087062
Rbm46os	5.19454850601457	1.87818893219491	1.76115000871724	1.0664559650787	0.286217574399632	0.999992677087062
AI987944	163.531017619297	-0.47637859458073	0.440952558063033	-1.08033979136738	0.279990896467206	0.999992677087062
Cgnl1	74.1582371117559	0.0526875018609604	0.688596938069568	0.0765142842613649	0.939009950092282	0.999992677087062
Col17a1	26.200970121965	0.00761552812299063	0.817612434542636	0.00931434968604737	0.992568331650084	0.999992677087062
Pde7a	939.889631071065	-0.148142687269842	0.347819340564925	-0.425918486962887	0.670167243440809	0.999992677087062
Klhl12	328.026724834064	0.0929123904608071	0.373732639083637	0.248606572571828	0.803665123918819	0.999992677087062
Stard6	41.2732932965442	-0.340769148207311	0.744234893977403	-0.457878488317235	0.647039742526779	0.999992677087062
Ogdh	1191.27905811849	-0.255306681013232	0.367958903580953	-0.693845640175039	0.487779017014748	0.999992677087062
Bpifb5	5.20774474580553	1.37442169978051	1.69642335225163	0.81018791562629	0.41783218175051	0.999992677087062
Ptp4a2	964.622396661505	-0.0066186142290611	0.354237062424049	-0.0186841381976517	0.985093081932012	0.999992677087062
Sez6l	21.4177170796589	1.63613484570208	0.948998439856056	1.72406484245669	0.0846961380547593	0.999992677087062
Slc19a2	554.086005388706	-0.719836463691573	0.358721824285984	-2.00667039181228	0.0447847706499779	0.999992677087062
Uros	48.2598618177619	0.25668830274363	0.695554985167609	0.369040993476275	0.712097169614861	0.999992677087062
Urod	22.6623067309577	-0.0607620728753656	0.883979063022883	-0.0687370045480281	0.945198962478549	0.999992677087062
Akap1	665.933116063702	0.507882829027684	0.374004564475545	1.35795890550125	0.174476724251273	0.999992677087062
Ak4	250.441906977107	0.3687961046855	0.429089636237373	0.859484996933093	0.390072993852984	0.999992677087062
Sypl	222.805433941088	-0.297600798753557	0.412067837892564	-0.722213119751289	0.470163458316653	0.999992677087062
Eny2	98.4411934382386	0.0331100126955463	0.492066159350414	0.0672877255758768	0.946352648314157	0.999992677087062
Man1c1	80.9482720256027	0.0233609410108286	0.623081219822427	0.0374926097395236	0.970092232579159	0.999992677087062
Gpatch3	59.2756324315164	0.596959112289988	0.613317535280721	0.973327971157314	0.33039032490994	0.999992677087062
Azi2	275.479571698776	-0.066647006160763	0.39720066885578	-0.167791777271558	0.866747091573329	0.999992677087062
Dmrt1	170.039395645542	1.04560538978791	0.51270249611924	2.03939984240829	0.0414101381373301	0.999992677087062
Gtf2ird2	83.5965423709588	0.209653204392408	0.521890280278248	0.40171892889178	0.687890892188021	0.999992677087062
Noc3l	421.042471769134	-0.0868675853467619	0.355869848879715	-0.244099312207041	0.807153905217552	0.999992677087062
Rcn3	7.75146247409573	-0.789050493149173	1.44093865500432	-0.547594785113741	0.583970170968985	0.999992677087062
Yif1a	13.5943605640857	-0.00232734322219298	1.13300858740238	-0.00205412672778484	0.998361045150546	0.999992677087062
Trabd2b	14.1031964733836	1.62937146309825	1.11982004189575	1.45502973883185	0.14566102868192	0.999992677087062
Arhgef33	23.5797314426322	0.848349398192505	0.888779425543703	0.954510617382412	0.339825237516162	0.999992677087062
C8b	5.45569275606463	-0.0342617067920611	1.6325316600592	-0.0209868559552583	0.983256140796087	0.999992677087062
Bloc1s5	2.98769976865972	1.98051858865799	2.22047426989312	0.891934941787603	0.372427804530579	0.999992677087062
Myl6b	12.549471304012	-0.0778518534216358	1.16574356813363	-0.0667830006098835	0.946754456741428	0.999992677087062
R74862	42.7610076865447	0.170120449419147	0.655170732560791	0.25965819436747	0.795127442803168	0.999992677087062
Nkx6-3	10.744031531432	0.415994220694201	1.20568222371353	0.345028078304854	0.73007326196332	0.999992677087062
Ddx28	4.93332536800851	-2.22644410731781	1.8954435674472	-1.17462959359766	0.24014293829958	0.999992677087062
Hsf2bp	1005.54891321911	-0.0208365463588913	0.338022023188749	-0.0616425703932798	0.950847475111533	0.999992677087062
Zfp661	43.8298211013632	-0.780596899392499	0.656952345974422	-1.18820931864499	0.23475095326822	0.999992677087062
Scaf11	761.086045966779	0.0045487014662271	0.346995889307014	0.0131088050504325	0.989540986388035	0.999992677087062
Mon2	623.385767400407	-0.0238938330379772	0.34536060355216	-0.0691851728084221	0.944842225210753	0.999992677087062
Polr3e	498.958184999483	0.0102098346260401	0.392244964542026	0.0260292305803359	0.979234023713812	0.999992677087062
Erlin1	236.291940271554	0.0302249880781562	0.403085454762776	0.0749840703032666	0.940227386264044	0.999992677087062
Zfand1	449.618627306979	-0.355980736928727	0.360018716633069	-0.988783972838676	0.322768847399543	0.999992677087062
B9d1	76.560952211566	-0.391357987662334	0.554041444542935	-0.706369517149012	0.479958372384675	0.999992677087062
Smim8	9.55858997000051	0.618339700018644	1.33239658532941	0.464080820100398	0.642589842723958	0.999992677087062
Pax6	10.6341510435694	0.129054543906977	1.25156733154388	0.103114343634857	0.917872221132414	0.999992677087062
Fstl4	46.5459675272736	0.364858857613286	0.666926142697828	0.547075357006356	0.5843269616251	0.999992677087062
Kank3	159.078346091669	0.022312654139925	0.503514023174667	0.0443138683591038	0.964654217182367	0.999992677087062
Fgfr3	7.63937823152366	0.316064804062673	1.42059980499844	0.222486869947881	0.823934893412382	0.999992677087062
Gabra1	19.0251842256002	0.227694409622546	1.01585783721297	0.224140033459043	0.822648342634079	0.999992677087062
Gk5	533.794923455855	0.0357768958235434	0.345388001287865	0.103584651725423	0.91749896828291	0.999992677087062
Rpp40	140.681833755807	-0.638579289088625	0.456869979168678	-1.39772652659425	0.162195205303516	0.999992677087062
Slc6a15	71.6922851759826	-1.11097967894418	0.642855712106157	-1.72819445798238	0.0839533670023345	0.999992677087062
Slfn9	8.38575469359663	-0.156584096460722	1.3546293096464	-0.115591841506512	0.907976029096541	0.999992677087062
Ranbp3l	8.10631647032735	1.59930919914119	1.40191485456394	1.1408033761356	0.253951755366875	0.999992677087062
Nol11	319.733979789356	-0.0594202795298918	0.41486921808023	-0.143226532459684	0.886111275969833	0.999992677087062
Cep152	722.347372679748	-0.164612262419908	0.333552058847091	-0.493512955635421	0.621650187902882	0.999992677087062
5830411N06Rik	4.51529373662649	2.55941377635886	2.07796474581562	1.23169258839098	0.218063939480539	0.999992677087062
F8	7.33705940582568	-4.20957498724077	1.75571274232806	-2.39764449260584	0.0165008714873166	0.740506158264622
Fmnl1	12.4682232132282	1.20072728902319	1.13488625166679	1.05801553879052	0.290048358267112	0.999992677087062
Car12	13.5420275298479	-0.121381166836423	1.09083019170285	-0.111274117419632	0.911398979231657	0.999992677087062
Jakmip1	509.623198261898	0.624018080309583	0.418929225099325	1.48955490073922	0.13634130774809	0.999992677087062
Nasp	2618.01311372011	-0.399899925001805	0.358919255824337	-1.11417796206934	0.265202847804746	0.999992677087062
Smad2	764.293712080479	-0.108975812912293	0.33802814032538	-0.322386807226745	0.747159677465928	0.999992677087062
Dcstamp	17.3096859695073	-0.268726478424198	1.02036558406422	-0.263362938363554	0.792270853431228	0.999992677087062
Des	4.61459093916509	0.578702388304308	1.80757769167137	0.320153535292423	0.748851944287604	0.999992677087062
Ddx4	61.4750301413594	-0.072510725882926	0.59855832304955	-0.121142289883292	0.903578333332854	0.999992677087062
S1pr4	14.5209043553452	-0.785377123813796	1.05272307361278	-0.746043421579531	0.455641185373576	0.999992677087062
Asb1	156.254895951115	-0.303293827435419	0.430575247407147	-0.704392157379701	0.481188588684867	0.999992677087062
Rtn2	53.4220508243679	-0.309896559491971	0.646976459301147	-0.47899201746338	0.631944307489883	0.999992677087062
Ccdc115	35.1293877952506	0.0209580741068488	0.709769602391248	0.0295279961782528	0.976443490951077	0.999992677087062
Gm17801	5.01192270632257	1.40071166437759	1.85273112912444	0.756025330582929	0.449634008647961	0.999992677087062
Fam216a	38.6430407899098	-0.335567195337784	0.688032617212914	-0.487719894293822	0.625748258301217	0.999992677087062
Tacr3	6.72733058491252	2.47760830831272	1.77787129479421	1.39358136641691	0.163444058625768	0.999992677087062
Ngly1	197.710501113813	-0.327227994185514	0.509000006524392	-0.64288406678013	0.520299328805047	0.999992677087062
Cand2	197.428791889148	-0.501077006118306	0.450831437581366	-1.1114508979376	0.266374314283162	0.999992677087062
Fastkd3	223.80399340541	-0.305617585520478	0.401737897094522	-0.760738749644452	0.446813125088687	0.999992677087062
Mfsd3	7.14320118675362	-0.171983678450425	1.44879872078749	-0.118707779060533	0.905506873331421	0.999992677087062
Aldh3b1	16.9633709150175	-0.183325751938512	0.983860790102043	-0.186333019653622	0.852183614929402	0.999992677087062
Pole3	3.35091851400844	-1.92280799155093	2.21068850343292	-0.869777894337014	0.38442179420518	0.999992677087062
Slx4ip	718.349514550721	-0.283076323291084	0.388493937543012	-0.728650555221967	0.46621544538964	0.999992677087062
Cyfip1	1116.83011559616	-0.0221309158663275	0.328636565778413	-0.0673416112839052	0.946309751039311	0.999992677087062
Egfl7	54.9566964544307	-0.0334844691178825	0.608752057720434	-0.0550051021482707	0.956134399022212	0.999992677087062
Exosc1	206.824427095461	-0.158458270185392	0.425426002363173	-0.372469640560713	0.709543211852429	0.999992677087062
Col9a1	4.06906521637896	3.1149893877278	2.18332790639728	1.42671624294303	0.153661701810573	0.999992677087062
Gabrb2	108.52622137413	0.174322400076771	0.558589090152103	0.312076270643423	0.754982559870869	0.999992677087062
Vps39	69.1110115449433	-0.282949051662329	0.564407262698011	-0.501320713538944	0.616145429818316	0.999992677087062
Ppcdc	304.282462756495	-0.173674855078084	0.373526029491796	-0.464960515106213	0.641959732879891	0.999992677087062
Ptprf	683.036239028342	0.495439681251305	0.419070121019884	1.18223575578608	0.237112168844115	0.999992677087062
Acin1	815.53049007422	0.24980444386566	0.363060805914093	0.688051256969797	0.491420503860786	0.999992677087062
Htr3b	3.88860044622789	0.895360934652502	1.96413046619502	0.455856140955354	0.64849343018136	0.999992677087062
Trim44	344.235865642601	0.25698441042804	0.453295338708159	0.566924890867876	0.570765212324731	0.999992677087062
Spp2	2.08920990926267	2.59259092782094	2.83987817752508	0.912923289575875	0.361282887722557	0.999992677087062
Pank2	703.563479162131	-0.395301109719332	0.347683389298938	-1.13695713366235	0.255556205984547	0.999992677087062
Mvb12a	58.1486849361418	-0.0634521231686479	0.676509445409106	-0.0937934031804633	0.925273272083835	0.999992677087062
1700028M03Rik	3.87046588413595	1.61074892101304	1.92910407448675	0.834972535860506	0.403733171980336	0.999992677087062
Pex11g	49.8739528219416	-0.485307572453247	0.712071548496014	-0.681543271147792	0.495527796452174	0.999992677087062
Stox2	240.36477382937	-0.366745771938881	0.417109225907049	-0.879255957816212	0.37926250994316	0.999992677087062
Mier3	312.898684828786	0.140599897396694	0.419412103636467	0.335230901010337	0.737450913653585	0.999992677087062
Fcho2	1592.77220321807	-0.248671826530564	0.328482094143731	-0.757033125896218	0.449030016765346	0.999992677087062
Morn4	68.3259370311858	0.216836528160667	0.553716851637855	0.391601822338041	0.695352441207953	0.999992677087062
Myo1a	6.58158524545773	-0.13951385369676	1.5255526555206	-0.0914513525258493	0.927133959246987	0.999992677087062
Tspyl5	5.65711210623625	0.0426053797285387	1.61116717647378	0.026443798229421	0.978903360415968	0.999992677087062
Lrrc9	10.7546575419246	0.71686894036292	1.22446392191013	0.585455338891999	0.55824158828234	0.999992677087062
Nanos3	16.0483389121847	-0.274438050961096	1.01726632542276	-0.269779942678278	0.787329554302069	0.999992677087062
Ffar1	2.62991399570656	1.15268642539547	2.27506857013268	0.50666008072374	0.612393344605305	0.999992677087062
Rtl1	877.201125028742	-0.306740415242473	0.366916128633604	-0.835995998281064	0.403157154307783	0.999992677087062
Mfsd7a	2.2068914625234	-1.20392722063943	2.60699838357619	-0.461805894558294	0.644220523407651	0.999992677087062
Dbhos	20.0760323437857	-0.139963842118268	0.942826657979985	-0.148451299009875	0.881986617765016	0.999992677087062
Ppp4r3a	1328.46882554303	0.12509490074264	0.337392494750632	0.370769660525788	0.710809100632057	0.999992677087062
Cdc45	482.512944805337	-0.158254766978216	0.357401355757602	-0.442792855787453	0.65791557128892	0.999992677087062
Usp19	156.757646539402	0.379951363595846	0.551761521737772	0.688615187226521	0.491065461214152	0.999992677087062
Calb2	10.6951775035105	0.264782865564328	1.23405816948285	0.214562710342325	0.830108269614254	0.999992677087062
Anxa2	40.8193639427331	0.791898856017602	0.689151481377291	1.14909258329528	0.250517806315821	0.999992677087062
Rabl3	139.289743570026	0.206016470083824	0.464095863168537	0.443909300714901	0.657108159943324	0.999992677087062
Rbck1	323.992587860331	-0.188234092781799	0.385676590911419	-0.488062011585848	0.625505917867122	0.999992677087062
Map2k4	904.916311994712	-0.0434426885398986	0.378991931889883	-0.114626948186646	0.90874081892998	0.999992677087062
Mmadhc	371.987369437902	0.0563412385692224	0.400874789408605	0.140545726640332	0.888228826362072	0.999992677087062
Slc6a16	6.97564014259475	-0.674427205719473	1.47117029239377	-0.458429054206973	0.646644221940144	0.999992677087062
Gpr137b-ps	1.59319227561991	-0.965420182513807	2.99569639892635	-0.322269033290494	0.747248890575336	0.999992677087062
Tle4	2616.29717109606	0.0927693397386178	0.338318496269163	0.274207117735624	0.78392545852496	0.999992677087062
Ralgapb	1095.73855254504	-0.234326824338764	0.365402967256637	-0.6412833100345	0.521338630807765	0.999992677087062
Tcp10a	2.76830526752345	2.28027238393635	2.36186542448252	0.965453984083771	0.334317473483496	0.999992677087062
Mfap5	87.8961918001071	-0.936053539313551	0.554795991109279	-1.68720314190081	0.0915642974795097	0.999992677087062
Slc25a14	16.5503022776471	-5.68193525466622	1.60886708644565	-3.53163745006363	0.000412995163274557	0.032021436867357
Ctnnbip1	119.646571006689	-0.224978337789429	0.462694655375461	-0.486235004393701	0.626800555610064	0.999992677087062
Zgpat	79.1767398091737	-0.186561068117912	0.536026131124945	-0.348044726338958	0.72780659406445	0.999992677087062
Slc35c2	99.4009727283706	-0.286144142037353	0.526752681038272	-0.543222943779497	0.586976311232672	0.999992677087062
Psma6	386.613513400811	0.185613477869388	0.382880442291524	0.484781820556044	0.627831119656465	0.999992677087062
Gm3772	4.60180389913163	0.866783972897204	1.79376046455858	0.483221695439982	0.628938332315811	0.999992677087062
Ppwd1	223.546502315851	-0.149579366172426	0.429994110695954	-0.347863755460113	0.727942506211202	0.999992677087062
Lrig3	184.528001371858	-0.176422967591486	0.475667718522895	-0.370895397609359	0.710715443240518	0.999992677087062
Ikbkg	39.15066886294	-8.47836435546948	2.59547302444748	-3.26659698467656	0.00108848516483327	0.0741211071809509
Sidt1	15.5602061590619	1.54125277691289	1.0269351415985	1.5008277684546	0.13340011446539	0.999992677087062
Trappc12	149.627620096347	-0.0950050935602342	0.480125302186812	-0.197875623566426	0.843142376642117	0.999992677087062
Jmy	404.178404599046	-0.368715075129824	0.364998509263582	-1.01018241382339	0.312407903229958	0.999992677087062
Taf4b	503.98592498384	-0.0951621245927218	0.389903571460471	-0.244065793591659	0.80717986429798	0.999992677087062
Slco2b1	12.7799651218568	-1.63656015678714	1.17279700535004	-1.39543343760388	0.162885173927505	0.999992677087062
Trim46	4.57047309724873	2.04430079922268	1.89336758435682	1.07971680518505	0.280268308095761	0.999992677087062
Mta3	614.932475139261	0.0465758338189992	0.380688980833593	0.12234615700463	0.902624878536939	0.999992677087062
Gpm6b	2.03496070694834	-4.25253137433552	3.33828351129	-1.2738676508312	0.202710324657789	0.999992677087062
Zfp82	77.9072958807037	-0.916206961380762	0.556406205893599	-1.6466512265249	0.099629754671506	0.999992677087062
Mfsd6	28.5110124670586	0.667642346366152	0.781564603492945	0.854238208053876	0.392973016908079	0.999992677087062
Mmp16	21.8957069828369	0.514696489491645	0.999923162382989	0.514736040582393	0.606737484954957	0.999992677087062
Med8	119.371377609751	-0.328433136830524	0.469748104726328	-0.699168625750746	0.484446655251738	0.999992677087062
Txnrd3	100.967989422212	-0.532844282768421	0.487656630162709	-1.0926628488382	0.274541857108502	0.999992677087062
Anxa7	536.222746097415	-0.383671018410116	0.349108787861989	-1.09900131921569	0.271767490479509	0.999992677087062
Naga	135.265090439391	-0.211999463491563	0.457506870365372	-0.463379846781879	0.643092121624654	0.999992677087062
Icosl	28.3317851879231	0.763943791809739	0.895718356492561	0.852883929722259	0.39372367432036	0.999992677087062
Fbxo17	306.926430771422	0.334073349676443	0.395187279481491	0.845354511700799	0.397912933927848	0.999992677087062
Fbxo16	29.5726246629854	0.08053021266278	0.831183627533653	0.0968861873539725	0.922816778092992	0.999992677087062
[truncated: 13,663 more rows]
