# Supplementary material for: Transcription elongation can be sufficient, but is not necessary, to advance replication timing
Source: EMBO Rep. 2026 Mar 24;27(8):1964–99. doi: 10.1038/s44319-026-00735-2 (PMC13121604; doi:10.1038/s44319-026-00735-2)
Supplement: Supplementary file 6 — Source data Fig. 5 [file 44319_2026_735_MOESM6_ESM.zip › Fig5/5E/TimeCourse_Rev_129_DESeq.txt]

baseMean	log2FoldChange	lfcSE	stat	pvalue	padj
Zc3h14	820.667589818226	-0.176096233440353	0.330961698499256	-0.532074358570373	0.594674495813269	0.999990585452343
Troap	144.027371109382	0.100351749178894	0.468196588188119	0.21433678012744	0.830284438033782	0.999990585452343
Clca2	3.79933007573769	-1.21760926336729	1.85884345464563	-0.655035936632659	0.512444616862704	0.999990585452343
1810013L24Rik	1390.56978954776	-0.403686229715355	0.333471938337245	-1.21055532207061	0.226065876117366	0.999990585452343
Srsf7	945.748615608266	-0.576781000610313	0.346159021632154	-1.66623131152488	0.0956673517420707	0.999990585452343
Fignl2	5.93641750198628	0.868711690413187	1.5553832653134	0.558519375761797	0.576489777454451	0.999990585452343
Sema6a	80.7814746220478	0.54846896835882	0.501460767322879	1.09374253002264	0.274067915714032	0.999990585452343
Anapc15	40.0464776296182	0.154209172609166	0.639365991984207	0.241190764824063	0.809407268255248	0.999990585452343
Misp3	7.97396717236017	0.822732623316989	1.37603430242317	0.597901245534485	0.549905828755499	0.999990585452343
Nmb	26.5594710846825	0.557445542697349	0.7946552256715	0.701493584499236	0.482995036955466	0.999990585452343
Tcerg1	2116.64351634415	-0.202124621893991	0.344257498626364	-0.587132081945919	0.557115002456045	0.999990585452343
Zfp712	65.8813969757427	-0.560158556244244	0.55561079469436	-1.00818515693595	0.313365582236804	0.999990585452343
Fam129c	53.1890784380899	0.903043796225771	0.62077846409571	1.45469575453336	0.145753508443612	0.999990585452343
Atp5g3	312.95137916676	-0.311939456769775	0.576670829898098	-0.540931568924505	0.588554750617388	0.999990585452343
Vsx1	7.88396551976245	0.477338609265712	1.37944657389648	0.346036315069011	0.729315423187123	0.999990585452343
Fyco1	342.249503985868	-0.0776668240682927	0.382467835056412	-0.203067596669501	0.839082198154942	0.999990585452343
Tlr3	7.55299765341175	-1.33270542400137	1.35040750713348	-0.986891302781863	0.323695928347241	0.999990585452343
Trafd1	32.3871376285587	-0.0456538626389897	0.696265936300612	-0.0655695765924684	0.947720511331894	0.999990585452343
Erfl	7.54356105451526	1.11165864066604	1.35233931173964	0.822026418233753	0.411061861462916	0.999990585452343
Krt80	8.66074491442412	2.09605395169367	1.45796925657154	1.43765305217931	0.150532520062773	0.999990585452343
Armc8	460.983091949772	-0.046158108609134	0.349025975965252	-0.132248347652294	0.894787861021873	0.999990585452343
Ppil4	563.757842972653	-0.14891274106983	0.345761144632921	-0.430680958173956	0.666700366245654	0.999990585452343
C530005A16Rik	44.0978333970321	-0.416221651901895	0.651039501918871	-0.639318583089237	0.522615701812005	0.999990585452343
Katnbl1	655.147732261772	-0.40416492933637	0.369930531511172	-1.09254277468083	0.274594599932508	0.999990585452343
Spag9	684.984303482596	-0.349519187885714	0.337409936357251	-1.03588884091321	0.300254004219441	0.999990585452343
Gm5860	3.03507148158976	0.814101373703781	2.30567247370736	0.353086304749418	0.724023739736711	0.999990585452343
Taz	65.1663428555298	-0.449294330060336	0.538911166097932	-0.833707591018237	0.404445779463	0.999990585452343
Gfpt1	300.990639538373	-0.167623824697926	0.392118828995717	-0.427482212795644	0.66902813794941	0.999990585452343
Abcc5	2495.39678888084	-0.362689492057471	0.387928477336781	-0.93493907574772	0.349819697795655	0.999990585452343
Kcnmb4	33.1162895077482	0.513055358162857	0.734068965806446	0.698919831870587	0.484602132901872	0.999990585452343
Gm4013	7.6237740010071	-0.599289755219467	1.31922069222159	-0.454275587665513	0.649630484586753	0.999990585452343
Hpcal1	382.510587871287	-0.139976745521728	0.393865790542369	-0.355391986008672	0.722295951771518	0.999990585452343
Tbc1d31	770.780766989831	-0.0896530125118762	0.333134915480219	-0.269119231716196	0.7878379314356	0.999990585452343
Cyp3a13	8.4926924014637	-0.151112277503044	1.2952691840077	-0.116664766960244	0.907125711456272	0.999990585452343
Akap7	885.444023808656	0.178178481521583	0.382947565954479	0.465281666113954	0.641729762326697	0.999990585452343
Ablim1	328.012003858841	0.790312238585691	0.495472506163018	1.59506779640699	0.11069707592303	0.999990585452343
Ulk1	1682.16922353361	0.170995027836633	0.324311224103085	0.527255966269859	0.598015848376436	0.999990585452343
Cyp4b1	2.37688339492045	2.40085780544448	2.49132889457001	0.963685609988019	0.335203570997095	0.999990585452343
Golga3	292.532659057605	-0.19880327468658	0.371250265672937	-0.535496652982119	0.592306471410788	0.999990585452343
Mir1193	28.4547570998786	0.996310604462206	0.813258245076793	1.22508515652138	0.220543137227075	0.999990585452343
Wdyhv1	340.672450527036	-0.173646098104366	0.373911763673491	-0.464403944926425	0.642358364256528	0.999990585452343
Traf1	34.6385089049373	0.451133138207289	0.714245596487967	0.631621868479926	0.52763399330417	0.999990585452343
Rxra	232.378731972603	0.146546191987999	0.46664037518871	0.314045247217915	0.753486673554869	0.999990585452343
Dapk3	128.327006966418	-0.240680947745309	0.437984088374127	-0.549519843606096	0.582648750423508	0.999990585452343
Ap3m2	49.1961464253422	1.34648839536487	0.624438995543188	2.15631695806183	0.0310589239912549	0.999990585452343
Sirt2	38.3891291606661	-0.0968025575003889	0.657284532890209	-0.14727648781682	0.882913790098242	0.999990585452343
Inhbc	65.9370968821578	0.316533529746007	0.618067703678123	0.512134071821444	0.608557180192907	0.999990585452343
Slit3	407.50374660405	-0.596937780633632	0.350068430850816	-1.70520312038083	0.0881565482653683	0.999990585452343
Dcakd	513.897914114104	-0.327055553237993	0.385892501620449	-0.847530210783091	0.396699655323056	0.999990585452343
Vps35l	801.639574938685	0.0841868915207011	0.345896687096763	0.243387388955102	0.807705312293056	0.999990585452343
Cyhr1	34.1232842146286	0.447871278285744	0.695833542705828	0.643647152369437	0.519804266555853	0.999990585452343
Taf10	28.6590082561299	0.263502652972951	0.842491035819892	0.312766120670372	0.754458356694971	0.999990585452343
Hagh	52.2631560250288	-0.00734803620890328	0.606830399543539	-0.0121088795393746	0.990338748064274	0.999990585452343
Ogfod3	120.850719187508	-0.1096949312691	0.483693501944503	-0.226786034602726	0.8205901235666	0.999990585452343
Syn1	532.264542619106	0.0303751688500155	0.376631693432377	0.0806495294466482	0.935720675660409	0.999990585452343
Fundc2	171.472037307726	-0.110768849476512	0.435843274088762	-0.254148351166142	0.799380950511988	0.999990585452343
Rab5if	248.435036900243	-0.0848876718810075	0.396743371292544	-0.213961159841066	0.830577345723589	0.999990585452343
H1f5	157.540053299214	0.438586262904686	1.9363944619407	0.226496342312983	0.82081540373482	0.999990585452343
Pop4	103.068680337533	0.0558822293701985	0.468964589378455	0.119160871920548	0.90514790540412	0.999990585452343
Carnmt1	1193.6313093559	-0.231564353442679	0.331221946126591	-0.6991214083205	0.484476160550881	0.999990585452343
Iqcm	95.8109561007348	0.832520614494909	1.45562671502571	0.571932766760331	0.567367524334917	0.999990585452343
Clcc1	281.766362822504	-0.202812768419146	0.390691185161083	-0.519112731799992	0.603682130345179	0.999990585452343
Ilf3	1265.24576554264	0.167561815364399	0.323797418777214	0.517489657567925	0.604814386826726	0.999990585452343
Tpd52l2	739.139986423148	-0.0988292381983761	0.328366016159728	-0.300972796619435	0.763435238449416	0.999990585452343
Arhgap25	9.69573866369255	0.642071520833722	1.22117177525291	0.525783132107476	0.599038895664088	0.999990585452343
Banf1	72.1135123342244	-0.44846195023266	0.600701984932068	-0.746563123615074	0.455327315026324	0.999990585452343
Tbc1d23	655.836756643295	-0.482813969571584	0.332027745778477	-1.45413741987005	0.145908210862728	0.999990585452343
4930473A02Rik	37.5988406697427	-0.084172122356545	0.73479135219977	-0.114552412878236	0.908799900332765	0.999990585452343
Pard3	9585.75149044217	0.0846072121856214	0.358358799083281	0.236096371575235	0.813357889419266	0.999990585452343
Rorc	10.9247743977247	1.09686038812837	1.15449182807826	0.950080686109473	0.34207125611457	0.999990585452343
1700123J17Rik	190.079133199702	-0.439566061617048	0.443420305202052	-0.991307922664372	0.321535245555879	0.999990585452343
Evi5l	67.2671882511193	0.393601610875161	0.567147005129261	0.694002802298944	0.487680451530371	0.999990585452343
Pex5l	32.9826731747312	0.176423844078016	0.796420717703954	0.22152091244768	0.824686855257007	0.999990585452343
Mtmr1	158.71047187562	-0.00307984224739814	0.451314874196378	-0.00682415409614446	0.994555155066415	0.999990585452343
Mtor	674.706246795236	-0.00759388533590185	0.36382736412039	-0.0208722215115987	0.983347585818031	0.999990585452343
Zfp758	43.2356984007167	-0.185138120411049	0.620726275702756	-0.298260485592373	0.765504360426284	0.999990585452343
Plekhh2	202.034093749566	-0.649979158173857	0.39325548084695	-1.65281652724586	0.0983682094246844	0.999990585452343
Adgrl3	364.641121140197	0.136998859504752	0.354823060538226	0.386104723004589	0.699419112107802	0.999990585452343
Golga5	232.200206047572	-0.028671070333013	0.385703944930156	-0.0743343974306638	0.940744307540267	0.999990585452343
Plekhb1	89.0553183982174	-0.0783269735560985	0.498925539094834	-0.156991309160485	0.875251697455863	0.999990585452343
Nufip1	1090.45161824583	-0.137617986525149	0.321246165186157	-0.428387951169477	0.668368695373653	0.999990585452343
Smap1	492.672660880833	0.110050906854506	0.372556229738969	0.295394085697113	0.767692850773361	0.999990585452343
Tepp	2.17492269031476	0.0203813706448664	2.5161703800018	0.00810015522273649	0.993537081882467	0.999990585452343
Acox2	10.4108554086138	0.227858261250696	1.14234022920541	0.199466197044632	0.841898082879376	0.999990585452343
Hars2	158.37077331422	-0.487639953822972	0.413230719900563	-1.18006704327383	0.237973551096002	0.999990585452343
Gpa33	912.019754826996	0.081331799455626	0.360208917267896	0.225790633037376	0.821364262719998	0.999990585452343
Sdhb	298.882658299141	0.188663272121518	0.375161704021174	0.502885209495878	0.615044980487489	0.999990585452343
Gmpr	37.662877583469	-0.398009995460261	0.663594176397325	-0.599779216901918	0.548653385965604	0.999990585452343
Me1	505.807252134901	-0.147156451696363	0.349737414508991	-0.420762679631977	0.673928386175263	0.999990585452343
Klk11	11.6529909923303	1.21714605874045	1.15721041510385	1.05179321137653	0.292894434337397	0.999990585452343
Magt1	1012.10714688812	-0.0280320033736667	0.341892028335237	-0.0819908071860053	0.934654023646083	0.999990585452343
Mcam	81.6003502454215	-0.201326889729178	0.565011595321144	-0.356323465564891	0.721598338080757	0.999990585452343
Pbld1	8.19765386117904	-0.111291014175039	1.25961675803756	-0.0883530752229954	0.929596055924474	0.999990585452343
Tab2	1137.9872686144	0.0583008152001181	0.328280270406807	0.177594636217009	0.859041337259824	0.999990585452343
Mettl27	276.474504308977	0.185674380239625	0.372528122104857	0.498417083764116	0.618190098017917	0.999990585452343
Trmt1	463.963028001341	0.0305940129375267	0.409563666099469	0.0746990406373022	0.940454171002931	0.999990585452343
Vps37c	372.987864520127	-0.0647897639338371	0.357630054666944	-0.181164203311086	0.856238691257755	0.999990585452343
Sec23a	740.121281595968	0.0106914384135289	0.35688661910262	0.0299575210760553	0.976100931222382	0.999990585452343
Rara	310.028724018236	0.0970575130277846	0.453086484303145	0.214214099052327	0.830380101815225	0.999990585452343
Med1	1267.52701221719	-0.528325124573391	0.327510045753094	-1.61315700517989	0.106710401686649	0.999990585452343
Ap5b1	16.5250656861583	-0.80880496866034	1.00819365344097	-0.802231759642493	0.42241890802485	0.999990585452343
Bag5	23.0410606026209	-0.0836711191087518	0.795957746378578	-0.105120051270857	0.916280548839135	0.999990585452343
Pdcd2l	305.185408708478	0.182687493654968	0.371512836126147	0.491739385265645	0.622903591776273	0.999990585452343
Ctcf	1233.85946836131	0.0343067229556569	0.325943433970993	0.105253609614698	0.916174572598201	0.999990585452343
Mnd1	359.105551990692	-0.0909778793685835	0.411365229393896	-0.22116083924407	0.824967200009501	0.999990585452343
Tktl1	6.17915774292282	0.699684109139162	1.48475198125063	0.471246455956776	0.637464747327478	0.999990585452343
Lix1	16.5073071993382	0.602982263432606	1.02403163290461	0.588831676734709	0.555974194110118	0.999990585452343
Ctnnbl1	22.9704716999504	0.381765213395296	0.841467236598015	0.453689932051	0.650052014351486	0.999990585452343
Snph	5.63969287506243	2.0383312652036	1.59485129956834	1.27806978980127	0.201224819785071	0.999990585452343
Ppm1m	46.1698455752898	-0.508979777867288	0.619016362606569	-0.822239618552349	0.410940534450344	0.999990585452343
Prkar1a	542.01275010994	-0.26189862311564	0.361317081034569	-0.724844290133582	0.468547561065381	0.999990585452343
Slc27a3	21.7423995287342	-0.426370163065711	0.815985373615645	-0.522521820674871	0.601307057662329	0.999990585452343
Impdh2	190.532577771517	-0.0314467033591139	0.47858767293214	-0.0657072990753207	0.947610861152505	0.999990585452343
Tiprl	461.497083770291	-0.0878619498245961	0.354013072351875	-0.248188433384361	0.803988615258292	0.999990585452343
Uaca	578.927370312074	0.178655583292766	0.341838705684784	0.522631230231453	0.601230903192509	0.999990585452343
Smim31	39.8759153965552	1.04745466760595	0.672169415793893	1.55831944000131	0.119157542891611	0.999990585452343
Calca	120.58465220915	-0.0857271129673905	0.518343956566438	-0.165386538960067	0.868639748130303	0.999990585452343
Phf3	39.2500216633961	0.0831818022137632	0.659664218183755	0.126097186903341	0.899654994224001	0.999990585452343
9330020H09Rik	32.3912480177004	0.696338942835207	0.749787688912534	0.928714825719735	0.353036895361264	0.999990585452343
Ube2q2	799.107767021137	-0.1347563592183	0.355100734557048	-0.379487694911121	0.70432574019621	0.999990585452343
Rfx3	972.995316290343	-0.591403340211999	0.38022308052262	-1.55541146897003	0.119848104370509	0.999990585452343
Bri3	253.164053511598	0.187415969470175	0.392347076559227	0.477679026217706	0.632878674553813	0.999990585452343
Fbxo27	54.1849232035584	0.229932085956252	0.571188057843683	0.402550583470317	0.687278869332939	0.999990585452343
Eps15l1	2737.89077993267	0.168949187446622	0.316817311098513	0.533270062992509	0.593846647842038	0.999990585452343
Tmprss15	9.13992955548204	1.09405569708061	1.52151963934697	0.719054600931852	0.472107278215062	0.999990585452343
Max	951.910919483465	-0.0186879633896689	0.327556712397853	-0.0570526039685316	0.954503291439273	0.999990585452343
Ttc8	73.7168629030614	-0.429054432693391	0.555500055079136	-0.772375139786922	0.439892273562843	0.999990585452343
Vti1b	262.916722783834	0.135901311341196	0.394053185781792	0.344880630952319	0.730184112532781	0.999990585452343
Cpsf3	372.40055524783	-0.0203609481000386	0.371477390202843	-0.0548107331348501	0.956289249453159	0.999990585452343
Nlgn1	42.0032949666421	1.28452771158304	0.930743026755893	1.38010994942424	0.167552794347246	0.999990585452343
Casq2	99.3781553968777	-0.0168621081209652	0.486843382644079	-0.0346355906685759	0.972370321266606	0.999990585452343
Pidd1	114.907344350583	-0.286583917737648	0.529365776147616	-0.541372205478074	0.588251060948734	0.999990585452343
Asb4	5.86506210522041	2.55387504535704	1.82387662476211	1.40024550492287	0.161439813441291	0.999990585452343
Orc4	1711.69463735827	-0.475856541005623	0.368371809566354	-1.29178327072802	0.196432210433813	0.999990585452343
Mapkbp1	111.526632895352	0.161357173498268	0.474724767913596	0.339896260747946	0.733934652672656	0.999990585452343
Mospd1	160.81955477414	-0.241380750888954	0.474163730035924	-0.50906624779307	0.6107057891168	0.999990585452343
Dclk1	50.0979690399072	-0.513208369493513	0.709334420632301	-0.723506930674588	0.469368497638169	0.999990585452343
Gpcpd1	649.229730745726	-0.146296853246435	0.357480682626381	-0.409244080467801	0.682360548275643	0.999990585452343
Sinhcaf	992.600480564509	0.00306947224175682	0.328138832890583	0.00935418772206192	0.992536546880928	0.999990585452343
Acbd5	333.841986831733	-0.252234615006466	0.366842350081265	-0.687583140143415	0.491715328367556	0.999990585452343
Myo7a	5.84966024005442	-0.23964727360311	1.46513308757671	-0.163566897529752	0.870072105622929	0.999990585452343
4930548K13Rik	4.26415118589415	0.971414588807083	1.97923526117052	0.490802992380295	0.623565793393204	0.999990585452343
Luc7l2	2427.55264010793	-0.0564528239160397	0.363841991093599	-0.155157527987244	0.876697130481857	0.999990585452343
Dnah8	540.829481789775	-0.165239146721136	0.37241003259475	-0.443702189143078	0.657257912531278	0.999990585452343
Evc	89.4657857281285	-0.644000847109362	0.54270420049859	-1.18665167234326	0.23536504497584	0.999990585452343
Shroom2	611.726400587984	-0.0817237232241088	0.390424046320129	-0.209320414545111	0.834198116251714	0.999990585452343
1500009C09Rik	7.51663275282787	0.954529787861067	1.3893941509556	0.687011520240359	0.492075468817997	0.999990585452343
Kmt2e	644.202519384325	0.200068699603924	0.359141325020316	0.557075127994826	0.577476100160258	0.999990585452343
Setd5	1910.56466371243	0.0911177676810539	0.413986277859565	0.220098521506946	0.825794426244971	0.999990585452343
Pcyox1	101.696818613549	-0.348504149349523	0.472666530871793	-0.737315055302809	0.460930778801388	0.999990585452343
Arpp21	19.2978891457398	0.445234868018024	1.08043339980221	0.412089137654882	0.680274090042146	0.999990585452343
Smim4	124.815848204232	0.35099406546466	0.47938762324495	0.732171730026735	0.464063756910615	0.999990585452343
Smc6	937.487349716339	-0.0589080598957429	0.325204123026571	-0.181141799026114	0.856256276370484	0.999990585452343
Nsmf	4.79418300015813	0.575272108401849	1.63466227418576	0.35192107720746	0.72489745176445	0.999990585452343
Hmbs	171.771330496289	0.000126359952102652	0.473606750289117	0.000266803528508651	0.999787121586361	0.999990585452343
Slc35b1	134.646429429834	-0.507163847236862	0.462298261422358	-1.09704900398385	0.272619970947903	0.999990585452343
Synj2	145.914807690844	0.142834282990447	0.4277900979783	0.333888707722478	0.738463541223689	0.999990585452343
Suds3	369.600956002106	-0.124015794048873	0.401510835750961	-0.308872844781191	0.757418254183595	0.999990585452343
Ptk2b	195.64199701909	-0.16044214074507	0.405621294453669	-0.395546641507492	0.692439507044686	0.999990585452343
Gfm2	771.181824048787	-0.145509207320202	0.332504041498387	-0.437616356975641	0.66166441190133	0.999990585452343
Rlim	2027.06264462531	-0.484589212598866	0.439710567270581	-1.10206405910793	0.270433823154424	0.999990585452343
Ddt	128.475870826428	-0.157740272552517	0.621478961893362	-0.253814340025212	0.799638994413038	0.999990585452343
Epha3	27.8428111433474	1.04740223342365	0.905216555477666	1.15707366053524	0.247242266863021	0.999990585452343
Gatad2a	3369.93615691465	0.246432720039823	0.316522552972223	0.778562910370085	0.436237234559065	0.999990585452343
Shc1	236.908358199954	0.207943830859282	0.384115309760582	0.541357830774547	0.588260966948081	0.999990585452343
Anks1b	153.53007169193	0.432340850643625	0.492372696384802	0.878076412071677	0.379902252719082	0.999990585452343
Cdk6	3074.87552013645	-0.198560191393978	0.314662506410851	-0.631025900285432	0.528023589581126	0.999990585452343
Kdm1a	1833.5873671582	-0.111863276604455	0.31891570710248	-0.350761264224936	0.725767459704625	0.999990585452343
Scaf4	1463.83004900723	-0.391427224936598	0.328259345920356	-1.19243284251096	0.233091568953734	0.999990585452343
6030466F02Rik	1.83488155108121	4.20632477924306	3.30647581716388	1.27214744998529	0.203320734708757	0.999990585452343
Plcxd2	89.663881200538	-0.245867657627743	0.520108739301983	-0.472723565379256	0.636410411800099	0.999990585452343
Morc2a	1179.56280235003	-0.413410547555804	0.319833937782187	-1.29257873764899	0.1961567973605	0.999990585452343
Atp6v1c2	18.507992259062	-1.02492819303061	0.884018597537976	-1.15939664152437	0.246294545118648	0.999990585452343
Map1a	22.8358478338452	0.687943793727213	0.925596733574134	0.743243540921715	0.457334246721667	0.999990585452343
Runx2	17.376049718706	1.88887604488327	1.07133474922339	1.7631053657622	0.0778827204218324	0.999990585452343
Gja3	2.91639223305302	-1.73484879601354	2.22460505322965	-0.779845749920826	0.435481673781509	0.999990585452343
Ackr3	29.3932963669538	-0.71832405176772	0.793422147091875	-0.905349131481379	0.365280455460386	0.999990585452343
Socs1	7.43188093327663	0.17590065949326	1.49922786575471	0.117327501383328	0.906600532579073	0.999990585452343
Sort1	135.362346586127	-0.220506641918886	0.435285743923295	-0.506579057543734	0.612450205750117	0.999990585452343
Rangrf	22.8541384371676	0.168782034910491	0.838984041455112	0.201174309129599	0.840562279162925	0.999990585452343
Phyhd1	159.775030979588	0.687860471135958	0.460632763666548	1.49329471412481	0.135360058625417	0.999990585452343
Slc4a9	26.8227387865191	0.570052276928694	0.779292270078712	0.731499976088709	0.464473819124976	0.999990585452343
Specc1	416.116284430211	-0.148783860090658	0.396070623107122	-0.375649824577919	0.707177244408929	0.999990585452343
Gtf2a2	365.195416152525	-0.0405603878215001	0.37586591516676	-0.107911854160824	0.914065613775442	0.999990585452343
Deaf1	875.943776458126	-0.0920435548221172	0.330888717877699	-0.278170725833383	0.780881305746812	0.999990585452343
Mtarc1	4.78835766324121	1.04776507244602	1.69738712533634	0.617281147480368	0.537049299555976	0.999990585452343
Set	1344.3722781488	0.00533827148866154	0.410172528780203	0.0130146977530085	0.989616066742702	0.999990585452343
Glra3	25.4339617915499	1.07937925442958	0.973193316662784	1.10911083743457	0.267382370242082	0.999990585452343
Dnhd1	41.106501416078	0.0429420300324055	0.71436888544313	0.0601118426452296	0.952066557954039	0.999990585452343
Pgpep1l	36.4370175368986	-0.113146666628835	0.749853719736395	-0.150891652132647	0.880061185721482	0.999990585452343
Notch3	79.4251537646459	-0.250353777944738	0.521979636102777	-0.479623649332258	0.631495027008228	0.999990585452343
Gtsf1l	109.080510624515	-0.0836831892865075	0.475142583232637	-0.176122267798369	0.860197887192249	0.999990585452343
Rnf212	6.99483901414724	0.57463874887282	1.38812859813054	0.413966508324023	0.678898634813173	0.999990585452343
Tceal8	113.296913365052	0.343455420148086	0.525039759803624	0.654151259471368	0.513014359661246	0.999990585452343
Gm5087	11.3493551786527	1.0962481637698	1.21171820306106	0.904705533844783	0.365621408635253	0.999990585452343
Slco6b1	16.9841423093421	0.876363975980959	1.10843018996184	0.790635246060135	0.429156872924914	0.999990585452343
Ranbp3	825.764673204388	-0.0187881355037932	0.352975720743857	-0.0532278408956834	0.95755037322559	0.999990585452343
Parp6	128.746592112137	-0.105372773378593	0.450243282304309	-0.234035192794668	0.814957657328285	0.999990585452343
Gng10	10.7673287287419	-0.703565265360476	1.24689258350912	-0.564254912304025	0.572580661507674	0.999990585452343
Mrps18b	99.0795242490498	0.211782331323659	0.481004544579087	0.440291747157989	0.659725817240491	0.999990585452343
D16Ertd472e	262.077683692646	0.138703964371047	0.435927995594909	0.318180905499677	0.750347715922097	0.999990585452343
2310039H08Rik	32.1856487952389	-0.724241679076111	0.808393769633495	-0.895902104001202	0.370305050356472	0.999990585452343
Rps10	950.051075915535	-0.131415447512545	0.419538415027796	-0.313238175111659	0.754099717165691	0.999990585452343
Arih1	2391.44358832179	-0.303146312992667	0.332139864371974	-0.912706800690336	0.361396766235343	0.999990585452343
Dancr	31.8829335862096	-1.10125144636036	1.05423250889243	-1.04460015895101	0.296207806112377	0.999990585452343
9530026P05Rik	69.4699203609848	-0.116411426629184	0.550935458170222	-0.211297757119885	0.832654932976002	0.999990585452343
Itgal	28.9040803857887	-0.414547730106046	0.791869395199576	-0.523505179792391	0.600622747383421	0.999990585452343
Sirt6	132.076971786017	0.618547061454003	0.47632355505187	1.29858591894882	0.194086072914984	0.999990585452343
Rgs12	189.751507776841	0.0471301457910286	0.401893424505242	0.117270258524506	0.906645892641312	0.999990585452343
Hfe	4.25743098936537	-0.1126888445653	1.69626008890785	-0.0664337063061213	0.947032535714742	0.999990585452343
Tdrd7	22.0464390933975	0.164232360966032	0.827618771534167	0.198439627778854	0.84270111537934	0.999990585452343
Ak2	590.489270092715	0.337752801046754	0.400506613221508	0.843313917665458	0.399052901052268	0.999990585452343
Znhit1	47.3340227124239	0.485848594646233	0.684489131865805	0.709797383227823	0.477829792045378	0.999990585452343
Prx	186.880239846854	0.154092170070111	0.415218266628147	0.371111250286369	0.710554671911842	0.999990585452343
Zxdb	8.85671757011998	-1.27436501671605	1.3561893491628	-0.939665996863006	0.347388912005414	0.999990585452343
Alas2	522.055521282503	-0.212494935145306	0.41920310675232	-0.506902100014386	0.612223512124336	0.999990585452343
Fiz1	249.802923798362	0.367559944285514	0.436842478657649	0.841401562904252	0.400123010214206	0.999990585452343
Serpinh1	69.8783877338557	-0.0504652334340585	0.59667969239587	-0.0845767571398711	0.932597877960326	0.999990585452343
Myh3	7.71200517172134	-0.359693905598719	1.32925572585171	-0.270597973439797	0.786700254656924	0.999990585452343
Grm5	61.8040405177212	0.340015985889866	0.624496833719983	0.54446390682955	0.58612227913603	0.999990585452343
Vill	26.0380178893752	0.523440184038498	0.817278950262113	0.64046698360532	0.521869047264182	0.999990585452343
1700123O12Rik	38.4126776155709	0.644217306231416	0.667465510604321	0.965169429725506	0.334459956042983	0.999990585452343
Wnk1	1500.85926115691	0.032647469371271	0.34688559534228	0.09411595583569	0.925017045717545	0.999990585452343
Tex14	847.722194808976	-0.313781492889313	0.376721789531857	-0.832926317533271	0.404886286018755	0.999990585452343
Zbtb37	175.574628307292	-0.298498874333123	0.423522200716044	-0.704801008845473	0.48093408065244	0.999990585452343
Egfem1	40.4044505193964	1.12469262862462	0.944678074114963	1.19055650749416	0.233827734207162	0.999990585452343
Eya1	1373.7065152201	0.43372579715051	0.435553224835719	0.995804352761024	0.319345214975833	0.999990585452343
Adgrg2	37.3532370064857	0.304346069502663	0.671858460340361	0.452991347833118	0.650554971766413	0.999990585452343
Nkain3	101.689216642335	-0.287089522495445	0.639628390294555	-0.448837992264911	0.653548529726206	0.999990585452343
Cd2bp2	346.999328547608	0.22509754921266	0.420106285502189	0.535810953039137	0.592089211524134	0.999990585452343
Sapcd2	48.8427654197873	-0.0202188527432347	0.61924788574335	-0.0326506609206486	0.973953169772147	0.999990585452343
Kcng2	6.1589496377642	1.36843575545818	1.48514621362556	0.921414836400206	0.356833885717052	0.999990585452343
Tecr	1753.36925599782	0.198006930253042	0.315919549327471	0.626763777912949	0.530814090376318	0.999990585452343
Tfg	406.813552268733	-0.163729878206137	0.382192161245261	-0.428396745952797	0.668362293393211	0.999990585452343
Gm12530	14.999745372956	0.76806302271717	0.966655526510459	0.794557111249143	0.426871175007481	0.999990585452343
Trpm3	125.395128378535	0.88745624227096	0.459776168907969	1.93019191137894	0.0535830634069273	0.999990585452343
Trpc4	11.0519038997016	1.42227878359241	1.22753984917106	1.15864163966071	0.246602288478699	0.999990585452343
Mtarc2	402.631979137502	0.620872561405756	0.441686984496344	1.40568453044578	0.159817822560467	0.999990585452343
Itih5	11.8659465998592	0.184522409004008	1.11913129524682	0.164880036674617	0.869038405757569	0.999990585452343
Adcy4	1.94656521761992	-0.22307238128198	2.60902474189644	-0.0855002935387398	0.931863662117205	0.999990585452343
Mical1	137.332074579198	-0.0576193094637245	0.52141783624216	-0.110505060354254	0.912008836867801	0.999990585452343
Zc3hav1l	144.634215428879	-0.3197587555437	0.425347771298419	-0.751758389535233	0.452196369496069	0.999990585452343
Wnk2	125.754338360727	0.0419206300497966	0.438985586143894	0.0954943200254768	0.923922201607193	0.999990585452343
Sec22a	610.032394167655	-0.39544823930245	0.363318825720444	-1.08843310973026	0.276403951098291	0.999990585452343
Ahsa2	113.037552225328	-0.910376301352194	0.515333865413037	-1.7665757336218	0.0772993079095799	0.999990585452343
Tfeb	930.22525916651	0.455035057862205	0.389592489493292	1.16797697628624	0.24281605206845	0.999990585452343
Tgm1	54.8971987258955	0.307607915571214	0.618532780725021	0.497318695398241	0.618964330082987	0.999990585452343
D7Ertd443e	9.07916176535352	0.046191900006508	1.34291307732625	0.0343967906682959	0.972560742634799	0.999990585452343
Tlcd2	8.13159226773185	-0.283204179610492	1.26548630831075	-0.223790789161939	0.822920097398664	0.999990585452343
Cbwd1	512.992616272197	-0.0884123145207129	0.388373828480065	-0.227647457262304	0.819920322889664	0.999990585452343
Lrch2	429.133340935787	-0.39978499665674	0.399973544361922	-0.999528599559046	0.317538691845726	0.999990585452343
Zdhhc6	307.188929170665	-0.603366127570934	0.384938335588497	-1.56743579890141	0.117012861733649	0.999990585452343
Cbx3	756.115675155833	-0.322798638574209	0.359077125824022	-0.898967423317317	0.3686700128578	0.999990585452343
Fndc4	2.82015794725257	-0.746762545636705	2.2570773152903	-0.330853772964644	0.740754941059789	0.999990585452343
Slc25a28	312.375780330567	0.0358992800096011	0.37152328190356	0.0966272687559856	0.923022400483559	0.999990585452343
Gbp4	4.98479314933117	1.08839101114678	1.63457763236607	0.665854585059577	0.5055040512072	0.999990585452343
Cdkl3	129.127812410483	-0.0705115926645732	0.448285903850628	-0.157291567856366	0.875015065418297	0.999990585452343
Etfrf1	131.534773466612	0.173978302940276	0.446589555698552	0.389570917457173	0.696853860857267	0.999990585452343
Gm10549	2.80995839956079	-0.857960515489287	2.14125385927526	-0.400681363292289	0.688654733690105	0.999990585452343
Atn1	28.7877188447738	0.376529218536609	0.726721575354206	0.518120324627885	0.604374320386784	0.999990585452343
Zfp111	450.692079705668	-0.414784631247265	0.348974383590162	-1.18858188667048	0.234604239103608	0.999990585452343
Sema3b	46.1380580224458	0.804048569950521	0.630225728781086	1.27581044890951	0.202022533002483	0.999990585452343
Rbm43	21.434148465289	0.350654379943696	0.832408483936819	0.421252770376991	0.673570514148722	0.999990585452343
Kif18b	555.027551632661	-0.350726307546515	0.386322372150995	-0.907859168480753	0.36395263273523	0.999990585452343
Hsh2d	8.99731024779476	0.161241543252336	1.30424552806884	0.123628212466316	0.901609653524041	0.999990585452343
Sgsm2	150.648680675128	-0.120788855523882	0.476571309190116	-0.253453897023616	0.799917483074086	0.999990585452343
Sem1	832.71656088124	-0.236097866631434	0.365924036743213	-0.645210051607283	0.518791073223314	0.999990585452343
Gjb5	48.3952222395565	0.0851934663965616	0.736842417550668	0.115619655393554	0.907953984627514	0.999990585452343
Rnps1	560.083562021108	-0.0634288283542604	0.346761525724425	-0.1829177219755	0.854862577371754	0.999990585452343
Gpr83	2.13980028331621	-0.036240314996342	2.55700387082532	-0.0141729605534953	0.988691992173318	0.999990585452343
Rab23	348.764346145878	-0.0843548068611519	0.359876301203497	-0.234399449419294	0.814674886041407	0.999990585452343
Ext2	703.737966293517	0.363134456556964	0.354612333044808	1.02403222538535	0.305820054173117	0.999990585452343
Scin	6.66453104691127	-0.4527466261663	1.53828418475352	-0.294319236103207	0.768513974989252	0.999990585452343
Clec11a	8.09589435686286	-0.460349637504028	1.27942126643387	-0.359810837588436	0.71898859804352	0.999990585452343
Map7d2	142.37242542052	-0.754813809863121	0.454770218057881	-1.65976965925032	0.0969607996722712	0.999990585452343
Ola1	822.937385569286	-0.30893589718479	0.343724014156619	-0.898790554226515	0.368764232322119	0.999990585452343
Lrrc46	6.35690300290873	-0.0772826460221502	1.42982958514174	-0.0540502496418055	0.956895129297775	0.999990585452343
Tmigd3	2.71167470110752	1.29717341228547	2.15328742924901	0.602415355546786	0.546897691122399	0.999990585452343
Dpep2	2.95405161603044	0.327665196844066	2.09826288649574	0.156160221368301	0.875906730753122	0.999990585452343
Slc25a51	153.820182362023	0.513907721177946	0.44326160678059	1.15937792336778	0.246302171498003	0.999990585452343
6720489N17Rik	127.638227910178	-0.374781952314201	0.450103194521856	-0.832657836859681	0.405037730069798	0.999990585452343
Zfp703	4.02034787776113	-1.40817743009747	1.79924152691552	-0.782650583055151	0.433832328814566	0.999990585452343
Slc35g2	7.36710225838687	-1.17439452946727	1.36172781203768	-0.862429715458266	0.388451094334517	0.999990585452343
Clasp2	2283.2507116682	-0.137499441387227	0.341354177437392	-0.402805796663923	0.687091096474623	0.999990585452343
Pak6	16.1647249559217	0.979658177001937	0.989578570390934	0.989975133166962	0.322186273599376	0.999990585452343
Smim19	234.984511188919	0.117377851816925	0.498607186412655	0.235411472228123	0.813889382703387	0.999990585452343
Heph	13.1771532071915	0.90048032436674	1.02893988113383	0.875153486493755	0.381490397777441	0.999990585452343
Sh3d19	1153.46009095053	-0.114063561860839	0.345471921841102	-0.33016738741883	0.741273487452256	0.999990585452343
Dab2	19.7351624800662	1.00189644365903	0.932316524057986	1.07463121998331	0.282539868504817	0.999990585452343
Arhgap44	2065.47705745035	-0.146198811146615	0.32128403632309	-0.455045363659446	0.649076603449929	0.999990585452343
Ppp1r32	4.69041805346133	-0.116929840465673	1.65855071569095	-0.0705012149218239	0.943794733590385	0.999990585452343
Tead3	58.1023756783986	0.357272434612913	0.656252777873698	0.544412833985251	0.586157416146733	0.999990585452343
Gps1	96.1904802001618	-0.29915314186338	0.545866620939993	-0.548033403010121	0.58366896716072	0.999990585452343
Cdh16	31.4517695757093	0.267965842498399	0.713297817868332	0.375671754189864	0.707160939177546	0.999990585452343
Shmt2	362.528727892833	-0.039411744317462	0.403000547063485	-0.0977957588510505	0.92209447518796	0.999990585452343
Ncor1	4230.43286416886	-0.347304194163189	0.315188305327392	-1.10189429078734	0.270507630944611	0.999990585452343
Dhrs3	19.3978412885004	-0.507093764707066	0.920993808461095	-0.550594108286545	0.581911948597117	0.999990585452343
Rs1	15.2509798376049	0.182819081105049	0.962677539583078	0.189906872849891	0.849382106722912	0.999990585452343
Rps7	829.828566406926	-0.0655645391428593	0.435465465187645	-0.150561971922635	0.880321261353488	0.999990585452343
Klk5	3.53412013913292	1.1861566985367	1.99058538362767	0.595883355867421	0.551253152987016	0.999990585452343
D030068K23Rik	283.42095117968	0.360961499655774	0.459524565279681	0.785510779899397	0.43215415244818	0.999990585452343
4930547E08Rik	6.32882014818039	1.4094333903977	1.52314746238278	0.925342703320933	0.354787672473782	0.999990585452343
Mpig6b	5.58146206091278	1.28357818841558	1.65740103413094	0.774452387794375	0.438663313794908	0.999990585452343
Lgi1	29.0159470240163	-2.19096819255535	0.898235250722926	-2.43919194976148	0.0147201469806748	0.999990585452343
Cep131	109.770889421858	0.144355800723163	0.503102138055826	0.28693139981676	0.774164847332375	0.999990585452343
Masp1	11.3039488287181	0.54513631110691	1.11471918407797	0.489034654550968	0.624817162637747	0.999990585452343
Mapkapk2	225.959608374246	0.395060555627335	0.385119157193032	1.02581382475689	0.304979348342484	0.999990585452343
Ppp2r5c	3018.24880207196	0.244176314590355	0.334579786648615	0.729799959035767	0.465512469532987	0.999990585452343
Commd4	51.2275200189774	0.207731657212913	0.609008699070561	0.341098013098897	0.7330297969513	0.999990585452343
Utp23	159.261600576159	0.160249656254496	0.430883059080827	0.371909855533298	0.709959966995412	0.999990585452343
Ppcs	36.7712943689152	-0.250168270432239	0.730521773087206	-0.342451491041835	0.732011143995433	0.999990585452343
Mrpl19	178.562853293737	-0.126741644626035	0.407164518457482	-0.311278706470268	0.755588753523802	0.999990585452343
Hormad1	75.4582962018499	0.0271401397390189	0.555079362569169	0.0488941610320397	0.961003642120047	0.999990585452343
Tctn2	69.1731553090889	-0.162734176658961	0.529253715652229	-0.307478571895173	0.758479130723839	0.999990585452343
Tppp3	4.43607110896315	0.297731107415408	1.77362773013885	0.167865613711452	0.866689002487957	0.999990585452343
Ooep	120.580633295602	0.247925537554326	0.452731118572069	0.547622037416586	0.58395145439975	0.999990585452343
U2surp	2290.41395196905	-0.157933411735902	0.338533393890958	-0.466522400997676	0.640841617008771	0.999990585452343
Plekhj1	45.8096518650059	0.284294410255364	0.648824644785051	0.43816832874705	0.66126426541682	0.999990585452343
Cux1	2772.39573640754	-0.0706811066389428	0.32114911373574	-0.220088126094296	0.825802522104237	0.999990585452343
Gm45927	8.08716871795346	-1.02813518461051	1.29009675044242	-0.796944247985993	0.42548341128629	0.999990585452343
Mpv17	360.774834849272	-0.0320669031778141	0.376005218171689	-0.0852831333930369	0.932036300278861	0.999990585452343
Ankrd23	32.3736972355011	-0.293500192600708	0.704603118077815	-0.416546826249348	0.677009909836076	0.999990585452343
Hsf3	15.1555964411442	1.00897195753073	0.989196146172882	1.01999179984107	0.30773234980112	0.999990585452343
Radil	88.1566699705255	-0.672834725137283	0.572875545859756	-1.17448672752738	0.240200125084075	0.999990585452343
Gm10653	8.07105589280038	0.174038718807827	1.27520646783871	0.136478855147902	0.891442739281681	0.999990585452343
Nanog	816.589971899455	-0.370315972028729	0.400771149834085	-0.924008557457381	0.355481860385053	0.999990585452343
Nit1	40.3031493722384	0.244706016319525	0.636890338751815	0.384220016273292	0.700815383963467	0.999990585452343
Rnf25	91.737623780739	0.280121340208809	0.487506884126677	0.574599763264102	0.565562012209817	0.999990585452343
Tmem33	576.164224510885	-0.220623033656868	0.337917361497479	-0.652890495709302	0.513826876645241	0.999990585452343
Osgin1	12.9561389504682	0.0195141299470262	1.04497885998922	0.0186741863344751	0.985101020984859	0.999990585452343
Nfix	125.689287168344	0.988329953111035	0.444410199485066	2.22391374963087	0.0261542477999791	0.999990585452343
Stk35	633.238793689562	-0.351198569429153	0.332671726824844	-1.05569106452519	0.291109380818342	0.999990585452343
Pex26	116.265085177668	0.0333791498846377	0.492007552357402	0.0678427591704742	0.945910805256297	0.999990585452343
Stard7	406.253242306902	-0.272969826574397	0.358882160226972	-0.76061130038272	0.446889268133394	0.999990585452343
Stat5b	179.552321156615	0.207483717700943	0.470730336446414	0.440769803083559	0.659379656691274	0.999990585452343
Ubac1	456.30454746807	-0.266055135004327	0.356432304365996	-0.746439454969078	0.455401992787459	0.999990585452343
Stat5a	53.0445506694582	-0.165994768025387	0.578102698436333	-0.287137161743708	0.774007298711814	0.999990585452343
Eva1c	38.1347893067681	-0.652745000458552	0.759045597454613	-0.859954925827211	0.389813889514179	0.999990585452343
Dab1	1445.22027493762	-0.874097603796573	0.491617942403658	-1.77800183517075	0.0754035534820713	0.999990585452343
Gpx6	2.07725846600412	2.08542884106383	2.71514423734007	0.768072948900443	0.442443846981598	0.999990585452343
Clba1	22.9992179990936	-0.263704387738379	0.809912133404607	-0.325596292316121	0.744729817770865	0.999990585452343
Mical3	1166.5786755635	0.207877726936762	0.350459547429204	0.593157551168598	0.553075717986383	0.999990585452343
Gm10516	1.9728740451647	1.09726694019682	2.62080557936619	0.418675444235807	0.67545334417072	0.999990585452343
Cilk1	426.455782338064	-0.0943739361236464	0.354428357985773	-0.266270838654041	0.790030630018775	0.999990585452343
Slc38a10	993.629205897176	-0.076135751721456	0.35987141446747	-0.211563766002699	0.832447379948068	0.999990585452343
Zfp451	924.845918298632	-0.209675721983812	0.324229985351399	-0.646688250491596	0.517833728923169	0.999990585452343
Bloc1s4	30.3888303781208	-0.43515785994577	0.745620523298954	-0.583618404199015	0.559477075168748	0.999990585452343
Abhd17c	742.145363496947	0.0548434094330566	0.329101776420755	0.166645741112438	0.867648800695134	0.999990585452343
Acad10	81.2713864540638	-0.0752827448265512	0.513888760225001	-0.146496188773596	0.883529698380063	0.999990585452343
Snx10	1322.93976767339	-0.16658857681205	0.325755846198681	-0.511390904433521	0.609077362590232	0.999990585452343
Sh2d4a	470.555913305872	0.642620448142913	0.394782304896504	1.62778432612724	0.103570625149758	0.999990585452343
Metrn	14.6925493581713	-0.314194496244832	0.974127171381559	-0.322539505595788	0.747044014333638	0.999990585452343
Rab43	110.696400648302	0.140811057868173	0.488014735000286	0.288538537403159	0.772934535643859	0.999990585452343
Abcb8	196.376238971478	0.0955644120569067	0.420323234600386	0.227359337267574	0.820144336494957	0.999990585452343
D14Ertd670e	3.84723297667908	-0.605078458786628	1.81883118625638	-0.332674336881167	0.739380123377368	0.999990585452343
Optn	309.212920968977	-0.0446011698902622	0.371673642857156	-0.12000089526769	0.904482438763238	0.999990585452343
Sidt2	129.875349686268	0.173189384682691	0.478430692517807	0.361994720220096	0.717355975926657	0.999990585452343
Pum1	6909.68502615855	-0.0342575688146244	0.30980406578427	-0.110578176977443	0.911950853589332	0.999990585452343
Oxr1	1563.831010435	-0.187048698296207	0.33134491482033	-0.564513562544435	0.572404672667019	0.999990585452343
Gm11545	4.9924117507719	0.596852790100953	1.75462646265907	0.340159460034842	0.7337364459258	0.999990585452343
Zfat	883.234676644531	0.0124006406198036	0.324960008249426	0.038160513001604	0.969559704008361	0.999990585452343
Mecp2	1459.88741317864	-0.0206426776918589	0.366173462383635	-0.0563740407551212	0.955043836536168	0.999990585452343
Efcab12	214.756557703193	-0.481651895649999	0.418606161006397	-1.15060871175911	0.249893247363909	0.999990585452343
Gnb1l	646.026898653843	-0.274351222756268	0.374888204697193	-0.731821431879589	0.464277566059309	0.999990585452343
Ap1b1	672.087765384603	-0.294592031379712	0.331856772994805	-0.887708359004395	0.374697648337303	0.999990585452343
Tbc1d4	301.678080758094	0.167902370064263	0.419129165011961	0.400598154651135	0.688716004512022	0.999990585452343
B4galnt1	7.49851803059425	0.518619362364236	1.49260802265931	0.347458511873892	0.728246881926283	0.999990585452343
Oxtr	2.77159160189637	0.598548934964449	2.24479306834443	0.266638802215248	0.789747277018469	0.999990585452343
Prickle2	619.398169484433	0.285015417354685	0.402863050783377	0.707474703377402	0.479271527610645	0.999990585452343
Gm2381	1904.8569616456	0.0601653320262414	0.369081751538404	0.163013564814464	0.870507754356146	0.999990585452343
Gpr161	90.6198270978359	0.97329139150469	0.501382550612678	1.94121512668391	0.0522321890842228	0.999990585452343
Carmil1	1338.33048302646	-0.089860436015773	0.347601782091921	-0.258515464089335	0.796009115824247	0.999990585452343
Myo1b	1775.26022688544	0.0317464824778351	0.317160235995087	0.100096036245625	0.920268082147464	0.999990585452343
Rngtt	3016.5212621456	-0.273093219228506	0.341921656288422	-0.79870114748784	0.424463721264459	0.999990585452343
Larp4b	2448.68055757968	0.0337921502461814	0.3201711700161	0.10554401336161	0.915944147380513	0.999990585452343
Sh2b3	247.411166764446	0.129931784928513	0.386679390958174	0.336019420653757	0.736856221538158	0.999990585452343
Ap4s1	144.116385059387	-0.226257286613548	0.427889024456525	-0.528775625644815	0.5969611082068	0.999990585452343
Ntng2	11.9393478639778	0.462171698957816	1.09853715050782	0.420715584124005	0.673962779949381	0.999990585452343
Stk26	40.1285085735658	-0.547830499747792	0.638423599534449	-0.858098760990793	0.390837931465669	0.999990585452343
LOC666331	85.3120384802325	-0.513187252205936	0.662771366542047	-0.774305104463771	0.438750385813535	0.999990585452343
Ubap2l	1418.01609146193	-0.319018600419212	0.349983945967706	-0.911523525849523	0.362019595709639	0.999990585452343
Tsen34	168.126123609741	0.14975171706803	0.411645771019021	0.363787818583251	0.71601645966907	0.999990585452343
Nup98	2595.52064088741	-0.142581759842195	0.332312127675004	-0.429059754273059	0.667879739690421	0.999990585452343
Nbr1	812.140070728846	-0.220720328147207	0.329458363932925	-0.669949081007833	0.502890250292018	0.999990585452343
Fen1	141.703100229243	0.148590940650504	0.450474161500081	0.32985452518674	0.741509885722554	0.999990585452343
Xpo6	2532.26895461191	-0.197271176166106	0.322953011735864	-0.610835536432308	0.541308464791056	0.999990585452343
Mybl2	4559.77252858412	0.176980458243625	0.337753478680274	0.523992999080727	0.60028340923021	0.999990585452343
Vamp2	100.390289880693	-0.606029715780493	0.494928527884159	-1.22447925637121	0.220771486905686	0.999990585452343
Vamp1	64.0226536822595	-0.222528137602137	0.549156260742658	-0.405218247537046	0.685317093114481	0.999990585452343
Ahi1	121.158010149269	0.311867747497094	0.460786114788187	0.676816721442338	0.498522247422585	0.999990585452343
Arpc4	293.744658902558	-0.00182064550627772	0.415625824578187	-0.00438049177556631	0.996504884421347	0.999990585452343
Vps8	1384.75948180641	-0.0435217094545251	0.318058783752315	-0.136835426901517	0.891160880394093	0.999990585452343
Mapk10	28.4209904428457	-0.232309233839835	0.791788714028956	-0.293398011014514	0.769217945573889	0.999990585452343
Pccb	322.385515137833	-0.306755886771761	0.361532549618258	-0.848487603939574	0.396166473118975	0.999990585452343
Bpgm	132.195996728487	-0.00853438323544571	0.435810390904927	-0.0195827897029364	0.984376193029261	0.999990585452343
2310057M21Rik	390.632966852615	-0.0191857637528811	0.357017345955539	-0.0537390240844779	0.957143090983556	0.999990585452343
Ubr7	780.915129098772	-0.192522530593587	0.327530404821846	-0.587800484349861	0.556666218900981	0.999990585452343
Lbh	5.22806846916604	-0.5629579363451	1.73902113926822	-0.323721157628937	0.746149151224339	0.999990585452343
Hspa13	134.184988166461	-0.779720645560482	0.462689260924526	-1.68519287437638	0.0919513654009913	0.999990585452343
Tspyl4	29.7754044343116	0.463292538976435	0.743877934310513	0.622807207483378	0.533411221418965	0.999990585452343
Atp12a	9.793358917731	0.66719259614748	1.17760451983955	0.566567625129688	0.571007975857364	0.999990585452343
Cutc	31.3334061376139	0.620420501090759	0.737341883545278	0.841428535305307	0.400107905103181	0.999990585452343
Sprtn	401.63039307979	0.00643107725688348	0.350217944546428	0.0183630717872337	0.985349211916843	0.999990585452343
Prkd2	55.7778826515747	0.0433565557782833	0.631778466367063	0.0686262006168046	0.945287162951003	0.999990585452343
Proz	52.1973662717508	0.361042217900306	0.581977206176632	0.620371750076288	0.535013066821791	0.999990585452343
Ube2d2a	1226.22881262784	-0.0570977854798916	0.340015371950058	-0.1679270709216	0.866640653019944	0.999990585452343
Sult1b1	3.82563890328247	-0.372912771611979	1.92876494671439	-0.193342777328688	0.846690526834431	0.999990585452343
Polr3k	49.7310374907628	0.0101348058388938	0.593356469143753	0.0170804674187152	0.986372421382207	0.999990585452343
Tsc22d4	133.610142115857	0.513408200893337	0.51370286490999	0.999426392109562	0.317588180111251	0.999990585452343
Asb3	677.482092491928	-0.493484412415903	0.377361270069091	-1.30772406062114	0.19096691938766	0.999990585452343
Wdr72	9.55804628801025	0.196947270595389	1.31766785136308	0.1494665521297	0.881185500396251	0.999990585452343
Eefsec	1378.6165800101	-0.173239868775786	0.319922771750261	-0.54150527587646	0.588159362176408	0.999990585452343
Ccdc57	641.874136299847	-0.148780461093911	0.424604467950331	-0.350397775633664	0.726040195502528	0.999990585452343
Arhgap4	147.42472764972	0.380789995744551	0.440842050527859	0.863778750889569	0.387709442957782	0.999990585452343
Mtf2	4286.63604423669	-0.34202779426626	0.309754034601037	-1.10419157156998	0.269510045029926	0.999990585452343
Cxxc5	555.912681818528	0.25246291138939	0.408389381623573	0.618191664008773	0.536449004349739	0.999990585452343
Nmnat3	65.505312814611	1.00725597902917	0.612580914773303	1.64428233844328	0.100117895789687	0.999990585452343
St3gal6	60.9784720481149	-0.292977035157578	0.588736403287821	-0.497637029953366	0.618739898833449	0.999990585452343
Rock1	1578.68091391264	-0.235876285198109	0.35835073349493	-0.658227437956244	0.510391996382238	0.999990585452343
Atpif1	436.100676865194	-0.709910782975219	1.08818986904349	-0.652377680743552	0.514157558947999	0.999990585452343
Hyal1	34.0174486676471	0.553697998720317	0.748605095285344	0.739639634043989	0.459518685821439	0.999990585452343
Kitl	77.1584932965777	-0.999309899227766	0.551999149572025	-1.81034680941547	0.0702420223037015	0.999990585452343
Krba1	237.266132758295	-0.455424527386691	0.381719760165829	-1.19308606708975	0.232835667586748	0.999990585452343
Pik3cd	92.1955125165099	0.31864187970519	0.486473661192274	0.655003353982714	0.512465594630821	0.999990585452343
Nfe2l1	559.97738406463	-0.132601945309703	0.393231270514325	-0.337211089891877	0.735957777874187	0.999990585452343
Lpp	2901.25175465115	0.0030947855860907	0.349384114370854	0.00885783142047992	0.992932565487398	0.999990585452343
Gucy2d	2.92249295543918	0.715951017068001	2.12175320958747	0.337433691078145	0.735789990555712	0.999990585452343
Wac	2788.73484959095	-0.425308148034612	0.359270423973933	-1.18381063303299	0.236488032178908	0.999990585452343
Setdb1	630.598091737698	-0.28950463128357	0.340349587441098	-0.850609614250443	0.394986246966503	0.999990585452343
Chn2	1268.09778650043	-0.106337572674825	0.361706994154994	-0.293988157246576	0.768766952862936	0.999990585452343
Rnpep	131.018553474124	0.0737712361761548	0.497119139144191	0.148397497435232	0.882029074963817	0.999990585452343
Pcdh15	59.9671807801356	1.25139070703992	0.797456556985296	1.56922743449584	0.116594953850019	0.999990585452343
Kcnt1	9.27124582330894	-0.193252145184467	1.20525544479293	-0.16034123390139	0.872612279084874	0.999990585452343
2810459M11Rik	2.33918004167084	1.35316018572084	2.43457423421887	0.555809786656596	0.578340894476961	0.999990585452343
Gm10548	1.81119764005967	0.451656247743965	2.69039260214555	0.167877449329803	0.866679691160073	0.999990585452343
Yars2	351.317319619992	-0.616588481974902	0.36904057768832	-1.67078776495861	0.0947636060605348	0.999990585452343
Nudt12os	4.91286224869487	2.44710685706649	1.74276106866292	1.40415510827538	0.160272666408768	0.999990585452343
Fam49b	2459.72025815797	-0.36474292600321	0.321631521578979	-1.13403973656744	0.256777880186618	0.999990585452343
Cacna1g	2.94203761618299	1.38346361642761	2.18100051314545	0.634325213629761	0.525868605008827	0.999990585452343
Bcar1	336.250400112766	0.706975382321295	0.451501896968096	1.56583036985834	0.11738833433749	0.999990585452343
Crhr2	5.080407960989	1.14037433121015	1.7269807296359	0.660328347410442	0.509043142578027	0.999990585452343
Elavl4	131.900556970412	-0.165825803475997	0.44283946225149	-0.374460312621877	0.708061878254397	0.999990585452343
Gm19466	22.9158450571802	0.696860759410605	0.81017895603186	0.86013189335814	0.389716342194678	0.999990585452343
Gm4262	20.8926377300759	0.213218554266031	0.920488006279002	0.231636428515728	0.816820411042178	0.999990585452343
4930556M19Rik	138.174919266311	0.00407307057002594	0.482593659538964	0.00843995873032618	0.993265967182806	0.999990585452343
1700026F02Rik	6.48264653664763	-0.084659800723706	1.54703265951113	-0.0547239906043478	0.956358356259547	0.999990585452343
Kdm6a	3542.88476658332	-0.194411486268052	0.385547054748556	-0.504248402039649	0.614086831282639	0.999990585452343
Mettl1	90.1014585435976	0.3281615599623	0.502003935272013	0.653703162275976	0.513303065527754	0.999990585452343
Aanat	6.22149145507629	0.698825089590832	1.47414949529006	0.474053067089596	0.635462065398186	0.999990585452343
Dnajc2	758.582085571248	-0.308205628101703	0.385456094905433	-0.799586858724642	0.423950203796445	0.999990585452343
Mid1	55.8317725893215	0.631228241914259	0.734575145829688	0.859310644387918	0.39016915310681	0.999990585452343
Bcl11a	48.5290973380668	-1.49100827174027	0.658126676709518	-2.2655338622573	0.0234799384729015	0.999990585452343
Tpx2	1340.74994835283	0.00169857438589963	0.322328941561894	0.00526969243800735	0.995795413223533	0.999990585452343
1700001G11Rik	5.98792811960715	0.656134207550274	1.52795786869529	0.429419044198215	0.667618297009629	0.999990585452343
Mad2l1bp	24.53061075645	0.163717152580296	0.833172996326056	0.196498390252949	0.844220092499941	0.999990585452343
Tars2	154.319243616009	-0.360777295266824	0.436659750097339	-0.826220633310949	0.408678945737411	0.999990585452343
Mrps34	17.1895075936622	-1.67098996289449	1.01101876712069	-1.65277838279239	0.0983759751455967	0.999990585452343
Pycard	84.443381639328	-0.18955631763662	0.551863424436625	-0.343484110819865	0.731234292289267	0.999990585452343
Ints12	77.2601426503618	0.308520492219782	0.520962370642415	0.592212623417189	0.553708217396453	0.999990585452343
Mybphl	12.9528910145022	1.46938312207953	1.08422730577399	1.35523530375449	0.175342600076939	0.999990585452343
Trnau1ap	228.80744862551	-0.0192574672558376	0.391018274013125	-0.0492495326578809	0.960720437777852	0.999990585452343
Rreb1	1520.90535080515	0.160713383983137	0.322969342967391	0.497611886337346	0.618757624215469	0.999990585452343
Gnpda1	408.743741539881	0.00916095507461357	0.35126401848707	0.0260799700295827	0.979193553229506	0.999990585452343
Ksr1	420.413503320822	-0.222281283163884	0.487020066919301	-0.456410933064726	0.648094505272324	0.999990585452343
Thbs3	8.8112864872534	0.137209372830048	1.25017106926957	0.109752478043037	0.912605680302437	0.999990585452343
Sart1	114.709136432318	-0.134526715774291	0.522585925128983	-0.257425065057172	0.796850655587376	0.999990585452343
Cuta	65.7314232332797	-0.0495933536428551	0.618749857309616	-0.0801508930579666	0.93611724610455	0.999990585452343
Syt17	22.8950174778789	0.96079532440349	0.808563416942693	1.18827454256638	0.234725263944177	0.999990585452343
Amdhd2	285.198139019719	0.359409519508235	0.369357983250619	0.973065523980746	0.33052073741233	0.999990585452343
Dgkk	6.12773506584632	-0.399542709951694	1.54074062532663	-0.259318605211044	0.795389425393269	0.999990585452343
Gprasp1	863.437375940052	0.0473176178669815	0.372871463418466	0.126900614579555	0.899019060210795	0.999990585452343
Zfp7	563.393302465556	-0.0589961589297611	0.369459547031333	-0.159682323555596	0.873131325974131	0.999990585452343
Fam178b	1382.07441536921	0.278533266845734	0.351745260465936	0.791860753082436	0.428441873414007	0.999990585452343
Syce2	351.054616691706	-0.0862139584721564	0.373298589216125	-0.230951739338725	0.817352294888393	0.999990585452343
Vezt	475.273715372285	-0.127426016267993	0.347159592130351	-0.36705313393774	0.7135793846815	0.999990585452343
Stil	826.415557105297	-0.151666903332492	0.349661899148455	-0.433753015990166	0.664467803361173	0.999990585452343
Tbl2	315.08960793346	-0.19462301291541	0.407986294936392	-0.477033212465515	0.633338471676478	0.999990585452343
Rrm2	566.459119021732	-0.435133262254209	0.46108244878515	-0.943721157464764	0.345312159317988	0.999990585452343
St6galnac2	367.575280857468	-0.0728169322527723	0.473918469972354	-0.15364864816731	0.877886776658515	0.999990585452343
St3gal1	53.4488793749553	-0.0198301174884159	0.584468311822494	-0.0339284732590232	0.972934187876958	0.999990585452343
Zfp317	811.635354030573	-0.172442222683857	0.351161721868178	-0.49106212877208	0.623382505924417	0.999990585452343
Pdia6	438.289094444199	-0.116326245092632	0.452818353762505	-0.256893838613358	0.797260727082456	0.999990585452343
Mrpl1	906.246413905924	-0.209133067490768	0.360947577704921	-0.579400113502733	0.562319227548457	0.999990585452343
Dcaf7	528.216325684367	-0.332721391898968	0.361077175838523	-0.921468910701143	0.356805665457939	0.999990585452343
Pdilt	2.33659909541979	0.59875025997577	2.47197707480138	0.242215134630195	0.808613468424255	0.999990585452343
Fendrr	4.62138745481751	2.94146285738418	1.94423218597622	1.51291747899299	0.130300621446835	0.999990585452343
Ccdc163	91.9009788368512	-0.159048905059483	0.492199352077373	-0.323139200383346	0.746589823772393	0.999990585452343
2410004B18Rik	124.701321375069	-0.0618667780404845	0.453457196614381	-0.136433556468828	0.891478547462141	0.999990585452343
Disp3	7.07340217076794	1.80320093024973	1.44862559126289	1.24476672311009	0.213217511502429	0.999990585452343
Ccdc34	48.5772614432771	-0.174807598359944	0.61236129412429	-0.285464806540278	0.775288063445801	0.999990585452343
Rabggtb	1654.95688274306	-0.455759858104323	0.421720279278219	-1.08071601129631	0.279823458612571	0.999990585452343
Pex11b	2.37692736519264	0.589146246190835	2.23555079895869	0.263535163891269	0.79213812425669	0.999990585452343
Dand5	265.193208280817	0.664875502427843	0.444980787300024	1.49416676270914	0.135132037548966	0.999990585452343
Mir22hg	39.7737036977451	-0.600005022088194	0.701125942638441	-0.855773528833188	0.392123059943462	0.999990585452343
AU019990	40.6201700448653	-0.155806182308437	0.636936283592644	-0.244618160908673	0.806752100833885	0.999990585452343
Mrps12	77.7976801649694	0.2487943223698	0.692476865261809	0.359281782324578	0.719384301371074	0.999990585452343
Exoc1	769.316431815677	-0.39168644201985	0.355232985747748	-1.1026184440484	0.270192897158253	0.999990585452343
Gm10649	20.0914008396971	0.396353115850084	1.06928178893387	0.370672277365977	0.710881641124839	0.999990585452343
Nkx6-2	8.28183017685985	0.452048876836734	1.2598622519983	0.358808176147614	0.719738595739466	0.999990585452343
Lrrc75a	626.315227679486	-0.495699624061449	1.08928751450606	-0.455067755262233	0.649060494799456	0.999990585452343
Slc23a2	2318.215402327	-0.0603288115466406	0.316146212340036	-0.190825666074256	0.848662179554774	0.999990585452343
Atg13	746.130470024409	0.0341996315342799	0.336415155500144	0.101659009634794	0.919027339096125	0.999990585452343
Setd2	1489.1586049633	-0.0285597991315226	0.315519580591875	-0.0905167250728084	0.927876603823485	0.999990585452343
Nhsl1	949.740454387891	0.548207000132151	0.422031900520136	1.29897052676944	0.193954044075074	0.999990585452343
Cops7a	220.022447600257	-0.0387063506746869	0.395290613074635	-0.0979187195304806	0.921996835382614	0.999990585452343
Cops6	55.4629971542327	-0.0402881768884481	0.643599585813598	-0.0625982020133191	0.9500864611969	0.999990585452343
Rpl21	2496.08141288785	-0.489482498072026	0.503971773222286	-0.971249828025846	0.331423886358496	0.999990585452343
Derl3	20.8178504977193	-0.0641958078885944	0.881562416652171	-0.0728204908421402	0.941948964911012	0.999990585452343
Kctd18	224.538610534499	-0.160326608560221	0.410948480550582	-0.390137976286998	0.696434522367285	0.999990585452343
D330050G23Rik	5.8867441191614	0.428537618670901	1.50778546086829	0.284216574435012	0.776244414437353	0.999990585452343
Inppl1	110.87291187269	-0.149198481216823	0.521712811873743	-0.285978181522845	0.774894832617225	0.999990585452343
Trp63	13.1858788461009	1.30038658121969	1.04217548148231	1.24776163354958	0.212118362791786	0.999990585452343
Mocs2	104.899360013628	0.055618096408032	0.463031844363942	0.12011721674226	0.904390294147888	0.999990585452343
Rnf34	194.520934174985	0.168775643067705	0.398117426600899	0.423934326383802	0.671613709281515	0.999990585452343
Ttc39a	81.3166240135098	-0.127975303881345	0.514915272552862	-0.248536624767149	0.803719236355564	0.999990585452343
Tmc7	145.017608439003	-0.12724653574719	0.492592046778609	-0.258320321205632	0.796159704296871	0.999990585452343
Nkd2	51.3280447032124	0.234676787448206	0.60152429667177	0.390136838605973	0.696435363586537	0.999990585452343
Matn2	517.548581746945	-0.0271536127082109	0.396408513917657	-0.0684990653703552	0.945388364056619	0.999990585452343
Tmub1	3.29966194405192	-0.978114124875945	1.93967681960592	-0.504266543266041	0.614074084767683	0.999990585452343
Folh1	9.48874030389719	0.518092470039925	1.31009726439191	0.395461073098569	0.692502644435404	0.999990585452343
Stk32b	15.3519000164175	1.89724121844242	1.03061437503217	1.84088371403048	0.0656386014994616	0.999990585452343
Sdf2l1	9.89684847895856	0.0803903247166265	1.16746615163744	0.0688588055455607	0.945102009062519	0.999990585452343
Ulk2	93.8637454030725	-0.30050988541426	0.615267512690293	-0.488421506444022	0.625251311546891	0.999990585452343
Rhbg	11.9874189725038	0.917156334579972	1.18267015684627	0.775496303234437	0.438046449053465	0.999990585452343
Ralgps2	1282.0505606475	-0.256545904520822	0.317291083871838	-0.808550626100943	0.418773674573983	0.999990585452343
Tiam1	1247.79535542426	-0.0919670090295728	0.326387513781913	-0.28177244884136	0.778117997924015	0.999990585452343
Ypel1	181.658614332875	-0.574526539279124	0.448287080653245	-1.2816040525681	0.199981577849451	0.999990585452343
Klhl22	1186.94744827082	-0.248113756112662	0.505014099726623	-0.491300651302552	0.623213819276442	0.999990585452343
Ndrg2	71.063640579884	-0.155480589872108	0.71588328910183	-0.217187064203132	0.828062565362159	0.999990585452343
Man2c1	287.631755619682	-0.128653350228236	0.387760349345282	-0.331785729111969	0.740051060988913	0.999990585452343
Setd6	150.263764052486	0.322691305453009	0.486219045385157	0.663674754240427	0.506898500788101	0.999990585452343
Sis	3.2686348170589	0.960574110655258	2.03239333998867	0.472631990941583	0.636475754692631	0.999990585452343
Porcn	52.836665468587	0.502035204334264	0.593943277087619	0.845257827979764	0.39796690145033	0.999990585452343
Gm12250	9.04841356912983	0.291680508157776	1.21768405787049	0.239537100180052	0.810689131848718	0.999990585452343
Satb2	658.239241643558	0.0409470385592544	0.379712684378853	0.107836899434205	0.914125072031812	0.999990585452343
Mark3	1570.75017364279	-0.0812873384659711	0.327129918160418	-0.248486408467566	0.80375808485017	0.999990585452343
Itgb3	44.9752283788692	-0.67838715970701	0.643945781039535	-1.05348490460156	0.292118809162322	0.999990585452343
Zkscan3	576.44887744173	-0.0470597557982094	0.376940452641382	-0.124846658055514	0.900644948543993	0.999990585452343
Ripk4	43.4223830724773	-0.0627489086116377	0.761052067354873	-0.0824502176700327	0.934288704025435	0.999990585452343
Pde1a	60.5438492911795	0.349169016415786	0.583625227678902	0.598276085159039	0.549655730994749	0.999990585452343
Enpp4	59.6570835354225	-0.330932642463504	0.55361733824292	-0.597764231000827	0.549997260584894	0.999990585452343
Igsf1	6.99193871215475	-0.405631615495191	1.35168125265041	-0.300094134397305	0.764105353211771	0.999990585452343
Fbf1	170.90642777587	-0.402487265288873	0.448509767348132	-0.897387960285964	0.369511934761444	0.999990585452343
Atraid	68.9309507299546	-0.168866186228201	0.545446701374722	-0.309592460276316	0.756870890612206	0.999990585452343
Dock9	1304.47402196017	-0.0995744048254708	0.319352794042644	-0.311800637674003	0.755192039396455	0.999990585452343
Wdr76	970.897835359061	-0.0424033560503055	0.342929320453405	-0.123650424508006	0.901592065822757	0.999990585452343
Crtac1	147.196409446441	-0.206479727577584	0.497548296601181	-0.41499434122893	0.678146045642695	0.999990585452343
Paqr7	33.5719847733096	-0.0630611394096628	0.7297273782203	-0.0864173954435694	0.931134619094974	0.999990585452343
Phf23	95.0520296411338	0.135177888958048	0.56876690205614	0.237668346152647	0.812138336360993	0.999990585452343
Ms4a8a	1.67583006249942	1.31007407601746	2.82174071373005	0.464278687847855	0.642448091143883	0.999990585452343
Tpm1	315.786012395993	0.0719124095350731	0.372636536120647	0.192982712548053	0.846972506985056	0.999990585452343
Gramd4	111.481129563982	0.547984378832799	0.508911405219819	1.07677755540987	0.281579654744387	0.999990585452343
Polk	621.014884396373	-0.334457792452854	0.341077562502849	-0.980591599161732	0.326794178733732	0.999990585452343
Syne1	454.588245958301	-0.114218732726761	0.400325919772257	-0.285314357840581	0.775403313851261	0.999990585452343
Dbi	328.579229114302	-0.19104649788012	0.409626104227238	-0.466392390300736	0.64093465743851	0.999990585452343
Daxx	55.6982182981089	0.394969336491759	0.629403299505106	0.62752981562429	0.530311998320894	0.999990585452343
Cyp1a1	3.26191462053012	-0.445446992249455	1.95149915669283	-0.228258869967613	0.819444997547661	0.999990585452343
Cyp46a1	3.9516173975185	-0.361570887286998	1.75715174078427	-0.20577100935268	0.836969787762728	0.999990585452343
Eif4ebp3	43.5240722785809	0.329112854026169	0.618641616998117	0.531992748278315	0.594731018052666	0.999990585452343
Mprip	681.872277378257	-0.19392289550493	0.344881366137562	-0.562288701406909	0.573919335092074	0.999990585452343
Grin3a	63.6969442503953	0.274340479369023	0.588026938338925	0.46654406708643	0.640826112508435	0.999990585452343
Epc1	1047.48287199811	0.139354670609478	0.321736390805928	0.433133069779281	0.664918099258494	0.999990585452343
Dnm1l	2110.31790325915	-0.322067944174454	0.321128982373594	-1.00292393976377	0.315897560924047	0.999990585452343
Klk1	11.3732548128312	0.302862133098002	1.10868398649875	0.273172641425487	0.784720509417293	0.999990585452343
Rfc1	1762.75001527807	-0.263368195908047	0.330258217695285	-0.797461446216143	0.4251830852481	0.999990585452343
Rbp1	8.75376308779074	-1.47257116998813	1.30098005811692	-1.1318937295008	0.257679115244214	0.999990585452343
Zfp850	450.602537110544	-0.399540359173974	0.352537359545587	-1.13332771224296	0.257076658339476	0.999990585452343
Tnip1	1222.59629715343	0.0200336065226695	0.407829750311131	0.0491224745310659	0.960821692939954	0.999990585452343
Smarcd1	191.461148906097	-0.227247343463976	0.455647814251472	-0.498734628711635	0.617966345843027	0.999990585452343
Kis2	81.5654521630198	0.251646713775485	0.586312007797165	0.429202728971811	0.667775697185356	0.999990585452343
Lpcat1	996.953535480342	-0.012013354503602	0.352711867543015	-0.0340599668145187	0.972829331802971	0.999990585452343
Dnm1	3.69780198661856	1.48323257704028	1.97599239534596	0.750626662599376	0.45287737032639	0.999990585452343
Secisbp2l	343.058383627715	-0.141600019969831	0.360740595895435	-0.392525880316712	0.694669692817681	0.999990585452343
Rragd	360.531940259911	0.172708781249297	0.363505316568643	0.475120372047388	0.634701178782844	0.999990585452343
Lrp8	261.607017351411	-0.0247058117231252	0.399889859605022	-0.06178154091611	0.950736803617252	0.999990585452343
Hsf4	8.00499429935319	0.00750261433005921	1.28637640956706	0.00583236312035936	0.995346473896031	0.999990585452343
Ampd3	193.325831498731	0.931608175191912	0.46614864230524	1.99852169596556	0.0456601301799283	0.999990585452343
Mgst2	4.23722288420676	0.73193788379963	1.73250485031387	0.422473786244829	0.672679230475265	0.999990585452343
Sh3bp1	131.579325811108	0.185537292534722	0.477913817016513	0.38822332799035	0.697850771153627	0.999990585452343
Usf1	263.588025829324	0.227937509579335	0.404795008622025	0.563093676365389	0.573371097304734	0.999990585452343
Wdr44	9.4530423930282	0.345270820784263	1.19146698013932	0.289786310942407	0.771979721022709	0.999990585452343
Adamts10	33.1535891100121	0.252362863821601	0.692240100336321	0.364559729635703	0.715440079946941	0.999990585452343
Col26a1	117.395539761242	1.74526488045611	0.579748636486894	3.01038203562133	0.00260919278135963	0.999990585452343
C2cd6	10.3213852896144	0.501905295841897	1.15205981674961	0.435659059143264	0.663084114112509	0.999990585452343
Itpa	396.135424103893	0.120386600660273	0.368612517011783	0.326593903094249	0.74397505551838	0.999990585452343
Rint1	402.190283036194	-0.397893103118155	0.350905859048807	-1.13390270597566	0.256835361935163	0.999990585452343
Vasp	677.635573443945	0.405172970517997	0.36144438746234	1.12098288027841	0.26229514968024	0.999990585452343
Pla2g4a	19.6931076986821	0.726218947868336	0.862204077531167	0.842281968728087	0.399630141507671	0.999990585452343
Igfbp7	58.018589954859	-0.168988935051241	0.583850446165909	-0.289438735828628	0.772245655973321	0.999990585452343
Rgl2	66.7554307652336	-0.20906439110732	0.571099712390361	-0.366073360871208	0.714310334847927	0.999990585452343
Ptpra	591.951147633375	-0.0497469486322669	0.357465455354564	-0.139165751227412	0.88931917166526	0.999990585452343
Rabggta	188.784753161317	0.395591919888534	0.419298790589598	0.943460674742876	0.345445320897027	0.999990585452343
Ccdc186	445.18078185942	0.00170012988180174	0.345812574621593	0.00491633331628299	0.996077349353146	0.999990585452343
Slc16a11	1.76734959415172	-2.49433564606174	3.10271040109311	-0.803921514938348	0.421442303715217	0.999990585452343
Timm10b	40.805086767938	-0.309794409232369	0.672630406894592	-0.460571520491664	0.645106048131259	0.999990585452343
Arvcf	249.108489207798	0.344120285392084	0.434222419881798	0.792497737647353	0.428070510389447	0.999990585452343
Kcnj15	3.15347534465726	0.164043970812427	2.23351444394595	0.0734465681460337	0.941450761611005	0.999990585452343
Palld	966.335727709325	0.837183616834769	0.355885649274538	2.3523949856965	0.0186529559247965	0.999990585452343
Csde1	1805.2393556206	-0.185066843014267	0.324091219511357	-0.571033190264452	0.567977144644295	0.999990585452343
Dctn6	472.383361399575	0.114656713393355	0.345787851701588	0.331581091785443	0.740205599136667	0.999990585452343
Fgd4	874.814022784592	-0.430812684573823	0.3708382187952	-1.16172676584811	0.245346469851556	0.999990585452343
Tpk1	2426.47167620356	-0.0434229994004492	0.391035362440259	-0.111046221317345	0.911579694047743	0.999990585452343
Mgme1	457.861893899197	-0.137273350607383	0.348665823186565	-0.393710371016004	0.693794883588212	0.999990585452343
St7	859.875693026163	0.0113466722242881	0.378540866655666	0.029974761574711	0.976087181469501	0.999990585452343
Azin2	176.052760506802	-0.104689497845819	0.453793440463609	-0.230698570122267	0.817548984443569	0.999990585452343
Ddit3	206.410505606458	0.115889754938331	0.400584538867881	0.289301617246275	0.77235057482531	0.999990585452343
Ltbp1	323.170930063199	-0.534577936420253	0.420129880282007	-1.27241113167534	0.203227081002066	0.999990585452343
Cc2d2a	376.912934489884	0.346425421286146	0.358608934175492	0.966025629234926	0.334031356605084	0.999990585452343
Dmp1	2.79851990358376	0.945364505651368	2.33633997773326	0.404634819701442	0.685745960032204	0.999990585452343
Gpr135	8.8992826974705	0.365027627475215	1.26398534680209	0.288791027838053	0.772741298466444	0.999990585452343
Ffar4	3.31658168827248	0.247734369074476	2.07099896129453	0.119620711407611	0.904783612201345	0.999990585452343
Aida	419.29434700349	-0.224637302540245	0.370575772638862	-0.606184535326226	0.544392220795402	0.999990585452343
A730020M07Rik	2.26729311130673	1.88130043666288	2.75712089788777	0.682342380453518	0.495022480761575	0.999990585452343
Homer3	227.310769468026	-0.358730387530366	0.416236260291192	-0.8618431928045	0.38877381279495	0.999990585452343
Hint3	71.7455834586915	-0.265343557531189	0.533456537105097	-0.497404266467755	0.61890399753783	0.999990585452343
Etfdh	185.047805974071	-0.139077743594301	0.402713187937771	-0.345351847816297	0.72982987260311	0.999990585452343
Alg6	662.443705843271	-0.16541691603816	0.368095953957929	-0.449385314507058	0.65315372324025	0.999990585452343
Slc44a5	24.4398753612248	1.04365823948644	0.829889127924499	1.25758755521543	0.208540956354519	0.999990585452343
Tspan2	66.8433582722465	0.106326517277712	0.567465005192736	0.187371056020625	0.851369714642557	0.999990585452343
Rufy3	916.130744510473	-0.202633644246707	0.347285502350073	-0.583478558348937	0.559571187113651	0.999990585452343
Als2	857.366668420692	-0.0369470975354587	0.335120435144073	-0.11025020756963	0.912210945047455	0.999990585452343
Nus1	652.592500031881	-0.0603517579391091	0.350852937251432	-0.172014401281353	0.863426207169775	0.999990585452343
Cttnbp2nl	190.471764643728	0.0489441888835047	0.41113112781692	0.119047636075126	0.905237615965789	0.999990585452343
Adamts18	14.0154765098729	0.14995997589558	1.16359844240764	0.128876054169764	0.897455724639549	0.999990585452343
Asb18	22.7609080859442	1.44766743845298	0.885731609023319	1.63443126981694	0.102168326849857	0.999990585452343
Mettl18	3.08679427706745	0.491589663823718	2.01675609667951	0.243752660340581	0.807422386099679	0.999990585452343
Zfp819	346.349105316225	-0.553318108060464	0.385284899957581	-1.4361271571281	0.150966161755326	0.999990585452343
Ubap1	15.1055041981974	-1.04502211807353	1.06154442894738	-0.98443559174416	0.32490138537631	0.999990585452343
1700049E22Rik	3.36104920832306	1.07437959901315	2.06880048279079	0.519324897664288	0.603534193878156	0.999990585452343
Iqch	23.4992019412207	0.458120486526151	0.829852937762483	0.552050207548066	0.580913954935193	0.999990585452343
Slc2a4rg-ps	33.501868324829	-0.0308897561942992	0.691720146066763	-0.0446564356552915	0.964381158342742	0.999990585452343
Retreg1	499.850806437917	0.723918692164227	0.444399818359045	1.62898062118322	0.103317121400727	0.999990585452343
Fhl1	547.725083775393	-0.0843938551348999	0.378844418981431	-0.222766526063134	0.823717221702566	0.999990585452343
Hnrnpf	3055.51667918497	0.192264425320495	0.312172899311358	0.615890827629893	0.537966575699884	0.999990585452343
Sfxn4	121.344903108554	-0.0579748603428956	0.486000273709818	-0.119289768913816	0.90504578884557	0.999990585452343
Sfxn3	41.4041870726223	-0.131468412566741	0.721468181306375	-0.182223438223829	0.855407379880983	0.999990585452343
Camsap2	459.65835928117	-0.367070898396294	0.348243641947679	-1.05406346069469	0.291853863663532	0.999990585452343
Psmc5	260.124656732201	-0.041016440530151	0.43256514353114	-0.0948214185621228	0.924456673970537	0.999990585452343
Fli1	8.27096718475326	1.32570508444043	1.36073148908828	0.974259135671711	0.329927889139766	0.999990585452343
Mlip	24.0329066300682	-0.0857977220648517	1.06206005028566	-0.0807842475967104	0.935613535717538	0.999990585452343
Cldn10	17.5305870671603	-0.226883736416769	0.938026722710699	-0.241873425269935	0.808878242383499	0.999990585452343
Rad18	1436.81798845642	-0.266276574901056	0.354790367820954	-0.750518049676684	0.452942757074532	0.999990585452343
Mrpl53	41.481685567038	-0.341227992382093	0.702195316255861	-0.485944557707301	0.627006475465729	0.999990585452343
Nadsyn1	152.340744837697	-0.0162544522544306	0.430913491383026	-0.0377209174914937	0.969910198117487	0.999990585452343
Lrrc40	680.762456644601	-0.356784200757515	0.3658290919626	-0.975275637165538	0.329423551976549	0.999990585452343
Spag16	103.900466331206	0.187672296672723	0.578329804286053	0.324507392290466	0.745553926577427	0.999990585452343
4933439C10Rik	29.7029818421451	0.511233255203414	0.762797507707893	0.670208344990013	0.502724984889154	0.999990585452343
Pdcd4	50.9646268619587	-0.360445457616341	0.602660887901737	-0.598090011899215	0.549779874429981	0.999990585452343
Pik3c2g	28.4684137989971	1.14745503375642	0.865235858298422	1.32617600478673	0.184781405364707	0.999990585452343
Zeb2	16.1917411981534	0.551340961161261	0.948675737931347	0.581169032912656	0.561126536278261	0.999990585452343
BC031181	68.4321617658405	-0.425903703569676	0.532348934768636	-0.800046127179305	0.423684072351507	0.999990585452343
Cyp39a1	189.466764043013	0.0318632617344782	0.51051638302361	0.0624137888499548	0.95023331445436	0.999990585452343
Rpap3	236.045096000894	-0.107553682317827	0.391580524900585	-0.274665555303428	0.783573196564701	0.999990585452343
Pmfbp1	14.3977826580558	1.2605141533463	1.01299532792439	1.24434350149381	0.213373167105652	0.999990585452343
Armcx3	4.94303848634822	-1.3834238589833	1.64369559827293	-0.84165453776046	0.39998135245274	0.999990585452343
Lama1	1457.8332618446	0.349679599471193	0.349526533379101	1.00043792409867	0.317098624644578	0.999990585452343
Fanca	876.777549065537	0.102478081521556	0.325712404157356	0.314627506393791	0.753044491969777	0.999990585452343
Naa30	340.83286181987	-0.365350436516773	0.409306836711696	-0.892607705876449	0.372067291061803	0.999990585452343
Rap1gap	97.8187045074737	0.655720193400266	0.486220796949154	1.3486058134795	0.177463612397256	0.999990585452343
Chchd6	503.42016007748	-0.127900617756894	0.392290254566685	-0.326035674524136	0.744397364177933	0.999990585452343
Zfp57	66.7204331784514	-0.020131259224047	0.530282780838009	-0.0379632527238269	0.969716980972819	0.999990585452343
Rapgef4	46.0036867591695	1.22491393538046	0.676630099014549	1.81031546950754	0.0702468794521628	0.999990585452343
Zbed4	43.6775581236748	0.0888940435905045	0.634508796901689	0.140098993149622	0.888581776098126	0.999990585452343
Gtf2h3	257.437356880279	-0.0734966089668825	0.374859636881203	-0.196064344452679	0.844559803586627	0.999990585452343
Fcgrt	26.1757613259299	-0.402789268078494	0.811858184714948	-0.496132545882897	0.619800898302496	0.999990585452343
Mapk1	2574.25043337616	-0.284413998921847	0.310815866239619	-0.915056243308321	0.360162104532776	0.999990585452343
Ahcyl1	102.24439377438	-0.399433907991924	0.475270916208575	-0.840434148965747	0.400665008958273	0.999990585452343
Cox7b2	251.44721712451	0.400120386315315	0.431855045127277	0.926515484373678	0.354178153870174	0.999990585452343
Rgs17	16.9571735826826	0.283636151675655	0.931345747533985	0.304544421259953	0.760713155573235	0.999990585452343
Mzf1	32.8248905076751	-0.790724358038806	0.713732829535337	-1.10787163672097	0.267917256496434	0.999990585452343
Cdk2ap1	131.045527113472	-0.114990319945255	0.49377104371166	-0.232881861765073	0.815853143460135	0.999990585452343
Srcin1	284.775380210747	0.261096374852958	0.443804626158734	0.588313774718456	0.556321701447612	0.999990585452343
Nphs1	299.964130483441	-0.537921755591025	0.407797311069639	-1.31909098218444	0.18713869759185	0.999990585452343
Tsnaxip1	45.8828293874316	-0.310650154176535	0.616322708225838	-0.504038144352624	0.614234572510876	0.999990585452343
Phyh	294.958411784259	0.234140320598868	0.377327585863392	0.620522668818697	0.534913734318752	0.999990585452343
Vdac1	1911.92329796699	-0.120902404748246	0.370491129239176	-0.326330093237388	0.74417462222134	0.999990585452343
Grb2	64.7999681558195	-0.153011058689525	0.549484288397298	-0.278463027825269	0.780656942586884	0.999990585452343
Pax7	14.022707052368	1.13321776784911	1.03854369395069	1.09116041477106	0.27520230283017	0.999990585452343
Smarcd3	18.3175220392416	0.637973572178781	0.88851444387532	0.718022736238494	0.472743268026289	0.999990585452343
Khdc3	50.0690584235114	0.780062018670009	0.750404651850113	1.03952183231644	0.298562109741894	0.999990585452343
Rab5a	777.68826330813	0.285983287520924	0.365608152423406	0.782212556326509	0.43408966645443	0.999990585452343
Slc25a23	43.5224584404459	-0.300178188011178	0.618611592789176	-0.485245009162768	0.627502558180029	0.999990585452343
Cd68	14.8370306335865	-1.18249873908749	1.02753907244841	-1.15080659295012	0.249811811855227	0.999990585452343
Sh3kbp1	174.79125076525	0.0819784463470957	0.428174124456853	0.191460533611383	0.848164798141429	0.999990585452343
Pan3	2016.10297811165	-0.333676175301877	0.31698912786089	-1.05264233367748	0.292504947232074	0.999990585452343
4930550C14Rik	38.258000337764	0.609054267429999	0.658317310074312	0.925168240466362	0.35487840098501	0.999990585452343
Cobll1	80.1137995529335	-0.680934711872859	0.506436212644378	-1.34456165430456	0.178766833520004	0.999990585452343
Dguok	281.948271043344	0.0240128409050626	0.398648839433224	0.0602355720869591	0.951968014710809	0.999990585452343
Rpl3	2648.7341360734	-0.299592840123452	0.510477511760551	-0.586887440134644	0.557279305665987	0.999990585452343
Cntn6	20.4739191657368	1.23828042574179	0.96821687626994	1.27892877731307	0.200922137757164	0.999990585452343
Ap1ar	568.129142068126	-0.204607390400514	0.369145825171389	-0.55427252984784	0.579392347217733	0.999990585452343
Barhl1	38.3432069691734	0.280239693627782	0.711126099075879	0.394078763234761	0.693522889492259	0.999990585452343
Fmn2	1209.41729666242	0.326557066562856	0.351450121012881	0.929170448488443	0.352800759661165	0.999990585452343
Srfbp1	1157.50790332376	0.0171492529836413	0.330554989016568	0.0518801819771711	0.958624165498003	0.999990585452343
Ccdc30	135.653574356936	-1.00327172787964	0.493183486569175	-2.03427680610088	0.041923694344402	0.999990585452343
Myl12a	254.86861224116	-0.221724990827429	0.383053160201714	-0.578836082988246	0.56269978155632	0.999990585452343
Stard3nl	563.182834877129	-0.00624705284470051	0.342489054177189	-0.0182401532793762	0.985447270272787	0.999990585452343
Xaf1	20.4383567109845	-0.101641814125661	0.85631017140692	-0.11869742707676	0.905515075033175	0.999990585452343
Kansl2	1401.43221436499	-0.136004173107414	0.329792229287438	-0.412393504241353	0.680051023517835	0.999990585452343
Otub1	206.333264044654	0.0180205745222185	0.432976266598566	0.0416202362863604	0.966801440994557	0.999990585452343
C2cd5	42.55058201236	-0.135063559930579	0.625906406370804	-0.215788748215118	0.829152419326753	0.999990585452343
Capza1	905.991239273676	-0.119605712375561	0.336247099647714	-0.355707789006573	0.722059411286501	0.999990585452343
Asap1	2259.44481893249	-0.196978784976683	0.319105792444784	-0.617283639596629	0.53704765606582	0.999990585452343
Alyref	86.9541814856667	-0.0807149584488632	0.507194910141653	-0.15913992201996	0.873558635762632	0.999990585452343
Prkacb	881.120173011609	-0.290249377079127	0.352350768001387	-0.823751225874961	0.41008092625392	0.999990585452343
Scyl2	507.360479565195	-0.00497308869551554	0.347051281106525	-0.014329550029781	0.988567064534872	0.999990585452343
Gm12505	9.12467116496872	2.1259733898235	1.29227667438909	1.64513794294749	0.099941367487209	0.999990585452343
Rgs19	21.3570399801104	-0.762163799683675	0.850062830740981	-0.896597018621923	0.3699339895324	0.999990585452343
Ctbp1	76.1173169526231	-0.0508168168702289	0.525997524351503	-0.0966103727063745	0.923035818802961	0.999990585452343
Txndc16	189.408860968676	-0.299485141173657	0.438546239672894	-0.68290436465044	0.494667275779869	0.999990585452343
Mfap2	10.1017974261011	0.545206182717613	1.15116413013303	0.473612900581438	0.635775974316814	0.999990585452343
Ncor2	1306.36629785978	0.577547060211646	0.414029254564273	1.39494263713191	0.163033138297502	0.999990585452343
Avpr1b	2.34799362112462	0.201204802670953	2.25960811478612	0.0890441140454116	0.929046851399864	0.999990585452343
Gm20556	2.27606272048832	2.41528249761809	2.77801117922986	0.869428645815483	0.384612720504723	0.999990585452343
Ncan	5.24413377874684	0.610511044267827	1.5590891676321	0.391581865195724	0.695367189446447	0.999990585452343
A830082K12Rik	5.26171696738221	0.279736440476412	1.56440978394135	0.178812765905649	0.858084721096947	0.999990585452343
Ablim2	956.160804686766	1.43246695769121	0.458333559068471	3.12538091385364	0.00177574952818051	0.999990585452343
Fgf1	25.788113858856	-0.101781278240608	0.776584375180383	-0.131062742817825	0.895725673798585	0.999990585452343
Armt1	489.234230181354	0.00427546004887161	0.345173827712948	0.0123863969559916	0.990117337809818	0.999990585452343
Ncbp3	25.0510185268926	0.173835403896824	0.777481907591658	0.223587715931937	0.823078122969046	0.999990585452343
Slc15a3	4.63193109118268	-0.0215327373717567	1.66661147498981	-0.01292007027126	0.989691562201726	0.999990585452343
Ccnc	442.403831316804	-0.354320374340363	0.359337414469939	-0.986038080290145	0.324114426593996	0.999990585452343
Atp2a3	76.3251494873622	0.87755699324065	0.56799873683795	1.54499814229519	0.122346712713705	0.999990585452343
2810004N23Rik	1161.1550482122	0.197621704616268	0.322851797854026	0.612112758639863	0.540463156724583	0.999990585452343
Rwdd1	385.519896749117	-0.295634105584859	0.352445687516752	-0.838807555478481	0.401577310204079	0.999990585452343
Grtp1	1115.85240227566	0.552639639376697	0.325238303603855	1.69918374697287	0.0892845677628992	0.999990585452343
Podxl	116.06513988427	0.218408091581563	0.494336517556458	0.441820670382941	0.658618979582728	0.999990585452343
A330076C08Rik	26.6198989143417	1.10380901299562	0.886660582752293	1.24490592507143	0.21316633268375	0.999990585452343
Zfp617	128.34700128846	0.339799453897976	0.442283281443704	0.76828464505554	0.442318095029756	0.999990585452343
C1ql1	22.8960760718395	-1.06098965680985	0.843631751507897	-1.25764547732284	0.208519998612437	0.999990585452343
Bpnt1	11.5721030375876	0.145607096751721	1.0834241501285	0.134395284371731	0.893090010333985	0.999990585452343
Ube3a	967.704337814196	-0.309932599115754	0.416579592314309	-0.74399371652827	0.45688027649059	0.999990585452343
Ubb	472.895832554182	-0.0449961887296261	0.518400094557049	-0.0867981877358132	0.93083192816606	0.999990585452343
Tyr	3.73288042334493	3.12661416771546	2.10001434603539	1.4888537183654	0.136525893096602	0.999990585452343
Med21	113.029280375921	-0.345517075325117	0.473947198129756	-0.729020187667661	0.465989313758762	0.999990585452343
Ftsj3	582.965966506775	-0.474405608775689	0.425197062231567	-1.11573115365817	0.26453723107688	0.999990585452343
Gdpd3	19.6742300276531	-0.315394027676026	0.889010831624251	-0.354769611861523	0.722762195668369	0.999990585452343
Tjap1	859.194441981544	0.0804146636725284	0.34117693241073	0.235697833098869	0.813667151466317	0.999990585452343
Stau2	630.271155895864	-0.27094434542337	0.404804327411007	-0.669321761346376	0.503290248104086	0.999990585452343
Paqr5	32.9824513730786	1.27875117935282	0.722138493864023	1.77078384578348	0.0765966532542936	0.999990585452343
Clasp1	1622.94697593822	-0.026158283642351	0.316388290764074	-0.0826777867764293	0.934107747973531	0.999990585452343
Rbm10	567.655484575373	0.0870211783368797	0.350895472703279	0.247997438286888	0.804136388855448	0.999990585452343
Slc41a3	59.0167848240342	0.560342721166472	0.574324399393772	0.975655434033347	0.329235244019345	0.999990585452343
Flot2	318.476248062193	0.243498911496536	0.367046982505917	0.663399845529612	0.507074504811202	0.999990585452343
Ccnyl1	503.480788165877	-0.118994832525164	0.372221965663884	-0.319687830117518	0.749204986199215	0.999990585452343
Ecm1	34.0064614382281	0.514989705137413	0.785014142245024	0.65602602223779	0.51180738116401	0.999990585452343
Cd82	10.616423829899	0.455964131474635	1.2129223707654	0.375921940648934	0.706974928610162	0.999990585452343
Anks1	1015.78940848052	0.277133299347639	0.347881331952459	0.796631707117621	0.4256649571555	0.999990585452343
Syt6	3.7381742266636	0.464788836473653	1.8216717574203	0.255144119449845	0.798611789104815	0.999990585452343
Dnmt3a	282.823909831658	0.246010732628921	0.403481430321979	0.609720086578964	0.542047246263166	0.999990585452343
Mpv17l	383.054246166397	-0.248037284837893	0.376827816520671	-0.658224456803833	0.510393911708326	0.999990585452343
Pde4dip	512.570485193776	-0.176304768619976	0.373008037946396	-0.472656754504879	0.63645808438587	0.999990585452343
Pomgnt2	107.584193770689	-0.036259329290069	0.481114000250471	-0.075365358877921	0.939924020407431	0.999990585452343
Ankrd10	4082.96049489343	-0.0320375226464364	0.314910630400897	-0.101735284723958	0.918966794277662	0.999990585452343
4930504C09Rik	4.32210661457457	-0.492578314982227	2.21110068339566	-0.22277516292282	0.823710499376219	0.999990585452343
Nsg1	17.6499333054119	-0.8846571851853	0.901721707173569	-0.981075622498034	0.326555450816462	0.999990585452343
Prkar1b	115.092147960728	0.629058153265898	0.469591339224439	1.33958636099386	0.180379860423973	0.999990585452343
Tmem159	52.6511632728162	0.0984509082875298	0.660769585559004	0.148994309724836	0.881558123029678	0.999990585452343
Thumpd1	213.811218327832	-0.436411063153344	0.426139885257895	-1.02410283160712	0.305786707108078	0.999990585452343
Brdt	12.0259616512569	-0.661050904249288	1.08419100921414	-0.609718120360028	0.542048548967463	0.999990585452343
Adgrv1	380.289197783667	-0.0479953046402028	0.379875899893505	-0.126344694816538	0.899459078353314	0.999990585452343
Ctu1	65.5542140642966	-0.0824709749756442	0.633147760140476	-0.130255495111199	0.896364289767849	0.999990585452343
Ube2m	83.5689759121322	-0.0486519628003364	0.538249002996249	-0.0903893226545847	0.927977841248028	0.999990585452343
Ccdc136	45.3072619297807	-2.15197855467954	0.7312885643935	-2.94272146380998	0.00325340990678359	0.999990585452343
Mrps35	571.029530202375	0.0304935268655751	0.343136150905179	0.088867135640283	0.929187502142461	0.999990585452343
Eva1a	101.384190366681	0.784043145955443	0.52145911902469	1.50355630451314	0.132695649160714	0.999990585452343
Tmem141	2.48331722841268	1.05409327978416	2.36015383960421	0.44662058129267	0.655149032819327	0.999990585452343
Rsph6a	8.05409217830763	0.117131712390319	1.28544576487239	0.091121473648441	0.927396070118295	0.999990585452343
Thy1	23.0271689430054	-0.176409342160364	0.929613796186435	-0.189766269480993	0.849492288621615	0.999990585452343
Thrb	110.770298077186	0.689532566413052	0.516960249177818	1.33382125126583	0.182262444593546	0.999990585452343
Thpo	35.2297369932474	0.506740980501042	0.68509297004786	0.739667465082355	0.459501794214859	0.999990585452343
Adam17	543.691210372723	-0.106087395214284	0.343418028890739	-0.308916207914165	0.757385267289217	0.999990585452343
Prap1	15.2263323637674	0.725051800913046	1.03560936280846	0.700120940338724	0.483851779450343	0.999990585452343
Patl2	120.975742147715	-0.337262254360686	0.452882420732786	-0.744701580191563	0.456452143686914	0.999990585452343
Tmem86a	9.02039941760562	-0.977884613483875	1.32408333378174	-0.738537060723299	0.460188154875024	0.999990585452343
Plce1	706.402376265755	0.391730937685823	0.338245455539512	1.15812624019146	0.246812523119358	0.999990585452343
Aknad1	2.98592963236313	2.01868992398201	2.22310343455541	0.908050382453626	0.363851603413611	0.999990585452343
Pde2a	39.7920619819159	0.696567748801497	0.683979050424378	1.01840509350295	0.308485482602901	0.999990585452343
Rhbdf2	229.458347509225	0.201837445022906	0.504771098942651	0.39985935297345	0.689260111893453	0.999990585452343
Rps27l	263.212739004469	-0.510635031136084	0.528912829461234	-0.965442701883845	0.334323121981398	0.999990585452343
Ppa1	490.910835175434	0.282047589456298	0.400168284989067	0.704822446046677	0.480920738122828	0.999990585452343
Mfap3l	39.3426154810491	-0.585599552766857	0.646798739108921	-0.90538140747402	0.365263362115432	0.999990585452343
Ifi30	47.3515654760871	0.257738495301454	0.68307549643676	0.377320657300604	0.705935322485826	0.999990585452343
Cpvl	22.2854836771102	0.5648237226862	0.816840233230726	0.69147392563199	0.489267761098159	0.999990585452343
Nipbl	1711.0950138528	-0.268619900646454	0.357368923954051	-0.751659930791831	0.452255592670671	0.999990585452343
Rbm12b1	64.9434232437103	-0.173494566222285	0.570677047942831	-0.304015321533774	0.761116218400651	0.999990585452343
1700029P11Rik	34.493410105671	0.394055108226855	0.722950165923921	0.545065381820969	0.585708550895094	0.999990585452343
1810012K16Rik	1.97024912864146	2.18376201856615	2.92028434992462	0.74779088502889	0.454586300904339	0.999990585452343
Nox4	280.881749444912	-0.0876609233632998	0.413301092229753	-0.21209942342608	0.832029469510686	0.999990585452343
Eral1	163.893703859678	-0.425405466012509	0.453965651317968	-0.937087343012533	0.348713631488709	0.999990585452343
Insm2	2.06848885682253	1.25161022830899	2.48991158142661	0.502672559799041	0.615194505178817	0.999990585452343
4930526I15Rik	5.10413938758281	-1.213889494489	1.6892445587663	-0.718599025931174	0.472388013732824	0.999990585452343
1110038B12Rik	1171.58671270732	-0.332693441153471	0.430799270478515	-0.772270205527338	0.439954408072565	0.999990585452343
1110020A21Rik	18.6079337659225	-0.00025412660310346	0.881871807571827	-0.000288167283409569	0.999770075776821	0.999990585452343
Angel2	246.758274669259	-0.187899399251881	0.389030699278763	-0.482993757562665	0.629100168599854	0.999990585452343
Cpeb3	311.479460400001	-0.12986367108858	0.390577443819435	-0.332491476770011	0.739518174544364	0.999990585452343
Armh3	2955.37457493869	-0.130530991782823	0.332732463032168	-0.392300139858021	0.694836460311006	0.999990585452343
Dhx30	532.0026845368	-0.120594352691552	0.339308475341914	-0.355412143979108	0.722280852400345	0.999990585452343
Marchf1	270.841486574149	0.0808088986416621	0.565966484215413	0.142780360490225	0.886463648205953	0.999990585452343
Efemp2	32.4528358959922	-0.0524123918458884	0.699471494129378	-0.0749314193441511	0.940269277798744	0.999990585452343
Mmaa	145.864182891943	0.46858787595037	0.441290480776823	1.06185811016248	0.28830010447273	0.999990585452343
Cstf2	40.2441556092935	-0.274709578304199	0.644748720899608	-0.426072312203894	0.670055154825598	0.999990585452343
Hap1	375.431845500892	0.219400957928421	0.476740119229756	0.460210813142589	0.645364910258323	0.999990585452343
Ormdl2	35.0772218015696	-0.274436674302052	0.675843482119593	-0.406065430181199	0.684694525475393	0.999990585452343
Tec	133.069796723289	0.227325696516188	0.482428933228326	0.471210743922355	0.637490247065571	0.999990585452343
Tom1	986.605716446652	0.522292026119208	0.326279778701521	1.60074898970983	0.1094325258073	0.999990585452343
Sgpl1	853.045057589559	-0.00373469809530905	0.333640528634133	-0.0111937782576903	0.991068843664842	0.999990585452343
Hvcn1	385.640819697708	0.0707604651141045	0.388544568467848	0.182116727028601	0.855491121973847	0.999990585452343
1700109H08Rik	377.796936754413	-0.394762476851151	0.363738110000075	-1.08529314360563	0.277791841649385	0.999990585452343
Pi4k2b	166.345444938871	-0.395786684430321	0.452394827522679	-0.874870047912914	0.381644617954706	0.999990585452343
Rtn4ip1	801.181845661224	-0.0322143479361011	0.341631224496558	-0.094295677988959	0.924874283084341	0.999990585452343
Sdr42e1	18.0468748246655	0.390898798738983	0.91573111981722	0.426870715955363	0.669473495995547	0.999990585452343
Ahctf1	1791.57711656184	-0.150654781232931	0.312493696536776	-0.482105024525514	0.629731340695072	0.999990585452343
Stk31	67.7437142018302	1.2011850756476	0.689352563932063	1.74248293035431	0.0814239757804543	0.999990585452343
C330018D20Rik	72.2015925844026	-0.0470729416733127	0.588504763724197	-0.0799873587690677	0.936247309995708	0.999990585452343
Ankrd55	21.4850607963991	0.256564549478706	0.837554943737111	0.306325634392334	0.759356723310443	0.999990585452343
Sema3d	25.1978210551298	0.443199124978937	0.788130703846239	0.562342163318894	0.573882916522438	0.999990585452343
Wdr82	1523.84974237105	-0.107802987414116	0.32593135151499	-0.3307536599748	0.740830566485393	0.999990585452343
4933430I17Rik	12.6395942773313	-0.436192630043487	1.03661342967933	-0.420786203954949	0.67391120665507	0.999990585452343
Dao	3.25724029135407	1.32467642810679	2.20543559678338	0.60064162836531	0.548078705114982	0.999990585452343
E2f3	3578.60973615494	0.0672290197873034	0.33039225701034	0.203482431445721	0.83875797611609	0.999990585452343
Zbtb39	131.11759600342	-0.426441921366335	0.455951811381548	-0.935278489352203	0.34964479788607	0.999990585452343
1810058I24Rik	363.578507366594	0.255675586137674	0.356424743031697	0.717333998652662	0.473168033782161	0.999990585452343
Klkb1	5.53654740250825	0.902302330339151	1.82136729336699	0.495398338174366	0.62031896754903	0.999990585452343
Hspb1	299.609505100494	0.0276501924330244	0.590137072508046	0.0468538475569968	0.962629711979903	0.999990585452343
Neb	318.137769365441	-0.0312853780799016	0.39414021655487	-0.079376264501408	0.936733347246088	0.999990585452343
Ptger3	34.281146803693	-0.104032800528803	0.800720103564471	-0.129924052194633	0.896626514676546	0.999990585452343
Ptcra	2.18369229949636	0.431662885332429	2.5322966500797	0.170463000580459	0.864646029728524	0.999990585452343
Pstpip1	67.9571542668369	-0.0143973412758501	0.564230671240132	-0.025516764702291	0.979642776542321	0.999990585452343
Scn1b	29.363028643456	0.453665036679373	0.74313148237844	0.610477482702507	0.541545555075603	0.999990585452343
Slc20a1	2013.82939212415	-0.685509824608709	0.339734684124484	-2.01777992251603	0.0436141867929307	0.999990585452343
Csnk1g2	387.841762078099	0.170479153206967	0.420236470320516	0.405674341108333	0.684981897836957	0.999990585452343
Gm12348	6.73554235500376	0.345814053874662	1.44540045974348	0.239251379466169	0.810910664203915	0.999990585452343
Zc2hc1c	30.0087838701559	-0.473384853321386	0.718804732562235	-0.658572254573184	0.510170484507993	0.999990585452343
Aplf	205.992632875318	-0.0384315921508366	0.391380515366463	-0.0981949551444883	0.921777488317408	0.999990585452343
Fam13c	574.907480199472	0.756054676304823	0.442713994509187	1.7077722540554	0.0876786092748922	0.999990585452343
Phospho2	111.49067631341	-0.452199950233253	0.463943589110087	-0.974687356065506	0.329715366697099	0.999990585452343
Col20a1	68.0668603297752	0.787057104303022	0.637240856455006	1.23510144764014	0.216792750710567	0.999990585452343
Fgd6	187.443642823573	0.215245734959076	0.426676302226524	0.504470798673045	0.613930577457808	0.999990585452343
Ccdc60	124.44576584401	1.07806935585333	0.537281319745864	2.00652677886374	0.044800074608656	0.999990585452343
Trerf1	1243.69668125412	-0.00923018416963115	0.344313876127165	-0.0268074707689741	0.97861329454868	0.999990585452343
Ctnnd1	451.110133051995	0.0177979623757265	0.368597383493531	0.0482856449143483	0.961488594908247	0.999990585452343
Stxbp1	71.9691093755577	0.110142180294253	0.535000033494334	0.205873221305919	0.836889943668942	0.999990585452343
Zfp275	306.702367874592	0.117625752136436	0.393410061585896	0.298990197816163	0.764947524671223	0.999990585452343
Acer2	76.6442135043975	-0.158807508077454	0.511074202290022	-0.310732780809261	0.756003774541632	0.999990585452343
Pdzd4	424.228442151439	-0.308566516454973	0.41876854756025	-0.736842626440513	0.461218057613192	0.999990585452343
Scn1a	17.0726735984575	0.533132972172866	0.99104104466291	0.537952464273773	0.590609866718271	0.999990585452343
Adh5	488.583376136564	-0.285729089238164	0.348449400152958	-0.820001667710544	0.412215156455996	0.999990585452343
Tmcc2	69.1523100874558	-0.179548526842935	0.56097811105923	-0.32006333812903	0.748920316871226	0.999990585452343
Hnrnph3	218.240572346115	-0.0885578710096745	0.386117091189667	-0.229354962601677	0.818593037799718	0.999990585452343
Il1r1	29.5011055327838	0.531747591075686	0.727088371727769	0.731338323857528	0.464572527418154	0.999990585452343
Odf2	560.054836336944	-0.202835842587081	0.359404605877311	-0.564366285991121	0.572504878316295	0.999990585452343
Stx8	1865.97366945931	-0.267601037230688	0.31554207878944	-0.848067675339292	0.396400282428328	0.999990585452343
S100pbp	678.35582523757	-0.0115954110208578	0.340872257369632	-0.0340168810167619	0.972863689386429	0.999990585452343
BC051537	2.5877456195243	0.0366565146410762	2.19632868272468	0.0166899038970805	0.986684001563752	0.999990585452343
Nt5c3b	164.227748921215	-0.379543449910609	0.487236011258689	-0.778972492058057	0.435995919001621	0.999990585452343
Gpr179	29.6031282758291	-0.338730798164417	0.764434507550387	-0.443112908717154	0.657684068619737	0.999990585452343
Gm16157	1.8691090984679	-0.450360648869217	2.66834516334545	-0.168779007699505	0.865970470854074	0.999990585452343
Gtf2ird1	1803.47441237112	0.225485787540598	0.367562064581343	0.613463165186617	0.539570131320393	0.999990585452343
Zfp37	85.5537114415999	0.181454632144198	0.491614996996645	0.369099057703149	0.7120538912842	0.999990585452343
Pbx1	474.494582864977	-0.0378654278822283	0.395064096370298	-0.0958462898302371	0.923642652596481	0.999990585452343
Lats1	543.769712070443	-0.0918506416241911	0.353458215719544	-0.259862800012184	0.794969606990888	0.999990585452343
Lat	18.6817381981228	0.350594850425231	0.929732237819805	0.377092281157601	0.706105027260007	0.999990585452343
Lasp1	1284.57680428308	-0.101851240760994	0.428355858017965	-0.237772494188051	0.812057553368677	0.999990585452343
Laptm5	374.105011617775	-0.00148413793106816	0.392166213622926	-0.00378446148472948	0.996980443818138	0.999990585452343
Ing1	156.857237870741	0.38345262994949	0.446614241082292	0.858576808971116	0.390574037369185	0.999990585452343
Actn3	10.730024998274	0.579061975050055	1.15570418344457	0.501046879768283	0.616338130341776	0.999990585452343
Slc9b1	743.21945760543	-0.186754045221016	0.347744135888703	-0.537044412679291	0.591236936316445	0.999990585452343
Nalcn	14.5227192727272	0.225349992813159	1.07132916458667	0.210346175818058	0.833397498258652	0.999990585452343
Ccr7	2.74265785782835	0.286635923912957	2.23552428034348	0.128218658340368	0.897975934722347	0.999990585452343
Clk4	552.016532475	-0.723889469562517	0.34578024984459	-2.09349570974012	0.0363049266496708	0.999990585452343
Lta4h	342.053450692059	-0.381363349364495	0.390295772975213	-0.977113706503591	0.32851286280067	0.999990585452343
Tmem116	130.336461768525	0.930330278918084	0.533885994382717	1.74256355983591	0.0814098799452601	0.999990585452343
Mast2	1336.26390672554	-0.134158885283651	0.324524583219728	-0.413401302152865	0.679312620756066	0.999990585452343
Pigv	189.702070376869	-0.399911809596862	0.398593783454025	-1.00330669016314	0.315712909185279	0.999990585452343
Cabyr	87.3468039832217	-0.248692263759659	0.49420790521298	-0.503213852179245	0.614813926748328	0.999990585452343
Mtif2	605.028591282775	-0.42577467661532	0.335091740818449	-1.27062122025264	0.203863434007848	0.999990585452343
Blcap	26.4554939601289	0.435429092111485	0.780314554235182	0.558017391509846	0.576832508355645	0.999990585452343
Sgk1	369.355464657042	-0.089942322126688	0.405965541595964	-0.221551616851764	0.824662950545138	0.999990585452343
Sertad1	12.9713533707093	-0.275295935910227	1.10781002641848	-0.248504643707055	0.803743977589701	0.999990585452343
Bace1	107.223441853835	-0.210710742074472	0.456730336372208	-0.461346061985151	0.644550342698296	0.999990585452343
Ash2l	4226.83843515564	0.110880879290586	0.317477034082943	0.349256378846027	0.72689684354735	0.999990585452343
Smarcal1	493.436979423042	-0.0434131665503099	0.354724874519036	-0.12238545889733	0.902593754057499	0.999990585452343
Dusp14	77.8192629021507	0.174748364090235	0.592600087417349	0.294884134850228	0.768082391894019	0.999990585452343
Npy1r	4.23784235834938	0.238914811404092	1.74878958998034	0.136617242447548	0.891333346792261	0.999990585452343
Cbx5	2081.56890856483	-0.0738614465978634	0.337591214586903	-0.218789599392403	0.826813949087869	0.999990585452343
Bclaf3	3264.78941289128	-0.086555475193527	0.35208341971855	-0.245837975735177	0.805807658593913	0.999990585452343
Zbtb3	9.7919325245209	-0.506028263012234	1.17617697880186	-0.430231395557248	0.667027326143763	0.999990585452343
Abcc8	40.5977311503734	1.10530766154132	0.677477440654716	1.63150474866462	0.102783858680289	0.999990585452343
Nr6a1	1030.55889165431	-0.323246678220701	0.361661070286584	-0.893783447481802	0.371437767144062	0.999990585452343
Fut10	409.108673349355	0.351689802406704	0.378542158950198	0.92906376236147	0.352856042939415	0.999990585452343
Tmem200a	74.9811815781727	-0.0634898167229184	0.555403230600443	-0.114313013005488	0.908989667234057	0.999990585452343
Rgs7bp	24.7517781116218	0.00846098888884948	0.842340545842978	0.0100446178574748	0.991985689259025	0.999990585452343
Ak7	59.4416252983912	0.29515941167231	0.577760433713933	0.510868163427149	0.609443375304935	0.999990585452343
Pold3	1060.07456528601	-0.188752769662015	0.341005747703114	-0.553517853975723	0.579908858451291	0.999990585452343
Cds2	1411.46769413899	0.137226489009231	0.370238081838781	0.370643906557905	0.710902774967402	0.999990585452343
Armc9	397.197207247852	-0.187764093054376	0.365932330113133	-0.513111517083846	0.607873315660439	0.999990585452343
Asb10	7.13697075850846	0.469880736111468	1.43518716397698	0.327400319557906	0.743365124795847	0.999990585452343
Ppp1r3c	7.45645970391003	1.7032666554056	1.55391052369632	1.09611630105575	0.273027881796792	0.999990585452343
Slc22a5	149.33396804366	-0.501580085581296	0.435056407089933	-1.15290816870469	0.248948078852646	0.999990585452343
1600023N17Rik	2.48336119868487	-0.353966026916827	2.19782724580634	-0.161052706754922	0.872051888433862	0.999990585452343
Slc7a7	775.634125106624	-0.35296194830943	0.346901858913422	-1.017469175331	0.308930288808107	0.999990585452343
Tcf7l2	788.962811348857	0.0127502634567401	0.348239926335623	0.0366134451925303	0.970793223005561	0.999990585452343
Bcl2l2	12.4281125785848	0.128220574058161	1.0799481304924	0.118728455967324	0.905490491397866	0.999990585452343
Anxa4	657.078992094702	0.421883687230302	0.358048399324189	1.17828675683679	0.238682305570418	0.999990585452343
Rgl1	112.429128567877	-0.230522970561598	0.460664437670978	-0.500414079556636	0.616783541532286	0.999990585452343
Psme3	288.917941897787	-0.45967266350465	0.409082417163774	-1.12366761370881	0.261154060545929	0.999990585452343
Tmem19	476.420124398803	0.0865718705702878	0.347432396202318	0.249176160647595	0.803224518997465	0.999990585452343
Mrpl42	677.01605471988	-0.061444525606706	0.332158037138119	-0.184985816197956	0.853240160609337	0.999990585452343
Herc4	1613.53738841788	0.0183121385573451	0.323672488704787	0.0565761354343809	0.954882845252523	0.999990585452343
Aup1	58.6057414175999	-0.125080689057692	0.599075612752327	-0.208789485659474	0.834612579678837	0.999990585452343
Hadhb	421.084400231451	-0.0474220774205987	0.369613315224438	-0.128301864319479	0.89791008978726	0.999990585452343
Agbl5	356.730370532536	-0.1618221739602	0.385351222104488	-0.419934243562153	0.674533491104263	0.999990585452343
Pvr	240.507783729307	-0.197451016894133	0.389863697600858	-0.506461663676834	0.612532595569165	0.999990585452343
Zmym2	1162.99424259378	-0.040789897912961	0.336900039905307	-0.121074185459954	0.903632275754354	0.999990585452343
Nol8	433.818545087436	-0.0977095008990057	0.349120704169261	-0.279873120477078	0.779574850183968	0.999990585452343
Anxa6	444.714218180078	0.166864753351027	0.403739604642722	0.41329795598995	0.679388327242847	0.999990585452343
Sh3gl1	480.712625987436	0.301790216689638	0.389383062363678	0.775047108771698	0.438311823392884	0.999990585452343
Cpt1c	149.27360789485	-0.165842504876239	0.434545223860114	-0.38164613432646	0.702723859521339	0.999990585452343
Map2k7	476.555888255424	0.0851442293148882	0.36379956203917	0.234041593776632	0.814952688057663	0.999990585452343
Lrrc73	7.09508418470893	0.352366050645699	1.40297766637339	0.251155851651255	0.801693616004592	0.999990585452343
Zfp936	628.308787870785	-0.328214495942624	0.339539306739354	-0.966646539673171	0.333720760682855	0.999990585452343
Cmip	3821.85454880014	0.590060714905034	0.312175680982001	1.89015593094535	0.0587371086088574	0.999990585452343
Dpy30	565.746797998936	0.209016888756466	0.345923669569631	0.604228351926619	0.545691833702564	0.999990585452343
Gm4710	2.24155978763239	1.409475678013	2.38907822147591	0.589966316440767	0.555213232078641	0.999990585452343
Ect2	643.178462337475	-0.103677104426633	0.338304493915502	-0.306460914032457	0.759253735125561	0.999990585452343
Rpl31	154.094172983161	-0.309732305380993	0.520294800263755	-0.595301558316516	0.551641914464574	0.999990585452343
Insig2	187.267021898356	-0.0182819518434105	0.408027494588828	-0.044805686101701	0.964262192792693	0.999990585452343
4921509O07Rik	3.96653169935844	0.609980970569691	1.79783024670122	0.339287300171374	0.734393308857123	0.999990585452343
Cers3	28.2460171193358	0.140670404092265	0.7387868706055	0.190407287526608	0.848989987517948	0.999990585452343
Ldb2	20.29920611856	1.23598373475987	1.15003592991933	1.0747348866279	0.282493439831608	0.999990585452343
Ncoa7	444.393136959959	-0.364788040160042	0.355151186044735	-1.02713451198807	0.304357129696489	0.999990585452343
Cmah	103.660518869346	-0.384028761450734	0.537369845619358	-0.714645163998945	0.474828329692589	0.999990585452343
Vps13d	1065.35759615158	0.077464075467218	0.319879503892911	0.242166423682936	0.80865121082894	0.999990585452343
Zfp59	968.59145776942	-0.149256503985232	0.33226444585182	-0.449209976717748	0.65328019117518	0.999990585452343
Commd6	197.066634636921	-0.0335036947450982	0.400647829991923	-0.08362380184556	0.933355542079848	0.999990585452343
Tmem42	5.46692206265376	0.446891739715615	1.68736600009513	0.264845765346949	0.791128279676206	0.999990585452343
Traf7	171.804962947182	0.0146379172005242	0.457322461081506	0.0320078685090329	0.974465775951136	0.999990585452343
Mynn	395.313295508916	-0.262499110566064	0.35069251060108	-0.748516442840897	0.454148710886295	0.999990585452343
Rab27b	9.45366186717082	0.102944827758198	1.23676444123586	0.0832372150474576	0.933662922069578	0.999990585452343
E230029C05Rik	1.99041326352788	2.17630065044878	2.67501308873812	0.813566355847402	0.415893418299576	0.999990585452343
1700045H11Rik	2.54737337947926	1.68745640864116	2.28817010543012	0.737469825620308	0.460836686424117	0.999990585452343
Il6ra	241.691301012581	0.269040073023215	0.44839640166318	0.600004977794868	0.548502918057665	0.999990585452343
Meis2	546.283208966887	0.44805130984253	0.373480297569293	1.19966518383584	0.230269399826953	0.999990585452343
Kcnd1	50.2684089756982	0.0267551798326681	0.595942992547894	0.0448955355918845	0.964190575339962	0.999990585452343
Kcnc3	75.7573582028364	0.43745893423969	0.6125670689836	0.714140469492659	0.475140323519486	0.999990585452343
Tnfrsf18	35.8823154661567	0.135310155684709	0.677038009875597	0.199856069690344	0.841593148533649	0.999990585452343
Foxa3	8.56686015967767	0.784891246766815	1.26100070518192	0.622435216365388	0.533655729909561	0.999990585452343
Jpt1	431.229551064168	-0.287930549827893	0.404614715600671	-0.711616603959759	0.476702222350785	0.999990585452343
Hmgcs2	2.84708624893997	-0.617815580593952	2.22893631748159	-0.277179556790569	0.78164223620027	0.999990585452343
Ankdd1a	17.7279401955025	0.154050336770637	0.988736646648043	0.155805226086127	0.87618655111622	0.999990585452343
St3gal2	412.577638520068	0.379664866852678	0.396114365197346	0.958472855846891	0.337824372680478	0.999990585452343
Tbca	1026.3210240552	-0.0321941853999972	0.367802775460164	-0.0875311105516224	0.930249357679888	0.999990585452343
Gm11351	3.79666118894226	0.408749799870741	1.91730440932169	0.213189829368489	0.831178900915291	0.999990585452343
Pacsin3	18.537601011381	0.378099604675106	0.931335982778677	0.405975514386367	0.684760591588508	0.999990585452343
Ush1c	14.161986010309	-0.593677377462846	1.06778505261747	-0.555989593605528	0.578217968767707	0.999990585452343
Hp	5.06848190168593	0.20000632324865	1.66398609453713	0.120197112166545	0.904327005349163	0.999990585452343
Slc25a4	96.7924242503746	0.427958871672257	0.526035012318526	0.813555869192065	0.415899427978564	0.999990585452343
Ctnnb1	1503.87106888546	-0.00375071007273434	0.320462748793862	-0.0117040438767096	0.990661737292065	0.999990585452343
Ctsl	262.280079992272	-0.613013270569855	0.39113465568678	-1.5672691275425	0.117051798374827	0.999990585452343
Ctsd	366.191333618689	0.279854321964595	0.391194125241711	0.715384776782317	0.474371316519414	0.999990585452343
Sec61g	455.506707828933	-0.181254746407016	0.378728674525164	-0.478587333357492	0.632232231226816	0.999990585452343
Myh6	3.32067696827802	3.05404345494182	2.30707976091313	1.32377020798494	0.185579373288925	0.999990585452343
Pik3c2a	403.169417406104	-0.0230579303170236	0.399285127546586	-0.0577480319858229	0.953949333513701	0.999990585452343
Lpar5	119.665843181621	0.0786315075781695	0.49113991183621	0.160100015663953	0.872802288836265	0.999990585452343
Rnf20	328.874358355947	-0.176672756380707	0.362779308428569	-0.486997886252087	0.626259828882041	0.999990585452343
Gm38509	179.992956132991	-0.906958804511048	0.405706368312715	-2.23550546737283	0.025384183091759	0.999990585452343
Prxl2a	159.181250806163	0.515301223073818	0.495643977914694	1.03966001007785	0.298497885869346	0.999990585452343
4921525O09Rik	7.14427000420776	-0.49816692392355	1.362790143034	-0.365549256772927	0.714701445299933	0.999990585452343
Rorb	8.90542739012885	0.716881303344686	1.26657569518969	0.565999573548836	0.571394070414731	0.999990585452343
Tbx2	2.91310387211497	1.04206585281474	2.17722331588669	0.478621483249344	0.632207932183578	0.999990585452343
Trpc5	1078.11221453995	-0.296315811068871	0.415165427948914	-0.713729494608431	0.475394464503525	0.999990585452343
Fam149b	545.930192578327	-0.392095703582522	0.373654670009285	-1.0493531462427	0.294015614003383	0.999990585452343
Pus1	34.2369925608882	0.643398268783354	0.742188067409861	0.866893846769498	0.386000175275871	0.999990585452343
Aldh18a1	1408.31524992669	-0.0415428969849635	0.348433639900628	-0.119227572276923	0.905095062929455	0.999990585452343
Gdi2	898.981242789816	0.148898715014856	0.353643736305813	0.42104157299734	0.673724724767205	0.999990585452343
Drd3	6.9313583669511	0.643971349300322	1.37823397949157	0.467243848927511	0.640325424946208	0.999990585452343
Dpep1	3.72993615108025	1.88580238095438	2.01380248062984	0.936438602640201	0.349047410391342	0.999990585452343
Pkib	32.3781885929882	0.793467601281482	0.72502525280935	1.09439995118367	0.273779605347678	0.999990585452343
Dmbt1	4.24951226952345	2.68412007616705	1.9439838826343	1.38073165119548	0.167361485642359	0.999990585452343
Epha6	84.434788839171	0.418721229241381	0.657202723758901	0.637126436187735	0.52404249004413	0.999990585452343
Inka2	52.7397385322038	-0.0696467724390482	0.646414071856977	-0.107743280153186	0.914199336725384	0.999990585452343
Rhot1	889.253940528697	-0.320319742621495	0.336546345225597	-0.951784938881969	0.341206061849265	0.999990585452343
Ncmap	62.0783920751298	-0.0614591154621945	0.645512556880418	-0.0952097907424283	0.92414819342928	0.999990585452343
Cacfd1	143.410619935214	-0.383045038777557	0.448007536765059	-0.854996863542568	0.392552884109917	0.999990585452343
Jarid2	6638.3840660121	-0.209180051860014	0.335264514456235	-0.623925416620014	0.532676567495865	0.999990585452343
St7l	533.938628537913	-0.144086184435678	0.379388022461665	-0.37978580214729	0.704104422349548	0.999990585452343
Arhgap15	44.8192732386448	0.875722447698182	0.643734693103159	1.36037789648514	0.173710369437224	0.999990585452343
Zfp467	17.2523363602796	0.697191666594622	0.986969243540261	0.706396547975288	0.479941567021338	0.999990585452343
Ranbp17	4675.33059680955	-0.494040204785535	0.328790701605327	-1.50259786050328	0.132942775446394	0.999990585452343
Pecam1	1150.62162349268	0.284508866223013	0.416231357218238	0.68353539753575	0.494268590667637	0.999990585452343
Aldh1l1	360.27181616114	-0.0233965122114827	0.366838537241893	-0.0637787741369578	0.949146379627459	0.999990585452343
Stk32c	8.69670251872219	0.0446378366367207	1.22259911215984	0.0365106077640312	0.970875220577247	0.999990585452343
Itch	876.880859177384	-0.0817392591872572	0.330786148473983	-0.24710605194427	0.804826150173681	0.999990585452343
Slc30a6	342.182805048325	-0.171432021672753	0.365352843234916	-0.469223176573242	0.638910120841703	0.999990585452343
Prmt1	436.559916089831	0.0798221908627604	0.416420440724407	0.19168653374436	0.847987754896641	0.999990585452343
Mpl	3.12454160058925	-0.122693901470904	2.10115748073052	-0.058393481971778	0.953435206548048	0.999990585452343
Rhbdl3	18.3547853447374	-0.598112500882449	0.94319481871191	-0.634134633711487	0.525992962010334	0.999990585452343
Lin54	745.794592057861	-0.0172099359499514	0.335699914856739	-0.0512658335266358	0.959113693184087	0.999990585452343
Rpain	187.646503977802	-0.670806641039607	0.463066003098122	-1.44861993009983	0.147443752269541	0.999990585452343
Arih2	1086.03970811539	0.35492720080293	0.374168502682377	0.948575837513025	0.34283638487615	0.999990585452343
Osbpl3	293.444846015348	0.155949742764793	0.407697684148973	0.38251319256405	0.702080745309468	0.999990585452343
Cmtm7	759.653862928345	0.396485372174789	0.427324731003804	0.927831560891475	0.353494949853879	0.999990585452343
Cbfa2t3	28.3759589827608	0.758055337192879	0.753708112493688	1.00576778281556	0.314527288362019	0.999990585452343
Senp6	1580.63543319843	-0.162662666988586	0.339237897854013	-0.479494384376198	0.631586962250641	0.999990585452343
Thap3	85.943443250707	0.477126032268625	0.59890757575534	0.796660539260795	0.425648207512046	0.999990585452343
Mtpap	1121.25310304404	-0.195420016839559	0.335162050139371	-0.583061288586512	0.559852042434885	0.999990585452343
Peli3	25.3386294559615	0.364138725105222	0.803218227889735	0.453349678158961	0.650296965945836	0.999990585452343
Gm5741	7.4424649946139	-0.13658094233576	1.34192482952061	-0.101779875691362	0.918931399557585	0.999990585452343
Zfp169	247.932829852538	-0.375533220399306	0.391895404550027	-0.958248593985151	0.337937418746817	0.999990585452343
Tmem241	200.139153323632	0.00453152235919458	0.408938521689515	0.0110811824243721	0.991158676570045	0.999990585452343
Tcf20	1458.58505118866	-0.217238204302181	0.342205933679349	-0.634817175630086	0.525547659992678	0.999990585452343
Cacnb1	182.610138503826	0.0897330497092823	0.4520830438016	0.198487979010915	0.842663289011916	0.999990585452343
Podn	4.00365954873762	0.668773315610346	1.84996820659967	0.361505302212508	0.717721742023318	0.999990585452343
Crhr1	2.78975029440217	0.560268047390607	2.15868279054877	0.259541628739338	0.795217366998001	0.999990585452343
Asgr2	7.00271376371697	-0.215965896322199	1.39180597722621	-0.155169542203438	0.876687659226901	0.999990585452343
Tet3	158.953229843057	-0.373320600239438	0.433893996204431	-0.860395865130953	0.389570864343142	0.999990585452343
Arhgap33	12.0751150643197	1.87702395067687	1.13626874279528	1.65191902230744	0.0985510597084759	0.999990585452343
Nrap	3.06076083499192	2.85712083220997	2.33035270968071	1.22604652091547	0.220181169023167	0.999990585452343
1700012B07Rik	9.33205758370965	0.354712833616287	1.26315709876029	0.28081450356762	0.778852678822391	0.999990585452343
Pianp	46.1842399073676	0.133034714903629	0.633325080290862	0.21005755029081	0.833622756239482	0.999990585452343
Rae1	625.399777509461	-0.0661985106165332	0.346059295151112	-0.191292392789584	0.848296520718775	0.999990585452343
4931406C07Rik	60.6451440148099	0.249628661648382	0.566296676423632	0.440808982360407	0.659351290188816	0.999990585452343
Cnep1r1	735.704936202388	0.117718984677146	0.336831591890704	0.349489143866718	0.726722119574271	0.999990585452343
Snx16	479.051482674537	0.0919894498398208	0.385506047872482	0.238619991430716	0.811400261949956	0.999990585452343
Spata17	33.5203428277761	0.479818636361426	0.729166428136175	0.658037202272041	0.510514226235799	0.999990585452343
Tbc1d30	25.2942903014274	0.338287281983386	0.778749681273907	0.434397971669155	0.663999470415288	0.999990585452343
Asnsd1	90.1391467877111	0.138495195838332	0.486770289389906	0.2845185888644	0.776012990563967	0.999990585452343
Kptn	34.7123573074098	0.544291093238172	0.745276865264105	0.730320661497108	0.465194201658461	0.999990585452343
F9	2.87339507648474	0.347379292162815	2.28681699976457	0.151905155593376	0.879261741912017	0.999990585452343
Ankra2	106.61532642774	-0.592044253505109	0.46342953208332	-1.27752810841297	0.201415863363638	0.999990585452343
Capzb	217.463165448523	0.0612493092374509	0.41995924592389	0.145845840595092	0.884043087217645	0.999990585452343
Nf2	2079.70154001174	-0.298286251571681	0.321388526628822	-0.928117299956319	0.353346726629721	0.999990585452343
Pex3	222.067576030003	-0.0587751503320008	0.387675337998149	-0.151609206392906	0.879495171701012	0.999990585452343
Trim24	2492.22183306577	0.120396241386298	0.331657378645481	0.363013908745245	0.716594494374161	0.999990585452343
Kmt5a	474.942793405995	0.159629374973875	0.36150309427998	0.441571254851401	0.658799488700505	0.999990585452343
Cep57	688.598052713522	-0.123857752186672	0.331613741098952	-0.373500059968001	0.708776300705365	0.999990585452343
Tsc2	340.974912895364	0.0103564574143967	0.404230079239576	0.0256202047949498	0.979560270262999	0.999990585452343
Mapk7	54.7906249630507	-0.220033012057942	0.632590490438912	-0.347828516842351	0.727968971995941	0.999990585452343
Egflam	24.048199367058	1.01609595183734	0.859075112561056	1.18277894095683	0.23689676876891	0.999990585452343
Txk	3.29436814073324	1.33523693218839	1.98695180150964	0.67200267826019	0.501581991289185	0.999990585452343
Zfp862-ps	132.061844388636	-0.546620848639739	0.43714497555313	-1.25043379018159	0.211141127533321	0.999990585452343
D6Ertd474e	4.48636396593064	0.324671547218339	1.95010312511823	0.166489424603458	0.867771804971511	0.999990585452343
Dnajb6	1803.31846584481	-0.129217881070337	0.324059143430772	-0.398747832578721	0.690079019288381	0.999990585452343
Slc26a10	3.46739510127091	2.99428978187699	2.15124465595968	1.39188714476607	0.163956575234466	0.999990585452343
Hspa14	974.510537531333	-0.224347212278102	0.327048190296456	-0.685976008840594	0.492728237265951	0.999990585452343
Fkbp11	28.1835035802557	-0.798525639065616	0.836886410248707	-0.954162511526874	0.340001387554755	0.999990585452343
Nubp2	106.012728891689	-0.167310538429868	0.519184673160892	-0.322256312789918	0.747258526487244	0.999990585452343
Ndrg3	357.4033495275	0.176028475645179	0.369850470489734	0.475944982338653	0.634113574423953	0.999990585452343
Fgfr1	1001.51874043988	0.406000638203929	0.340962886299548	1.1907473056972	0.233752800860472	0.999990585452343
Lct	29.9135535721436	-0.576743954094162	0.736813080560429	-0.782754770932519	0.433771132149882	0.999990585452343
Fmo5	6.10085073443112	-1.10264404757828	1.47192966699671	-0.749114629796195	0.453788117984387	0.999990585452343
Fbxw7	1724.99760330801	-0.251924109202029	0.340706918313072	-0.739415889907287	0.459654496404481	0.999990585452343
Septin7	1610.50975434551	-0.116726233293217	0.349995902650418	-0.333507427970678	0.738751283384482	0.999990585452343
Brd2	993.250465074619	-0.222752301085758	0.385404082474122	-0.577970787584262	0.563283841905863	0.999990585452343
Frk	28.4401910149161	0.258124985993925	0.754014735772786	0.342334139835309	0.732099446054868	0.999990585452343
Tmpo	2111.97380376843	-0.163528379902038	0.311677902540486	-0.524671074109261	0.599811868947083	0.999990585452343
Triml2	2217.79248505136	0.158078142563723	0.355868412079401	0.444203916947967	0.65689516059353	0.999990585452343
Abr	1608.84799389242	0.113310919028821	0.333768939839037	0.339489106096768	0.7342413024093	0.999990585452343
Gins4	582.616183786589	0.0379632933642826	0.345730319571138	0.109806086464659	0.912563163936726	0.999990585452343
Med27	988.146360972856	0.0572929484400933	0.322853878488033	0.177457829245861	0.85914878685199	0.999990585452343
2510003B16Rik	155.194240183832	-0.125319480803803	0.456446297187595	-0.274554710107107	0.783658365595933	0.999990585452343
4930586N03Rik	3.19937280321803	0.632139605176749	2.04003004594421	0.309867791620769	0.756661496636161	0.999990585452343
Lin7a	10.4322584917855	-0.248815293545885	1.27252722581569	-0.195528463751646	0.84497925683915	0.999990585452343
Gxylt1	364.442030948512	0.0274965840577149	0.358947672949973	0.0766033216812277	0.938939116401138	0.999990585452343
Zdbf2	1954.61747106459	-0.287760056939526	0.330345358372952	-0.871088543083605	0.383705809248936	0.999990585452343
Magoh	83.2437248374262	-0.0297771723166174	0.49880373121523	-0.0596971723609036	0.952396823849571	0.999990585452343
Tmem175	121.733556513708	-0.306489953147398	0.45631034404122	-0.671669965736546	0.501793825818502	0.999990585452343
Alkbh4	70.0485124421093	0.145528685971734	0.55660351597717	0.261458438177929	0.793738996562602	0.999990585452343
Stra8	8.63955400910926	2.81984876207317	1.4362477321461	1.96334427477886	0.0496061841574331	0.999990585452343
Adad1	4.57258969426426	0.667328423872863	1.72815854631036	0.386150000703128	0.699385580916718	0.999990585452343
Golt1a	6.29022193531891	0.0546085470458823	1.47419507941007	0.0370429584310749	0.970450753353876	0.999990585452343
Myl4	7.83602219384895	-0.847593587195924	1.34867619097799	-0.628463372354258	0.529700433778802	0.999990585452343
E030030I06Rik	71.7674276017214	-0.0035067531424426	0.541948188694042	-0.00647064279501142	0.994837210042412	0.999990585452343
Srrm1	1266.96574217195	-0.118329440375677	0.323970295803728	-0.365247807926704	0.714926434170731	0.999990585452343
Lrrc56	25.0836286908443	-0.703564225562322	0.7745579650066	-0.908342896656323	0.363697085304522	0.999990585452343
Klhdc3	142.997340588887	0.292991947361894	0.485403038674863	0.603605507212634	0.546105950494702	0.999990585452343
Slc38a4	483.716939699932	0.0725446614838929	1.12256400948855	0.0646240756613466	0.948473315168547	0.999990585452343
Dars2	206.123562689459	-0.399916561636151	0.392577789547166	-1.01869380358336	0.308348355238579	0.999990585452343
Tmem218	91.1014816169283	0.300265274173669	0.508247243317305	0.590785839218432	0.554663924319985	0.999990585452343
Parp11	62.4745231300157	0.249761614957808	0.622316478172079	0.40134179909783	0.688168493161393	0.999990585452343
Zfp773	12.5971286543613	0.402288045784825	1.04314831679585	0.385647984382985	0.699757390649199	0.999990585452343
G3bp1	2797.61069664748	-0.396343666759286	0.317482659104251	-1.24839469304413	0.211886551530466	0.999990585452343
Stx3	689.885543325438	-0.24115064889106	0.344605514196109	-0.699787551147034	0.484059990290993	0.999990585452343
Extl3	440.714527411952	0.277632588447932	0.352478051942148	0.787659222803181	0.430896063400605	0.999990585452343
Dhx16	5.34794269571583	0.510171382537678	1.53946360184643	0.331395547076124	0.740345727974088	0.999990585452343
Tbc1d7	46.3904319309995	-0.000957088444217769	0.673935498359891	-0.00142014843638147	0.998866885869444	0.999990585452343
Map3k4	733.505506051757	0.0895535846966545	0.334545693361808	0.267687154471312	0.78894013833275	0.999990585452343
Svop	177.432708718762	0.587577279080613	0.469209058119641	1.25227181554281	0.210470835217516	0.999990585452343
Slc27a1	142.846584220836	0.965788830322391	0.436860385249969	2.2107493902652	0.0270531962497385	0.999990585452343
Aqr	1195.32819583316	-0.11070681976737	0.322709556326208	-0.343054048438104	0.731557799719541	0.999990585452343
Colgalt1	388.027263834418	0.441701519791122	0.379186960318608	1.16486473959966	0.244073748279501	0.999990585452343
Acap1	51.081608805052	0.451983844125676	0.593263514347855	0.761860173758569	0.446143461903592	0.999990585452343
Zfp687	81.1061649569877	-0.0156177115706371	0.528578387655911	-0.0295466328842861	0.976428627496315	0.999990585452343
Zmym5	356.119538037002	-0.0515228070556518	0.357051619411102	-0.144300723633827	0.8852630069116	0.999990585452343
Zbbx	228.86571254641	0.0106931484983656	0.420055073089224	0.025456539352625	0.979690813814675	0.999990585452343
Tfdp1	4524.28552901249	0.0687242438430971	0.331868578720216	0.207082707582978	0.835945266736958	0.999990585452343
Cct2	844.099948436438	-0.0242304192841341	0.390863666898676	-0.0619919970469278	0.95056920517624	0.999990585452343
Ccng2	61.8307348710159	0.312141427347085	0.554611987574179	0.562810459096571	0.57356395748412	0.999990585452343
Ccnf	1324.36441524088	0.0732921410805989	0.353840487917259	0.207133280625979	0.835905771484493	0.999990585452343
Kcnc1	7.56056873928021	0.612695670868317	1.32435461018754	0.462637171460864	0.64362445990625	0.999990585452343
4933433G15Rik	52.0064252030002	-0.366288586156221	0.578819698116921	-0.632819835516778	0.526851302077447	0.999990585452343
Mitf	1598.69399992772	0.0555897687126936	0.354438998390055	0.156838747895112	0.87537193432887	0.999990585452343
Pkd1	273.902587527697	-0.0478723632343007	0.377429326647728	-0.126837953106337	0.899068656079407	0.999990585452343
Mmp20	2.73183883599395	1.2897478153078	2.16009922991442	0.597078040418958	0.550455278378176	0.999990585452343
Tcl1b2	16.8776433179458	1.44711929519012	1.08242478294247	1.33692365325954	0.181247559075056	0.999990585452343
Nfatc1	13.653412813325	1.14129694775434	1.02480888628114	1.11366808292999	0.265421606684134	0.999990585452343
Tnk2	944.646486679534	-0.210535716122378	0.403492205395724	-0.521783849370512	0.601820835926724	0.999990585452343
Pdlim5	1623.900774279	-0.181546826163433	0.35285288922119	-0.51451137771364	0.606894507717979	0.999990585452343
Ints13	822.605432178255	-0.378428168744741	0.352049958921191	-1.07492746172839	0.282407205891996	0.999990585452343
Aak1	995.092304421749	-0.19934267597615	0.322004240388474	-0.619068481010245	0.535871246202545	0.999990585452343
Cryz	44.6411126638371	0.0468768319712632	0.640071545091385	0.0732368628644012	0.941617632812467	0.999990585452343
Hus1	470.644037364592	-0.55207039033701	0.347044669088642	-1.59077617237797	0.11165995718574	0.999990585452343
Slc6a17	2.99113549513743	1.77603216691259	2.23441257435045	0.794854176574299	0.426698332264603	0.999990585452343
Wbp1	41.9212836994865	0.0370702895576541	0.66177910513116	0.0560161075957619	0.955328975302768	0.999990585452343
Cdk2	297.240646557954	-0.345379630438365	0.39931204698355	-0.864936665566197	0.387073551755513	0.999990585452343
Mylpf	139.266658548439	0.159755104391093	0.553708890876926	0.28851822143958	0.772950084565598	0.999990585452343
A330093E20Rik	42.9121626188177	0.686677338794157	0.718516938930995	0.955687057031379	0.339230363492833	0.999990585452343
Nup88	797.21034401241	-0.217073593017458	0.339100993199504	-0.640144374008796	0.52207874263792	0.999990585452343
Ggps1	216.194236935067	0.196678042374787	0.403460138666083	0.48747825008201	0.625919452514656	0.999990585452343
Mkrn2os	5.12572991567934	0.968355162183294	1.60445243865007	0.603542454021281	0.54614788196179	0.999990585452343
Usp17le	4.11267432848091	0.507409408932868	1.87901569765332	0.27004000528924	0.787129476688097	0.999990585452343
Tmem250-ps	81.2501211223322	0.252224113637676	0.582720709475727	0.43283876741673	0.665131907153393	0.999990585452343
Ate1	1882.79308855779	-0.256263810863614	0.342471142517224	-0.748278552697983	0.45429215825821	0.999990585452343
Papss1	197.511574088261	-0.0672421451057368	0.405942753782014	-0.165644403008226	0.868436801414672	0.999990585452343
Pi4kb	364.468990644531	-0.0747978246347182	0.360409483615976	-0.20753567271392	0.835591536267332	0.999990585452343
Gid8	245.203777050052	-0.291078417017136	0.381171782476927	-0.763641041647032	0.445081184422227	0.999990585452343
Tll2	10.6661411829961	0.300924045998692	1.32505239053836	0.227103507866906	0.820343256429296	0.999990585452343
Cacna1c	184.01143063538	1.04216319279408	0.534692522942641	1.94908877172737	0.051284824340734	0.999990585452343
Zdhhc23	106.85262180137	-1.17895789776419	0.563500757781629	-2.09220286128003	0.0364203726612528	0.999990585452343
Vdr	9.23283505537233	0.617132017877901	1.23016023079674	0.501667996109906	0.615901080429186	0.999990585452343
Vcp	1194.95073206803	-0.125251868753152	0.336758853666006	-0.371933409885565	0.70994242923297	0.999990585452343
Hsd3b7	4.01215377244997	-1.43825997298985	1.84781003458852	-0.778359217705043	0.436357273973985	0.999990585452343
Ppp1r11	2.52720924459283	1.68319690473769	2.33585431535082	0.720591559874269	0.471160848228755	0.999990585452343
Brk1	623.93889441009	-0.252719254556364	0.344089503471832	-0.734457901233399	0.462669708982592	0.999990585452343
C9orf72	113.237575751306	-0.242667973758885	0.456607707821901	-0.531458338529706	0.595101204013519	0.999990585452343
Zfp202	1443.35334639857	-0.0641241074089683	0.337557333218311	-0.189965084738648	0.849336490636922	0.999990585452343
Ube2w	860.881094070435	-0.0301033483088621	0.386800917731478	-0.077826465576693	0.93796609380796	0.999990585452343
Kif20a	149.979884732377	-0.0985676833519481	0.446202694021327	-0.220903380173758	0.825167665437951	0.999990585452343
Gm45871	209.887870435232	0.121456465887189	0.42894818197578	0.283149506142554	0.777062233259692	0.999990585452343
Dph3	91.1245050459311	0.225317715665771	0.517066947245459	0.435761204358725	0.663009994329833	0.999990585452343
Ankrd31	171.930679368497	0.221187341725495	0.433242807601815	0.510538981477528	0.609673912037664	0.999990585452343
Gm4961	8.64269889539464	-0.966640887845037	1.27077651207761	-0.760669463637367	0.446854518273374	0.999990585452343
Stard8	49.0211256806799	-1.32701916673581	0.647083192735635	-2.05077056804033	0.0402892950388468	0.999990585452343
Tjp2	3251.11276213272	0.157382108998673	0.307766745180634	0.511368143125088	0.60909329756293	0.999990585452343
Fchsd2	632.082316264676	-0.204963925019488	0.339662937429168	-0.603433293519786	0.546220479363357	0.999990585452343
Mphosph6	364.168204480671	0.470183809896898	0.425281814418652	1.10558174357779	0.268907595335479	0.999990585452343
Hcrtr2	121.622227122039	0.770384135090767	0.571332814415506	1.34839819392992	0.177530344566766	0.999990585452343
Gabra4	12.4091873919836	-0.228790631487483	1.0423249808925	-0.219500286073523	0.826260357043486	0.999990585452343
Fubp1	2010.76289180707	-0.430071589183152	0.316888050403391	-1.35717200012964	0.17472656524529	0.999990585452343
Bdnf	35.1177304256672	0.929435819594788	0.774089265337493	1.20068299770255	0.229874191877552	0.999990585452343
Hnrnpab	303.3916979269	-0.3181572579553	0.512788314132278	-0.620445609205573	0.534964452663908	0.999990585452343
Rad1	393.029524641183	-0.0521784198269425	0.355842907967221	-0.146633299859805	0.883421468283993	0.999990585452343
Ovol3	8.67591890969315	0.292848198657752	1.25468816649764	0.233403172578899	0.81544834984073	0.999990585452343
Obsl1	31.3590393740038	-0.283694429303022	0.770172014187775	-0.368352035749061	0.712610756894817	0.999990585452343
Bmf	43.2260647330996	0.63744627144946	0.646907496655495	0.985374686095076	0.324440059107423	0.999990585452343
Mcts1	22.0085007796508	0.0766213128039628	0.889611890215591	0.0861289216642486	0.931363932881063	0.999990585452343
Ccpg1	238.592278390148	-0.111620685278478	0.383467875821288	-0.291082232219362	0.770988428487997	0.999990585452343
Dnajb2	73.8563559788996	0.143027646535795	0.537542364830228	0.266076975311458	0.790179927056415	0.999990585452343
Nthl1	16.888024242318	-1.22849907664459	0.923978522902301	-1.32957535937714	0.183658221163212	0.999990585452343
Kcnip4	283.895918931035	-0.284866754556034	0.441811052858957	-0.644770547754889	0.519075890796661	0.999990585452343
Pkm	4112.59881584208	-0.242027014818002	0.442330797018498	-0.547162929756121	0.584266801555147	0.999990585452343
Apbb1	28.5780304105512	0.641328067867633	0.797973053582531	0.803696396749697	0.421572335611326	0.999990585452343
Mphosph9	757.499609046927	-0.152173913331703	0.338306796210622	-0.449810394104419	0.652847162482873	0.999990585452343
Immt	1248.91430929368	-0.315827119405642	0.33624911032374	-0.939265293822086	0.3475945528972	0.999990585452343
Prlr	88.1114248912788	-0.338546341406592	0.655359396498937	-0.51658119684432	0.605448544399107	0.999990585452343
Enpp1	6.98988929950194	0.0723772249076918	1.39206779822612	0.0519926005040273	0.95853458938343	0.999990585452343
Pmepa1	437.72265390807	0.647199773381558	0.465709394246	1.38970736123843	0.164617758584671	0.999990585452343
Mtrr	945.266580885965	-0.079451621654354	0.329080863124295	-0.241434949756847	0.809218027780979	0.999990585452343
Csf3r	11.1057393154446	1.74324722912127	1.21889338535424	1.43018843983196	0.152662942413337	0.999990585452343
Sumo3	252.998815310377	0.113663925023586	0.400636838665234	0.28370812180495	0.776634070081286	0.999990585452343
Hipk1	533.565647079132	0.116959244571283	0.339771724080726	0.344228893348098	0.730674154812786	0.999990585452343
Brd8	1244.38577902729	-0.439059216367483	0.331228384052494	-1.32554828482906	0.184989365745796	0.999990585452343
Tmem63c	93.4328151872614	0.0848332799456856	0.484936857034853	0.174936754579552	0.861129329582401	0.999990585452343
Apool	6.72739221996479	-0.124210716939757	1.50500736447847	-0.0825316339782827	0.934223963855676	0.999990585452343
Ppt2	14.8839699717119	-0.0444106393159719	1.11064614141566	-0.0399863085639182	0.968104041746938	0.999990585452343
Pbx3	450.889325354588	-0.526594806599324	0.405171844524977	-1.29968262532335	0.193709767715268	0.999990585452343
Plpp2	28.8625940176748	0.327786595324898	0.728743052140679	0.449797215029394	0.652856666145486	0.999990585452343
Kmt2b	152.881840020216	0.119952658496335	0.527034440539316	0.227599278661157	0.819957780781261	0.999990585452343
Kctd9	404.632839871196	0.0254097755271807	0.355589620137703	0.0714581475053763	0.94303313281987	0.999990585452343
Dusp28	10.7616276291374	0.148681154791314	1.15596138018042	0.128621212906013	0.897657380260479	0.999990585452343
Lax1	49.9628405407969	1.09267534443055	0.729792138979767	1.49724186664724	0.134330335188797	0.999990585452343
Ikzf5	68.1803463017295	0.109060177037691	0.568185139937393	0.191944789421469	0.847785452799336	0.999990585452343
Actn1	2361.00808707838	0.373287100899791	0.317627338465144	1.17523605714675	0.239900288389019	0.999990585452343
Rps19bp1	71.9912006360762	-0.27036956340409	0.576494387528323	-0.468989064339861	0.63907745269726	0.999990585452343
Slc16a13	9.60328384745629	-0.321848908605095	1.29194268397179	-0.249120113916851	0.803267871180937	0.999990585452343
Zranb1	826.544571495555	-0.336508076133502	0.361873634357015	-0.929904928640124	0.352420310917867	0.999990585452343
Tom1l2	517.570817115946	-0.344798469768095	0.346055500950302	-0.99636754457376	0.319071596337394	0.999990585452343
Pex10	99.3741570880571	0.275898889821311	0.504779023980254	0.546573602931852	0.584671708427769	0.999990585452343
Rad52	165.145629315308	-0.204054664298251	0.410878462136752	-0.49663022791965	0.619449832810958	0.999990585452343
Traf3	429.382533630534	0.141808320654464	0.349103093226115	0.406207574226832	0.684590089295434	0.999990585452343
Hsp90b1	559.978983266323	-0.0993797773833864	0.392603807009744	-0.253129938143773	0.800167804761203	0.999990585452343
Nrg1	175.841802011329	-0.0650257128394944	0.478758435725844	-0.135821550049367	0.891962354453226	0.999990585452343
Ralbp1	886.554922082326	0.113748887510221	0.337967307506437	0.336567724107618	0.736442790454603	0.999990585452343
Arhgef2	583.894037786769	0.847780237170824	0.382707630617192	2.21521644552425	0.0267452116188387	0.999990585452343
Fip1l1	1917.42724093058	-0.260074976022428	0.342199585058589	-0.760009618298922	0.447248835607935	0.999990585452343
Tada2b	76.6111405100517	-0.19750223687568	0.520602573399353	-0.379372379176037	0.70441135848883	0.999990585452343
Wbp2	324.265131100154	-0.0268219208941191	0.416845346836521	-0.0643450169173608	0.948695509380344	0.999990585452343
Matn3	17.6589783000628	-0.304225385590484	0.94329051324162	-0.322515048460534	0.747062539288395	0.999990585452343
Gpr158	38.5997644433088	0.932190191304429	0.755763669917541	1.23344138969546	0.217411130940569	0.999990585452343
Apaf1	1092.34922680261	0.131539467606835	0.347516179124845	0.378513218976142	0.705049375661204	0.999990585452343
Grb7	95.3278570576164	-0.332820593206547	0.591932499922992	-0.562261057214877	0.57393816690808	0.999990585452343
Mon1b	162.348058200185	0.469951646596696	0.416329931839149	1.12879620382006	0.258983814438602	0.999990585452343
Dipk2b	8.01171449588197	0.557613925300016	1.42082869308928	0.392456830307676	0.694720702472547	0.999990585452343
Enox2	1580.17182252633	-0.149137730706138	0.404275245703813	-0.368901465748911	0.712201170780431	0.999990585452343
Kcnma1	195.77905777389	-0.307640002826726	0.401682829288607	-0.765877902651617	0.443748955285995	0.999990585452343
Haghl	9.87406297284898	-0.960336041331401	1.2403141733946	-0.774268376457451	0.438772100487424	0.999990585452343
Orc6	594.850458120781	-0.200270705547741	0.382383827006322	-0.523742615151008	0.600457571136854	0.999990585452343
Camsap1	903.94242500183	-0.0753783840417218	0.325311284449863	-0.231711556422627	0.816762054917716	0.999990585452343
Dst	8547.97415785048	0.0705973950732136	0.31310264566409	0.225476839786763	0.821608340680243	0.999990585452343
Usp29	36.1112256600817	0.179292871106177	0.725412599103018	0.24715985265196	0.804784514475845	0.999990585452343
Slc30a4	12.9918808316094	-0.141042256916373	1.02456063662357	-0.137661209961351	0.89050817741583	0.999990585452343
Slc2a12	3.831120151526	2.47288282591265	1.9831766441658	1.24693018808359	0.212423096547755	0.999990585452343
Cdk10	104.095466812395	0.422948712644456	0.485401521361282	0.871337838946858	0.383569715656112	0.999990585452343
Hnrnpr	970.590157414456	-0.237605024748789	0.345276494867778	-0.68815870260667	0.491352846954922	0.999990585452343
Wdr37	1088.06781287017	-0.0877378864072317	0.35376861930395	-0.248009239993809	0.804127257629207	0.999990585452343
Tfpt	92.4138377211617	-0.354377832391626	0.506460290783911	-0.699714940816212	0.484105343909029	0.999990585452343
Polg	296.920434485322	0.150052752654956	0.394608457781596	0.380257315057361	0.703754417528268	0.999990585452343
Cyba	156.958147651525	0.397615213374357	0.443479200653093	0.896581424312135	0.369942313829683	0.999990585452343
Slc26a2	210.151483153677	0.381740758956826	0.421947561780126	0.904711375381164	0.365618313121785	0.999990585452343
Epyc	1.84013138412769	0.924200163631076	2.66105986463908	0.347305288359766	0.728361978239746	0.999990585452343
Dsg2	599.74639048776	0.422339687536754	0.416992673066019	1.01282280197256	0.311144807263107	0.999990585452343
Htr7	9.09341262277865	1.260218649412	1.34778888473214	0.935026741715902	0.349774518184543	0.999990585452343
Vldlr	217.210413841427	0.177332557421643	0.524620714981395	0.338020501969565	0.735347737852433	0.999990585452343
Smarca2	59.8160031131877	-0.0921398466529995	0.549858722330952	-0.167570037376877	0.866921544553618	0.999990585452343
Ptprk	4459.4663599173	-0.12242441215071	0.357017564154042	-0.342908653362184	0.731667181599133	0.999990585452343
Cpne9	60.0959383014478	0.879429155009866	0.567683034388332	1.54915525343722	0.121344403158569	0.999990585452343
Gnas	155.588420747542	0.142245746383007	0.420152193059096	0.338557667276057	0.734942977663849	0.999990585452343
Rpusd4	195.206281405886	-0.236900962933227	0.410239770390215	-0.577469519125097	0.563622323649167	0.999990585452343
Ppp6r2	180.573402996823	0.0763657823457683	0.418371772823093	0.182530914622816	0.855166095495793	0.999990585452343
Irak2	196.109563372248	0.511081737547719	0.468715082789967	1.09038892989227	0.275541856164384	0.999990585452343
Msrb2	388.172613756427	-0.369327360112042	0.401843792195508	-0.919081910147697	0.358052730438322	0.999990585452343
Knl1	718.086037372944	-0.218657072494665	0.35994222138212	-0.607478254857286	0.543533569293022	0.999990585452343
6030458C11Rik	891.028707262119	-0.38906777018333	0.330828168480403	-1.17604184664939	0.239578154349569	0.999990585452343
Smim10l1	34.4208041967838	-0.199126972730673	0.685164411824045	-0.290626555165872	0.771336948218064	0.999990585452343
Rerg	369.269167209693	-0.53439454918647	0.411727434132132	-1.2979328188633	0.194310421349138	0.999990585452343
Rit1	81.5831441245483	0.345832484138671	0.520611001401671	0.664281936431551	0.506509880045466	0.999990585452343
Pcgf2	284.348380362045	-0.373569080697761	0.492385883805626	-0.758691694835897	0.448037006196779	0.999990585452343
Pum2	187.798799816854	-0.0569761470757615	0.426824162216368	-0.133488570046976	0.893807003154335	0.999990585452343
Pcdh11x	12.1141013361267	1.27742012358715	1.300317153153	0.982391196247528	0.325907161831062	0.999990585452343
Gm8439	3.10633893781125	1.13937985124899	2.14339709292979	0.531576652318579	0.59501923891362	0.999990585452343
Gm7616	2.55819240131366	0.489550639446989	2.34116835121523	0.209105269679935	0.834366061031162	0.999990585452343
Scoc	187.276522049896	0.264283305940131	0.40503863922812	0.65248912163979	0.514085688271279	0.999990585452343
Ptger4	9.79922822492011	0.0468672101591187	1.172128436053	0.0399847053595409	0.968105319896771	0.999990585452343
Ptpn21	327.439127280604	-0.0512365168514728	0.379666896312908	-0.134951235804465	0.892650429716433	0.999990585452343
Snrpa	62.6797240970832	0.362030566685278	0.577356881423346	0.627048153981938	0.530627670664078	0.999990585452343
Hspbp1	397.897793098055	0.150423372812771	0.353987795650644	0.424939431983204	0.670880828407967	0.999990585452343
Lrrn4cl	4.27763909452399	-0.972103815009701	1.73940233080406	-0.558872319413492	0.576248861885453	0.999990585452343
Ptprc	5.88531418065122	0.6907843965418	1.57146926521728	0.439578687176099	0.660242279737242	0.999990585452343
Bdkrb1	2.87277560234212	1.05720652745096	2.25461426840512	0.468907937941337	0.639135442124954	0.999990585452343
Opn1sw	38.1109108602215	-0.585264740310955	0.677720043523529	-0.863578915665693	0.387819250720991	0.999990585452343
Bckdha	243.550404871261	0.125182755194671	0.416272107720519	0.30072337990687	0.763625438972632	0.999990585452343
Bcat1	4516.99785381643	-0.126079320938134	0.323687098054593	-0.389509874492648	0.696899007491913	0.999990585452343
Mmp23	14.8307292971796	0.5291522584323	1.03730044338556	0.510124392413489	0.609964317255117	0.999990585452343
Fhod3	2078.79034524628	-0.497746571382869	0.361654439252811	-1.37630433186781	0.168727432339355	0.999990585452343
Abi1	1436.78069041841	-0.0765174830014243	0.33061810411625	-0.231437667958194	0.816974804584942	0.999990585452343
Slc25a32	147.885536364276	-0.0599669413176974	0.429180786361099	-0.139724198341076	0.888877906443476	0.999990585452343
Mbnl3	11.7180107062129	0.156362953090537	1.12788442784485	0.13863384335336	0.889739498406526	0.999990585452343
Mcoln3	5.59121447025061	1.39943639009055	1.71681764466921	0.815133974441523	0.414995626273299	0.999990585452343
Cyp4f15	2.37688339492045	2.40085780544448	2.49132889457001	0.963685609988019	0.335203570997095	0.999990585452343
Zfp809	912.651789584564	-0.148893237549045	0.33437310005493	-0.44529071723947	0.656109675354568	0.999990585452343
4933406I18Rik	10.824297811966	-0.00377530048368231	1.205185138315	-0.00313254815684223	0.997500592277407	0.999990585452343
Tmem108	336.893910568023	-0.24522540854165	0.412880290108344	-0.593938278035264	0.552553395893622	0.999990585452343
Zfp87	38.4924620781451	0.453434897223034	0.675133128288306	0.6716229410526	0.501823769754173	0.999990585452343
Dlg1	1624.23955510562	-0.291566877844132	0.326975011510085	-0.891709970427324	0.37254840800662	0.999990585452343
Tmem38a	97.4711115197119	0.69705681659281	0.519099690792551	1.34281878598031	0.179330658871258	0.999990585452343
Ubxn4	274.741475363568	-0.494241727444973	0.387986124804067	-1.27386443959708	0.202711462913056	0.999990585452343
Dsg1c	5.14971394510206	0.483686416021293	1.7496187183715	0.276452469868119	0.782200561132089	0.999990585452343
Rnf181	67.8804110579635	-0.601752490872583	0.541403125964237	-1.1114684456261	0.266366764947417	0.999990585452343
Ccdc59	279.806348372515	-0.189914785222849	0.38562608428059	-0.492484281962273	0.622377030795412	0.999990585452343
Speer5-ps1	2.8672064135542	0.628285415188217	2.07833685307889	0.302302013389919	0.762421843639306	0.999990585452343
Aldh9a1	232.248628690655	-0.250915008758799	0.43457600318638	-0.577378886360615	0.563683533924849	0.999990585452343
Atxn7l2	53.4979175915974	-0.397193310746548	0.600484359375425	-0.66145488145549	0.508320640182244	0.999990585452343
Atp9a	254.55430270293	-0.0207816184065089	0.465585439813671	-0.0446354559859641	0.964397881022353	0.999990585452343
E130008D07Rik	10.9566963843296	1.12603374272464	1.19110187149676	0.945371483053461	0.344469255688058	0.999990585452343
AI197445	2.1863172160196	-0.408492368925283	2.3183979557837	-0.176195966661469	0.860139989356609	0.999990585452343
Acsm2	4.33898238852294	1.63152003062052	1.8309561424564	0.891075429273627	0.372888705534289	0.999990585452343
Mep1b	137.586165603188	0.147253140941692	0.537347730100326	0.274036964693605	0.784056214850248	0.999990585452343
Smurf2	694.904329654813	-0.363669839123754	0.342725726188177	-1.06111041960146	0.288639723143594	0.999990585452343
Dzip3	867.715895556795	-0.312150346667557	0.357590361640423	-0.872927181917286	0.382702769346745	0.999990585452343
Bin3	23.1003580292672	-0.0457807459033718	0.810035233299608	-0.0565169810168478	0.954929968250508	0.999990585452343
Aggf1	443.338996641386	-0.0816623377825449	0.371425647079231	-0.219861871210862	0.825978732077156	0.999990585452343
0610030E20Rik	97.4662224897347	0.0152152070441032	0.490795050233334	0.0310011419978044	0.97526862892925	0.999990585452343
Slc11a1	27.0294582155451	0.77870796741341	0.773789357479655	1.00635652311086	0.314244099712583	0.999990585452343
D230017M19Rik	267.830251258262	-0.444851806845136	0.418777073353456	-1.06226399473801	0.288115855007044	0.999990585452343
Adcy10	54.6897820888822	-0.130367440165681	0.590146108610484	-0.220907057190693	0.825164802320933	0.999990585452343
Elovl4	37.5947226070968	-0.260194153776857	0.656257708250675	-0.396481672528362	0.691749725658001	0.999990585452343
Vash2	30.5283847215311	-0.946794563668203	0.715545913004193	-1.32317793514202	0.185776211919967	0.999990585452343
Cahm	10.4064600102071	0.337265721994465	1.22755235395123	0.274746507477973	0.783510997778329	0.999990585452343
Gm11532	6.76976990239045	-0.59536689940425	1.40883842293429	-0.422594166735057	0.672591383301351	0.999990585452343
Apobec3	28.1673255971986	-0.147289129262092	0.762307734265169	-0.19321479061743	0.846790755751724	0.999990585452343
Smox	116.092280591435	0.447268319926903	0.533090177266903	0.839010619591606	0.4014633503561	0.999990585452343
Uimc1	429.015103557634	-0.279568907924143	0.367187410087135	-0.761379339933798	0.44643052385415	0.999990585452343
4930546K05Rik	59.2935519983367	0.964402743707686	0.62141852693319	1.55193754596791	0.120677167997144	0.999990585452343
Ica1l	62.9104201199	-0.200797049388527	0.641198725374962	-0.313158840531232	0.754159987264023	0.999990585452343
Irf8	9.44446022877147	2.25640855053182	1.27502153052372	1.76970231208959	0.0767767445411935	0.999990585452343
Dnase1l1	99.2878675692071	0.144031632190139	0.616173474097094	0.233751757005111	0.815177704330737	0.999990585452343
Tspan4	124.665027700634	0.484291736818911	0.458265895896734	1.05679200908296	0.290606522055866	0.999990585452343
Zfp410	374.755474973516	-0.0945117076612689	0.369725517518472	-0.25562668299341	0.798239112737406	0.999990585452343
Ldhb	95.3063787737957	-0.690495409221944	0.551520527672092	-1.25198496624677	0.210575342093966	0.999990585452343
Nkiras1	130.154067361998	-0.46211165399861	0.449603674065714	-1.02782001272318	0.304034500567039	0.999990585452343
Mus81	34.7279597865965	0.0167754541051847	0.701235507658189	0.0239227105900658	0.980914259034122	0.999990585452343
Ldah	676.568143758678	0.594636727275341	0.355073060469239	1.67468837677945	0.0939953891281446	0.999990585452343
Bspry	23.2689456211259	0.352543455935619	0.92964215438431	0.379224903123186	0.704520860260202	0.999990585452343
Tatdn1	428.195278907927	-0.265857250328078	0.357811468250254	-0.743009304950888	0.457476046951607	0.999990585452343
Drd2	23.2354027057859	0.208864480095856	0.82327371845204	0.253699924356353	0.799727392501076	0.999990585452343
Chaf1a	938.590948846756	0.345120754639057	0.350896243692681	0.983540749844325	0.325341369806611	0.999990585452343
Vsig2	6.589315330637	-0.374293641476242	1.58832498263537	-0.235653059397963	0.81370189724622	0.999990585452343
Slc16a8	21.4637931693441	-0.59802774511348	0.867606430526855	-0.689284592727519	0.490644191757439	0.999990585452343
Sgk2	19.6873070946971	0.0138161129544573	0.864668262732905	0.0159785128585494	0.987251533762472	0.999990585452343
Prkg1	280.049738937803	0.826037609778485	0.412867520187146	2.00073284864853	0.0454211874549744	0.999990585452343
Glrx3	73.2524549298144	-0.131229995612936	0.609728317598427	-0.21522699836186	0.829590342487515	0.999990585452343
Bloc1s2	96.5235112209139	0.226348134707428	0.498639532360142	0.453931387341243	0.649878211623231	0.999990585452343
Ebf1	1610.99059562917	-0.108781772439301	0.340930776321333	-0.319072902754817	0.749671231025928	0.999990585452343
Gm6938	77.4884006186762	0.0134712324534611	0.52779410518925	0.0255236508346957	0.979637283992479	0.999990585452343
Zfp229	828.17756497186	-0.340201872052785	0.390394969409684	-0.871429958657518	0.383519433883809	0.999990585452343
Cox7a2l	532.588553737805	-0.0451599914360498	0.375604222508321	-0.120232917336411	0.90429864264311	0.999990585452343
Shcbp1	511.060492684858	-0.280365437596178	0.403232151386697	-0.695295344461036	0.486870231243182	0.999990585452343
Srpx	8.7613341736592	0.337424541305354	1.27678455676743	0.264276803409691	0.791566633252268	0.999990585452343
Pigp	597.619185325283	-1.44333422874851	0.397652680024705	-3.62963536083509	0.00028382186808668	0.786169392745461
Pcdh9	62.804359581249	0.270217947250462	0.680999399680697	0.396796160726661	0.691517782118241	0.999990585452343
Pik3r3	86.4789082249895	-0.268813770026499	0.49178806483856	-0.546604908182842	0.584650196348864	0.999990585452343
Cblif	2.46319706379845	-0.334490445922174	2.38234092484829	-0.140404105236732	0.888340714473934	0.999990585452343
Rp9	308.373589205272	-0.167132988478585	0.364745321314387	-0.458218320323641	0.646795599099357	0.999990585452343
Nemf	1009.38866937909	-0.324092498595552	0.325478822051726	-0.995740664638531	0.319376166594213	0.999990585452343
Gm2762	4.72487701604507	1.18761499317901	1.66373866896817	0.713823039237016	0.475336611290018	0.999990585452343
Kmt5b	253.651310208818	-0.161374354104311	0.385232938087661	-0.418900717330639	0.675288692799263	0.999990585452343
Suv39h1	613.39622698345	-0.125059886351864	0.342904755210731	-0.364707355180913	0.71532986761405	0.999990585452343
Stag2	260.514358249119	-0.182612480286625	0.474327015372499	-0.38499278845253	0.70024275849742	0.999990585452343
Mgat4e	18.034632954921	-0.812894001968872	0.902712542048304	-0.90050150419354	0.367853425188257	0.999990585452343
Nol4l	238.853719827869	0.371667432838312	0.465669280705977	0.798136033957075	0.424791552572029	0.999990585452343
Tor1aip2	1469.16442102261	-0.10280702845379	0.327435457451624	-0.313976468076855	0.753538911427154	0.999990585452343
Ktn1	1567.40942981706	-0.22539469627444	0.31622656517273	-0.712763319398308	0.475992227055247	0.999990585452343
Unc5d	177.311102612671	0.427758414705946	0.437609007062324	0.977489968905109	0.328326641457645	0.999990585452343
Miga1	995.505895332903	-0.309392138764253	0.336988011788386	-0.918110223335	0.35856116311849	0.999990585452343
Setd3	981.046614033058	0.00399521224058838	0.327547159781049	0.0121973649329123	0.99026815214858	0.999990585452343
Capn12	37.0569402805756	0.100728814807189	0.685942623297587	0.146847289242572	0.883252557834637	0.999990585452343
Mrpl52	54.7672340798302	-0.00839317505063014	0.621443455945439	-0.0135059352067053	0.989224150424662	0.999990585452343
Gpr180	138.740720301761	-0.0907793126758586	0.450367270671093	-0.201567295377811	0.840255014902457	0.999990585452343
Dr1	170.175124945187	-0.152481756855782	0.407281263107204	-0.374389324204305	0.708114684443716	0.999990585452343
Zfand2b	46.1892108096448	0.130392054058588	0.65427178409574	0.19929340868459	0.842033234867957	0.999990585452343
Lman2	579.002935686531	0.148216614846932	0.377007668862126	0.393139522318671	0.694216434786816	0.999990585452343
Cmc2	550.304809327563	0.140630885417153	0.350449292870237	0.401287399570314	0.688208539506532	0.999990585452343
Carhsp1	222.195515413444	-0.05483293684975	0.407179049647491	-0.134665417823488	0.892876416649562	0.999990585452343
Pdgfrl	70.5463131207267	-0.369510571723742	0.546175812575077	-0.676541441814487	0.49869694367502	0.999990585452343
Zfp385a	121.689345476567	0.849768884492668	0.484353394804309	1.75443982350118	0.0793551726286121	0.999990585452343
Nde1	664.935120994677	-0.312885363752912	0.363107909236693	-0.861686996602868	0.388859783106975	0.999990585452343
1700111N16Rik	21.2525165578543	0.947336742599337	0.920964666578995	1.02863527448703	0.303651095575484	0.999990585452343
Cd46	21.6608885545488	-0.325796733964741	0.842060905558434	-0.386904001615751	0.698827278576342	0.999990585452343
Eif3k	586.459198365214	0.223550747246117	0.359314009167466	0.622159842206225	0.533836768875519	0.999990585452343
Fez2	311.204823250423	0.0199479774925609	0.3639191993693	0.054814303634247	0.956286404883157	0.999990585452343
Tdrd3	768.035163438936	-0.328330134562734	0.395361775347876	-0.830454927702202	0.406281621116772	0.999990585452343
Septin4	16.6371091334106	-0.3270713191091	0.924213215820034	-0.353891627505994	0.723420101823925	0.999990585452343
Sh3bp5l	386.691025142694	-0.0761508576363854	0.369959410203876	-0.205835709367199	0.836919246374892	0.999990585452343
Apba2	58.7265868804698	-0.579194937527055	0.5662121249965	-1.02292923792587	0.306341304236886	0.999990585452343
Cpsf4	375.347336469046	0.160752364282413	0.387020244225067	0.415359058553354	0.67787907321217	0.999990585452343
Nlrp5	7.57907152045939	-1.05441838660133	1.47954855127541	-0.712662241257576	0.4760547868479	0.999990585452343
Abhd12	622.436639615406	-0.0950780429988041	0.33833117626098	-0.281020637972374	0.778694570606192	0.999990585452343
Tbx6	29.467804668541	-0.419056326580398	0.747450924722163	-0.560647278262672	0.575038014685187	0.999990585452343
Gm10451	126.424260005634	-0.547033820549179	0.467920911968059	-1.16907324840083	0.242374121001411	0.999990585452343
Slc24a3	31.6465401627919	0.298903435086658	0.776443555577225	0.384964796139555	0.700263497876166	0.999990585452343
Cdc123	915.538465739578	-0.241471796901375	0.337103834272892	-0.716312816263901	0.473798214837219	0.999990585452343
Scml4	23.7070107653836	0.545884218519243	0.843275737776993	0.647337749759384	0.517413374830137	0.999990585452343
Chrdl1	5.54465356727503	2.66066062026883	1.67457881027382	1.5888536293098	0.11209344222167	0.999990585452343
Ppfia2	27.4216621980102	1.61274003102001	0.98896877290805	1.63072897264265	0.102947520369986	0.999990585452343
Cpsf7	1006.92119050805	-0.194931711025673	0.325011801694245	-0.599768100756706	0.548660795317719	0.999990585452343
Rps21	267.417070616042	-0.42932858576306	1.22099422988335	-0.351622125031726	0.725121670175836	0.999990585452343
Cdk11b	628.10136821458	-0.0239897678134791	0.342317719319165	-0.0700804149466533	0.944129654978887	0.999990585452343
Hnrnpc	2794.94614053156	-0.0937892475095071	0.316856322739502	-0.295999292987486	0.76723062133139	0.999990585452343
Stard13	48.5668304803882	-0.450147510835382	0.639622396415184	-0.70377071434376	0.481575574313128	0.999990585452343
Lysmd4	52.8715756977287	0.500492333515487	0.577357368228714	0.866867491534675	0.386014617187663	0.999990585452343
Zkscan8	348.9051158807	-0.319875302554367	0.382207156469311	-0.83691604707054	0.4026397596221	0.999990585452343
Prom1	394.983075625677	-0.0749383814008539	0.380482398749918	-0.196956236732804	0.843861784929767	0.999990585452343
Skor1	2.02811661677749	4.33453748676267	2.88939625296961	1.50015335636564	0.133574682411032	0.999990585452343
Fyb2	54.8647933041687	0.0311249356180893	0.58683358971993	0.0530387765174517	0.957701011985813	0.999990585452343
Nsfl1c	509.429876286771	0.0772217541461097	0.356579283787199	0.216562648637195	0.828549196976426	0.999990585452343
Atp6v0e	333.061655244249	0.0601682897921624	0.37198005069689	0.161751388762487	0.871501634961469	0.999990585452343
6330403K07Rik	9.33058722022735	-0.477321482512622	1.20951812842957	-0.394637724969344	0.693110268102169	0.999990585452343
Abcc2	16.8259452554	0.518800181418473	0.949897139835618	0.546164589471501	0.584952804671119	0.999990585452343
Adat1	1110.11629569617	0.171028608008326	0.321579368569101	0.531839491971561	0.594837168032117	0.999990585452343
Slc25a13	5444.81030187383	0.0606306965712759	0.31710771754463	0.191199057029392	0.84836964236929	0.999990585452343
Sema4a	39.9037071737741	-0.0812152171178034	0.704639399209168	-0.115257842818544	0.908240752166461	0.999990585452343
Chek2	1048.13816167131	-0.368756050971776	0.324476079161469	-1.13646605914599	0.255761562568987	0.999990585452343
Keap1	176.53143218453	0.243981228878373	0.40820385716547	0.597694569993915	0.550043749279144	0.999990585452343
Klf13	2332.49113093927	0.279868611372997	0.316356599619453	0.884661839549587	0.376339043067878	0.999990585452343
Reck	167.154465092975	-0.316581556106403	0.425380787506201	-0.744230970003055	0.456736754805401	0.999990585452343
Pld5	23.8473017296488	1.28231193128931	0.996001469149426	1.28745987933571	0.197934044991405	0.999990585452343
1700027A15Rik	10.9189490608078	1.31961767391681	1.16082388686384	1.13679403813956	0.255624396238949	0.999990585452343
Myo18a	715.080422171293	0.233962592687427	0.384883284022087	0.607879329656731	0.543267509830254	0.999990585452343
Prrg1	630.440403054545	0.0814395865619096	0.411789604503822	0.197769894312992	0.843225101764946	0.999990585452343
Arhgap24	44.4909954467214	0.357796602588469	0.645919286676342	0.553933920179959	0.579624069935277	0.999990585452343
Cd72	6.88817376545795	-0.913956162177507	1.37260623449845	-0.665854590491105	0.50550404773514	0.999990585452343
Catsperg1	48.1416802638342	0.78040949012012	0.61041928944197	1.27848104347022	0.201079864566841	0.999990585452343
Fh1	631.474391935966	-0.0687138116833094	0.35125112857307	-0.195625881580663	0.844903001100389	0.999990585452343
Fkbp7	30.4852748914864	0.0431189992116778	0.73007788050405	0.059060821267326	0.952903664240311	0.999990585452343
Cd300a	6.10838139532746	-0.150589360547652	1.49872925129547	-0.100478028581537	0.91996482520465	0.999990585452343
Hivep2	460.202659633972	0.367901059788989	0.389713919740292	0.944028532607101	0.345155067926247	0.999990585452343
Cgrrf1	39.3031785255881	-0.113478079438611	0.692539249469913	-0.163857975595564	0.869842950478314	0.999990585452343
2210408F21Rik	27.0133014201199	1.36604842639371	0.795091730211848	1.71810166611811	0.0857780729980383	0.999990585452343
Akt1	211.518854877311	0.720542737983764	0.469475633888729	1.53478196943985	0.124837393190906	0.999990585452343
Efna3	8.45313062578622	0.414157937036001	1.44210327794724	0.28719020570117	0.773966685309739	0.999990585452343
Plpp1	1744.45803644209	-0.173303566619543	0.330816424869164	-0.523866270207362	0.600371556370319	0.999990585452343
Dgcr2	1244.67609172783	-0.275856852757135	0.320195160100569	-0.861527240669383	0.388947724663946	0.999990585452343
Ptn	12.7675306983757	0.896098174748632	1.05163449098897	0.852100404110874	0.394158367715029	0.999990585452343
Twf1	477.741997368973	-0.0451785501591549	0.343791465992921	-0.131412657462781	0.89544887628844	0.999990585452343
Ptgs1	18.6282105742852	-1.42683570940454	0.95210602411916	-1.49861010565979	0.133974809533272	0.999990585452343
Ptgis	29.0774918599719	-0.380606266256702	0.770517528282997	-0.493961853281698	0.621333120229692	0.999990585452343
Cst7	31.3305250729617	0.789762348430436	0.810752445509534	0.974110349965203	0.330001751085314	0.999990585452343
Plxna2	80.7518947308649	-0.0543611466923959	0.524636066589659	-0.103616869205666	0.917473400035183	0.999990585452343
Gm14023	2.44298895863983	1.06331936609396	2.35860144299897	0.45082621705766	0.652114804326297	0.999990585452343
Etaa1os	6.82639844224124	0.313371993421138	1.54160791578584	0.20327606663942	0.838919261052666	0.999990585452343
Trip10	372.029264597047	0.0989621030113696	0.404506547348493	0.244648952310063	0.806728257102825	0.999990585452343
Gusb	105.1231972677	-0.0446951828891068	0.473596980999734	-0.0943738762750515	0.92481216688261	0.999990585452343
BC055324	739.912158282552	-0.552578539195088	0.364631563210473	-1.51544351873929	0.129660123614404	0.999990585452343
Sowahb	3.75223763916387	-1.29992479215788	1.83168801916837	-0.709686790847757	0.477898385212315	0.999990585452343
Nlrp3	5.50757323346813	-0.855256251532381	1.71690746184747	-0.498137651875592	0.618387023826128	0.999990585452343
Sgms1	34.8483292499765	-0.0816829692997056	0.693084724293049	-0.117854234030367	0.9061831563936	0.999990585452343
Ctnna2	61.8064612749236	1.06354180694817	0.703747002764538	1.51125589561341	0.130723266196225	0.999990585452343
Map3k13	85.7173756467538	0.118328153981216	0.556887045637026	0.212481426724265	0.831731466296645	0.999990585452343
Dip2b	734.366103073277	0.0694076170047812	0.35928805758146	0.193180974263372	0.846817238419419	0.999990585452343
1700128A07Rik	7.74530958126414	1.7740158038663	1.39683231279742	1.27002775323367	0.204074744408935	0.999990585452343
Fbxo44	48.7941515588589	0.388199631025493	0.608868586856198	0.637575397065405	0.523750115314925	0.999990585452343
Ifi202b	4.05662129250055	-0.774386289901542	2.06128394400838	-0.375681522263094	0.707153676406717	0.999990585452343
Ap5z1	161.382952446596	0.349179624058868	0.481716700698427	0.724865099243192	0.468534793699995	0.999990585452343
Fbxw8	668.720572534507	0.180657466272009	0.348347995607085	0.518612044708819	0.604031308019521	0.999990585452343
Klhl33	2.48683700454779	4.63286710790955	2.70204431259931	1.71457850868953	0.0864225317815287	0.999990585452343
Pax2	5.95605010327446	-0.0238479491271279	1.47477564755123	-0.0161705606996738	0.987098321550925	0.999990585452343
Dna2	340.734677116811	-0.21917959584881	0.365557353552648	-0.599576492494888	0.548788517595191	0.999990585452343
Kdm5b	2162.47485959364	-0.421998100826933	0.338476053449699	-1.24675910312115	0.212485840246364	0.999990585452343
Supt3	619.490561951788	-0.1493849962298	0.396983482114241	-0.37630028190143	0.706693669756992	0.999990585452343
Esrrb	8216.64224562576	0.345983457919901	0.330423175340825	1.04709198306997	0.29505715646957	0.999990585452343
Chchd7	165.121873155783	-0.0394145715928488	0.415889554192688	-0.0947717277231433	0.924496143779194	0.999990585452343
Rxrb	49.6976643780159	0.0961774037007817	0.599954595329043	0.160307804039793	0.872638611645814	0.999990585452343
Cadps2	543.847773858323	-0.37648240003103	0.403213561571237	-0.933704706170989	0.350456236736563	0.999990585452343
Gabpb1	688.630630021334	0.142525806139948	0.340736573076966	0.418287373300998	0.675737020369347	0.999990585452343
Dll3	7.53741636185692	0.676774110942409	1.36666298678095	0.49520190236255	0.620457607911808	0.999990585452343
Fam57a	44.3788560403887	-0.640585829192165	0.628421036450054	-1.01935771089209	0.308033175067953	0.999990585452343
Mettl7a1	12.4120437237039	0.618774946485898	1.05127783844896	0.588593161441347	0.55613422244955	0.999990585452343
Ckmt1	5.07106284793698	0.540202938125973	1.57504075922237	0.34297711660026	0.731615675477525	0.999990585452343
Gm4788	12.9903629525548	0.519086040444187	1.08673526913748	0.477656385309163	0.632894791702022	0.999990585452343
Spag7	140.354407586826	0.0307506427627812	0.476225285964918	0.0645716295817322	0.948515073867712	0.999990585452343
Gal3st1	10.0290596063973	-0.353753109556049	1.17294267086923	-0.301594543656505	0.762961167958824	0.999990585452343
Gpr68	44.8737720988025	0.824231566383816	0.724923669590929	1.13699083221952	0.255542118190519	0.999990585452343
Golph3l	196.676770571966	-0.426024548532639	0.40108691437332	-1.06217513777103	0.288156184434338	0.999990585452343
Sptan1	694.84660434481	-0.0845189854357439	0.360570644778811	-0.234403400996749	0.814671818576406	0.999990585452343
Slx1b	135.147172192553	-0.203896730869011	0.495826095081602	-0.411226300696123	0.680906604660368	0.999990585452343
Rprd2	1087.80113250055	-0.144113198714538	0.323180513393618	-0.445921683833133	0.655653818378963	0.999990585452343
Edem3	529.246446949717	-0.353773672915209	0.343517293566449	-1.02985695201041	0.303077161187781	0.999990585452343
Kir3dl1	3.765102528351	0.67177116474603	2.0950897936393	0.32064075095279	0.748482652038595	0.999990585452343
Pcsk1n	4.5462368964473	0.848763273035529	1.78378486009948	0.475821547778018	0.634201517289469	0.999990585452343
Gpr162	15.4377261219695	0.729116341858573	0.972562418512025	0.749685910107536	0.453443895480702	0.999990585452343
Syk	425.799899728008	0.0446292101847438	0.362877258798089	0.122987068224014	0.90211733828314	0.999990585452343
Frmd4b	266.4294826703	0.328950248598126	0.445058472222561	0.739116923121121	0.459836001498572	0.999990585452343
Pomt1	192.81907776101	0.0694130934159011	0.410771177387614	0.168982385417956	0.865810496545171	0.999990585452343
Mpp4	21.726474148506	0.760951512110683	0.824322712581763	0.923123311412101	0.355942947617072	0.999990585452343
Chst10	38.7867694931666	-1.06203202270631	0.698138333180341	-1.52123436320746	0.128201034959597	0.999990585452343
Abcc10	126.608977042622	0.168632546773127	0.444903838225698	0.379031449685044	0.704664509775711	0.999990585452343
Chd6	2227.38049531135	-0.0971671315401157	0.330211304030528	-0.294257435630164	0.768561194957241	0.999990585452343
Tyms	918.190251298891	-0.148137405279916	0.326523726432971	-0.453680370790225	0.650058897066083	0.999990585452343
4930447J18Rik	3.10695841195388	0.477960495778676	2.03531034412564	0.23483420951413	0.81433741473643	0.999990585452343
Fam131b	16.6072522514987	0.959317869830275	1.00471561946401	0.954815324103394	0.339671096527157	0.999990585452343
Vmn2r56	2.91372334625759	0.358218255554747	2.06748280236351	0.173262991665632	0.862444712065236	0.999990585452343
Ahrr	25.7780770231571	1.22683150770172	0.795908217198157	1.54142334655188	0.123213785565643	0.999990585452343
Zbtb17	363.24960033328	0.0536741681531776	0.39179222529005	0.13699651164196	0.891033552421418	0.999990585452343
Gm21992	3400.98484255505	-0.145510777997328	0.353769930201597	-0.411314714945977	0.680841781037595	0.999990585452343
Sergef	908.50024233872	0.349613734237892	0.362022103680492	0.965724829184597	0.334181891802587	0.999990585452343
Armc3	8.4346490322389	1.46256140884469	1.30212829654642	1.12320837564453	0.261349006218955	0.999990585452343
Gm10790	3.57444840890577	1.18452290007822	1.96027815064709	0.60426266531982	0.54566902395247	0.999990585452343
A730082K24Rik	580.672285164085	1.05606848154945	0.533973259484402	1.97775537031419	0.0479563104787251	0.999990585452343
Mettl26	4.58955340875701	0.725864293250028	1.66938095301447	0.434810455899419	0.66370001480146	0.999990585452343
Acbd6	808.843899531456	-0.0299556830294829	0.331859902229877	-0.0902660515121009	0.928075796958333	0.999990585452343
Ccdc88c	1860.56548530187	0.226844204032089	0.373353905817184	0.607584922770744	0.543462803075932	0.999990585452343
Nudcd2	412.400735890526	-0.406045905639193	0.371671888888671	-1.09248484423534	0.27462004847599	0.999990585452343
Zmynd19	453.287471956742	-0.156729895470277	0.371441347047382	-0.421950589820267	0.673061082834005	0.999990585452343
Tmprss13	7.89851649558876	0.805827335956509	1.32122406702003	0.609909670941751	0.541921645834761	0.999990585452343
Odr4	169.287859384944	0.227573603998278	0.418009729721995	0.544421786903453	0.586151256662296	0.999990585452343
Elovl1	30.8410215595873	-0.374848659010648	0.743108867777385	-0.504433031638834	0.613957110992452	0.999990585452343
Nfatc4	84.2136584478399	-0.077442406955223	0.543170239816108	-0.142574834330838	0.886625973696331	0.999990585452343
Camta2	72.0640911989452	-0.0471667777837551	0.583145786413015	-0.0808833380652244	0.935534730843191	0.999990585452343
Ephx2	588.446929703563	0.0139177075099473	0.339045093570665	0.0410497239861887	0.967256255235047	0.999990585452343
Hdac9	87.3926407673656	-0.497058456883207	0.602440656502056	-0.82507455550771	0.409329264366228	0.999990585452343
Styxl1	13.1941608919565	0.627691448097566	1.04305356668676	0.601782562415675	0.547318883894626	0.999990585452343
Pex5	316.385672369055	-0.251967964958806	0.416215356965541	-0.605378827912078	0.544927315406375	0.999990585452343
Coq3	237.335576292268	-0.254121640205293	0.44320122130619	-0.573377572057118	0.566389072594032	0.999990585452343
Chrd	8.20085428157272	-0.187222859259666	1.28138424940842	-0.146109849052774	0.883834671439428	0.999990585452343
Sbk3	2.515814718888	2.43744993807409	2.76031323715372	0.883033818505125	0.377217999739625	0.999990585452343
Dync1i2	596.593521118082	-0.265956451451202	0.338221542932809	-0.786337999481117	0.431669496022586	0.999990585452343
Dennd2d	10.1998057390851	-0.937432550971629	1.1930014352162	-0.78577654921408	0.431998407556819	0.999990585452343
Gm15290	55.6445295572869	-0.658369243049259	0.599389803481785	-1.09839913729741	0.272030238938335	0.999990585452343
Sh2d3c	12.360045542757	-0.00780963859327279	1.04335949320127	-0.0074850889306724	0.994027818872823	0.999990585452343
Pard6a	10.4074235730231	-0.961233224565008	1.15075191614563	-0.835308819458323	0.40354385296286	0.999990585452343
Srgap2	2225.39620580758	-0.479605024121011	0.318716133894317	-1.5048030931501	0.132374708297301	0.999990585452343
Nrip1	823.358521675595	0.290844820815113	0.364023350668256	0.798972978742146	0.424306080341883	0.999990585452343
Tes	60.8476343027223	0.678586160266939	0.644505016621836	1.05287956302301	0.292396193801355	0.999990585452343
Dnph1	78.1796120062066	0.0821601722444652	0.574199037397	0.143086572587999	0.886221809343334	0.999990585452343
Fbh1	378.881396526917	-0.104682442616114	0.355723699526994	-0.294280203301918	0.768543798732696	0.999990585452343
Rpl15	491.769484223183	-0.00665763698259617	0.449160388320368	-0.0148224045479441	0.988173865299686	0.999990585452343
Sh3tc1	595.674197156428	0.199781637058835	0.363682808519676	0.54932933968482	0.582779456058525	0.999990585452343
Ghitm	1118.57699095693	0.0225322523777402	0.368581789184327	0.0611322996385801	0.951253845855081	0.999990585452343
Atp2b1	1926.41628869992	-0.0096554920028498	0.333844493010759	-0.028922124537003	0.976926700172501	0.999990585452343
Lrriq1	27.0885893848984	0.0497554954683686	0.833710026924051	0.0596796174467758	0.952410805715694	0.999990585452343
Sgtb	182.707726016648	-0.51873403995904	0.416120896891118	-1.24659454460123	0.212546203066064	0.999990585452343
Zfp532	1641.16133467844	-0.0359869839597521	0.347797798922832	-0.103470993983308	0.917589169354954	0.999990585452343
Tnks2	1646.88325285628	-0.161641556265206	0.329502056007374	-0.49056311885832	0.623735476990018	0.999990585452343
Mbtps1	2630.5780377134	0.100710075420931	0.316512678176163	0.318186544694675	0.750343438589756	0.999990585452343
Cyp4f16	235.974115159197	-0.570781661013262	0.381693038785166	-1.4953944741301	0.13481152184992	0.999990585452343
Toporsl	7.05251905735841	-1.57277663676741	1.38883666660915	-1.13244175832955	0.257448757238931	0.999990585452343
Prpf38b	1014.99644908636	-0.156472316408601	0.342689426822184	-0.456600945817309	0.647957899254768	0.999990585452343
B4gat1	6.43222176886357	1.72868015058178	1.61008177292061	1.07365984737908	0.282975163724481	0.999990585452343
Rcor3	7.43868907034979	-0.228054877632098	1.37850619658963	-0.165436236845577	0.868600633734796	0.999990585452343
Man2a2	66.4845511131046	0.78534307010752	0.564730614506289	1.39065078098183	0.164331349528408	0.999990585452343
Gm1715	28.0776644879742	-0.185963097941844	0.732565677039701	-0.253851775711526	0.799610071981678	0.999990585452343
St6gal1	160.588467231247	-0.243103053762548	0.438013919101863	-0.555012165506122	0.578886339320708	0.999990585452343
Fam227a	20.841834527142	-0.206510683523072	0.848758786988264	-0.243309037489738	0.8077660038226	0.999990585452343
Arap2	236.325732773468	-0.401246960027023	0.398106870870118	-1.00788755328448	0.313508447586112	0.999990585452343
Diaph1	1103.77543247989	0.0103896680466207	0.329554382068152	0.0315264144916518	0.974849726893458	0.999990585452343
Pkp1	2.55614298866085	2.52499615423302	2.49782699379519	1.01087711859361	0.312075246736013	0.999990585452343
Gfra2	63.721098427443	1.40598946757985	0.558270414847941	2.51847389756953	0.0117864619368855	0.999990585452343
Crim1	219.641054038186	-0.339004972299745	0.424767993941394	-0.798094435397875	0.424815690399522	0.999990585452343
Pde4b	73.2956012842478	0.0493818665309112	0.539167123164863	0.0915891648605056	0.927024460453199	0.999990585452343
4933405L10Rik	2.55266718279793	-1.59567285601709	2.2043584383942	-0.723871775217957	0.469144459374054	0.999990585452343
Nxf2	2.51229494275289	-0.014065826903378	2.16514885481386	-0.00649647107269548	0.994816602491555	0.999990585452343
Fbrsl1	2418.31060667074	-0.00722557288965798	0.339984091738827	-0.0212526793612702	0.983044091702103	0.999990585452343
Phka2	658.791395731347	-0.104095412846965	0.349140794706933	-0.298147379008923	0.765590681731783	0.999990585452343
Eif2ak4	201.282446764452	0.101205956959146	0.392369327912693	0.2579354443874	0.796456729492836	0.999990585452343
Cpq	352.379085505432	0.117197266572599	0.360781858832491	0.324842460072288	0.745300307211306	0.999990585452343
Cdadc1	97.405703757135	0.131635893390758	0.473708869807484	0.277883530963342	0.781101766585582	0.999990585452343
2310016D03Rik	2.55876790518409	1.16641032688884	2.20260701542916	0.529558981115648	0.596417740541844	0.999990585452343
Axin1	516.139990587061	-0.11173462391625	0.35077031143979	-0.318540709610282	0.750074819699267	0.999990585452343
Arrdc1	69.6746642208707	-0.388657775206621	0.525272512110137	-0.739916455261091	0.459350689053557	0.999990585452343
Septin2	999.851805916681	-0.131586622586086	0.344941656406683	-0.38147501220017	0.702850809342726	0.999990585452343
Mettl14	490.801106875135	0.0674076464865624	0.396847963970579	0.169857609478777	0.865122119325783	0.999990585452343
Pcnp	930.174096221379	-0.321195763840667	0.323948521871912	-0.991502483124977	0.321440280454011	0.999990585452343
Kcnc4	7.76029258630822	-0.459669611223018	1.38101034376707	-0.332850230483537	0.739247339535397	0.999990585452343
Paip2	509.729198393264	-0.32659137577264	0.349850562597256	-0.933516794565249	0.350553203260084	0.999990585452343
Trim30a	3.93755398501824	1.35192397028746	1.81071480653324	0.746624463117872	0.455290277502575	0.999990585452343
Plcb4	1926.65035437556	0.113392514931873	0.329688111514142	0.343938743836109	0.730892353957981	0.999990585452343
Pak1	872.411062452507	-0.00347473133640243	0.33277336813294	-0.0104417350339595	0.991668852219289	0.999990585452343
Zfp948	388.55216953709	-0.280927964195682	0.398211129916293	-0.705474917927923	0.480514735609123	0.999990585452343
Kcnj9	8.34642140682475	-0.33941598761065	1.30694338869758	-0.259702134419832	0.795093546091389	0.999990585452343
Kcnj4	34.7281321223852	-0.0475736529868835	0.688178423553698	-0.0691298235437505	0.944886282051768	0.999990585452343
Kcnj3	15.0499942596514	1.09418108821942	1.04016829574648	1.05192697440771	0.292833054976901	0.999990585452343
Ppfibp2	440.584438183543	0.0777958078723764	0.36604004978302	0.212533595486319	0.831690770988216	0.999990585452343
Uspl1	1125.10950039341	0.0214774547664856	0.321746115112954	0.0667528021556551	0.946778497974709	0.999990585452343
Ptpre	42.1567782887917	-0.773141106692225	0.670054618431252	-1.15384788855321	0.248562536898173	0.999990585452343
Amer1	274.201671892374	-0.220982011589187	0.371031466101207	-0.595588330853074	0.551450274073994	0.999990585452343
Nr2f6	62.573769808381	-0.13791266299831	0.573841748924762	-0.240332222702032	0.810072716798092	0.999990585452343
Epn2	1556.52899537853	-0.181448785644236	0.334451822994438	-0.542525928008633	0.587456250871612	0.999990585452343
Ehbp1	1628.78947792833	-0.348348524046619	0.333184165940322	-1.04551344168322	0.295785731418072	0.999990585452343
Ppp3cc	2.904953737076	0.0164614737157395	2.04275689935991	0.0080584594872242	0.993570349180299	0.999990585452343
Apoe	256.557158255844	0.233628426880318	0.506230398084505	0.461506120067721	0.644435531572568	0.999990585452343
Tnfrsf8	40.5828926423377	-0.0888220961826996	0.697476110252112	-0.127347868804558	0.898665074863055	0.999990585452343
Kif2a	761.407137476956	-0.0803246887460106	0.329466803437457	-0.24380207021755	0.807384116903771	0.999990585452343
Tctex1d2	45.5148216122461	-0.787604384234827	0.614021317819414	-1.28269876204276	0.199597633794793	0.999990585452343
Srsf5	445.297110599935	-0.644430474350196	0.388890999592143	-1.65709794010675	0.0974996755447777	0.999990585452343
Sytl3	37.1929748478507	-0.427863374557985	0.692792127026108	-0.617592720625505	0.53684384423634	0.999990585452343
Zfr2	71.1103845877494	1.94734262287368	0.653602781086608	2.97939770029168	0.00288815651271857	0.999990585452343
Gm6936	3.08621877319702	0.00550124084271456	2.01869114181484	0.00272515231714389	0.997825645731606	0.999990585452343
Gm12866	69.2266183579264	0.474637751182672	0.566301021552387	0.838136844396925	0.401953852090098	0.999990585452343
Gm10778	445.682639570983	-0.0686156942767583	0.36482022529771	-0.188080839599188	0.850813280836916	0.999990585452343
Ercc6	541.499658481825	0.376117558963747	0.358748226489369	1.0484164971193	0.294446756093172	0.999990585452343
Eif5	432.633149645658	-0.52765401532649	0.389039790563881	-1.35629832249729	0.175004269021124	0.999990585452343
Rin1	23.6595514574961	1.03437505993451	0.798734787516128	1.29501691437675	0.195314394629092	0.999990585452343
Plekhg4	3.13269173562822	0.890803625675147	1.99563040549395	0.44637705620378	0.655324903335283	0.999990585452343
Palb2	539.528706038171	-0.38315055389577	0.340502162381611	-1.12525145572016	0.260482494155798	0.999990585452343
Rars2	353.576206507415	-0.162955645131309	0.411282439842144	-0.396213476057607	0.691947550649152	0.999990585452343
Tmcc3	50.2531107431167	0.127218501716776	0.631665708199159	0.201401627578405	0.840384542663222	0.999990585452343
Ano2	20.6301582928705	0.596823917910812	0.982938320561522	0.607183487942422	0.543729149033572	0.999990585452343
Dpysl3	55.5301102510402	-0.398947533834082	0.651009144803784	-0.612814024224385	0.539999316749184	0.999990585452343
Eif2ak1	255.984140815606	-0.0068634475108744	0.378693511092099	-0.0181240166779757	0.985539918558455	0.999990585452343
Mmp28	3.91066965360303	0.214920715722442	1.94477069194648	0.110512111588504	0.912003245045394	0.999990585452343
Rab3d	13.1749163496139	-0.112233175144633	1.06491174152621	-0.105391997071779	0.916064766110796	0.999990585452343
Tnrc6a	1430.14624546217	-0.372035277639104	0.340841213898378	-1.09152080930573	0.275043780440415	0.999990585452343
Capn5	581.118235687944	1.07103394079299	0.440556024533895	2.43109589053091	0.0150532300322326	0.999990585452343
Nptn	949.248619682795	-0.369271354032874	0.351572460044121	-1.0503420944477	0.293560858191495	0.999990585452343
Slc25a44	187.48090807936	0.00725298688017461	0.416347623414285	0.0174205074612797	0.986101149049017	0.999990585452343
Slc25a45	3.15289984078683	-0.265544534154741	2.14621118593483	-0.123727122426248	0.901531336068877	0.999990585452343
Slc10a1	288.096978175249	0.0677342076294171	0.392807916945515	0.172435953318151	0.863094808824989	0.999990585452343
Lpxn	20.0106159346349	0.341671571841117	0.865318506978692	0.394850646421608	0.692953115002288	0.999990585452343
Poc1b	590.548128934571	0.465682610576647	0.381429969650088	1.22088626387656	0.222129085998737	0.999990585452343
Acd	69.3871820023502	0.439491408517071	0.561354825485417	0.782911963279254	0.433678811780805	0.999990585452343
Tesc	33.8885415931866	1.24279541763935	0.727277919468564	1.70883149944589	0.0874821661155939	0.999990585452343
Alkbh2	117.025792172148	0.274113432125679	0.467399810360446	0.586464577112879	0.557563359158377	0.999990585452343
Dhx32	535.866993451745	0.151636671512325	0.343729719525356	0.441150889488738	0.659103764062555	0.999990585452343
Wsb1	705.474686806463	-0.366139928699299	0.35431098595169	-1.03338576340171	0.301423406178069	0.999990585452343
Mtmr14	352.202387715023	-0.329979004739135	0.364208975137802	-0.906015576948054	0.364927607697785	0.999990585452343
Ap5s1	16.5169595213915	-1.29313548440258	0.961758914333732	-1.34455263697598	0.1787697472668	0.999990585452343
Glis2	272.542768500741	0.00392522704624854	0.514334628518563	0.00763166006837682	0.993910875365576	0.999990585452343
Gm13483	25.3224575514	0.178989997451588	0.822362439430502	0.217653420036476	0.827699158953353	0.999990585452343
Cyp4f37	9.25304316053095	0.226721884514969	1.2025377174024	0.188536194111825	0.850456345422117	0.999990585452343
Tmem9	233.912908823426	0.00625439645559372	0.410900054252894	0.0152212110727646	0.987855699632708	0.999990585452343
Bmp1	6.71238997758047	0.40345370449928	1.40156067883465	0.287860319279746	0.773453662421726	0.999990585452343
Nsmce4a	514.917291236227	-0.0316789795162764	0.371923240491183	-0.0851761225634604	0.932121373017775	0.999990585452343
Satb1	142.334188844244	0.216463975963118	0.448975621516481	0.482128573555909	0.629714612845144	0.999990585452343
Dbn1	17.4368018167943	0.664531160914494	1.02382499930301	0.649067136831871	0.516294982288468	0.999990585452343
Psma2	394.965422913061	0.120337153781742	0.350594305797117	0.343237616218954	0.731419708000902	0.999990585452343
Syt14	892.010577011204	-0.687563177476991	0.404448702807122	-1.70000094623837	0.089130747531537	0.999990585452343
Cd79a	4.76791814288555	-0.802743881660126	1.6185698760968	-0.49595874328018	0.619923519289762	0.999990585452343
Utrn	5748.02936369992	-0.300977368741849	0.334476832270318	-0.899845190170314	0.368202641657213	0.999990585452343
Usp24	2188.45092167518	0.0748168227545539	0.322987821812154	0.231639763799102	0.816817820316065	0.999990585452343
Foxred2	126.566736766605	-0.121050538832986	0.455441891599079	-0.265787010518448	0.790403247619948	0.999990585452343
Homez	22.2074520540878	0.483186890218681	0.82413393389965	0.5862965597501	0.55767624249713	0.999990585452343
Hdac7	113.323862154056	-0.0441956446185617	0.507624827684556	-0.0870635993518136	0.930620958988866	0.999990585452343
Xylb	75.603866289498	-0.216237863076264	0.548755125456951	-0.394051650809096	0.693542905995354	0.999990585452343
Pmm1	717.610043851858	-0.198739771721743	0.401140699460486	-0.495436568737696	0.62029198677057	0.999990585452343
Sh3glb1	293.369749480246	-0.00995823024464546	0.367853224219981	-0.0270712055487933	0.978402940983905	0.999990585452343
Foxp1	892.618818942495	0.727689412107915	0.403393652654203	1.80391884532627	0.0712440301982376	0.999990585452343
Eps8	718.936408991196	0.165601126853068	0.353916680884703	0.467909922864066	0.639849007126826	0.999990585452343
Cast	593.680820986702	-0.114130969292959	0.335362752821896	-0.340320945998352	0.733614844928113	0.999990585452343
Kcnq2	68.2950292019885	-0.864364519394766	0.656385737499053	-1.31685451101992	0.187887396754053	0.999990585452343
Ube2h	683.650463769776	0.0611526453403734	0.352484640190056	0.173490241468112	0.862266097756102	0.999990585452343
Spx	10.6203907443881	0.84221974771128	1.15666906348431	0.728142365262375	0.46652644238613	0.999990585452343
Stk40	495.968853373015	0.0280318990068994	0.365247175003605	0.0767477503600752	0.938824217239165	0.999990585452343
Ppp1r36	7.23922137145078	0.284533457070853	1.39374763585125	0.204149911900708	0.83823635148975	0.999990585452343
R3hdm2	1221.37524377754	0.00564702334988401	0.340237078477173	0.0165973190669249	0.986757863339344	0.999990585452343
Trim43c	14.9405358868542	0.221709004798481	1.03749844188457	0.213695747239636	0.830784327953234	0.999990585452343
Tro	8.21434219020255	-1.19657200208181	1.27965552844781	-0.9350735221167	0.349750410911003	0.999990585452343
Pola2	805.181791257967	-0.104843332550681	0.346374059834146	-0.302688176478581	0.762127509164468	0.999990585452343
4930432K21Rik	175.48906051753	0.296396832828062	0.475497469287633	0.623340505412382	0.533060785325911	0.999990585452343
Mmp19	7.45885320523622	-0.233590130287199	1.34458627387385	-0.173726398094343	0.862080490303042	0.999990585452343
Grwd1	98.6669090244611	-0.341327468855709	0.50325169800608	-0.678244048073903	0.497616968248787	0.999990585452343
Igf2bp2	1742.93535272209	-0.759966302182001	0.349332108144276	-2.17548368576567	0.0295938893526002	0.999990585452343
Gm18905	7.34093690549477	1.18622278029337	1.38000397129328	0.85957925119715	0.390021016558515	0.999990585452343
Smtn	104.713821283217	0.253249713149602	0.522519419045771	0.484670433133546	0.627910143004622	0.999990585452343
Mapkap1	1217.85788833389	0.0344326317407839	0.342829596699893	0.100436578615835	0.919997731035333	0.999990585452343
Rce1	24.9091869009326	-0.0854510882911097	0.802195917982031	-0.106521469849992	0.915168621841376	0.999990585452343
Zfp831	4.23197305116027	1.82190593579702	1.8085516200052	1.00738398376032	0.313750284964679	0.999990585452343
Large2	30.7894826637344	0.576251433494983	0.710728945140757	0.81078931347148	0.417486672494656	0.999990585452343
Plekha7	3491.03123340605	0.240296610158621	0.323704817436939	0.742332511642133	0.457885898296874	0.999990585452343
Elf2	584.440833838784	0.196212508249141	0.359897945256686	0.54518929834178	0.585623331005027	0.999990585452343
Coasy	38.9621828644303	-0.701134778379939	0.678596151192757	-1.03321360893009	0.301503945593016	0.999990585452343
Csrp1	281.965396743474	-0.191396779022181	0.393536324374218	-0.486350985074963	0.626718336163938	0.999990585452343
Pcx	214.504636344416	-0.136420342194784	0.422801568484385	-0.322658079731846	0.746954202922323	0.999990585452343
Rfx8	7.07233910357146	0.129197629019823	1.43034604446035	0.090326134378599	0.928028052802301	0.999990585452343
Lrrc57	9.21805266434896	-0.946168447581924	1.22091611110214	-0.774965977578756	0.438359763793551	0.999990585452343
Mindy3	1053.74190438357	-0.35284566598815	0.365808034988683	-0.964565105845928	0.334762683979469	0.999990585452343
Tcea2	7.76462282681089	0.331370942683233	1.31105069839266	0.25275219569273	0.800459710712875	0.999990585452343
Stam	1038.70376942006	-0.28156614704748	0.359248612298333	-0.783764049208511	0.433178572374053	0.999990585452343
Fgf13	295.41453554399	-0.139248423053472	0.41915655579551	-0.332211010726516	0.7397299301128	0.999990585452343
1600002D24Rik	25.6240474977249	-0.0775412003732357	0.778128094486525	-0.0996509455482441	0.920621446384467	0.999990585452343
Pde1c	32.6619892513166	-0.0839913871396183	0.783167223659399	-0.107245789407737	0.914593990181672	0.999990585452343
Eda2r	1227.82508836999	-0.144827257247718	0.337206911376996	-0.429490773650846	0.667566106831073	0.999990585452343
Nxt2	110.083414762497	-0.163137044364111	0.51547125874886	-0.316481358747476	0.751637172167831	0.999990585452343
Phyhipl	57.3629333485768	0.483666247489251	0.566917618987935	0.853150848182661	0.393575656520831	0.999990585452343
Rab26	47.957272958792	-0.271954362929571	0.761149438672318	-0.357294309254099	0.720871489774833	0.999990585452343
Tmeff1	1672.43406683752	-0.00532991699603186	0.31912980242054	-0.0167014078773134	0.986674823994726	0.999990585452343
A230028O05Rik	4.84475478789495	-0.184854106459558	1.78951044677087	-0.103298702051794	0.917725905722443	0.999990585452343
Arntl2	10.3681336375148	1.80103816773484	1.23814727716083	1.45462353385356	0.145773512153209	0.999990585452343
Erg	17.1690109339385	1.04805768097824	0.943906566056646	1.11034049202211	0.266852330641277	0.999990585452343
Adra1b	13.6005637430384	-0.253345186880705	1.01504378377706	-0.249590402827735	0.802904121178156	0.999990585452343
Chfr	363.519034153279	-0.114217028918827	0.355743692090593	-0.321065507156598	0.748160748915078	0.999990585452343
Mlst8	77.805127680598	-0.452375011199744	0.601050059160277	-0.752641155766218	0.451665579314031	0.999990585452343
Psma4	280.60871956649	-0.277440575037636	0.393552580109777	-0.704964442007336	0.480832364824019	0.999990585452343
Dnajc14	108.839733450695	0.0125231869598282	0.463160501089858	0.0270385469623598	0.978428989230833	0.999990585452343
Becn1	288.036929447812	-0.105313538424145	0.439263090950822	-0.23975048346581	0.810523695903101	0.999990585452343
Mier2	209.528371409991	0.0626625021414424	0.443590508605049	0.141262044443864	0.887662933029502	0.999990585452343
Zfp653	215.894002585004	0.0187748406900289	0.397262154499321	0.0472605821556077	0.962305543840287	0.999990585452343
Ndufa11b	6.1473676671345	-1.2666771980819	1.64436920017706	-0.770311921401535	0.441114886403214	0.999990585452343
Itgav	260.560824777771	0.0184678861165573	0.384370905828868	0.048047044759365	0.961678749580564	0.999990585452343
Sec23b	338.3200604954	-0.177533694470554	0.363513990555477	-0.488382013025877	0.625279279925501	0.999990585452343
Cd180	54.6026755877172	1.80745671725781	0.597798722248336	3.02352054293445	0.0024985206492215	0.999990585452343
Gna13	1529.64549949706	-0.125667635419469	0.328261590929302	-0.382827716954964	0.70184750904904	0.999990585452343
Actr6	210.798205927945	-0.285517225393598	0.394938563070097	-0.72294086243212	0.469716217402127	0.999990585452343
Rnf146	529.874650505062	0.0148218116838878	0.380396783548411	0.0389640825709071	0.968919024811104	0.999990585452343
Cdc42ep3	175.517467640688	0.0877726120087357	0.426722170470992	0.205690301752677	0.837032834659496	0.999990585452343
Sox13	366.426136653685	-0.0647954994645516	0.424761488688808	-0.152545607805849	0.878756621492128	0.999990585452343
Stpg1	28.8108747674972	-0.059489137561348	0.765743593534694	-0.0776880643385399	0.938076188687993	0.999990585452343
Ttc30a1	18.8991331743306	-0.567024207934369	0.897332899052682	-0.631899497425068	0.527452551791486	0.999990585452343
9430065F17Rik	14.4495494238056	0.893628212723974	0.997658317879124	0.895725717622138	0.37039927146986	0.999990585452343
5033417F24Rik	6.66796642780208	-0.496056991617787	1.42555015113575	-0.347975826190734	0.727858338215381	0.999990585452343
Slc35a1	176.336669281202	-0.339460669047812	0.435627553392653	-0.779245174930061	0.435835303577442	0.999990585452343
Lpin2	348.190106742864	-0.297956631675509	0.365837954784751	-0.814449752352291	0.415387346668309	0.999990585452343
Cdc40	471.556545963147	-0.0415460543249318	0.345505527444664	-0.120247148091099	0.904287369927476	0.999990585452343
Lrmda	109.571811292745	0.722272126167494	0.475951739455505	1.5175322754231	0.12913235107598	0.999990585452343
Nt5c1b	3.11577199140766	-0.433104130294383	2.05067754707399	-0.211200503420129	0.832730817940988	0.999990585452343
Aldh1b1	34.0500395942585	-0.449596018461852	0.75468612881539	-0.595739077870122	0.551349548062779	0.999990585452343
Shisa5	138.787480213497	0.211406676230915	0.457346094217822	0.462246598153362	0.643904490279417	0.999990585452343
Slc22a22	17.4216717917975	1.28595454188975	0.984659773836076	1.30598870397628	0.191556399017532	0.999990585452343
Gria2	5.7467022124251	1.90964579731803	1.59766854460081	1.19527032297876	0.231981430780015	0.999990585452343
Mtdh	1431.86871374031	0.0500743024460946	0.323752295257277	0.154668563527254	0.87708261437856	0.999990585452343
Tfap2b	2.93126256462077	1.0817640173326	2.30441650317715	0.469430771668727	0.638761757501311	0.999990585452343
Usp15	1464.51829223449	-0.114130013488124	0.329448779858237	-0.346427185243285	0.729021697616228	0.999990585452343
Itga7	7.68449782086343	1.02673110923203	1.32021100634411	0.777702279634246	0.436744547980931	0.999990585452343
Plekha1	830.835754457305	0.0596299935615239	0.358723986811873	0.166228063229003	0.867977475405954	0.999990585452343
Lag3	10.0888885666418	0.201570876219141	1.2007205611063	0.167874926730181	0.866681675740273	0.999990585452343
L1cam	10.4023172146293	1.42250823808442	1.16999584206069	1.21582332769575	0.224052230386436	0.999990585452343
Plek2	69.528730224305	-0.22423459084191	0.530804144950179	-0.422443179796488	0.672701566119068	0.999990585452343
Abl2	1126.4649803713	-0.214609664231241	0.337980483389695	-0.634976499467852	0.525443742162127	0.999990585452343
Clmn	266.823481284677	0.319502060108304	0.401217084034239	0.796332142429504	0.425839007970883	0.999990585452343
Slc37a3	425.054524374398	0.0924742572577461	0.35691116413081	0.259096006377244	0.795561166067579	0.999990585452343
Klc1	780.686435075483	0.425207906790444	0.364424761239244	1.166792029566	0.243294366570627	0.999990585452343
Higd1a	162.008146448824	-0.00634718876067422	0.414711482161021	-0.0153050711969672	0.98778879672778	0.999990585452343
Ythdc1	657.328866042374	-0.365155275112552	0.346975473752113	-1.05239506171386	0.292618333426466	0.999990585452343
Adck1	372.593755182566	-0.041103500099596	0.368641650862336	-0.111499880720059	0.911219960182391	0.999990585452343
Slc4a2	34.0220562439107	0.520447492799794	0.729694484128752	0.71324027263438	0.475697089566702	0.999990585452343
0610031O16Rik	1.84890099330928	1.46343450284276	2.68734547525796	0.54456507967301	0.586052677295878	0.999990585452343
A530072M11Rik	94.341366589544	0.615360737852945	0.517117472576365	1.18998249041386	0.234053274103121	0.999990585452343
Slc10a7	7781.69099791142	0.227357600290947	0.326108543971289	0.697183819602604	0.485687763582176	0.999990585452343
Cyb5r2	158.800591914655	0.373955898839775	0.515879014092125	0.724890698447746	0.468519087650723	0.999990585452343
B130034C11Rik	60.9379280551852	-0.0997595165638087	0.630424861815931	-0.158241723329966	0.874266327449384	0.999990585452343
9630028I04Rik	3.55838309932496	-0.69882463293095	2.06703133137423	-0.338081296748583	0.735301924602194	0.999990585452343
Ypel5	148.651200164002	0.00258659379083336	0.443887987957453	0.00582713175622425	0.995350647849778	0.999990585452343
Zfp574	141.082936446573	0.252714031427698	0.454841067064833	0.555609529848535	0.578477815271589	0.999990585452343
Shoc2	1036.37845845223	-0.0103345069308913	0.332657115236092	-0.0310665440706319	0.975216470747911	0.999990585452343
E030044B06Rik	9.9857870643598	-0.70863646161728	1.15112187837037	-0.615605067484678	0.538155205937423	0.999990585452343
Clip3	27.9562476494379	0.465121074725791	0.759528979172407	0.612380945928611	0.540285745362354	0.999990585452343
Cdh1	4274.80180794371	0.678482287445025	0.347378548129198	1.95314964351996	0.050801865974536	0.999990585452343
Slc24a2	24.0276719061579	0.956665789851569	0.849672795176735	1.12592258488467	0.260198288761473	0.999990585452343
Kif21a	165.64514998759	0.26091424156189	0.504046284391733	0.517639450267456	0.604709851564919	0.999990585452343
Abhd14a	97.4361028085455	-0.395926062553899	0.49697840575608	-0.796666531117294	0.425644726672371	0.999990585452343
Zfp78	174.020750497008	0.377805883690106	0.410437683357233	0.920495117796662	0.357314083162797	0.999990585452343
Ipo7	2889.36536916717	-0.340443458876272	0.335863394896372	-1.01363668696707	0.310756145111187	0.999990585452343
Wdr70	2145.28457140373	-0.103574819621319	0.329187609658391	-0.314637661267999	0.75303678083296	0.999990585452343
Cacna1d	47.7918523687864	0.237896386171352	0.652111155368916	0.36480956384923	0.71525356549035	0.999990585452343
Cyp26c1	4.62058053575003	-0.554381620768486	1.83997703950893	-0.301298118870247	0.763187175239241	0.999990585452343
Pls3	375.599780018991	-0.0456219632625311	0.353644808273273	-0.129005041768569	0.897353659413431	0.999990585452343
Ddah2	58.9717209677644	0.218237165514498	0.661340548553035	0.329992113733212	0.741405921000303	0.999990585452343
Men1	55.0291556554969	-0.00558363471315111	0.638544351871261	-0.00874431775457446	0.993023132781125	0.999990585452343
Taf1a	315.416605922925	-0.127316845166723	0.368663905092968	-0.345346651537848	0.729833778620488	0.999990585452343
Tk1	688.54907304126	-0.116321995613676	0.39326669121923	-0.295784001571674	0.767395041514744	0.999990585452343
Trim2	541.623441910843	0.328278318942056	0.344886575966301	0.951844292641103	0.341175955124124	0.999990585452343
Ank1	26.6535529081496	0.173771039382213	0.863675446301813	0.201199466913511	0.840542608311567	0.999990585452343
Ildr1	587.643764903068	0.101298990547632	0.372079738006238	0.272250757567277	0.785429216307044	0.999990585452343
Pars2	86.4209159166371	-0.433534285198103	0.523080224410935	-0.828810314299926	0.407211750865406	0.999990585452343
Clip1	242.958381581423	0.221938755270093	0.384978740229366	0.576496133625104	0.56427988247638	0.999990585452343
Arhgdib	4.67840405361387	0.551865056096808	1.65652461241432	0.333146306406209	0.739023846413815	0.999990585452343
Bub3	366.647873253154	-0.403632122104109	0.354305780030108	-1.1392196934236	0.254611533603324	0.999990585452343
Mtch2	685.311001031619	-0.131199175517784	0.345941959093327	-0.379251987419049	0.704500749564066	0.999990585452343
Atf3	114.956472829134	0.359377214855005	0.586144515664453	0.613120493753346	0.53979667035716	0.999990585452343
Mns1	75.2971179959711	-0.351574851243158	0.509580062165975	-0.689930547417388	0.490237864576403	0.999990585452343
Casp4	2.72040034001693	4.72712894964404	2.61401268777694	1.8083802621724	0.0705473377300444	0.999990585452343
Cdr2	179.459680262842	-0.0445097597981277	0.427836191922106	-0.104034582951391	0.917141904238931	0.999990585452343
Lmna	123.511096959691	0.505631410606144	0.449794954453519	1.12413757780023	0.260954665817909	0.999990585452343
Ap2b1	1240.25108070822	0.0286592959765474	0.319109144277332	0.0898103250580626	0.92843794314074	0.999990585452343
Blzf1	113.060084689157	-0.0875922794530601	0.479866582489872	-0.182534651607895	0.855163163073811	0.999990585452343
Stoml2	88.073135244555	-0.0539461435482108	0.555840501918908	-0.0970532794245372	0.922684083252067	0.999990585452343
Cic	314.536596900826	0.753372544968581	0.396427016274951	1.90040666765774	0.0573797725865101	0.999990585452343
Aven	386.620707279919	-0.293240478103957	0.37824640123908	-0.775263101362879	0.438184208122816	0.999990585452343
Tspan17	35.9108419139389	0.219354963826676	0.682935392682959	0.321194312341795	0.748063142081429	0.999990585452343
Lrrc2	503.036372648549	-0.0122237722333285	0.34259542793131	-0.0356799047411085	0.971537594041804	0.999990585452343
Ctbs	36.3293068633446	-0.458873218232141	0.723309788900989	-0.634407587555757	0.525814859116791	0.999990585452343
Zbtb14	95.4604876280811	-0.0406445532602612	0.486883694669744	-0.0834789780500468	0.933470692126247	0.999990585452343
Rsrc1	2943.22659728775	-0.467831904498144	0.403595837084354	-1.15915939043832	0.246391221091843	0.999990585452343
Zfp638	1285.78341931643	-0.353997998771658	0.36414353889847	-0.972138623803398	0.330981589492671	0.999990585452343
Glp1r	18.1674751203385	0.485023124880882	0.980377674353264	0.494730895622284	0.620790089730099	0.999990585452343
Yeats4	346.232937549243	0.0912251591412993	0.357427462249293	0.255227056609526	0.798547734750206	0.999990585452343
Slc25a39	303.071116519294	0.466665455343233	0.40272516486206	1.15876904663525	0.246550337731613	0.999990585452343
Tcirg1	6.22149145507629	0.698825089590832	1.47414949529006	0.474053067089596	0.635462065398186	0.999990585452343
Crb2	13.9820190018816	0.0894757474655338	1.0734171857866	0.083355985585386	0.933568485077286	0.999990585452343
Mgat1	171.313521327243	-0.183877002188897	0.443706214949811	-0.414411599372562	0.678572695496439	0.999990585452343
Ubr5	3809.84248113378	-0.272613633218607	0.335347463523286	-0.812928865942285	0.4162588433673	0.999990585452343
Tax1bp1	696.53787136581	-0.131885068890185	0.34679063780765	-0.380301699388252	0.703721474195558	0.999990585452343
AA465934	163.571998889048	-0.451626813014665	0.448035349252114	-1.00801602768296	0.313446767884454	0.999990585452343
Cbln1	7.40209275456886	0.379241611720839	1.34160693436261	0.282677140380923	0.777424341172385	0.999990585452343
Adar	952.605168022534	0.00367096034457632	0.322798690507317	0.01137229007592	0.990926420907331	0.999990585452343
Trpv4	40.2375698465256	1.16733476183208	0.698523673414461	1.67114559786645	0.0946929227156063	0.999990585452343
Rsrc2	1324.56260780832	-0.250714691763601	0.322486252850612	-0.777443036865639	0.436897429613712	0.999990585452343
Il12rb2	583.014936816104	-0.204207980661486	0.398805261556849	-0.512049364304529	0.608616461499899	0.999990585452343
Pdcd6ip	932.364691988738	0.121076760936404	0.331122003937896	0.365656040663226	0.71462175219464	0.999990585452343
Endov	178.360552045758	-0.156950100646458	0.411534875978953	-0.381377399116193	0.702923228959559	0.999990585452343
Ppp1r8	452.347035353107	0.102255310051693	0.357957412911561	0.285663339725157	0.775135985758598	0.999990585452343
Rbm20	274.395511302574	0.313692275145484	0.41860944386854	0.749367410936853	0.453635787614164	0.999990585452343
Hdac5	231.155591206627	0.309203713287677	0.425107873698354	0.727353531699299	0.467009412825101	0.999990585452343
A930001C03Rik	52.4179036010483	-0.263541671833403	0.674546972611569	-0.390694321572712	0.696023196662088	0.999990585452343
Btf3l4	420.197363218429	-0.182948668963904	0.382828342094541	-0.477886950487914	0.63273066981654	0.999990585452343
Plec	301.310424402543	1.01062709828901	0.407432159153742	2.48047945058667	0.0131205826362599	0.999990585452343
Ctf1	9.35680810722775	0.557896493019913	1.21722141287858	0.458336081765565	0.646711005335561	0.999990585452343
Rprd1b	515.454440145278	-0.0801602466932632	0.34463929964981	-0.232591717702289	0.816078459267243	0.999990585452343
Srpr	209.044847270169	-0.281934732965625	0.449163408514514	-0.627688559711593	0.530207981212205	0.999990585452343
Gm7271	5.65433179143313	0.985904960966624	1.55630022685051	0.633492782406005	0.526411892660833	0.999990585452343
Fbln5	24.7855488968588	1.19490842181911	0.844082416123406	1.41563003682382	0.156883852221585	0.999990585452343
Slc22a27	8.54522211600887	1.56652798736192	1.37279366474618	1.14112413801935	0.253818267771647	0.999990585452343
Thra	164.80522687427	-0.151152781498964	0.533601036233406	-0.283269280295864	0.776970424034916	0.999990585452343
Cux2	392.828007890453	0.478272487258434	0.420862755552223	1.13640962748267	0.255785168395524	0.999990585452343
Mx1	2.95290060828958	-0.534941935946097	2.40743330665584	-0.222204259809458	0.824154878159839	0.999990585452343
Aamp	96.5126232682545	0.185822464976644	0.595191256475118	0.31220630840099	0.754883738152167	0.999990585452343
Mroh1	294.377332410389	0.414695777513746	0.379940833881577	1.09147462060633	0.27506409342229	0.999990585452343
Triobp	87.1466500470163	0.819212011628963	0.548515504637051	1.49350748466268	0.135304396523112	0.999990585452343
Nod2	404.002987937687	0.911865027649839	0.424468475428356	2.14825147316211	0.031693783629962	0.999990585452343
Tmem255a	5.14331310431472	0.628386454432395	1.66899001649257	0.376507018150395	0.706539998962957	0.999990585452343
Col6a6	14.6398841875094	0.416377656515585	0.996098889097445	0.418008353460629	0.675941009705472	0.999990585452343
Cep55	2098.83202012391	-0.398952035851926	0.318299101998806	-1.25338724912087	0.210064809611792	0.999990585452343
Zfp119a	230.383391368372	-0.62140634955192	0.421111155185123	-1.47563497642029	0.140041910314073	0.999990585452343
Sh3d21	39.8847456904049	-0.567456019589685	0.660786053877425	-0.858759073772685	0.390473451285639	0.999990585452343
Fam174b	52.8946224922758	0.468641515377555	0.685058911233882	0.684089364713861	0.493918737203135	0.999990585452343
Rangap1	1342.10508715758	0.0945143480085453	0.34190037779748	0.276438267244412	0.782211468345401	0.999990585452343
Brinp3	37.4344250796296	0.44311857571071	0.672547331500714	0.658866008317868	0.509981815346767	0.999990585452343
Syvn1	136.844250289484	0.0200639883896406	0.503182156522652	0.0398742048571378	0.968193416284815	0.999990585452343
Aurkaip1	23.6491240399074	-0.0495073840565781	0.795590405514451	-0.0622272261121163	0.95038188119683	0.999990585452343
Ndfip1	742.011525314401	0.126314911020659	0.367419343076607	0.343789496663277	0.731004599766971	0.999990585452343
Grk6	184.07617490451	0.0327497459379576	0.478868447875157	0.0683898596436565	0.94547529376382	0.999990585452343
Cenpa	592.442285980032	-0.506851107957208	0.347038586378121	-1.46050360925848	0.144151716326032	0.999990585452343
Rassf5	85.8440352277364	0.134264685916242	0.49378110392709	0.271911348669322	0.785690184924994	0.999990585452343
Ppp1r14a	23.6760523415948	-0.028366118831215	0.789502367207507	-0.0359291118170384	0.971338882974919	0.999990585452343
Klrg1	4.22930416436484	5.38976607160546	2.26704522598249	2.37744091288239	0.017433235760672	0.999990585452343
Myadm	263.089660875891	-0.0672763903379204	0.409613759006779	-0.164243482692209	0.869539471627966	0.999990585452343
Phgdh	1246.2317454062	0.0394459238719594	0.341807735691054	0.115403835996307	0.908125038593594	0.999990585452343
Nckap1	526.296622430088	-0.0865183807273528	0.354886058031169	-0.243791996809731	0.807391918974785	0.999990585452343
Zfp518a	724.522090774386	-0.402090623891837	0.422846681345556	-0.950913514591931	0.341648280726454	0.999990585452343
Utp3	164.737278861529	-0.223813900458285	0.567913309237289	-0.394098706295277	0.693508166109102	0.999990585452343
Katnal2	1547.84664968143	-0.160006726856653	0.336861574348862	-0.474992516335349	0.634792307384386	0.999990585452343
Rfx4	15.4158566631036	0.242373282933845	0.966450424396052	0.250787083140149	0.801978728667136	0.999990585452343
2810006K23Rik	157.943914228387	-0.0942955102537736	0.415108664848995	-0.22715861710108	0.820300405313728	0.999990585452343
Hspa12b	24.6770974742458	-0.274742254355562	0.802901690428975	-0.342186668219334	0.732210417540007	0.999990585452343
Ankle2	726.938599847043	-0.267861027239723	0.330594348574525	-0.810240793270366	0.417801796246907	0.999990585452343
Dgke	855.02002566173	-0.291558276199879	0.332362094353564	-0.877230830931405	0.38036127320091	0.999990585452343
Fis1	582.591572338405	0.0141627890076961	0.345602349352863	0.0409800136897675	0.967311829240779	0.999990585452343
4930524B15Rik	57.1581032375749	-1.73234538733086	0.622699296763737	-2.78199348599577	0.00540261244626623	0.999990585452343
Nkain1	363.714136661793	0.223204983137314	0.405495662993581	0.5504497421489	0.58201093912294	0.999990585452343
Slc12a5	16.904555927593	-0.0318638179972588	0.935791818406352	-0.0340501138934113	0.972837188739256	0.999990585452343
Sfswap	1013.78907472773	0.221257223374523	0.326850758321179	0.676936545936069	0.498446215310507	0.999990585452343
AW551984	7.03898717845639	0.201298931369753	1.4240475219359	0.141356891725144	0.887588007663604	0.999990585452343
Pheta1	24.3518387260356	0.529301044436801	0.850454263468303	0.622374496987313	0.533695645925086	0.999990585452343
Dpy19l1	1190.22898784833	-0.358286982156374	0.321849078998753	-1.11321425331083	0.265616422557123	0.999990585452343
Ctps	810.2854840901	-0.11014244943833	0.334874982183345	-0.328906174836396	0.742226606912329	0.999990585452343
Maco1	509.356589572503	-0.0533367461540389	0.372339322174103	-0.143247685585835	0.886094570471349	0.999990585452343
Exosc10	406.414061151016	-0.0291413946400552	0.383780841107579	-0.0759323851496966	0.939472891603299	0.999990585452343
Zfp637	16.0458335295281	0.521876806743208	0.954873610523769	0.54654019232655	0.584694667652383	0.999990585452343
Syt11	46.9938801185182	0.44047650067655	0.615489526262892	0.715652309066932	0.474206065523988	0.999990585452343
Gsn	16.9287466392808	1.52570845293765	1.1483735925963	1.32858197260375	0.183985922854499	0.999990585452343
Gm5134	195.867106555819	-0.077646474901423	0.413413455961048	-0.187817967175067	0.851019350646027	0.999990585452343
1810024B03Rik	120.993069771126	-0.280049420893231	0.47529654537355	-0.589209880903157	0.555720489640928	0.999990585452343
Rere	5367.97722503224	0.0377811676616333	0.310014828424766	0.121868904960467	0.903002842274732	0.999990585452343
Selplg	9.90175422333167	0.797994252792665	1.23333803988354	0.647019898022457	0.517619065506211	0.999990585452343
Selenbp1	5.61605293431309	0.319522811293123	1.5193971888663	0.210295776268702	0.833436831634805	0.999990585452343
Apob	3.13593612629408	-0.454125270095374	2.02083824505754	-0.224721236945139	0.82219614243108	0.999990585452343
Ankzf1	125.338865209409	-0.5300000094998	0.471488468970363	-1.12409962147582	0.260970765885584	0.999990585452343
Slc47a1	16.9972704372584	-0.442885300554637	0.914530522404378	-0.484276128248026	0.628189915258647	0.999990585452343
Wdr77	1047.05730263204	-0.338688077444753	0.331967251136064	-1.02024544977159	0.307612067350379	0.999990585452343
Galnt13	83.7287857921047	0.335625936268035	0.68263320339745	0.491663655675746	0.622957135169974	0.999990585452343
Tut4	1018.21642587535	-0.413025420379184	0.340333596265582	-1.21358991563347	0.224904359814089	0.999990585452343
Lurap1	20.5538795093998	0.0841181630730335	0.857680189622484	0.0980763740270821	0.921871647859882	0.999990585452343
Psmd8	85.9344955825242	0.527419370886301	0.537365101222585	0.981491670535255	0.326350339963876	0.999990585452343
Scamp1	287.460912160526	-0.159118027071237	0.378421692445947	-0.420478081060232	0.674136238439567	0.999990585452343
Uhrf1bp1l	908.658415341767	-0.127957358837419	0.347850905434532	-0.367851159328092	0.712984219788171	0.999990585452343
Fam161b	54.4031286441337	-0.0533553122367115	0.573196532637301	-0.0930838014515223	0.925836986127334	0.999990585452343
Gask1b	26.9644112457863	-0.832477729152462	0.766435035513038	-1.08616867781262	0.2774043721749	0.999990585452343
Cars	2176.66362896811	0.0693517861767061	0.337706059319125	0.205361391254073	0.837289782697909	0.999990585452343
Nelfcd	182.288392441151	0.348849727441641	0.427832295212694	0.81538895344077	0.41484970544466	0.999990585452343
Rmnd5a	629.809278083492	-0.190125255175882	0.341183553979461	-0.557252109482767	0.577355191167501	0.999990585452343
Pcsk7	118.189295323387	-0.25744911054678	0.475116913630069	-0.541864756149751	0.587911677463534	0.999990585452343
Tgfb2	85.6004199474322	0.279610964799574	0.549162370679337	0.509159002379721	0.610640777370452	0.999990585452343
Tsc22d1	2705.22302508405	0.0395787696292918	0.33098816058289	0.11957759926999	0.904817765570582	0.999990585452343
H2ac6	34.6716814139148	-1.3349945740621	0.960502619445594	-1.38989165363512	0.164561780463446	0.999990585452343
Zfp286	122.667148006178	-0.192223138573079	0.457284268776007	-0.420358082922017	0.67422388472166	0.999990585452343
Eci2	120.674693348533	0.146814611197263	0.445440813513979	0.32959398138459	0.741706770879038	0.999990585452343
Uqcc2	55.0930663816192	-0.0455970134305598	0.596023500957863	-0.0765020395291148	0.9390196914229	0.999990585452343
C430049B03Rik	14.2059143232572	0.477872547265614	1.10594421455976	0.432094621929768	0.66567264331333	0.999990585452343
3110009E18Rik	282.396292735758	0.483090369763417	0.459543452097136	1.05123980672301	0.293148464914123	0.999990585452343
Fn1	5064.89270515815	-0.0779475124402897	0.32136394745637	-0.242552137715673	0.808352362591298	0.999990585452343
Kctd17	5.13422413939169	-0.593187464774694	1.69355729255297	-0.350261232603762	0.72614265658756	0.999990585452343
Whrn	471.241494865334	-0.038148409704063	0.373619005684858	-0.102105110081687	0.918673244957536	0.999990585452343
Hrh1	15.3122387363596	0.484544832660099	1.03497632378702	0.468169968262783	0.639663046647191	0.999990585452343
Igsf9b	675.047727067575	-0.0711498375539655	0.336469459571264	-0.211460016741567	0.832528328763306	0.999990585452343
Marchf2	141.343116984396	0.124596715906663	0.454514291579958	0.274131569050439	0.783983514145046	0.999990585452343
Lmf1	459.373138642908	-0.0647443827916345	0.348773823946927	-0.185634294623804	0.852731557758851	0.999990585452343
2310039L15Rik	112.924130388922	0.181734549410107	0.453007499621261	0.401173379164908	0.688292478742974	0.999990585452343
Gm4489	2.55004226627469	-0.699320425979497	2.33786485172735	-0.2991278240326	0.764842517154607	0.999990585452343
AA543186	10.5970701593802	0.538209657193312	1.20292566660931	0.447417219644475	0.654573845079551	0.999990585452343
A230072C01Rik	586.924638661276	-0.222483944931757	0.373134569162581	-0.59625658761951	0.551003827683414	0.999990585452343
Emp3	3.62506416691478	-0.945220043154451	2.05135901886761	-0.460777481884292	0.644958258938558	0.999990585452343
Emp1	43.6122806666548	0.374476182495179	0.670335518034543	0.558639923471699	0.576407487532773	0.999990585452343
Eif4ebp2	602.626918764483	0.189346793849387	0.360778160243306	0.524828869135796	0.599702160729877	0.999990585452343
Eif3a	1578.30079587112	-0.269743405821353	0.336474193485694	-0.801676357485114	0.422740195391537	0.999990585452343
Rfxank	143.481781714139	0.674934003070301	0.448172140178606	1.50597045769361	0.132074757633372	0.999990585452343
Capn3	15.4536075319255	-0.685600753591317	0.955903845004874	-0.717227739143387	0.473233585998924	0.999990585452343
Efna4	39.1491201390198	-0.33912031388056	0.709862364174916	-0.477726853817254	0.632844628590729	0.999990585452343
Ikzf1	26.6172830387103	-0.392288781448635	0.75646904154555	-0.518578765162876	0.604054520289624	0.999990585452343
Hira	2545.64359094865	-0.214496878400821	0.311405403809047	-0.688802685429152	0.490947445485825	0.999990585452343
Uhmk1	497.712402418419	-0.0873523686880619	0.344750176011577	-0.253378750081127	0.799975546975962	0.999990585452343
Chrne	2.17754760683801	-0.844353718421992	2.33045151634886	-0.362313359663817	0.717117875853097	0.999990585452343
Nr1h4	3.13002284883279	3.61572912314578	2.29386966511779	1.57625743874167	0.11496648599678	0.999990585452343
Gpn2	100.897046008157	-0.0210284974555996	0.469297981089434	-0.0448084123583565	0.964260019737086	0.999990585452343
B4galt7	75.4528044018747	-0.499118627369607	0.551513078202564	-0.904998715526899	0.365466067673342	0.999990585452343
Spin1	1537.74700997349	0.116776246122526	0.317066778349691	0.368301739874288	0.712648255335878	0.999990585452343
Rnf144b	156.313738195712	0.718046017807179	0.511870432699457	1.40278861980836	0.160679881551403	0.999990585452343
Bag6	126.179815368654	-0.0790281757601648	0.475836879936457	-0.166082494006598	0.868092030581225	0.999990585452343
Cdca7l	210.440539150895	-0.306508089671849	0.429804759418271	-0.71313330752014	0.475763270585354	0.999990585452343
Dhrs7b	913.351882648857	-0.372296338957818	0.343635496109958	-1.08340477969333	0.278628795068251	0.999990585452343
Ankmy2	436.727358788737	-0.03449075733704	0.352768732560025	-0.0977715827781627	0.922113672902635	0.999990585452343
Plekhh3	29.0492998770673	0.328126720406103	0.825433209918667	0.397520618825639	0.690983584863666	0.999990585452343
Fdft1	865.736949084599	-0.0868492705634159	0.347212252098419	-0.250133081533074	0.802484433574928	0.999990585452343
Cldn3	3.29961797377973	0.101839269308314	1.94654937887382	0.0523178453182796	0.958275434281217	0.999990585452343
Stk32a	19.8660791251114	-0.438615317160751	0.896503546219751	-0.489251067673119	0.624663959083035	0.999990585452343
Rgs13	5.02872913578351	0.491720517637094	1.80691336506257	0.272132868761013	0.7855198572768	0.999990585452343
Cdnf	12.6894990753532	0.737021762821094	1.04137633920813	0.707738149093659	0.479107882102106	0.999990585452343
Dgkd	785.365837863878	-0.0159591021301308	0.328619699572184	-0.0485640457675157	0.961266723459534	0.999990585452343
Tfap2a	56.1025107068381	0.262466110843258	0.567603914844563	0.462410677549913	0.643786843681501	0.999990585452343
Zkscan17	507.006377926825	-0.479320827625536	0.391185192274743	-1.22530411961221	0.220460656811486	0.999990585452343
Ccdc85a	353.567663801413	-1.27537939605225	0.404550786455737	-3.1525816751608	0.00161833541296449	0.999990585452343
Fyb	124.134914157522	2.05418219550339	0.641807208659508	3.20062188113125	0.00137131358557273	0.999990585452343
Klk7	4.8292614368845	1.53926483207676	1.69901840824484	0.905973016305861	0.364950134949162	0.999990585452343
Cib1	59.6831320866342	-0.118255235315818	0.56956690143258	-0.20762308171065	0.835523280477518	0.999990585452343
Med24	305.675985781497	-0.0734883147529655	0.427712454031517	-0.171817102963175	0.863581319260522	0.999990585452343
Mthfsl	19.3885330551204	0.463016175355111	0.896020681477069	0.51674719671854	0.605332644749043	0.999990585452343
Uhrf1	2402.0744375227	0.268034818575337	0.36407772478474	0.736202190710272	0.461607659254112	0.999990585452343
Firre	4669.68531387321	-0.0447980808845172	0.324915749671352	-0.137875990713993	0.890338425796733	0.999990585452343
Igf1	6.02001831379665	1.43890881680275	1.53443519840289	0.937744922887871	0.348375511650997	0.999990585452343
Pwwp2a	1113.55347518544	-0.441376263672435	0.332177396114196	-1.32873659928594	0.183934885663161	0.999990585452343
Nrf1	2011.74498476862	0.0652460674160494	0.312371291364222	0.208873443942622	0.834547035565433	0.999990585452343
Etl4	6783.64653590318	0.218330680412423	0.30903115436616	0.706500549629798	0.479876911036177	0.999990585452343
Klf10	416.426520627309	-0.594865125315312	0.352524524430633	-1.6874432389522	0.0915181555486506	0.999990585452343
Gmeb1	736.013948777707	0.0580674666578945	0.349242503318921	0.166266895083123	0.867946917286462	0.999990585452343
Atp13a2	68.050564972385	0.181684941361416	0.534847824628426	0.339694643962771	0.734086495653123	0.999990585452343
Magix	46.6622644997929	0.821217739711182	0.651453403458712	1.26059321411348	0.207455444772011	0.999990585452343
Alkbh7	2.76077258006197	1.7963730528799	2.24816655116655	0.799039133443107	0.424267720955192	0.999990585452343
Mpp2	10.7119982165847	-0.378346709872973	1.13120639731479	-0.334463021753656	0.7380301901383	0.999990585452343
Pex7	501.367137875704	-0.623096479876497	0.377722505139254	-1.6496143899257	0.0990218299313708	0.999990585452343
Slc66a2	186.04150983079	0.244962655576472	0.404486761969308	0.605613529559862	0.544771416001561	0.999990585452343
Ano7	13.3190570816558	-1.11978204050115	1.03134476068956	-1.08574948279416	0.27758984183961	0.999990585452343
Ank	552.384224112991	0.0777891107000834	0.383466079663895	0.202857866250556	0.839246127366394	0.999990585452343
Meaf6	565.464274190921	0.135921472143422	0.34238536222893	0.396983887566259	0.691379342297231	0.999990585452343
Golm1	780.594197666294	-0.0655188115526994	0.360752980637543	-0.18161682666325	0.855883442700026	0.999990585452343
Zfp933	88.1297219920461	0.175381941762007	0.508107763991045	0.345166821275138	0.729968960477406	0.999990585452343
Tspyl3	8.93850392977468	-0.363527152769635	1.2106626255367	-0.300271227591979	0.763970278243778	0.999990585452343
Lad1	24.2067228673416	0.353139274388515	0.827842454558931	0.426577874139912	0.669686816215466	0.999990585452343
Ginm1	67.0972429692546	-0.206579091757644	0.546113347961081	-0.378271456885112	0.705228946973542	0.999990585452343
Plekhs1	7.8204848725663	0.550345094594184	1.30509855474929	0.421688532710012	0.673252375632748	0.999990585452343
Gm5141	93.4394317512057	-0.0556647543898676	0.478908119565179	-0.1162326386122	0.907468170179927	0.999990585452343
Ccdc149	9.87900914219419	0.623850469099578	1.21133560073021	0.515010430407157	0.606545731351194	0.999990585452343
Sspn	2.50704510970641	1.65273463023011	2.52392855323724	0.654826234328336	0.512579637847522	0.999990585452343
Bcl2l1	433.141850664036	0.159426820768864	0.347784003316023	0.458407572656516	0.646659652183236	0.999990585452343
Map3k10	144.077283580908	0.0713180273337297	0.462531343345715	0.154190690771033	0.87745938210219	0.999990585452343
Clgn	51.242350508477	0.307671616520012	0.596137862938319	0.516108161631475	0.605778867925798	0.999990585452343
Rbm46os	5.20442498311661	0.206329892034048	1.62302755085105	0.127126549346532	0.898840238597318	0.999990585452343
AI987944	315.869761843267	-0.41140776644103	0.376974719283523	-1.09134046766571	0.275123097345147	0.999990585452343
Cgnl1	75.5867953971206	-0.282893249183022	0.664132799123212	-0.425958858765141	0.670137824804899	0.999990585452343
Col17a1	33.8725449868099	0.42461760148684	0.69240785078374	0.613247814862604	0.539712493202836	0.999990585452343
Pde7a	1466.54920235116	-0.242808006436194	0.34675723546958	-0.700224772836775	0.483786943085121	0.999990585452343
Klhl12	456.700516537319	-0.0925496309823939	0.361512037359637	-0.256007052098031	0.797945391949203	0.999990585452343
Stard6	39.3900676983365	-0.234828592679828	0.715734499528584	-0.328094555780806	0.742840170229061	0.999990585452343
Ogdh	1879.23642472767	-0.452869396886785	0.329393934438411	-1.37485651537236	0.169175932845316	0.999990585452343
Bpifb5	7.04656180962492	0.430464004245339	1.3625424645831	0.315927037457178	0.752057889232954	0.999990585452343
Ptp4a2	1172.05927924266	-0.0243114474750129	0.344286736868469	-0.0706139530559401	0.943705005202695	0.999990585452343
Sez6l	17.3349585001378	0.607284602639082	0.961003937625024	0.631927278196065	0.527434397708867	0.999990585452343
Slc19a2	778.414702766059	-0.588590808225485	0.347167073447265	-1.69541080719711	0.0899975171966255	0.999990585452343
Uros	114.272088005493	0.124741793849214	0.478630516743745	0.260622316140364	0.794383778489205	0.999990585452343
Urod	31.5379320964305	0.0336238579800954	0.759329755713779	0.0442809697988045	0.964680440694383	0.999990585452343
Akap1	868.342816867528	0.219041437283476	0.352357624480117	0.62164523218891	0.534175171581323	0.999990585452343
Ak4	484.940261723283	0.636167146778799	0.445124502228423	1.42918923490835	0.152949850953991	0.999990585452343
Sypl	358.411010879064	-0.0464178318402362	0.375533750112254	-0.12360495381936	0.901628069988876	0.999990585452343
Eny2	132.252321614888	-0.453086584535423	0.459938538804848	-0.985102456760354	0.32457374674011	0.999990585452343
Man1c1	296.414472118081	-0.123026245833205	0.397119795747088	-0.309796306179499	0.756715860763274	0.999990585452343
Gpatch3	68.4118156713697	0.134367585699838	0.580603570537246	0.23142741884192	0.81698276610243	0.999990585452343
Azi2	380.466172994007	0.178556098926165	0.375670595010908	0.475299640955344	0.634573414972357	0.999990585452343
Dmrt1	331.992557428952	1.54690353235249	0.487934126815779	3.17031223548036	0.00152275212053267	0.999990585452343
Gtf2ird2	136.279550450879	-0.0796298496369871	0.4569776432319	-0.174253272159701	0.861666420751092	0.999990585452343
Noc3l	657.567549669314	-0.245915414999346	0.332932462632576	-0.738634535829983	0.460128947199607	0.999990585452343
Rcn3	17.9695904583981	-0.144209307085481	0.987549205758613	-0.14602746500586	0.883899706884727	0.999990585452343
Yif1a	14.3612778281193	0.118669499237469	0.988868316967428	0.120005360876961	0.904478901285634	0.999990585452343
Trabd2b	22.2203416762068	0.0712215034750151	0.84706708501318	0.0840801215572046	0.932992729370513	0.999990585452343
Arhgef33	26.850474007274	1.14968744408589	0.782203275183467	1.46980648197392	0.141614173110506	0.999990585452343
C8b	7.07549555369294	0.560443822005321	1.36570984958308	0.410368148239111	0.681535907884927	0.999990585452343
Bloc1s5	3.96591222521582	1.10410275044211	1.9198833616489	0.575088451984839	0.565231477561277	0.999990585452343
Myl6b	23.8522145646221	0.430038060791955	0.883410691641248	0.486792909414541	0.626405095684262	0.999990585452343
R74862	38.0720048554547	-0.131902013527101	0.711710841201586	-0.185330903916554	0.852969500053324	0.999990585452343
Nkx6-3	38.8851420601001	0.363813162089751	0.662580673564995	0.549085079907727	0.582947063851617	0.999990585452343
Ddx28	12.6146678727244	0.558527215506702	1.04759025916156	0.533154265823091	0.593926797143365	0.999990585452343
Hsf2bp	1509.49838653865	-0.00639196987085074	0.333296437642705	-0.0191780323728001	0.984699082007347	0.999990585452343
Zfp661	58.5072375227538	-0.768046116422117	0.561267739082796	-1.36841308156644	0.171182811806302	0.999990585452343
Scaf11	968.518283168715	-0.0584416876277048	0.345132737370216	-0.169331046579379	0.865536256935645	0.999990585452343
Mon2	1001.81887429147	-0.11319785824969	0.33050914734804	-0.34249538676304	0.731978115143927	0.999990585452343
Polr3e	724.219754293126	-0.0659184263606293	0.378965719551267	-0.173942979430127	0.861910274755989	0.999990585452343
Erlin1	318.585171938995	0.31511656587302	0.378906005558213	0.831648380470461	0.40560744520472	0.999990585452343
Zfand1	347.464517953261	-0.426440460556446	0.385582945167455	-1.10596297346929	0.268742545910032	0.999990585452343
B9d1	140.414451925195	-0.438715469334335	0.484828185946009	-0.904888540005782	0.365524438831645	0.999990585452343
Smim8	21.4880930092082	0.0631261399212931	0.88220188575121	0.0715552085535843	0.942955887047477	0.999990585452343
Pax6	11.2616590868368	0.210754424787452	1.1148026580027	0.18905088113536	0.850052938360174	0.999990585452343
Fstl4	110.994908343301	-0.374291900660574	0.467012720056421	-0.801459755989847	0.422865533156115	0.999990585452343
Kank3	307.150286585704	-0.152423991969103	0.453179021370317	-0.336343883501502	0.736611561259473	0.999990585452343
Fgfr3	4.95242756967243	-1.80597213265459	1.6388612606759	-1.10196767474373	0.270475725137447	0.999990585452343
Gabra1	8.17138900390646	-0.894583356651159	1.30567051695948	-0.685152452346386	0.493247724182263	0.999990585452343
Gk5	767.76627741136	-0.0312615171056158	0.339646585870845	-0.0920413111925213	0.926665217291163	0.999990585452343
Rpp40	238.824526410875	-0.280317240829115	0.403708172812323	-0.694356120849278	0.487458904223635	0.999990585452343
Slc6a15	217.194732339638	-1.14549452761447	0.483556329608521	-2.36889573659772	0.0178412822109409	0.999990585452343
Slfn9	10.4417945950625	0.336460372923428	1.13724388035463	0.295855953798149	0.767340089722558	0.999990585452343
Ranbp3l	9.50632349253256	0.29550580270749	1.37161474844491	0.215443733776212	0.829421375846254	0.999990585452343
Nol11	550.080099676373	-0.351405410166747	0.369685621832175	-0.950552008014727	0.341831840891884	0.999990585452343
Cep152	1066.39339930408	-0.151794784163792	0.327220399431874	-0.463891567968686	0.642725434294348	0.999990585452343
5830411N06Rik	7.62225612195254	0.51290008154339	1.51476044804473	0.338601448305207	0.734909991401316	0.999990585452343
F8	266.652991581484	0.158876747965602	0.494242407946498	0.321455110713205	0.747865524956706	0.999990585452343
Fmnl1	17.0050325133518	0.600306344047927	1.04479062004506	0.574570954725872	0.565581500353989	0.999990585452343
Car12	21.6333160457868	0.495781073959137	0.920469944953069	0.53861734071547	0.590150919808869	0.999990585452343
Jakmip1	1511.9613913367	0.528895903257778	0.3981045527226	1.3285351791149	0.184001369915652	0.999990585452343
Nasp	4279.1344889173	-0.446189487748924	0.351813989602842	-1.26825396640032	0.20470727049368	0.999990585452343
Smad2	1215.35644494153	-0.221650984749261	0.346754213944904	-0.639216412765727	0.522682156374217	0.999990585452343
Dcstamp	107.348271863274	0.430707069558882	0.482758107634301	0.892179877971415	0.372296525752636	0.999990585452343
Des	15.0049952060025	0.505773992319701	0.976953730579503	0.517705165033445	0.604663994008748	0.999990585452343
Ddx4	76.3163955804721	0.0939064817437992	0.573183889110103	0.163833079624052	0.869862549741492	0.999990585452343
S1pr4	29.4127899668252	0.286127071251456	0.723171426500821	0.395655940993033	0.692358862581937	0.999990585452343
Asb1	190.523107053765	0.0245196823148739	0.406150833219464	0.0603708777857528	0.951860252498582	0.999990585452343
Rtn2	52.1466943967295	-0.120804044176586	0.66768965542498	-0.180928434632846	0.856423749557224	0.999990585452343
Ccdc115	54.6388222421999	0.208675821940432	0.59798298020124	0.348966155976891	0.727114717881526	0.999990585452343
Gm17801	4.18870050912275	0.94928701120207	1.75930660306857	0.539580201396579	0.589486573470739	0.999990585452343
Fam216a	63.1793771196328	0.052108135877472	0.544767212460463	0.0956521146750436	0.923796873390728	0.999990585452343
Tacr3	11.4811590098057	0.834914074735907	1.09932380729082	0.759479663042572	0.447565675084928	0.999990585452343
Ngly1	209.687815594709	-0.115265553968627	0.484025828440089	-0.238139262816	0.811773083212262	0.999990585452343
Cand2	210.541445078973	-0.300894635947047	0.467325184828894	-0.643865654399123	0.519662555127328	0.999990585452343
Fastkd3	322.267221760078	-0.140444267883966	0.369974334204095	-0.379605434485328	0.704238326145179	0.999990585452343
[truncated: 14,316 more rows]
