# Supplementary material for: Transcription elongation can be sufficient, but is not necessary, to advance replication timing
Source: EMBO Rep. 2026 Mar 24;27(8):1964–99. doi: 10.1038/s44319-026-00735-2 (PMC13121604; doi:10.1038/s44319-026-00735-2)
Supplement: Supplementary file 6 — Source data Fig. 5 [file 44319_2026_735_MOESM6_ESM.zip › Fig5/5E/TimeCourse_24H_129_DESeq.txt]

baseMean	log2FoldChange	lfcSE	stat	pvalue	padj
Zc3h14	666.134720015501	-0.342798785174425	0.418088533455134	-0.819919126557943	0.412262212443168	0.999955774853917
Troap	111.481101046522	-0.178086187018145	0.569666699035329	-0.312614704913795	0.754573404807128	0.999955774853917
Clca2	4.30950329167529	-0.0747982776964725	2.03597843686279	-0.0367382465070348	0.970693712912518	0.999955774853917
1810013L24Rik	1156.31756166711	-0.499460523442627	0.429781431962809	-1.1621268074835	0.245183959719479	0.999955774853917
Srsf7	820.643585279866	-0.525042638001893	0.506717497826672	-1.03616441163729	0.300125446578709	0.999955774853917
Fignl2	3.22010451987772	-0.363453013532264	2.32110387143228	-0.156586276902804	0.875570918563607	0.999955774853917
Sema6a	102.375102593105	1.40563649944452	0.555054914901475	2.53242780436244	0.0113275693891417	0.999955774853917
Anapc15	43.5113364420099	0.772325616617046	0.780759619982232	0.989197695232526	0.322566425847342	0.999955774853917
Misp3	5.38573558283679	0.187942879640303	1.86321858140333	0.100870011450159	0.91965364905538	0.999955774853917
Nmb	23.4952287871286	0.673849353011034	0.947279234197488	0.711352396088259	0.476865890309649	0.999955774853917
Tcerg1	1800.50356191212	-0.217153865014219	0.401348567285783	-0.541060521239118	0.588465868322211	0.999955774853917
Zfp712	61.3200100169148	-0.27006819313703	0.663609020866604	-0.406968839550055	0.68403087453284	0.999955774853917
Fam129c	37.0751138135316	0.445221693328865	0.866498429880672	0.513817080303513	0.607379885062778	0.999955774853917
Atp5g3	285.93322060741	-0.106382874664225	0.59587937138805	-0.17853089026461	0.858306063938238	0.999955774853917
Pifo	2.39449525291947	1.01645251473347	2.76073105029136	0.368182374964122	0.712737251459455	0.999955774853917
Vsx1	7.02149533164188	0.576916353561631	1.83660231663501	0.314121542990671	0.753428728108307	0.999955774853917
Fyco1	277.752886332909	-0.238523715877201	0.443634778891623	-0.537657837541791	0.590813292391175	0.999955774853917
Tlr3	7.55132401078779	-0.659735970999729	1.55051316790551	-0.425495239031684	0.670475691544496	0.999955774853917
Trafd1	33.0127542334096	0.446967333566291	0.847158691148236	0.527607564245694	0.597771741799922	0.999955774853917
Erfl	6.31722760465785	1.10577654369159	1.77732797506153	0.622156720204276	0.533838821548076	0.999955774853917
Krt80	3.41245154469775	0.277104038784001	2.23490003529492	0.12398945563909	0.901323623819156	0.999955774853917
Armc8	395.422320292424	-0.0374757077845218	0.42057402680814	-0.0891060916646137	0.928997596207071	0.999955774853917
Ppil4	484.533178435019	-0.137274019639388	0.437578552497592	-0.313712861052859	0.753739131846557	0.999955774853917
C530005A16Rik	52.4080761544964	0.544611601726899	0.684497191391633	0.795637452682113	0.426242791162818	0.999955774853917
Katnbl1	586.548169205498	-0.258103650827978	0.498227376279796	-0.51804389545032	0.604427643433793	0.999955774853917
Spag9	686.536580950172	0.130342814093705	0.419178280025197	0.310948396672341	0.755839851653561	0.999955774853917
Gm5860	2.76335821587447	0.928515060939788	2.72445839092045	0.340807209254568	0.733248722840731	0.999955774853917
Taz	51.9401704627367	-0.713243678483051	0.707880520578436	-1.0075763603443	0.313657882345459	0.999955774853917
Gfpt1	300.337315744775	0.277575133975004	0.564595249483452	0.491635617247855	0.622976959797094	0.999955774853917
Abcc5	2448.10905165847	0.0579108407381481	0.391214056210856	0.148028527653248	0.882320254442507	0.999955774853917
Kcnmb4	49.7894148477414	1.71611179469541	0.833173630140493	2.05972888797024	0.0394244661368235	0.999955774853917
Gm4013	6.8578816581399	-0.443923835493787	1.59102889952118	-0.279016827178554	0.780231911162917	0.999955774853917
Hpcal1	432.4524201605	0.615615466590631	0.633612635064943	0.971595944464605	0.331251600910644	0.999955774853917
Tbc1d31	584.081102184956	-0.476674919243008	0.403306468639685	-1.18191736634125	0.237238490496861	0.999955774853917
Cyp3a13	10.0926143647528	0.723565304854679	1.38815258533003	0.521243350695957	0.602197258585967	0.999955774853917
Akap7	837.611329987405	0.443222722165931	0.448831826636155	0.987502881619909	0.323396170950485	0.999955774853917
Ablim1	369.668287237945	1.38054227461224	0.606681311876076	2.27556420082087	0.0228721060342154	0.999955774853917
Ulk1	1111.06373866573	-0.637875401013283	0.404962688470219	-1.57514610401	0.115222724258222	0.999955774853917
Golga3	272.051401637683	0.0541977930740718	0.444217781218442	0.122007257173301	0.902893270819094	0.999955774853917
Mir1193	14.3461401283367	-0.272190943622624	1.18183066824796	-0.230312980476418	0.817848574749853	0.999955774853917
Wdyhv1	303.502592618862	-0.0512100859849467	0.470418273253092	-0.108860749882892	0.913312938626424	0.999955774853917
Traf1	24.2339476086638	-0.0367188082942852	1.00664406919681	-0.0364764561952694	0.970902451447914	0.999955774853917
Rxra	213.369069598193	0.34458572144421	0.551043277961884	0.625333318135577	0.531752316882335	0.999955774853917
Dapk3	117.998430507452	-0.0117951465756484	0.528106184362804	-0.0223348010777037	0.982180888554655	0.999955774853917
Ap3m2	41.7629301825542	1.33108756231501	0.777442862469382	1.71213554921206	0.0868716914610811	0.999955774853917
Sirt2	30.198099945081	-0.35445692749153	0.839975281810856	-0.421984950232554	0.673036002467127	0.999955774853917
Inhbc	41.1351589988367	-0.657464529968389	0.766995671751627	-0.857194576426884	0.391337359362682	0.999955774853917
Slit3	309.746985414009	-1.05821966116059	0.45137540660589	-2.34443358161193	0.0190560042238385	0.999955774853917
Dcakd	465.851787469265	-0.143063837834945	0.454304470345504	-0.314907396192125	0.752831965760498	0.999955774853917
Vps35l	662.242582024407	-0.0111316938450907	0.408521041745723	-0.0272487649535062	0.97826132132	0.999955774853917
Cyhr1	22.0371932862622	-0.338555466051712	0.962529531405936	-0.351735146824217	0.725036899441487	0.999955774853917
Taf10	19.6674503832375	-0.385983732706083	1.0227962227525	-0.377380874234499	0.705890578123569	0.999955774853917
Hagh	41.888231728359	-0.153976570050304	0.798352979938726	-0.192867783949553	0.84706251598134	0.999955774853917
Ogfod3	101.69858826752	-0.168395295781281	0.6703227282716	-0.251215255993903	0.8016476901202	0.999955774853917
Syn1	461.271212978321	0.0677207297937935	0.432777149549232	0.156479448751694	0.875655117211032	0.999955774853917
Fundc2	164.806922931449	0.209073608941355	0.50821934654287	0.411384592821121	0.680790549595043	0.999955774853917
Rab5if	214.769335071804	-0.0574129146046903	0.501530797775766	-0.114475351980995	0.908860984207476	0.999955774853917
H1f5	78.1393510518635	-1.47222474071762	0.887939752396765	-1.65802323495905	0.0973127766866365	0.999955774853917
Ankrd2	3.7160159463324	4.14216276946964	2.54582339305133	1.62704246522969	0.1037280791354	0.999955774853917
Pop4	79.2763600261677	-0.271158423284007	0.643298276946259	-0.421512746110868	0.67338070573284	0.999955774853917
Carnmt1	1102.44632619833	0.00104763765390775	0.387929797194923	0.00270058567679797	0.997845247002519	0.999955774853917
Iqcm	69.6241829370917	0.480500867301002	0.957103459464584	0.502036496210974	0.615641848849948	0.999955774853917
Clcc1	248.265748943286	-0.116590201010509	0.446441730535659	-0.261154352373421	0.793973478378541	0.999955774853917
Ilf3	1021.92100591465	0.00831828128324975	0.40485887339989	0.0205461256496497	0.9836077168833	0.999955774853917
Tpd52l2	584.803296214365	-0.345342362321312	0.472375197353946	-0.731076407600947	0.46473248383149	0.999955774853917
Arhgap25	6.00876557624485	-0.251380493377548	1.761930659603	-0.142673318048844	0.886548190216394	0.999955774853917
Banf1	61.0828936218346	-0.488182084219199	0.707161440663918	-0.690340360980188	0.489980171950418	0.999955774853917
Tbc1d23	599.404498565851	-0.258575204704484	0.3988982366866	-0.648223483894809	0.51684041500715	0.999955774853917
4930473A02Rik	33.8542654474693	0.0741346058972025	0.857719962952232	0.0864321796149348	0.93112286700457	0.999955774853917
Pard3	8819.91895938131	0.285473614786204	0.418108445149311	0.682774093893889	0.494749601943908	0.999955774853917
Rorc	7.25101193095426	0.425747481681476	1.60328723188361	0.265546605258804	0.790588412245986	0.999955774853917
1700123J17Rik	218.49434832697	0.415550134255761	0.549486024857053	0.756252416726822	0.449497871191809	0.999955774853917
Evi5l	48.1991426351474	-0.0683827251702919	0.811485687948731	-0.0842685535750475	0.932842914058816	0.999955774853917
Pex5l	28.2136388074485	0.190554363109596	1.0051230435605	0.189583120524813	0.849635815193932	0.999955774853917
Mtmr1	130.904630300674	-0.116173856022191	0.534262680735443	-0.21744707278126	0.827859949898732	0.999955774853917
Mtor	537.767470492242	-0.213981558693548	0.425817262053272	-0.502519690398972	0.615302005214199	0.999955774853917
Zfp758	37.7780384019086	-0.144460602131924	0.779256132532222	-0.185382695241029	0.852928880371232	0.999955774853917
Plekhh2	176.347768011449	-0.564666888477013	0.482568851240655	-1.17012709590619	0.241949825809706	0.999955774853917
Adgrl3	396.580249710347	0.738167288210596	0.430223750604891	1.71577530801761	0.0862031751421543	0.999955774853917
Golga5	184.194467849352	-0.260145132352513	0.472240687234934	-0.550874033907828	0.58172002860717	0.999955774853917
Plekhb1	101.219779480728	0.687609495722421	0.588585520022945	1.16824059092656	0.242709731588966	0.999955774853917
Nufip1	1056.38295397159	0.217995560115978	0.382796864291846	0.569481049744905	0.569029727437404	0.999955774853917
Smap1	424.695897016869	0.129678179192398	0.415462296648747	0.312129837625276	0.754941851352906	0.999955774853917
Tepp	1.73403146901599	-0.169420646122516	3.18916274808553	-0.0531238633789448	0.957633218068999	0.999955774853917
Acox2	24.552172012334	2.36591389069824	1.06718788706366	2.21696096758368	0.026625758919531	0.999955774853917
Hars2	130.251029358383	-0.633781417770101	0.524627201825461	-1.20806053434674	0.227023978706117	0.999955774853917
Gpa33	728.205302950697	-0.115787672916558	0.411938471430409	-0.281080017883494	0.778649027012229	0.999955774853917
Sdhb	217.639303546025	-0.280457782771017	0.468857177794904	-0.598173166698752	0.549724393915231	0.999955774853917
Gmpr	41.995084982469	0.377608205895304	0.749670922885928	0.503698615442715	0.614473181472794	0.999955774853917
Me1	531.222672034516	0.424233032724901	0.406546847454292	1.04350343725786	0.296715189701348	0.999955774853917
Klk11	8.14860875867586	0.833238149355654	1.5542082093429	0.536117454757194	0.591877377472803	0.999955774853917
Magt1	959.993535846055	0.260327524591839	0.397150542318082	0.655488276743532	0.512153431868872	0.999955774853917
Mcam	78.2189136300134	0.158250656830194	0.605516494745356	0.261348217932106	0.793823985695127	0.999955774853917
Pbld1	5.03314611159418	-1.3492856311636	1.87352591525425	-0.720185197427859	0.471410976637883	0.999955774853917
Tab2	925.734260156677	-0.0851148726096949	0.388643078312378	-0.21900524506777	0.826645961973929	0.999955774853917
Mettl27	270.764952777763	0.539073378691962	0.460654288266353	1.170234148304	0.241906754129166	0.999955774853917
Trmt1	421.462299846457	0.198636570130915	0.482781049786002	0.411442350976625	0.680748204919629	0.999955774853917
Vps37c	292.765528317416	-0.330254579286123	0.438172076999453	-0.753709778924447	0.451023508682686	0.999955774853917
Sec23a	742.515840683115	0.441619629342148	0.468117023833672	0.943395789637124	0.345478495955232	0.999955774853917
Rara	217.73030264189	-0.511183941461781	0.54520145476669	-0.937605607968404	0.348447128342887	0.999955774853917
Med1	1141.83922348676	-0.349774426904027	0.391812670505095	-0.892708309951091	0.372013399050805	0.999955774853917
Ap5b1	12.5709801419968	-1.23910081618783	1.27019230333151	-0.975522220484146	0.329301284991592	0.999955774853917
Bag5	15.8506061962157	-0.835804563521694	1.09901017474693	-0.760506665658628	0.44695178642194	0.999955774853917
Pdcd2l	249.713305804296	0.0575411228622419	0.477231769680743	0.120572699719333	0.904029493520021	0.999955774853917
Ctcf	1161.64183024413	0.296712035112384	0.407975350361982	0.727279319324372	0.467054864286319	0.999955774853917
Mnd1	309.761101624188	-0.0729203873534433	0.515281088948927	-0.141515745322978	0.887462522248195	0.999955774853917
Tktl1	20.8961633973408	3.25127000070085	1.45834975018548	2.22941718904353	0.0257861595902778	0.999955774853917
Lix1	38.824172176303	2.60594316322251	0.96646134250883	2.69637599415799	0.00700984923377816	0.999955774853917
Ctnnbl1	19.3301422650447	0.369827190513319	1.04587250120331	0.353606381358934	0.723633891336895	0.999955774853917
Snph	6.43290561307733	2.56846821746157	1.86779049854059	1.37513721130311	0.169088909845477	0.999955774853917
Ppm1m	38.9012951426514	-0.55346565422763	0.762180103731711	-0.726161246558138	0.467739926170212	0.999955774853917
Prkar1a	429.078211899972	-0.519034188531063	0.456593660033902	-1.13675294679415	0.255641578528676	0.999955774853917
Slc27a3	32.2948183370162	1.04633534507867	0.900939082535601	1.16138301175021	0.245486174471937	0.999955774853917
Impdh2	129.266014410195	-0.806770349602495	0.54266090616635	-1.48669332991381	0.137095825165857	0.999955774853917
Tiprl	479.84462240552	0.443912963599588	0.414063692204321	1.07208859882488	0.283680239269651	0.999955774853917
Uaca	473.005445656117	0.0545801800420908	0.409466549000743	0.133295821539727	0.893959432041681	0.999955774853917
Smim31	37.0629124222889	1.20665861003533	0.792877966287181	1.52187179029046	0.128041208807066	0.999955774853917
Calca	83.052127636656	-0.866238941751657	0.717783909936055	-1.20682412876715	0.227499881637383	0.999955774853917
Phf3	30.5623887810067	-0.16938909450989	0.837412423595346	-0.202276787084953	0.839700346101775	0.999955774853917
9330020H09Rik	25.1355626629629	0.524436562750016	0.985476474173571	0.532165481869888	0.594611387887288	0.999955774853917
Ube2q2	651.951256952686	-0.282598653634817	0.430500165486369	-0.656442613246256	0.511539379859303	0.999955774853917
Rfx3	915.074823567537	-0.266469074908856	0.428639368080208	-0.621662625396072	0.534163732203702	0.999955774853917
Bri3	177.982671594784	-0.395986770236654	0.49759463533919	-0.795801928143228	0.42614717086473	0.999955774853917
Fbxo27	41.6108813827182	-0.0467517360426261	0.764587778327781	-0.0611463292610774	0.951242672738068	0.999955774853917
Eps15l1	2134.97050560271	-0.0919937404205788	0.374076079388879	-0.245922542202825	0.805742193445172	0.999955774853917
Tmprss15	5.39210032556808	0.111768288304155	2.35900347704306	0.047379450429744	0.962210806805861	0.999955774853917
Max	749.282956006191	-0.270435743567404	0.420008744109271	-0.643881222380091	0.519652459135988	0.999955774853917
Ttc8	66.1380147388128	-0.302516999188184	0.643761267035615	-0.46992109447841	0.638411392711624	0.999955774853917
Vti1b	210.230028149259	-0.0540128435998565	0.480589106546016	-0.112388822102202	0.910515117845329	0.999955774853917
Cpsf3	303.19154225467	-0.1674855966578	0.478767786646336	-0.349826369545452	0.726469007911587	0.999955774853917
Nlgn1	29.5429859496918	0.837119217025045	1.18750627066957	0.704938776073189	0.480848337745081	0.999955774853917
Casq2	81.4392443837773	-0.142800450189911	0.606757348886485	-0.235350178208763	0.813936952063339	0.999955774853917
Pidd1	101.038479717275	-0.170347273984828	0.575977422185255	-0.295753387934081	0.767418422302979	0.999955774853917
Asb4	5.16008107966944	2.51889780956263	2.14361052155976	1.17507251631224	0.239965705087901	0.999955774853917
Orc4	1483.64813484892	-0.428483549886344	0.430050865201219	-0.996355511773841	0.319077440695371	0.999955774853917
Mapkbp1	116.892602145259	0.685267942062978	0.591044654642771	1.15941822107698	0.246285753119858	0.999955774853917
Mospd1	129.492528750115	-0.461183560563768	0.601219648692212	-0.767079987433788	0.443033959761819	0.999955774853917
Banf2	1.47584080213156	1.45111621051862	3.75996392419411	0.385938865312291	0.699541945927066	0.999955774853917
Dclk1	46.4219046637618	-0.251137444779419	0.815239640894737	-0.308053524610006	0.758041604577532	0.999955774853917
Gpcpd1	593.504733268825	0.0491210885946168	0.417188154697823	0.117743248559385	0.906271097704977	0.999955774853917
Sinhcaf	922.668483722095	0.234346416499592	0.431045601994683	0.543669661435224	0.586668813273016	0.999955774853917
Acbd5	322.259401382309	0.110107162144101	0.444220637490148	0.24786593159248	0.80423814012942	0.999955774853917
Myo7a	8.3555893800849	1.10724177156609	1.60621787753263	0.689347184497141	0.490604811514436	0.999955774853917
4930548K13Rik	4.70453767561608	1.48722722661523	2.20107612484716	0.675681867531278	0.499242650779435	0.999955774853917
Luc7l2	1970.79631016688	-0.213103404570635	0.437732991352213	-0.486834231782099	0.626375809412614	0.999955774853917
Dnah8	453.959522468831	-0.215244669159891	0.414601139511406	-0.519160823854824	0.603648595866176	0.999955774853917
Evc	70.1994251213167	-0.987331336418531	0.645954360006554	-1.52848466942543	0.12639224700506	0.999955774853917
Shroom2	566.729886282834	0.149884278138456	0.452886539650628	0.330953263159648	0.740679788575418	0.999955774853917
1500009C09Rik	10.0620849878789	1.88382024163765	1.45105570702736	1.29824115815433	0.194204479059751	0.999955774853917
Kmt2e	554.676499150047	0.220761313799206	0.439461012453914	0.502345617797796	0.615424425711882	0.999955774853917
Setd5	1573.87855244361	-0.0140280582032948	0.468731269831467	-0.0299277200096734	0.976124698376409	0.999955774853917
Pcyox1	89.3322472214554	-0.256833975059903	0.57204494129599	-0.448975170513763	0.653449568189751	0.999955774853917
Arpp21	18.7761481947935	0.764635630244142	1.24726744997506	0.613048653085133	0.539844170039598	0.999955774853917
Smim4	118.384134552381	0.615895611558502	0.565695532928733	1.08874045437458	0.276268356736502	0.999955774853917
Smc6	762.503090787083	-0.209903002314677	0.391844166130222	-0.535679794311188	0.592179870536135	0.999955774853917
Nsmf	3.37958647137775	0.168411723775762	2.41028002303914	0.0698722647020118	0.944295328721828	0.999955774853917
Hmbs	133.48128520383	-0.286192773865776	0.522443180684371	-0.547796936483847	0.583831342374093	0.999955774853917
Slc35b1	127.75650476099	-0.16963916532366	0.566395410633245	-0.299506602876599	0.764553534763892	0.999955774853917
Synj2	116.439723653291	-0.0359946415846735	0.557644952582169	-0.0645475968499324	0.948534209294098	0.999955774853917
Suds3	281.542593834937	-0.494341335512984	0.481852360504548	-1.02591867557805	0.304929918889795	0.999955774853917
Ptk2b	269.863174394965	1.04828204473001	0.50430600252312	2.07866263634637	0.0376483694754185	0.999955774853917
Gfm2	630.860230938624	-0.283319216376689	0.397927481405516	-0.711987056978271	0.476472790886883	0.999955774853917
Rlim	2004.33337836027	-0.0226882206704903	0.488385025947636	-0.0464556025780425	0.962947119864826	0.999955774853917
Ddt	105.536999589988	-0.281146533957553	0.631331290476822	-0.44532330045801	0.656086131687538	0.999955774853917
Epha3	20.9509221019572	0.732744741483409	1.19584149664195	0.612744033001896	0.540045602280767	0.999955774853917
Gatad2a	2867.4233993246	0.234986473847209	0.368480348746929	0.637717790504471	0.523657402566969	0.999955774853917
Shc1	185.512380599878	-0.0287782221371555	0.477804352715684	-0.0602301380755312	0.951972342566782	0.999955774853917
Anks1b	386.52431470428	2.5521093689286	1.46277655006665	1.74470213431594	0.0810367316038721	0.999955774853917
Cdk6	3074.31846884066	0.249874268561868	0.407445434275832	0.613270508248494	0.539697490374196	0.999955774853917
Kdm1a	1604.47327502397	-0.0421610715432336	0.381563778432035	-0.110495476579267	0.912016437071549	0.999955774853917
Scaf4	1140.48238518119	-0.722210751455676	0.416642825483824	-1.73340498691419	0.0830237118463964	0.999955774853917
6030466F02Rik	2.48666644640215	4.86786002321716	3.13142711572954	1.55451806582542	0.120060890784058	0.999955774853917
Plcxd2	73.3231458025484	-0.423439001610681	0.631289642648703	-0.670752334592498	0.502378317138226	0.999955774853917
Morc2a	963.519362452783	-0.57178107197885	0.391386840001868	-1.46091031567674	0.144040055288229	0.999955774853917
Atp6v1c2	29.4108844859439	0.850896022935334	0.924579589476354	0.920305869413847	0.35741294274284	0.999955774853917
Map1a	20.3813952154626	0.804227099079563	1.01097164593905	0.79549916390835	0.426323197117992	0.999955774853917
Runx2	10.9034172559516	1.1988239784835	1.4507902012062	0.8263248383445	0.408619847224313	0.999955774853917
Ackr3	25.8270148775056	-0.650570747844998	1.05548634768673	-0.616370594722357	0.53764995615574	0.999955774853917
Socs1	3.89918290179351	-1.4517721761736	2.34871884472543	-0.61811237195711	0.536501267449936	0.999955774853917
Sort1	147.708913897955	0.467228356073996	0.654691152876438	0.713662242144545	0.475436059563371	0.999955774853917
Rangrf	18.8317762368656	0.0438191554636035	1.09751184757322	0.0399259065498883	0.968152197126217	0.999955774853917
Phyhd1	101.317813277242	-0.0926124276243699	0.588637336679623	-0.157333593799498	0.874981945921222	0.999955774853917
Slc4a9	42.8277761268602	1.87577112789164	0.907773749262363	2.06634211378755	0.0387961875507356	0.999955774853917
Specc1	348.068289002451	-0.213626316010392	0.491652167906648	-0.434507015233897	0.663920301665994	0.999955774853917
Gtf2a2	338.840543654571	0.187852173192159	0.424667521952221	0.442351165280058	0.658235111485203	0.999955774853917
Deaf1	652.338986446055	-0.54172427600692	0.427727909815145	-1.26651608084458	0.205328375885125	0.999955774853917
Mtarc1	13.2812508238098	3.13999872949965	1.52871459315405	2.05401239941145	0.0399744916316444	0.999955774853917
Set	974.88580446026	-0.515659492083812	0.5342432015734	-0.965214888210357	0.33443719136362	0.999955774853917
Glra3	19.930624703879	0.867809794818152	1.23468750906214	0.702857839290312	0.482144347741586	0.999955774853917
Dnhd1	47.4419006524325	0.804922375671684	0.840737229271679	0.957400657003115	0.338365066973633	0.999955774853917
Pgpep1l	24.0182719579312	-1.04237595120419	0.951518333106761	-1.09548698636291	0.273303343736082	0.999955774853917
Notch3	92.5524486197695	0.623916784501294	0.75528727257469	0.826065534474627	0.40876691742378	0.999955774853917
Gtsf1l	97.3904471769424	0.0441844354512321	0.564772674134294	0.0782340178178056	0.937641902627578	0.999955774853917
Rnf212	3.96104554243461	-0.519927789082728	2.24914483061007	-0.231166878187075	0.817185160523451	0.999955774853917
Tceal8	96.0290392674487	0.320459749803956	0.598890253616133	0.535089271980971	0.592588127907838	0.999955774853917
Gm5087	18.0091872287921	2.29012797446396	1.27331676146307	1.79855323025242	0.0720893812626787	0.999955774853917
Slco6b1	19.2342969211498	1.45541501462013	1.31524209178618	1.10657575796072	0.268477393178206	0.999955774853917
Ranbp3	656.7453941868	-0.23606020394345	0.428131941679516	-0.551372558229155	0.581378308304624	0.999955774853917
Parp6	118.725714599483	0.108544587112622	0.524604242748494	0.206907566252109	0.836082047367524	0.999955774853917
Gng10	13.1971489617816	0.354314635470912	1.18531040607606	0.298921391101138	0.765000025171883	0.999955774853917
Mrps18b	85.1442792445175	0.218450327963022	0.61580265550861	0.354740802120441	0.722783780624159	0.999955774853917
D16Ertd472e	265.218795033719	0.57006781374685	0.594213888157549	0.95936467509104	0.337375064278406	0.999955774853917
2310039H08Rik	29.6761197733572	-0.420740156353659	0.843894669025336	-0.498569515600326	0.618082685322478	0.999955774853917
Rps10	722.344938075652	-0.512949162331426	0.503036722957365	-1.01970520027998	0.30786829463224	0.999955774853917
Arih1	2180.5094942097	-0.102505604189198	0.391660816475303	-0.26172034545524	0.793537053724539	0.999955774853917
Dancr	26.0806484038849	-1.27424844070024	1.14043261272316	-1.11733777733483	0.263849928774293	0.999955774853917
9530026P05Rik	43.5855511627226	-1.30934695690003	0.752946557808398	-1.7389639986019	0.0820410956900784	0.999955774853917
Itgal	18.0953182422916	-1.70282783872976	1.11201093825867	-1.53130493607938	0.125694046194572	0.999955774853917
Sirt6	109.270516289212	0.560215816791498	0.597504245235064	0.937593031780224	0.348453593760487	0.999955774853917
Rgs12	194.740014192538	0.535018816698975	0.550266677569544	0.97229005227444	0.33090627130341	0.999955774853917
Hfe	4.60746885535506	0.524297423579488	1.90146181163356	0.275733869789927	0.782752479356852	0.999955774853917
Tdrd7	18.0283089254316	0.0720225971736216	1.18323021008354	0.0608694711813828	0.951463162814592	0.999955774853917
Ak2	460.358027998595	0.0934655476770424	0.465224791690315	0.200904056160574	0.840773596022381	0.999955774853917
Znhit1	36.0827943439165	0.181863187989423	0.813874012649395	0.223453735053422	0.823182386847805	0.999955774853917
Prx	194.874114281736	0.664677706712855	0.482855004486129	1.37655755980044	0.168649079862733	0.999955774853917
Zxdb	7.02748777279953	-1.65592548790269	1.68899441805524	-0.980420935795262	0.326878379614037	0.999955774853917
Alas2	417.378399852181	-0.429913242778252	0.474415953182122	-0.906194743019558	0.364832785027744	0.999955774853917
Fiz1	194.967036938646	0.12839841221678	0.53029312001663	0.242127245046576	0.808681567694659	0.999955774853917
Serpinh1	46.5152531087105	-0.895105100424709	0.712557545715281	-1.25618640319945	0.209048395250328	0.999955774853917
Myh3	8.54511566842344	0.427350074912191	1.50865648693947	0.283265328198822	0.776973453344699	0.999955774853917
Grm5	60.6513471765708	0.681340470621684	0.723357323912488	0.941914110907809	0.34623661502698	0.999955774853917
Vill	19.9815705333514	0.194301897218851	1.07366675992069	0.180970394606613	0.856390813979598	0.999955774853917
1700123O12Rik	35.4939725624355	0.830162329857866	0.845290112932227	0.982103442542485	0.326048889681496	0.999955774853917
Wnk1	1413.01628581487	0.297523497677522	0.416649716773992	0.714085443237949	0.475174346643781	0.999955774853917
Tex14	709.922875774306	-0.379646800682664	0.439092155598375	-0.864617588454295	0.387248715586011	0.999955774853917
Zbtb37	172.062994367254	0.109072015992783	0.494307977077333	0.220655989890527	0.825360301745423	0.999955774853917
Egfem1	33.7214063217283	1.0643661430918	1.11015499218073	0.958754543814655	0.337682413650404	0.999955774853917
Eya1	1275.13071933487	0.635713213456948	0.49592182977398	1.28188189204472	0.199884081040325	0.999955774853917
Adgrg2	40.3077859407993	0.828923667240462	0.81953843940215	1.01145184580379	0.311800217514029	0.999955774853917
Nkain3	107.814192525103	0.33045532088014	0.704255487498776	0.469226476393931	0.638907762424284	0.999955774853917
Cd2bp2	250.918049246665	-0.251692081588249	0.461924303054088	-0.54487733146783	0.585837887910392	0.999955774853917
Sapcd2	41.4225099494676	-0.0211797934501034	0.755792663846356	-0.0280232853046176	0.977643579450444	0.999955774853917
Kcng2	5.54342150878096	1.4777925706842	1.82616031187363	0.809234852534928	0.41838007116923	0.999955774853917
Tecr	1304.10501462835	-0.20459940714425	0.412333768170191	-0.496198523958391	0.619754352304608	0.999955774853917
Tfg	362.689049020556	-0.0420670054862614	0.421957420381572	-0.0996949062969922	0.920586544582399	0.999955774853917
Gm12530	8.58701550037756	-0.241485114830265	1.48019002055971	-0.163144671613819	0.870404528073176	0.999955774853917
Trpm3	105.849982741641	0.849150515621771	0.558875194854523	1.51939202784408	0.128663847453653	0.999955774853917
Trpc4	5.66699606948453	0.196409594846589	1.80707445872516	0.108689265070544	0.913448956642753	0.999955774853917
Mtarc2	302.397180288	0.299091520683095	0.472556738994292	0.63292192450716	0.526784629698437	0.999955774853917
Itih5	7.59969667104377	-0.673762490868794	1.56897803380519	-0.429427612338677	0.667612062766528	0.999955774853917
Adcy4	8.44743166396466	2.9626179525086	1.98780904992111	1.49039363344592	0.136120765540338	0.999955774853917
Mical1	92.4268687226484	-0.877191843850001	0.650198385718869	-1.34911415210631	0.177300303277788	0.999955774853917
Zc3hav1l	111.05935405678	-0.700930749296463	0.536578483689352	-1.30629678714859	0.191451649285489	0.999955774853917
Wnk2	116.589976008395	0.281227683517488	0.629128334016624	0.447011632304034	0.654866661104419	0.999955774853917
Sec22a	491.24034723223	-0.60194969229475	0.43275873168445	-1.39095909157453	0.16423783216178	0.999955774853917
Ahsa2	109.476919982827	-0.436949989527863	0.555929277692776	-0.785981251682405	0.431878470944271	0.999955774853917
Tfeb	612.108340011251	-0.276293927773914	0.46648315763364	-0.592291325533571	0.553655523612693	0.999955774853917
Tgm1	67.1997273797359	1.15001134560717	0.662726048020979	1.73527409861332	0.0826922672437036	0.999955774853917
D7Ertd443e	8.23566615423906	0.197768129965378	1.59718307941761	0.12382308109443	0.901455356378852	0.999955774853917
Tlcd2	10.4438502154669	0.819674052237781	1.34156158273813	0.610985036232794	0.541209486750191	0.999955774853917
Cbwd1	445.304821075542	-0.0494177069730583	0.456053454153207	-0.108359462082831	0.913710556308899	0.999955774853917
Lrch2	387.723853401002	-0.226574231858506	0.532299725145978	-0.425651604077702	0.670361731763239	0.999955774853917
Zdhhc6	266.321166765761	-0.565524996717341	0.47881035425282	-1.18110435936549	0.237561268370367	0.999955774853917
Cbx3	663.039344736409	-0.244080080203915	0.527108146589205	-0.463055032981942	0.643324920652627	0.999955774853917
Fndc4	1.95299231984914	-1.57493637477065	3.3490393363291	-0.470265116831068	0.638165616475326	0.999955774853917
Slc25a28	232.446871771788	-0.385536825136424	0.458026212549341	-0.841735286263537	0.399936142244425	0.999955774853917
Gbp4	7.17510340947627	2.06352542032436	1.8572559902329	1.11106138904717	0.266541926022752	0.999955774853917
Cdkl3	173.687897071312	1.05467084432901	0.522109327288964	2.02001915921586	0.043381400242828	0.999955774853917
Etfrf1	131.024677954792	0.563606158325707	0.51975627380549	1.08436624381494	0.278202444472676	0.999955774853917
Gm10549	2.38948954057056	-0.847071104052095	2.82205910462843	-0.300160653142531	0.764054616273442	0.999955774853917
Atn1	22.4461546457616	0.107387844324107	0.964066801095504	0.111390459874853	0.911306724898874	0.999955774853917
Zfp111	391.82209839511	-0.364770696652188	0.451807439823634	-0.807358765040653	0.419459816511571	0.999955774853917
Sema3b	29.0719631841107	0.0637147508642979	0.875022453637435	0.0728149896033389	0.941953342642824	0.999955774853917
Rbm43	21.9520772269797	0.783561260837562	0.963404923974951	0.813324949186097	0.416031776314183	0.999955774853917
S100a3	2.77549457573107	0.0585905838231702	2.40950180316942	0.0243164722873837	0.980600174030726	0.999955774853917
Kif18b	534.686864264475	0.0191282459283426	0.451777930100626	0.0423399299830385	0.966227714287784	0.999955774853917
Hsh2d	15.8593926623719	1.76263193094973	1.36196434005526	1.29418361341107	0.195602005558009	0.999955774853917
Sgsm2	158.506818286865	0.464858908248746	0.603263917152803	0.770573036164204	0.440960048643991	0.999955774853917
Sem1	722.465335215398	-0.195464804611263	0.542724961500671	-0.360154440051532	0.718731643228722	0.999955774853917
Gjb5	40.4725532932502	0.0249217083939044	0.82405728467693	0.03024268926119	0.975873502981191	0.999955774853917
Rnps1	472.756026257077	-0.100768758580093	0.420929099692481	-0.239396037607549	0.810798502227902	0.999955774853917
Gpr83	9.2460013486204	2.99338412628195	1.65051656459705	1.81360441360535	0.0697386504636235	0.999955774853917
Rab23	369.095528816852	0.498887303273202	0.467763705582817	1.06653700857703	0.286180958326666	0.999955774853917
Ext2	589.003946629006	0.309882996625751	0.409493008226425	0.756747955155326	0.449200878573866	0.999955774853917
Scin	5.25792121456071	-0.7496414397925	1.97031687478605	-0.38046745139606	0.703598453182797	0.999955774853917
Clec11a	9.33862035698426	0.406303308596685	1.39783483869589	0.290666176968192	0.771306642072294	0.999955774853917
Map7d2	153.532632286166	0.0238427432780854	0.612768136685879	0.0389098940539524	0.968962228229619	0.999955774853917
Ola1	774.279214552702	-0.0173397281005094	0.425810565281544	-0.0407216953131363	0.967517765580494	0.999955774853917
Lrrc46	6.26026259079508	0.331872336397856	1.67804108825422	0.197773665210502	0.843222151293858	0.999955774853917
Tmigd3	5.75394072658596	2.97863302168075	2.15723801231383	1.38076234735263	0.167352044141264	0.999955774853917
Slc25a51	112.136914433126	0.0990800207941616	0.54447761924953	0.181972623467474	0.855604210477486	0.999955774853917
6720489N17Rik	118.456810539762	-0.125803505712553	0.536339443918055	-0.234559488658033	0.814550655708879	0.999955774853917
Zfp703	3.88470543563698	-0.838275396205828	2.09085835935022	-0.400924047512401	0.688476044427625	0.999955774853917
Slc35g2	15.4342170949061	1.36589105914452	1.14415913252358	1.19379465698262	0.232558302223996	0.999955774853917
Clasp2	1992.49868765875	-0.0749162284911789	0.392603838152461	-0.190818889707559	0.84866748876531	0.999955774853917
Pak6	22.2712999361289	1.96316605082728	1.04095588393499	1.88592627326932	0.0593048904705344	0.999955774853917
Smim19	204.65142420799	0.166578099453129	0.500714668209662	0.332680686285345	0.739375330013364	0.999955774853917
Heph	11.9892293864913	1.05706325286041	1.28439129672976	0.823007175112321	0.41050391317024	0.999955774853917
Sh3d19	1094.77621022879	0.186064764813193	0.4202069844085	0.442793127475274	0.657915374756084	0.999955774853917
Dab2	15.7207041179351	0.825904314585653	1.15935840405351	0.712380495710394	0.476229190010259	0.999955774853917
Arhgap44	1655.05366009754	-0.347969310394059	0.380910690124816	-0.913519413907856	0.360969427872376	0.999955774853917
Ppp1r32	6.43367151785373	1.13886257020891	1.7106959437339	0.665730560933661	0.505583335884253	0.999955774853917
Tead3	43.9258388378937	0.0465940391409011	0.815504569581589	0.0571352275374828	0.9544374747286	0.999955774853917
Gps1	74.9227881562324	-0.608771811125037	0.61343269115542	-0.992401969934787	0.321001478392557	0.999955774853917
Cdh16	50.107629494703	1.64679372824684	0.789151998571693	2.0867890231887	0.0369072098126985	0.999955774853917
Shmt2	228.784949673947	-1.12978862557998	0.462080682838205	-2.44500293464025	0.0144850963307167	0.999955774853917
Ncor1	3801.32619482414	-0.187821525576074	0.375009058817666	-0.500845302692796	0.616479999749395	0.999955774853917
Dhrs3	13.4684688841479	-1.29348216792333	1.24531896364747	-1.03867539616902	0.298955727567239	0.999955774853917
Rs1	15.4524539814909	0.584023705399922	1.11873768764135	0.522038107638284	0.601643798056929	0.999955774853917
Rps7	719.967971610552	-0.0209831644261728	0.488185135972397	-0.0429819813837168	0.96571589735114	0.999955774853917
D030068K23Rik	241.610135729975	0.345524793838957	0.544323502880129	0.634778384564902	0.525572962777909	0.999955774853917
4930547E08Rik	4.19806509082832	0.913943868918822	2.02736657554115	0.450803460974921	0.652131206668151	0.999955774853917
Mpig6b	4.11639036207886	1.0913435654921	2.09658644560908	0.520533540497563	0.60269175695546	0.999955774853917
Lgi1	26.2363275429859	-1.77883030837555	1.04502590783983	-1.70218775920357	0.0887201766759076	0.999955774853917
Cep131	71.7189632948835	-0.682949536681414	0.642044075731825	-1.06371129723915	0.287459505094686	0.999955774853917
Masp1	5.90533201325254	-0.928104514498083	1.72687802969464	-0.537446477712267	0.590959246101541	0.999955774853917
Mapkapk2	186.405596737547	0.295801959661018	0.486629202445787	0.607859039643169	0.543280967981953	0.999955774853917
Ppp2r5c	2382.01574686706	0.0253962255036929	0.404564580011449	0.062774218897201	0.94994629570813	0.999955774853917
Commd4	35.4059659692543	-0.395160538069576	0.788593440220911	-0.501095390748975	0.616303990581884	0.999955774853917
Utp23	133.855654842694	0.113193340846858	0.516044855934459	0.219347871692057	0.826379073530517	0.999955774853917
Ppcs	29.5140813013788	-0.432819123666052	0.862553710601685	-0.501788025889001	0.615816636899812	0.999955774853917
Mrpl19	152.370242625699	-0.135434319334777	0.509655953452985	-0.265736755191796	0.790441954234435	0.999955774853917
Hormad1	74.8505674695535	0.430112447260775	0.679282053888528	0.633186825411639	0.526611648045677	0.999955774853917
Tctn2	55.9046244574049	-0.328273146719461	0.664508549634202	-0.494008913655314	0.621299884377115	0.999955774853917
Tppp3	3.81249705084129	0.298130280046005	2.09953276584286	0.141998393593215	0.887081274556293	0.999955774853917
Ooep	81.5719245635314	-0.453989051790568	0.589724673234209	-0.769832215601172	0.44139942705964	0.999955774853917
U2surp	2022.80762207178	-0.0600059469162086	0.400290021028653	-0.149906177431072	0.88083863790871	0.999955774853917
Plekhj1	32.3420802593678	-0.225342596501026	0.824903677480554	-0.27317443557686	0.784719130320353	0.999955774853917
Cux1	2375.07569040544	-0.0642813151290854	0.404220063252305	-0.159025543195174	0.873648749349664	0.999955774853917
Gm45927	7.79057657991085	-0.589108968016709	1.50937217474184	-0.390300667969759	0.696314229421881	0.999955774853917
Mpv17	304.654072534805	-0.0674630362573327	0.442782703655213	-0.152361498541878	0.878901822204763	0.999955774853917
Ankrd23	24.2607822587093	-0.715915463187203	0.959756211988428	-0.74593470117163	0.455706861686656	0.999955774853917
Hsf3	10.5811363375506	0.57766141257125	1.34585605199593	0.429214856755718	0.667766872106269	0.999955774853917
Radil	77.7555889890621	-0.529976959488969	0.660798862670026	-0.802024624176172	0.422538714392246	0.999955774853917
Gm10653	9.32071238000234	0.930045810029488	1.44474534543026	0.643743766312331	0.519741604268309	0.999955774853917
Nanog	626.095954839151	-0.760607225503223	0.52060083047114	-1.46101807946576	0.144010479911504	0.999955774853917
Nit1	39.6756727247188	0.59056111173535	0.755836346701348	0.781334629265583	0.434605707947792	0.999955774853917
Rnf25	70.1118443975648	-0.032763611332057	0.632720628895519	-0.051782113362179	0.958702307897723	0.999955774853917
Tmem33	555.123404863586	0.128488433703369	0.414308081223466	0.310127751609233	0.756463809222513	0.999955774853917
Osgin1	35.2846241232436	2.43064057935667	0.900315718288381	2.69976468252453	0.006938853620552	0.999955774853917
Nfix	105.241916011387	0.945307328253992	0.544030858326435	1.73759872953159	0.0822815438616096	0.999955774853917
Stk35	611.997415200432	0.0253725403583922	0.394600201816676	0.0642993598117311	0.948731863198051	0.999955774853917
Pex26	76.4264572609973	-0.831476257636332	0.638538590773166	-1.30215506102701	0.192863383878885	0.999955774853917
Stard7	343.128035409172	-0.316956113864819	0.491615711819252	-0.644723319952295	0.519106501266442	0.999955774853917
Stat5b	146.509394802861	0.0871969839804101	0.558036318966194	0.156256825974964	0.875830586125748	0.999955774853917
Ubac1	372.568750975523	-0.417562822300173	0.449057360564484	-0.929865222062676	0.352440871636098	0.999955774853917
Stat5a	42.8806097247574	-0.305319912813343	0.898842642281455	-0.339681161586166	0.734096649961719	0.999955774853917
Eva1c	66.4398861601443	1.22814586355469	1.03212298978287	1.1899220109544	0.234077046360926	0.999955774853917
Dab1	1415.94235256596	-0.372898086821105	1.31072374170166	-0.284497850276968	0.776028881236055	0.999955774853917
Gpx6	8.18543277482737	4.86451717721858	1.99101259968237	2.44323776654886	0.0145561438081442	0.999955774853917
Clba1	22.6832876895797	0.152120470236155	0.958510811456309	0.158705012419246	0.873901288894944	0.999955774853917
Mical3	887.851357014114	-0.119418082926673	0.426218852569182	-0.280180198991289	0.779339257443073	0.999955774853917
Cilk1	391.563167535433	0.112009192022889	0.417374599179465	0.26836609665057	0.788417533572555	0.999955774853917
Slc38a10	732.340618175443	-0.551914077406408	0.425715256855786	-1.29643950626222	0.19482410874134	0.999955774853917
Zfp451	772.562301889801	-0.283025118838041	0.395656060167978	-0.715331186176906	0.474404422498628	0.999955774853917
Bloc1s4	26.1711026750114	-0.379698122392902	0.899054194279954	-0.422330627907252	0.672783705506558	0.999955774853917
Abhd17c	607.226958806511	-0.0750260861492473	0.462219235394073	-0.162317100640095	0.871056148888623	0.999955774853917
Acad10	67.3789450359341	-0.159498251237889	0.658472077239388	-0.242224775736242	0.80860599831794	0.999955774853917
Snx10	1035.37051500832	-0.451936817487045	0.387933262451956	-1.1649859943191	0.244024662147812	0.999955774853917
Sh2d4a	334.280742270977	0.177659966985745	0.457178507300654	0.388600872850987	0.697571420990408	0.999955774853917
Metrn	11.1127610422523	-0.731310888113479	1.29038451781613	-0.566738734087697	0.570891700486055	0.999955774853917
Rab43	91.5665267711851	0.0597562761853831	0.611558961223015	0.0977113900283312	0.922161470905545	0.999955774853917
Abcb8	157.156531719511	-0.0974319178472684	0.571862326079431	-0.170376528412426	0.864714029871264	0.999955774853917
D14Ertd670e	6.62052779028944	1.20250269896585	1.66846451764624	0.720724166590166	0.471079240620721	0.999955774853917
Optn	251.270268492301	-0.200170709427107	0.451064564410825	-0.443773963243083	0.657206014513629	0.999955774853917
Sidt2	108.437425712588	0.135573659135987	0.604539116613165	0.22425953161727	0.822555363339031	0.999955774853917
Pum1	5897.91198285938	-0.0378292327075624	0.377110312702858	-0.100313439949254	0.920095487777146	0.999955774853917
Oxr1	1387.80124262784	-0.0734139753377232	0.388719449700451	-0.188861080643884	0.850201697716209	0.999955774853917
Gm11545	2.78317030398282	-0.569696911280528	2.64531856446966	-0.215360417808409	0.829486327931049	0.999955774853917
Zfat	800.279748695834	0.176697625905015	0.3876584802701	0.4558074565579	0.648528441658668	0.999955774853917
Mecp2	1323.74722164253	0.145595145725871	0.42942809375323	0.339044295992281	0.734576360912314	0.999955774853917
Efcab12	224.022602234522	0.132452658960788	0.482973447853618	0.274244183711177	0.78389697550151	0.999955774853917
Gnb1l	613.314030650215	0.0446066548865951	0.474120502342267	0.0940829486728114	0.925043265282568	0.999955774853917
Ap1b1	540.60781774549	-0.498442837983898	0.406218760234438	-1.22703057263095	0.219811100303802	0.999955774853917
Tbc1d4	284.062808804067	0.425696458282568	0.476031026769911	0.894262000464788	0.371181726227518	0.999955774853917
B4galnt1	8.37806607424223	1.14674208245913	1.65757830761541	0.691817742299509	0.489051793100653	0.999955774853917
Prickle2	426.245817792691	-0.352224262707562	0.4342175154517	-0.811170093728616	0.417267997395821	0.999955774853917
Gm2381	1365.27141374189	-0.489926468822385	0.442513710277769	-1.10714415721686	0.268231606682597	0.999955774853917
Gpr161	61.6734041320133	0.454990285690301	0.664282238781488	0.684935196408236	0.493384814809894	0.999955774853917
Carmil1	1231.56349162687	0.121503789578193	0.416267032549833	0.291889052164242	0.770371454286958	0.999955774853917
Myo1b	1513.47632251099	0.0243004094436214	0.378756772913014	0.0641583495833678	0.948844141250176	0.999955774853917
Rngtt	2871.92229764174	0.0513473862309193	0.393220736073223	0.130581583117117	0.896106312506414	0.999955774853917
Larp4b	2038.51030038471	-0.0416297889813846	0.379866681868764	-0.109590524698259	0.912734125588687	0.999955774853917
Sh2b3	207.262267503619	0.0783604418478826	0.469383239512123	0.166943416917337	0.86741457072309	0.999955774853917
Ap4s1	156.013612129063	0.429465833907518	0.493152754069173	0.870857620410406	0.383831899067492	0.999955774853917
Ntng2	16.5504939087199	1.52839919116623	1.23588323758483	1.23668575208855	0.216203770276849	0.999955774853917
Stk26	34.0593578495272	-0.615562280794234	0.836624131359247	-0.735769215494826	0.46187115880232	0.999955774853917
LOC666331	66.6556449414266	-0.858951156181646	0.775641556869839	-1.10740734373234	0.268117852273383	0.999955774853917
Ubap2l	1249.45818005991	-0.222263277334316	0.4094756975293	-0.542799679383688	0.587267734003283	0.999955774853917
Tsen34	127.016545057388	-0.224507473235247	0.601197018702114	-0.373434109370538	0.708825376982009	0.999955774853917
Nup98	2315.48942955421	-0.0154482328192882	0.389613957641159	-0.0396501011227022	0.968372083899003	0.999955774853917
Nbr1	651.560120233645	-0.426348067885991	0.397106746855652	-1.0736359209756	0.282985891447802	0.999955774853917
Fen1	115.850265016447	0.0321875889849709	0.526169200138513	0.0611734570866133	0.951221068308749	0.999955774853917
Xpo6	2064.65548734046	-0.346609964387127	0.370234568860921	-0.93619017114885	0.349175282862768	0.999955774853917
Mybl2	2943.25986031412	-0.715241957636991	0.401488471845091	-1.78147570302581	0.0748347707031332	0.999955774853917
Vamp2	85.7169579348445	-0.573651281542685	0.652923757390905	-0.878588464654749	0.379624452552547	0.999955774853917
Vamp1	56.9624044478031	-0.0856617643521949	0.698690432402524	-0.122603316690108	0.902421227922694	0.999955774853917
Ahi1	131.042763395585	0.881478195370923	0.559000917951045	1.57688148098554	0.114822798453294	0.999955774853917
Arpc4	276.566606237682	0.268066035595192	0.482440840078003	0.555645404215469	0.578453285912416	0.999955774853917
Vps8	1206.13000128385	0.0134064835048149	0.400096883536645	0.0335080928056942	0.97326941233156	0.999955774853917
Mapk10	30.5378297866987	0.428542302706635	0.955486738484259	0.448506803335078	0.653787477302295	0.999955774853917
Pccb	313.243165426046	0.0726227647855613	0.452341251389773	0.160548622444747	0.872448923159248	0.999955774853917
Bpgm	115.540552043222	0.0529416503685854	0.532752988259595	0.0993737276660539	0.920841541779667	0.999955774853917
2310057M21Rik	357.436046847543	0.168853835413188	0.435283130197467	0.387917251322345	0.698077271163563	0.999955774853917
Ubr7	609.183514982179	-0.493411982101768	0.402991092567892	-1.22437441224248	0.220811017419299	0.999955774853917
Lbh	4.5592096905235	-0.459459973749232	2.14914720903963	-0.21378711137919	0.830713076230117	0.999955774853917
Hspa13	128.159231102744	-0.384068581861437	0.561025564849394	-0.684583031371376	0.493607077738248	0.999955774853917
Tspyl4	33.6280976788583	1.10085682079114	0.830626102743297	1.32533376588498	0.185060474449537	0.999955774853917
Atp12a	5.02100975173758	-0.810234977996301	2.03105328467535	-0.398923545782706	0.689949539235702	0.999955774853917
Cutc	26.9513707794824	0.618149136345007	0.882839342376813	0.700183042002639	0.483813000599192	0.999955774853917
Sprtn	298.085274190501	-0.435072284686597	0.436661627062025	-0.996360242629695	0.319075142899687	0.999955774853917
Prkd2	65.7624042813812	0.860117053805519	0.82883444034814	1.03774289765787	0.299389767737794	0.999955774853917
Proz	60.7396035761554	1.08851699102904	0.670430852706445	1.6236081418909	0.104459466681461	0.999955774853917
Ube2d2a	978.703533194493	-0.269577599343346	0.439928823035191	-0.612775488278888	0.540024800509416	0.999955774853917
Polr3k	35.108496684494	-0.631207801288453	0.847243799854186	-0.745013184395196	0.456263749559662	0.999955774853917
Tsc22d4	93.7934614036178	0.00259007813199805	0.63618099920622	0.00407129124451966	0.996751588547428	0.999955774853917
Asb3	619.26960217553	-0.271050198898423	0.425221118679839	-0.637433530441617	0.523842493422846	0.999955774853917
Wdr72	6.46420089472765	-0.550454693549523	1.81260116752389	-0.303682190771992	0.761370027320735	0.999955774853917
Eefsec	1069.60146078644	-0.488082255926178	0.382064898817589	-1.27748520588175	0.201431000148194	0.999955774853917
Ccdc57	455.155036752262	-0.79328516248138	0.425783054000667	-1.86312056111124	0.0624453060431053	0.999955774853917
Arhgap4	136.586373913098	0.582724796747981	0.55006388547618	1.05937657812879	0.289428312129507	0.999955774853917
Mtf2	3613.24746598513	-0.387692466856639	0.37496166625671	-1.03395227231365	0.301158476177852	0.999955774853917
Cxxc5	385.302782161713	-0.364576682998389	0.486980030370977	-0.748648117502186	0.454069322258996	0.999955774853917
Nmnat3	49.7476010110163	0.721999410863449	0.733973889519214	0.983685416025346	0.325270212701021	0.999955774853917
St3gal6	69.0917360399683	0.506842718014141	0.717889556897196	0.706017677990436	0.480177143944909	0.999955774853917
Rock1	1451.25507588544	-0.0163437677522039	0.418573548622339	-0.0390463463493969	0.968853437723653	0.999955774853917
Atpif1	374.118466379215	-0.69661541084663	0.598682972297893	-1.16357979611955	0.244594343045813	0.999955774853917
Hyal1	36.431128872774	1.09288533190083	0.900727281866251	1.21333654914553	0.225001174543878	0.999955774853917
Kitl	81.8233139116874	-0.21809670250182	0.628428187644597	-0.347051113857997	0.728552919021976	0.999955774853917
Krba1	182.621989699139	-0.844132497908936	0.474275017144258	-1.77983757818764	0.0751025457711046	0.999955774853917
Pik3cd	83.2177174895896	0.467641068647418	0.592910684179594	0.788720934072033	0.430275129820646	0.999955774853917
Nfe2l1	383.465187854011	-0.903528598212387	0.468736387176081	-1.92758365454776	0.053906933593024	0.999955774853917
Lpp	2736.94300594256	0.275640272228878	0.413160501605655	0.667150589559419	0.504675948567228	0.999955774853917
Gucy2d	2.95467511991503	1.01929739493457	2.42647994546494	0.420072457981624	0.674432522109925	0.999955774853917
Wac	2421.3401022486	-0.372724023319025	0.426774175879899	-0.873351867063099	0.382471317836652	0.999955774853917
Setdb1	496.476673554753	-0.572716710712109	0.447520103842812	-1.27975638590143	0.20063082709415	0.999955774853917
Chn2	901.147044470734	-0.733658180438311	0.46129899955406	-1.59041788763371	0.111740640940015	0.999955774853917
Rnpep	113.348534902062	0.108585363372269	0.576921735326266	0.188215067527072	0.850708061391062	0.999955774853917
Pcdh15	41.7596604550524	0.786765443809088	1.04314294653728	0.754225915461307	0.450713578758144	0.999955774853917
Kcnt1	18.6458206980097	1.7997475666537	1.31354721556333	1.37014303355807	0.170642256750048	0.999955774853917
2810459M11Rik	3.25410779954775	2.28140924076541	2.473311255268	0.922410891838279	0.356314290596805	0.999955774853917
Gm10548	2.19637661097413	1.27889090462079	3.1720753159716	0.403171670666673	0.68682193870757	0.999955774853917
Yars2	327.926982352507	-0.319087983687562	0.523087064352989	-0.610009318586849	0.54185563467803	0.999955774853917
Nudt12os	5.31319828843819	2.84680372070412	1.95924209057242	1.45301274120361	0.146220216449084	0.999955774853917
Fam49b	2146.16433402937	-0.297395070067347	0.382152957064361	-0.778209522050775	0.436445504202233	0.999955774853917
Bcar1	261.911330789128	0.49238122035344	0.522674321498602	0.942042109399393	0.346171081246211	0.999955774853917
Crhr2	5.74257027150576	1.70422201746808	2.13519285154098	0.79815835662719	0.424778600031693	0.999955774853917
Elavl4	104.118600261185	-0.446355518293227	0.756871401521666	-0.589737592668772	0.555366587926121	0.999955774853917
Gm19466	24.8395384355638	1.23701790684822	1.02113490725666	1.21141476807559	0.225736482225806	0.999955774853917
Gm4262	24.0675938158053	0.962418816559883	1.06619681471329	0.902665252117346	0.3667035835984	0.999955774853917
4930556M19Rik	137.538280873592	0.414467259068199	0.558517206311597	0.742085032268402	0.458035817867685	0.999955774853917
1700026F02Rik	7.29361297408492	0.693784694616542	1.72904442623577	0.401253249534457	0.688233679585558	0.999955774853917
Kdm6a	3325.58381113383	0.082119948810739	0.435843216554355	0.188416260002747	0.850550354326348	0.999955774853917
Mettl1	70.6137540942074	0.0861107546257483	0.757903538133244	0.113617037384261	0.909541380930964	0.999955774853917
Aanat	5.48112187296637	0.843241511551756	1.83642014216156	0.459176793039972	0.646107214295168	0.999955774853917
Dnajc2	650.599118860844	-0.298379189479084	0.454137181028321	-0.657024357273395	0.511165254944266	0.999955774853917
Mid1	69.8254365094852	1.45215717701751	0.803206989431807	1.8079488800823	0.0706144571435518	0.999955774853917
Bcl11a	46.6635974250094	-0.947940508544187	0.868308766804349	-1.09170901502343	0.27496102144642	0.999955774853917
Tpx2	1160.07574512392	0.036094021583839	0.381664271208128	0.0945700824171628	0.924656314075086	0.999955774853917
1700001G11Rik	3.85940259514432	-0.0923199803094785	2.10300858596271	-0.0438990030405493	0.964984909994789	0.999955774853917
Mad2l1bp	24.6260423508448	0.565110056308497	0.95025750404126	0.594691495626389	0.552049707559857	0.999955774853917
Tars2	131.290350543415	-0.384249232366786	0.551812795980028	-0.696339836926677	0.486216030708929	0.999955774853917
Mrps34	20.9561652870764	-0.189902348316588	1.07231339395325	-0.177095939850647	0.859433031050393	0.999955774853917
Pycard	77.6417102583044	0.0289237231811658	0.620641658718333	0.0466029354859859	0.962829692394854	0.999955774853917
Ints12	92.4621056863194	1.10315204452342	0.624899300435867	1.76532769960531	0.0775087067702512	0.999955774853917
Mybphl	11.0932077602932	1.4619412028356	1.44819547336854	1.0094916257645	0.312738915784797	0.999955774853917
Trnau1ap	231.090176101983	0.434378394681286	0.470443751993601	0.923337578276933	0.355831310488269	0.999955774853917
Rreb1	1333.97390140103	0.230430286874843	0.374478276471774	0.615336860246983	0.538332279693802	0.999955774853917
Gnpda1	315.315767840773	-0.309405709785472	0.466008571138119	-0.663948538606961	0.50672324851302	0.999955774853917
Ksr1	338.645331570113	-0.410349256011369	0.550193826080132	-0.745826718803646	0.455772097433604	0.999955774853917
Thbs3	9.64441777934826	0.786696868940291	1.43164404856368	0.549505912261889	0.582658308320532	0.999955774853917
Sart1	97.9691687055671	-0.12467061329424	0.620883925786649	-0.200795363056443	0.840858588835096	0.999955774853917
Cuta	58.7629742654573	0.0653508205694936	0.737017137539767	0.0886693364928268	0.92934470245292	0.999955774853917
Syt17	21.6025727082216	1.20448903520917	1.033116790278	1.16587886920806	0.243663423522515	0.999955774853917
Amdhd2	202.70547367574	-0.15217068784524	0.461442871819642	-0.329771456313051	0.741572656548457	0.999955774853917
Dgkk	9.7705434506764	1.22221640925939	1.4852248977536	0.822916725344418	0.410555350805462	0.999955774853917
Gprasp1	674.895866405145	-0.218742105485658	0.433160797082295	-0.504990541524236	0.613565479284049	0.999955774853917
Zfp7	475.109217461962	-0.10180067556771	0.467109750941448	-0.217937380588894	0.8274779015921	0.999955774853917
Fam178b	1089.05225215943	0.0570505123556335	0.392805387327138	0.145238619927889	0.884522474898336	0.999955774853917
Syce2	320.27911540829	0.0997646452686517	0.444110000839752	0.224639492648241	0.822259739288567	0.999955774853917
Vezt	477.105392611992	0.323395157614595	0.419585582684861	0.770748974607852	0.440855736933148	0.999955774853917
Stil	738.019257140121	-0.0213146710198024	0.401305908533808	-0.0531132748522859	0.957641654580386	0.999955774853917
Tbl2	234.867184275033	-0.659354193062483	0.555449927277717	-1.18706324491571	0.235202674810155	0.999955774853917
Rrm2	492.683962156848	-0.377399309534024	0.472775239560196	-0.798263694784659	0.424717481571642	0.999955774853917
St6galnac2	339.84796678917	0.151027724361316	0.514938392170184	0.293292802901754	0.769298354347751	0.999955774853917
St3gal1	46.053760317684	-0.0325645093210407	0.772703602018423	-0.0421435971515819	0.966384225523511	0.999955774853917
Zfp317	753.106558602255	0.0652540603968261	0.424838971102881	0.153597162302288	0.877927374542764	0.999955774853917
Pdia6	384.407756377209	-0.0382972635607399	0.462962675555978	-0.0827221406450277	0.934072479518506	0.999955774853917
Mrpl1	810.897789714277	-0.0724695776872018	0.419447186018869	-0.172774022815692	0.862829056732749	0.999955774853917
Dcaf7	462.221290103773	-0.255667704414968	0.425488140731164	-0.600880917563591	0.547919303890626	0.999955774853917
Pdilt	3.14936325103498	1.56594529354687	2.35569457701373	0.66474886380729	0.506211134552441	0.999955774853917
Fendrr	2.89797432205533	2.58495680056741	2.9120023904395	0.88769048028744	0.374707268051221	0.999955774853917
Ccdc163	102.845575849697	0.57591887708193	0.630885307656058	0.912874131150167	0.361308744296506	0.999955774853917
2410004B18Rik	115.179952524271	0.151508069516472	0.535560473485971	0.282896287192936	0.777256340772029	0.999955774853917
Disp3	3.13309516917644	0.422118025266567	2.50155355071886	0.168742350186853	0.865999305768373	0.999955774853917
Ccdc34	45.7573045049652	0.0932074952242569	0.733617149902385	0.12705195787293	0.898899275281338	0.999955774853917
Rabggtb	1421.10229442875	-0.439404110634643	0.449034551074142	-0.978553007966844	0.327800887809367	0.999955774853917
Pex11b	3.54026591297383	1.75392766118531	2.20153059049568	0.796685573553808	0.425633664490301	0.999955774853917
Dand5	214.43671203089	0.529088064566868	0.462405133254415	1.14420889068237	0.252537016870642	0.999955774853917
Mir22hg	34.7470347518662	-0.496444438950356	0.849041399022336	-0.584711699007854	0.55874158631368	0.999955774853917
AU019990	30.3178662835317	-0.635428498661526	0.850370747899746	-0.747237014244567	0.454920504878452	0.999955774853917
Mrps12	62.1733717354126	0.0625916781023067	0.690995647996272	0.0905818702097591	0.927824838177909	0.999955774853917
Exoc1	667.619197800824	-0.342215410856716	0.41708239096724	-0.820498343416266	0.411932073236078	0.999955774853917
Gm10649	15.8422071981957	0.176393883491856	1.40231043662553	0.125788041566833	0.899899708028641	0.999955774853917
Nkx6-2	8.00141929746492	0.733186291725339	1.48817457232168	0.492674922258285	0.622242299862572	0.999955774853917
Lrrc75a	676.801906817366	0.212204881069797	0.568233873892512	0.373446376253764	0.708816248649398	0.999955774853917
Slc23a2	1902.03565827896	-0.182699089310133	0.374721419942275	-0.487559769970655	0.625861697032298	0.999955774853917
Atg13	565.412864946637	-0.336197193135421	0.412186831425513	-0.815642731653293	0.414704501929925	0.999955774853917
Setd2	1332.33425207377	0.101050873261514	0.392694121164338	0.257327186263695	0.796926207297483	0.999955774853917
Nhsl1	666.923004962454	0.0339723053090925	0.434761614120053	0.0781400754016695	0.937716629072172	0.999955774853917
Cops7a	175.846706012847	-0.227203464573024	0.501288992712751	-0.453238486932459	0.6503770216236	0.999955774853917
Cops6	43.0946299760179	-0.333737040288262	0.78492037402519	-0.425185854938136	0.670701194864077	0.999955774853917
Rpl21	2213.56936442801	-0.36421372901686	0.580313179998865	-0.627615814304911	0.53025564637441	0.999955774853917
Derl3	17.1021034807004	-0.185017272428176	1.11743867733695	-0.165572640522076	0.868493279766904	0.999955774853917
Kctd18	170.549676688692	-0.562778643673223	0.497169192876862	-1.1319660424185	0.257648711103849	0.999955774853917
D330050G23Rik	11.2598261883312	2.02773449206653	1.44948771221368	1.39893182603787	0.161833427660065	0.999955774853917
Inppl1	85.9888547532552	-0.420997362833662	0.654045217721635	-0.643682350128948	0.519781437390021	0.999955774853917
Trp63	11.3250654659055	1.31866480836754	1.28782762025147	1.02394512093943	0.305861196612301	0.999955774853917
Mocs2	82.3291821319851	-0.209822315423538	0.589458982257565	-0.355957448675972	0.721872431804898	0.999955774853917
Rnf34	177.784411345146	0.341273373870982	0.482037242427112	0.707981342173132	0.478956844076555	0.999955774853917
Ttc39a	86.4337278504059	0.480741507794484	0.671544789191516	0.715874079483599	0.474069104983485	0.999955774853917
Tmc7	114.835066925298	-0.341221409875286	0.660775220307846	-0.516395590192253	0.605578145097996	0.999955774853917
Nkd2	55.4592052482609	0.818390077991577	0.913489962834871	0.895893891873572	0.370309436735557	0.999955774853917
Matn2	787.296802130977	1.34168119594018	0.473283902479738	2.83483378350824	0.00458495338557034	0.999955774853917
Tmub1	2.04592941810822	-3.00835122580739	3.06675308706902	-0.980956451463969	0.326614217326604	0.999955774853917
Folh1	10.7038314980533	1.15330321059967	1.44645516003755	0.797330772818245	0.425258952826697	0.999955774853917
Stk32b	8.54881039525189	1.16920548401452	1.55208882217561	0.753310936403503	0.451263088438138	0.999955774853917
Sdf2l1	8.04566023571895	-0.0354540209292701	1.47768592528187	-0.0239929340346848	0.980858244909589	0.999955774853917
Ulk2	97.4158790172081	0.266844204179473	0.719447387506493	0.370901623681364	0.71071080575905	0.999955774853917
Rhbg	12.0411406431432	1.30628277022655	1.2889299322573	1.01346298005421	0.310839070102915	0.999955774853917
Ralgps2	1049.6349253778	-0.397856393020716	0.397864162676199	-0.999980471587514	0.317319958563428	0.999955774853917
Tiam1	1047.92059122807	-0.142796796074245	0.400423517750764	-0.356614408854792	0.721380489124641	0.999955774853917
Ypel1	157.329542615122	-0.51735728059467	0.531498746218617	-0.973393228630251	0.33035790302078	0.999955774853917
Klhl22	899.453498522391	-0.659837175454632	0.537615113255329	-1.2273411948173	0.219694378496106	0.999955774853917
Ndrg2	49.2720842846047	-0.912793243505755	0.846806288669504	-1.07792449786825	0.281067451766494	0.999955774853917
Man2c1	219.247465459797	-0.49523768924164	0.462956050852385	-1.06972937999151	0.284741137791358	0.999955774853917
Setd6	119.942490744383	0.15432693189928	0.523554991199382	0.294767377817832	0.768171588470887	0.999955774853917
Porcn	52.3131865624627	0.828967533886518	0.826555905889143	1.0029176828575	0.315900580056212	0.999955774853917
Gm12250	13.5112098281495	1.5408930269295	1.26353396020916	1.21951057546125	0.222650464435757	0.999955774853917
Satb2	607.630305255218	0.251445396524247	0.413412832642204	0.608218653778134	0.543042464327301	0.999955774853917
Mark3	1339.65500173122	-0.088582135003415	0.384538267818278	-0.230359738982536	0.817812243530235	0.999955774853917
Itgb3	35.7586909945131	-0.984783752501192	0.881044235107965	-1.11774609407723	0.263675450215351	0.999955774853917
Zkscan3	469.801127285279	-0.197284578606654	0.425245621530388	-0.463930887510752	0.642697262437865	0.999955774853917
Ripk4	52.551016083176	0.836506942112144	0.899874253716092	0.929582037332141	0.352587531356447	0.999955774853917
Pde1a	57.9881760309178	0.614986826525079	0.703812380952081	0.873793702937076	0.382230610354961	0.999955774853917
Enpp4	50.5928878750658	-0.359551146498371	0.6873166438125	-0.523123002673069	0.60088865900083	0.999955774853917
Igsf1	5.13598654898051	-1.088552419798	2.10529774486746	-0.517053904822633	0.605118530007005	0.999955774853917
Fbf1	142.250994534089	-0.476602267817834	0.546728627532016	-0.871734611683424	0.383353173636504	0.999955774853917
Atraid	55.9377049449034	-0.353871464050197	0.680189920818722	-0.520253907356131	0.602886617153039	0.999955774853917
Dock9	1124.85726118684	-0.0715146970089781	0.389937125166916	-0.18340058535941	0.854483716606048	0.999955774853917
Wdr76	671.336270597701	-0.756925135334735	0.434885404259501	-1.74051630135434	0.081768400211288	0.999955774853917
Crtac1	144.378913937522	0.183330540356842	0.674156755574031	0.271940522498717	0.785667752468878	0.999955774853917
Paqr7	31.6850903782604	0.242967501047623	0.884500641365728	0.274694544791358	0.78355092262523	0.999955774853917
Phf23	59.8855521914015	-0.862392590490215	0.656613258919937	-1.31339502937964	0.18904987156874	0.999955774853917
Ms4a8a	1.63385563767865	1.635300196646	3.61046872019619	0.452932935687402	0.65059703378403	0.999955774853917
Tpm1	271.234671755889	0.0856594992374278	0.44086871279158	0.194297070198137	0.845943279566655	0.999955774853917
Gramd4	91.4828836568858	0.449797859909406	0.589633881204884	0.762842628700829	0.445557254719577	0.999955774853917
Polk	772.153830622117	0.688569582352829	0.510047922677614	1.35000958093903	0.177012909648917	0.999955774853917
Syne1	428.755028697894	0.168595645102087	0.474351003391471	0.355423818852869	0.722272107360478	0.999955774853917
Dbi	287.929496456862	-0.118319221942154	0.512655605737819	-0.230796699807598	0.817472745200196	0.999955774853917
Daxx	36.3447560078996	-0.370669150347134	0.803143077377545	-0.461523184085031	0.644423291897184	0.999955774853917
Cyp1a1	2.62471847326225	-0.571733757829189	2.48248716690615	-0.230306833183643	0.817853351207083	0.999955774853917
Cyp46a1	3.42649201568078	-0.254505668370252	2.19449528663099	-0.115974579631461	0.907672688342669	0.999955774853917
Eif4ebp3	36.4352818964051	0.277113567773786	0.775269062946974	0.357441797974518	0.720761090409525	0.999955774853917
Mprip	599.973479165737	-0.102557393985436	0.414389620911412	-0.247490257501793	0.804528830420912	0.999955774853917
Grin3a	83.0026714644044	1.2476883343005	0.724183031842511	1.72289087073203	0.0849082615680548	0.999955774853917
Epc1	978.528862119147	0.373641835263279	0.403016851416338	0.927112188858046	0.353868288258991	0.999955774853917
Dnm1l	1808.28254154745	-0.31394339026577	0.374117711967069	-0.83915671518221	0.401381373326246	0.999955774853917
Klk1	6.51432153567757	-0.960909543286542	1.64203639681519	-0.585193814918034	0.558417403259031	0.999955774853917
Rfc1	1504.91830106538	-0.267282831005962	0.399073882689031	-0.669757763161453	0.503012222474353	0.999955774853917
Rbp1	11.6714683834411	0.149326447918406	1.3896829197741	0.107453611031414	0.91442912520762	0.999955774853917
Zfp850	398.037078012415	-0.29679494007628	0.499014910285397	-0.594761667354863	0.55200279411545	0.999955774853917
Tnip1	844.829309193564	-0.667031658029577	0.474760589579987	-1.40498531822047	0.160025644125548	0.999955774853917
Smarcd1	157.525950163742	-0.344725080875686	0.508536015558277	-0.677877417388506	0.497849419492892	0.999955774853917
Kis2	63.5595916977234	-0.0359975187687659	0.803489896294772	-0.0448014579085132	0.964265563018432	0.999955774853917
Lpcat1	829.581896318014	-0.0910647720186338	0.430198511211642	-0.21168081628677	0.832356055340953	0.999955774853917
Dnm1	3.2677112753573	1.6740860416301	2.71911401106972	0.615673353458065	0.538110127356649	0.999955774853917
Secisbp2l	282.62348877525	-0.262815929934617	0.458334691403774	-0.573414875338526	0.566363820771596	0.999955774853917
Rragd	336.190408120179	0.404057934602183	0.443550200715617	0.910963255005367	0.362314734789951	0.999955774853917
Lrp8	275.504307682687	0.539717336618205	0.468380833257469	1.15230448877382	0.249195973071802	0.999955774853917
Hsf4	7.91174534071464	0.427809057822034	1.75832684569471	0.24330462727651	0.807769420035435	0.999955774853917
Ampd3	152.861972834864	0.760734706084659	0.560257798892252	1.35782974835655	0.174517713097457	0.999955774853917
Mgst2	6.47834404142741	1.9173079276824	1.69767934579016	1.12936988509454	0.258741831224233	0.999955774853917
Sh3bp1	93.1562990832177	-0.363304754726211	0.600193469774187	-0.605312741677944	0.544971216856616	0.999955774853917
Usf1	180.727971113098	-0.425927436843576	0.493465183135126	-0.863135741690097	0.388062838683875	0.999955774853917
Wdr44	8.42589365375415	0.490833041514486	1.52087226190963	0.322731273235392	0.746898765803309	0.999955774853917
Adamts10	25.6639722710178	0.0159942659636476	0.919991594986541	0.0173852305290698	0.986129291706615	0.999955774853917
Col26a1	54.9401271553564	0.473659721369706	0.708368265201988	0.668663101719617	0.503710409999429	0.999955774853917
C2cd6	10.9193618380611	1.01454840166898	1.41419320952047	0.717404379287752	0.473124618238486	0.999955774853917
Itpa	383.135867676537	0.445644507217422	0.429293191393573	1.03808892419367	0.299228657410362	0.999955774853917
Rint1	340.947884163658	-0.431505236384803	0.439944012257698	-0.980818523180735	0.326682242128965	0.999955774853917
Vasp	440.807979805674	-0.373529395994373	0.434958162953546	-0.858770860760385	0.390466946968065	0.999955774853917
Pla2g4a	17.6135651290992	0.861550775398205	1.18557181127211	0.726696406920952	0.467411955013678	0.999955774853917
Igfbp7	78.1020432353153	1.00421115928391	0.677114262128446	1.48307488920299	0.138054514777763	0.999955774853917
Rgl2	46.1331217463654	-0.951218362973833	0.743120570834676	-1.28003233971228	0.200533762433689	0.999955774853917
Ptpra	496.580240865659	-0.102950793684069	0.45672304625794	-0.225411865084484	0.821658882144187	0.999955774853917
Rabggta	126.279184847059	-0.306400556914885	0.537797677758282	-0.569732019282908	0.568859469526094	0.999955774853917
Ccdc186	375.702917112275	-0.0336938220868705	0.418101124437799	-0.0805877337263251	0.935769821543303	0.999955774853917
Slc16a11	1.39047134655366	-2.45409318432626	3.90502233380817	-0.628445364596168	0.529712227105893	0.999955774853917
Timm10b	48.2659459567514	0.576404828068368	0.705005471409399	0.817589155607628	0.413591821824493	0.999955774853917
Arvcf	196.269603561132	0.143149125063619	0.539089097394786	0.26553889840363	0.790594348405547	0.999955774853917
Palld	874.318091999367	0.963697762917536	0.397256991546871	2.42587993018074	0.0152713218018598	0.999955774853917
Csde1	1630.33217890252	-0.0205826088671548	0.385277287609473	-0.0534228451276315	0.957395003421171	0.999955774853917
Dctn6	413.626703670706	0.17488846870112	0.474452019914405	0.368611495705448	0.712417325747922	0.999955774853917
Fgd4	794.309932069266	-0.233417555543315	0.404600162383298	-0.576909198870235	0.564000796130051	0.999955774853917
Tpk1	2308.2343204193	0.255324976504331	0.436393398026875	0.585079833147721	0.558494038314989	0.999955774853917
Mgme1	401.807161240646	-0.0646488552457838	0.444163564179856	-0.145551910285927	0.884275133595971	0.999955774853917
St7	816.025323518344	0.298572018054509	0.434309715307957	0.687463364347722	0.491790779573001	0.999955774853917
Azin2	304.309547594838	1.54267990419436	0.713051579803138	2.16348991838749	0.0305035183129783	0.999955774853917
Ddit3	148.857344785454	-0.395647018916957	0.509763142545628	-0.776138927858135	0.437666961075007	0.999955774853917
Ltbp1	255.324450172722	-0.837537687887807	0.524102378124836	-1.59804214375901	0.110033598219736	0.999955774853917
Cc2d2a	380.417108159469	0.752475776672638	0.441355743098797	1.70491896489086	0.0882095388189011	0.999955774853917
Gpr135	6.4412391605349	-0.0515571187803606	1.67023850042504	-0.0308681177970934	0.975374716112851	0.999955774853917
Ffar4	4.06845469699637	1.05322996644491	2.20799929521599	0.477006477641054	0.633357509004481	0.999955774853917
Aida	360.240093106791	-0.218326519364816	0.485382884656746	-0.449802673860684	0.652852729679473	0.999955774853917
Homer3	192.481966832616	-0.369002119227254	0.551907218521158	-0.668594479006815	0.50375419538014	0.999955774853917
Hint3	67.293839458573	-0.000259975745000957	0.638955613669504	-0.000406876063750225	0.999675359879531	0.999955774853917
Etfdh	205.195461516148	0.568219250729829	0.505020325056816	1.12514135082762	0.260529141157569	0.999955774853917
Alg6	534.110093457279	-0.354622948473566	0.418103447344476	-0.848170352877745	0.396343105578172	0.999955774853917
Slc44a5	18.807330737982	0.803283715057596	1.06450826994102	0.754605424626815	0.450485767859878	0.999955774853917
Tspan2	49.092624389605	-0.321719350340637	0.728138507212673	-0.441838121667516	0.658606350335908	0.999955774853917
Rufy3	763.286113388761	-0.283546606083223	0.407451932377898	-0.695901978985445	0.486490217887513	0.999955774853917
Als2	758.776037030056	0.0626674365545431	0.394321064373645	0.158924902107592	0.873728040988486	0.999955774853917
Vgll1	2.32451988885313	0.574265225187311	2.61033314088299	0.219996910046913	0.825873561183082	0.999955774853917
Nus1	533.15731917382	-0.202698849541655	0.427431868119739	-0.474224934217755	0.635339514502584	0.999955774853917
Cttnbp2nl	189.272799475677	0.464071423137969	0.522155341307433	0.888761229514522	0.374131416475032	0.999955774853917
Adamts18	14.1547523638798	0.59306382773049	1.39260677346131	0.425865965204548	0.670205516417642	0.999955774853917
Asb18	13.3758925107921	0.59847611863592	1.18315427078952	0.505831009033639	0.612975287881503	0.999955774853917
Mettl18	5.71433319910721	2.10300513280191	1.86488347773505	1.12768714930976	0.259452066694849	0.999955774853917
Zfp819	287.096490055896	-0.669690248876644	0.467980170833381	-1.43102270270139	0.152423708671984	0.999955774853917
Ubap1	18.562155831155	0.160572253376664	1.02806312370149	0.156189099360486	0.8758839687373	0.999955774853917
1700049E22Rik	3.42871962655629	1.37446440549673	2.28174198428668	0.602375034058207	0.546924524678676	0.999955774853917
Iqch	25.6299415229022	1.02920498464346	1.01982542852534	1.00919721734306	0.312880060901649	0.999955774853917
Slc2a4rg-ps	29.5029696524478	0.0646730505089086	0.851004032739653	0.0759961739554928	0.939422142138171	0.999955774853917
Retreg1	347.649548201805	0.217043746313343	0.538824162617236	0.402809972847347	0.687088024012225	0.999955774853917
Fhl1	416.24078864141	-0.463806544517058	0.425158992772804	-1.09090140959316	0.275316266814965	0.999955774853917
Hnrnpf	2535.44942477681	0.110986640896531	0.370977257757454	0.299173705599749	0.764807510908475	0.999955774853917
Sfxn4	115.338813462543	0.241540066703716	0.563861223895283	0.428367932512014	0.668383267630843	0.999955774853917
Sfxn3	40.5206093775363	0.271999404691064	0.865216225171936	0.314371594958258	0.753238827283999	0.999955774853917
Camsap2	426.794548307771	-0.103404176192666	0.432782902185893	-0.238928515129396	0.811161013935549	0.999955774853917
Psmc5	226.580235088904	0.0165359668240779	0.464933521029581	0.0355663037318959	0.971628177039696	0.999955774853917
Fli1	6.15730865798433	1.00024000456596	1.75447635303449	0.57010742996677	0.568604836096269	0.999955774853917
Mlip	17.5768964864175	-0.604527515881777	1.38315759013855	-0.437063368767129	0.662065392176805	0.999955774853917
Cldn10	32.9710965588668	1.6535591560707	1.18696020678814	1.39310412144747	0.163588306991669	0.999955774853917
Rad18	1125.04719384503	-0.562397768176967	0.425098971288017	-1.32298077897706	0.185841769922544	0.999955774853917
Mrpl53	35.0082073577322	-0.395572476076113	0.862019443947244	-0.458890433218955	0.646312849109811	0.999955774853917
Nadsyn1	112.039171450958	-0.482496968968203	0.543505794507231	-0.887749447833686	0.374675540909858	0.999955774853917
Lrrc40	587.905230316597	-0.328730725681077	0.457125016680901	-0.719126527066774	0.472062964123687	0.999955774853917
Spag16	76.4892281210388	-0.247821747253896	0.759226498591202	-0.32641345858416	0.744111556202505	0.999955774853917
4933439C10Rik	14.5564005399925	-1.24459233552833	1.17656461268101	-1.05781894348523	0.290137994671005	0.999955774853917
Pdcd4	59.1818888606574	0.524355094748719	0.744756792306088	0.704062185354617	0.481394048109832	0.999955774853917
Pik3c2g	17.2783811891025	0.30669896897132	1.34536432103065	0.227967223581763	0.819671721435498	0.999955774853917
Zeb2	10.2771349407424	-0.268497409114483	1.34221084765672	-0.200041155667335	0.841448394008217	0.999955774853917
BC031181	78.6751528353895	0.443688972907408	0.611262939319564	0.725856164944838	0.46792695142321	0.999955774853917
Cyp39a1	150.285844562035	-0.186289781197427	0.548054776567741	-0.339910879646171	0.733923643194862	0.999955774853917
Rpap3	183.713833848269	-0.41142044037318	0.542374251658982	-0.758554520452901	0.448119087242557	0.999955774853917
Pmfbp1	24.8830026493338	2.57134231616131	1.01960480569707	2.52190093827909	0.0116722573620565	0.999955774853917
Armcx3	4.49413195323549	-1.0574218037712	1.96154681751906	-0.539075485900771	0.589834769726533	0.999955774853917
Lama1	961.877857491908	-0.408549640439042	0.431849652016068	-0.946046010531093	0.34412511913297	0.999955774853917
Fanca	627.816030812607	-0.439325374404929	0.394913031141761	-1.11246107309947	0.265939958218622	0.999955774853917
Naa30	276.088870979507	-0.562933286458425	0.550272983038151	-1.0230073142068	0.306304387577982	0.999955774853917
Ovch2	2.17063677530798	4.67015946053594	3.28376194639579	1.42219793540815	0.154968797974234	0.999955774853917
Rap1gap	77.7564452676721	0.509900570061808	0.695514851866049	0.733126789016449	0.463481102479022	0.999955774853917
Chchd6	380.236786478731	-0.540351086194117	0.52873568213074	-1.0219682621316	0.306795922073491	0.999955774853917
Zfp57	59.110688925476	0.0601952649604538	0.739865774916003	0.0813597101005081	0.935155889528443	0.999955774853917
Rapgef4	93.2393688612486	2.78225889136339	0.773470643743711	3.59710987594416	0.000321772584286412	0.374612239377445
Zbed4	30.0323667462741	-0.576850311927185	0.852708193374386	-0.676492047818188	0.498728293230218	0.999955774853917
Gtf2h3	214.870156388714	-0.155414682599941	0.524840062134512	-0.296118177350779	0.767139832657302	0.999955774853917
Fcgrt	21.2060393930275	-0.515741445138832	1.08957633705273	-0.473341268161068	0.63596972421193	0.999955774853917
Mapk1	2151.54395613478	-0.357918901201636	0.42412463279904	-0.843900291382573	0.398725125363527	0.999955774853917
Ahcyl1	93.2439326178627	-0.203196185839372	0.561506829307455	-0.361876606362897	0.717444242279982	0.999955774853917
Cox7b2	206.740364195957	0.299461741647699	0.529091835119859	0.565991991881445	0.571399224379014	0.999955774853917
Rgs17	11.2189727067181	-0.416864697576183	1.32176503340252	-0.315384873288014	0.752469450602813	0.999955774853917
Mzf1	36.6872213159826	0.071811576664012	0.786895186816318	0.091259392441518	0.927286483436023	0.999955774853917
Cdk2ap1	98.3479024353863	-0.520635326977529	0.588959226467878	-0.883992139999057	0.376700455837258	0.999955774853917
Srcin1	218.218725560613	-0.0273550898106648	0.528476291054285	-0.0517621892859048	0.958718183719882	0.999955774853917
Nphs1	195.988176929313	-1.79370209107389	0.510853253874782	-3.5111885408751	0.000446107878139677	0.453305334163457
Tsnaxip1	62.7017867850711	0.925858880973966	0.697975149529765	1.32649261452607	0.184676579849358	0.999955774853917
Phyh	198.951241015862	-0.494933900585497	0.557117095188125	-0.888383976834114	0.374334241409117	0.999955774853917
Vdac1	1517.89453287727	-0.353724953505219	0.474566545517073	-0.745364284201303	0.45605152901241	0.999955774853917
Grb2	63.7415460282758	0.242083800691269	0.639888405519641	0.378321905199513	0.705191474606113	0.999955774853917
Pax7	11.3919392287494	1.01830270003357	1.30728286384084	0.77894595592094	0.436011551115494	0.999955774853917
Smarcd3	13.8139703428909	0.358988698053282	1.24844949068793	0.287547634670801	0.77369303395988	0.999955774853917
Khdc3	39.6062955583261	0.560861464674449	0.960947196582167	0.58365482168977	0.559452568580884	0.999955774853917
Rab5a	761.694184536292	0.624847029454714	0.394719235828566	1.58301641454864	0.113417723141633	0.999955774853917
Slc25a23	30.8435039569297	-0.979175363476726	0.833966503240703	-1.17411833649404	0.240347629836598	0.999955774853917
Cd68	15.3534864599573	-0.425273043549771	1.14286895403675	-0.372110067429564	0.709810900985525	0.999955774853917
Sh3kbp1	169.78098027016	0.41906696172801	0.524587479987798	0.798850482931385	0.424377114119275	0.999955774853917
Pan3	1725.62911434523	-0.328717138392904	0.375191248193622	-0.876132212506369	0.380958162747746	0.999955774853917
4930550C14Rik	54.6850540132196	1.70206797825705	0.793808004946543	2.14418091988336	0.0320183932742332	0.999955774853917
Cobll1	72.271768117822	-0.471365691921383	0.62826861782286	-0.750261398627241	0.453097286364138	0.999955774853917
Dguok	232.532071700301	-0.08645917678686	0.453574308955253	-0.190617446975793	0.848825320116789	0.999955774853917
Rpl3	1998.92954683282	-0.736727201539701	0.501500377741988	-1.46904615477425	0.141820270884913	0.999955774853917
Cntn6	14.6440348316001	0.829806677998499	1.22752517726705	0.675999721525856	0.499040821861811	0.999955774853917
Ap1ar	447.023782145692	-0.483946459522055	0.469065809581263	-1.03172401321272	0.302201424841543	0.999955774853917
Barhl1	33.8294422371582	0.368129759556555	0.836355916355032	0.440159210161293	0.659821800254417	0.999955774853917
Fmn2	1352.79533103431	0.963989388169205	0.426732167042119	2.25900333422499	0.0238831774739872	0.999955774853917
Srfbp1	1077.71830874012	0.251969155678462	0.385415630889396	0.653759566255814	0.513266720186962	0.999955774853917
Ccdc30	123.692614772101	-0.739229702762285	0.577219213221586	-1.28067411103051	0.200308156796788	0.999955774853917
Myl12a	275.585762731793	0.435235386512867	0.43849555890969	0.992565095972856	0.320921941576665	0.999955774853917
Stard3nl	585.197379852615	0.513308526237126	0.408202577435664	1.25748477499025	0.208578148701614	0.999955774853917
Xaf1	19.4863122732113	0.186874044669461	1.23086538941057	0.151823299507147	0.879326304811517	0.999955774853917
Kansl2	1277.59931605101	0.0535887365988606	0.385572610900529	0.13898481137885	0.889462151317303	0.999955774853917
Otub1	157.490906281371	-0.315429521339736	0.509745413648333	-0.618798154714438	0.536049338003284	0.999955774853917
C2cd5	33.2591595086322	-0.425401459634614	0.815217702638197	-0.521825591198444	0.601791769835107	0.999955774853917
Capza1	789.80793068218	-0.0655706722621053	0.451242652848188	-0.145311334928627	0.884465065734552	0.999955774853917
Asap1	2052.8935197772	-0.0131877148719895	0.380111547327658	-0.0346943284535938	0.972323483444822	0.999955774853917
Alyref	73.7244260239422	-0.116184615535029	0.639140630253894	-0.181782553064849	0.855753377026603	0.999955774853917
Prkacb	751.395988265793	-0.296649936775353	0.418146978285201	-0.709439388972505	0.47805185178819	0.999955774853917
Scyl2	391.506545695883	-0.319177445617623	0.420638700400889	-0.758792391935007	0.447976757502825	0.999955774853917
Gm12505	7.35645769064358	2.0100672329944	1.6191611216359	1.24142508496224	0.214448757100008	0.999955774853917
Rgs19	20.1542898259038	-0.400711009809914	1.00889499646408	-0.397178111908873	0.691236121728297	0.999955774853917
Ctbp1	62.6549954614053	-0.169876117142529	0.671054170511948	-0.253148143037291	0.800153737370639	0.999955774853917
Txndc16	165.641690096034	-0.228660053367509	0.519511849360668	-0.440144057635851	0.659832774038146	0.999955774853917
Mfap2	6.64806365151145	-0.114116651812432	1.68820104541663	-0.0675966006076418	0.946106761533719	0.999955774853917
Ncor2	967.671308387295	0.217471042502934	0.497009877880895	0.437558793459331	0.661706147571958	0.999955774853917
Avpr1b	4.33714182861403	1.86649944024516	2.04496991797676	0.912727088959738	0.361386093147763	0.999955774853917
Ckm	1.86140884211859	3.11480007194276	3.48694037419638	0.893275977700254	0.371709399124471	0.999955774853917
Ncan	4.40935021340972	0.63734493678554	2.00442649635459	0.317968724692408	0.750508660750791	0.999955774853917
A830082K12Rik	3.8305611582557	-0.158035576660682	2.286361707227	-0.0691209864830855	0.94489331618028	0.999955774853917
Ablim2	579.097486194982	0.70107839039255	0.547653840907065	1.28014876921409	0.200492819522387	0.999955774853917
Fgf1	20.421725255747	-0.383179516401887	1.0503387759972	-0.364815167409289	0.715249382331207	0.999955774853917
Armt1	424.744935564499	0.0442576093705349	0.436288015183938	0.101441267764085	0.919200178474058	0.999955774853917
Ncbp3	18.0500844084124	-0.337980708550928	1.04585228733863	-0.323162948193177	0.746571839715316	0.999955774853917
Slc15a3	3.1524702621113	-0.674274257287148	2.30910542756258	-0.292006700620374	0.770281500788041	0.999955774853917
Ccnc	418.686628963138	-0.0424440325879923	0.440025956036254	-0.0964580202730024	0.923156813376573	0.999955774853917
Atp2a3	48.9039612719058	0.194330947530891	0.738721638040492	0.263063835582732	0.792501377496868	0.999955774853917
2810004N23Rik	901.306910723313	-0.077938708580874	0.436737964291688	-0.178456454334756	0.858364516610464	0.999955774853917
Rwdd1	383.5725954145	0.148222513305106	0.448649738458193	0.330374678952182	0.741116871703668	0.999955774853917
Grtp1	826.419371640129	0.185412027750849	0.397726129922909	0.46618015212324	0.641086554995327	0.999955774853917
Podxl	104.487367166166	0.358701157961589	0.565683682210663	0.634102006548613	0.526014253358137	0.999955774853917
A330076C08Rik	13.9668233356565	-0.125999473067013	1.15537491279897	-0.109055053620449	0.913158824204531	0.999955774853917
Zfp617	139.16271549239	0.910878463618863	0.513214902571916	1.77484803939656	0.0759229817780274	0.999955774853917
C1ql1	18.569686248682	-1.30093669170217	1.07506208733915	-1.21010377635218	0.226239074294105	0.999955774853917
Bpnt1	9.56204183942226	0.0414361002307053	1.37976574270026	0.0300312574434651	0.976042124572315	0.999955774853917
Ube3a	872.05378491661	-0.145105235912407	0.472014068086205	-0.307417184620664	0.758525849638448	0.999955774853917
Ubb	349.697676959771	-0.509842316572153	0.514845674413034	-0.990281829896724	0.322036385224329	0.999955774853917
Tyr	2.93274350650175	3.08639745352327	2.92204447562228	1.05624588512329	0.290855892243149	0.999955774853917
Med21	99.9388111338072	-0.248595184239313	0.586365655214348	-0.423959319630407	0.671595481464302	0.999955774853917
Ftsj3	476.014141205464	-0.637708619016204	0.448329650720799	-1.42241009041212	0.154907235564358	0.999955774853917
Gdpd3	20.5192798730061	0.262499923899154	1.00081917391516	0.262285066814084	0.793101674093608	0.999955774853917
Tjap1	619.66123426261	-0.443027183588373	0.427422198290337	-1.03650953404024	0.299964493862717	0.999955774853917
Stau2	538.086674517856	-0.27278906426704	0.521373062100319	-0.523212808824695	0.600826168797677	0.999955774853917
Paqr5	25.2105863743862	1.08152546483143	0.971958757392672	1.11272773315266	0.265825380869479	0.999955774853917
Clasp1	1550.97445616796	0.283215278361671	0.375489435536151	0.754256316045951	0.450695327561326	0.999955774853917
Rbm10	498.045365042372	0.153889912798704	0.430650832484309	0.357342657184602	0.7208352993775	0.999955774853917
Slc41a3	49.2188306780581	0.511531107972501	0.713903315142218	0.716527150277483	0.473665909096804	0.999955774853917
Flot2	276.676142741156	0.290316724292577	0.456132695504523	0.636474269776828	0.524467346369091	0.999955774853917
Ccnyl1	424.868909956697	-0.160438057107557	0.435159537947031	-0.368687902061074	0.712360367231065	0.999955774853917
Ecm1	27.5191244559757	0.392190422120769	0.932963988617582	0.420370375390261	0.674214906136263	0.999955774853917
Cd82	7.21314114528535	-0.255556508389343	1.60446354842355	-0.159278475750002	0.87344947812492	0.999955774853917
Anks1	768.473857849666	-0.0589701384528229	0.427715428755631	-0.137872366737826	0.890341289958741	0.999955774853917
Syt6	1.78773875122379	-1.35609812353992	3.16842293056086	-0.428004137471595	0.668648108098496	0.999955774853917
Dnmt3a	286.285539566828	0.675445415008537	0.47593461217102	1.41919792705857	0.15584132015356	0.999955774853917
Mpv17l	342.049528926558	-0.113084535188693	0.434975132008225	-0.259979311154171	0.794879732326928	0.999955774853917
Pde4dip	404.527830628315	-0.431599608416426	0.454484427120664	-0.949646638391501	0.342291832187085	0.999955774853917
Pomgnt2	92.841007510668	-0.0116810962769267	0.608659881511727	-0.019191500264342	0.984688338161966	0.999955774853917
Ankrd10	3074.5550272646	-0.429904402846482	0.432301265217815	-0.994455574007803	0.320001123713183	0.999955774853917
4930504C09Rik	4.97442770718362	0.374864213032891	2.16791177350983	0.172914884089581	0.862718332072992	0.999955774853917
Nsg1	17.8076167426424	-0.306188228149196	1.041747840894	-0.293917794815331	0.768820720080622	0.999955774853917
Prkar1b	103.436603940424	0.754018872984175	0.608564377574573	1.23901250347467	0.215340867649202	0.999955774853917
Tmem159	44.2794045560236	0.0863424395511925	0.848806867829251	0.10172212646206	0.918977238867496	0.999955774853917
Thumpd1	171.043939220278	-0.668083844410179	0.485937896649994	-1.3748337987547	0.169182977053582	0.999955774853917
Brdt	8.72909116366901	-1.35583212998752	1.51125324317407	-0.897157465905498	0.369634898065331	0.999955774853917
Adgrv1	341.965820874097	0.0999591564347864	0.502290320121486	0.199006734612385	0.842257476503841	0.999955774853917
Ctu1	45.0297905891553	-0.805957382696413	0.783888999164865	-1.02815243427967	0.303878129045887	0.999955774853917
Ube2m	68.3898954145132	-0.161759475014003	0.621802960829456	-0.260145874503756	0.794751252990522	0.999955774853917
Ccdc136	41.0028157154638	-1.68257024829886	0.904523694081739	-1.86017266248286	0.0628611014598826	0.999955774853917
Mrps35	506.072709626093	0.132084118484336	0.40987412869831	0.322255319953501	0.747259278572851	0.999955774853917
Eva1a	65.1591274797621	0.055595344916138	0.678517066944297	0.0819365460717323	0.934697172569521	0.999955774853917
Tmem141	3.21933861510132	1.90419096567692	2.4615723800206	0.773566920531089	0.439186940297405	0.999955774853917
Rsph6a	9.6431067938278	0.989543871565957	1.53917174930555	0.642906726953911	0.52028462420569	0.999955774853917
Thy1	15.296634941519	-1.09211698537965	1.24019621861831	-0.880600157446345	0.378534273353326	0.999955774853917
Thrb	90.7474268821105	0.558859566558037	0.625304892917742	0.893739314833019	0.371461385017817	0.999955774853917
Thpo	30.030435166702	0.506649133255671	0.868926637982253	0.58307469366133	0.559843018704117	0.999955774853917
Adam17	501.489234058245	0.114973154638171	0.408699224580676	0.281314834291974	0.778468933429952	0.999955774853917
Prap1	10.5608446192607	0.273564490427902	1.39594900228681	0.195970261076698	0.844633442869878	0.999955774853917
Patl2	108.992000155636	-0.143167492848543	0.630900239244447	-0.226925722868638	0.820481499811873	0.999955774853917
Tmem86a	5.99326339916271	-2.44814623839288	1.82071879203861	-1.34460425689997	0.178753067927776	0.999955774853917
Plce1	570.136890117498	0.238020963459394	0.454110750266301	0.524147387657777	0.600176031101842	0.999955774853917
Aknad1	4.05054672001446	2.80144122624557	2.46824333263392	1.13499394051075	0.256377857262629	0.999955774853917
Pde2a	34.0788623614115	0.720212771877728	0.871007602178651	0.826873118071829	0.40830898142175	0.999955774853917
Rhbdf2	177.674789071089	-0.06616330887889	0.595539395647621	-0.111098122747934	0.911538537357832	0.999955774853917
Mtmr11	3.33077681594829	0.481936257844335	2.34159259852924	0.205815588137338	0.836934964303622	0.999955774853917
Rps27l	257.69346776137	-0.0750414037364305	0.570115652152208	-0.131624879010331	0.895281006129535	0.999955774853917
Ppa1	420.118808270259	0.284659898179941	0.486567447800863	0.585036873030691	0.558522923654511	0.999955774853917
Mfap3l	50.6651234222707	0.594373825737127	0.690834511080276	0.860370777956198	0.389584688750333	0.999955774853917
Ifi30	40.1523333733708	0.280480102262274	0.775223073185243	0.361805668541102	0.717497255848299	0.999955774853917
Cpvl	14.4631771671386	-0.104751643218706	1.25392054829484	-0.083539298690937	0.933422730746062	0.999955774853917
Nipbl	1570.34063792674	-0.0508130016133192	0.410555886783026	-0.123766345214222	0.901500279513045	0.999955774853917
Rbm12b1	53.1861541792826	-0.341788286938909	0.688740142080847	-0.496251439485269	0.619717022732122	0.999955774853917
1700029P11Rik	25.8707425503159	0.0345144183068101	0.920900668926828	0.0374789806017097	0.970103099420155	0.999955774853917
Nox4	240.184654442349	-0.101018038473312	0.503409612547885	-0.20066767887493	0.840958434132091	0.999955774853917
Eral1	123.648324275059	-0.895122345400248	0.615273635012289	-1.45483618094959	0.145714619100331	0.999955774853917
4930526I15Rik	5.64224371958978	-0.257694810271056	1.82063034084704	-0.141541533440097	0.887442151350912	0.999955774853917
1110038B12Rik	1024.57531767605	-0.259289789153162	0.442856943975234	-0.58549333521947	0.558216046693535	0.999955774853917
1110020A21Rik	18.7644061951023	0.437616434138004	1.01910227810383	0.429413655077139	0.667622218186194	0.999955774853917
Angel2	241.537477710728	0.204800679164756	0.466746206867357	0.43878381045517	0.660818192143157	0.999955774853917
Cpeb3	298.872677402475	0.194074997314017	0.432890970108239	0.448323043711194	0.653920072277946	0.999955774853917
Armh3	2496.97291985302	-0.165876572680422	0.40786298565145	-0.406696803867797	0.684230688229324	0.999955774853917
Dhx30	472.673767064681	-0.00874476742112199	0.426235094076354	-0.020516300845832	0.983631508618792	0.999955774853917
Marchf1	259.333695947496	0.38780840159218	0.681587594447076	0.568978081103107	0.569371014966887	0.999955774853917
Efemp2	22.0367617009425	-0.810895099368658	0.954294443685714	-0.849732600597344	0.395473769124999	0.999955774853917
Mmaa	151.87328415544	0.934982313985761	0.540840779308787	1.72875705707824	0.0838525848035818	0.999955774853917
Npy4r	1.76923764863591	-0.0267629216260643	3.16341509316118	-0.00846013590942321	0.993249868697877	0.999955774853917
Cstf2	34.4721274312794	-0.274615115372542	0.802633279781202	-0.34214269740647	0.732243506390483	0.999955774853917
Hap1	228.218567975567	-0.880180540794064	0.555111881929601	-1.58559124646099	0.112832063218586	0.999955774853917
Ormdl2	35.7200807095143	0.215841199731435	0.787827323699066	0.273970187677676	0.784107532185576	0.999955774853917
Tec	138.647735742621	0.723866160376629	0.642233624823945	1.12710722764642	0.259697147867365	0.999955774853917
Tom1	770.497281316568	0.296345397759046	0.407972271913851	0.726386125137503	0.467602094587838	0.999955774853917
Sgpl1	732.909622603069	0.00997894796355198	0.410259482261421	0.0243235035264665	0.980594565572458	0.999955774853917
Hvcn1	314.760257322453	-0.0589460119620579	0.459121467064001	-0.128388707979627	0.897841366928076	0.999955774853917
1700109H08Rik	327.843542575149	-0.354028921215217	0.453473921658584	-0.780704036784197	0.43497658583584	0.999955774853917
Pi4k2b	134.435235675755	-0.584137865843317	0.628999416367088	-0.928677913911466	0.35305603002759	0.999955774853917
Rtn4ip1	709.509728258505	0.0698413387127971	0.402740020809529	0.173415441982677	0.862324888046308	0.999955774853917
Sdr42e1	13.0723281091574	-0.143137581406277	1.23027988282883	-0.11634554332235	0.907378692316342	0.999955774853917
Ahctf1	1546.43293725482	-0.121082517330984	0.375914786429699	-0.322100969959126	0.747376203488526	0.999955774853917
Stk31	47.2896686728949	0.750494106599877	0.708174728039477	1.05975838572715	0.289254533223481	0.999955774853917
Ctrb1	4.07361653977777	4.28327580259326	2.6769586986714	1.60005300220698	0.109586825799596	0.999955774853917
C330018D20Rik	54.8304210116783	-0.453294036314593	0.70890467966339	-0.639428754412838	0.522544048029495	0.999955774853917
Ankrd55	20.8597922681381	0.55630707339231	1.00083017116101	0.555845626383313	0.578316391530093	0.999955774853917
Sema3d	28.3421602159313	1.05773874838934	0.879903762359909	1.20210731404588	0.229321952977242	0.999955774853917
Wdr82	1137.53486410591	-0.550030766267455	0.525175922368411	-1.04732670109276	0.294948925252749	0.999955774853917
4933430I17Rik	13.3320939775654	0.188980415909131	1.17754488078255	0.160486805210806	0.87249761482451	0.999955774853917
E2f3	2635.2963621976	-0.388079857972475	0.421226969316974	-0.921308193066917	0.356889544787735	0.999955774853917
Zbtb39	100.594894452305	-0.834350318497604	0.628476431340028	-1.32757614588444	0.184318169225275	0.999955774853917
1810058I24Rik	335.826201464944	0.451589562964638	0.430503810716228	1.04897924646318	0.294187670275445	0.999955774853917
Klkb1	3.50049101617849	0.0431825772386424	2.50857832766566	0.0172139640857161	0.986265922110749	0.999955774853917
Hspb1	252.284776273371	-0.0179270276163312	0.604298392902171	-0.0296658535367533	0.976333544858947	0.999955774853917
Neb	477.176270606568	1.30655618171849	0.564978772394335	2.31257570294439	0.0207459786757379	0.999955774853917
Ptger3	37.467800924356	0.574562655791972	0.89816954594044	0.63970400509446	0.52236505115936	0.999955774853917
Ptcra	2.08483032455659	0.706416617487037	2.97713784376976	0.237280453427896	0.81243922505679	0.999955774853917
Pstpip1	60.8268615571209	0.143203970761392	0.751877527262424	0.190461831307548	0.848947249892695	0.999955774853917
Scn1b	42.1805923190172	1.61122353458418	1.0548972169498	1.52737490316163	0.126667813427933	0.999955774853917
Slc20a1	1685.63398411114	-0.765492744564031	0.401070432148765	-1.90862422957196	0.0563105839755356	0.999955774853917
Csnk1g2	281.598087499132	-0.310736588995814	0.523805169659576	-0.593229328373685	0.553027687479626	0.999955774853917
Gm12348	5.5460915246838	0.257277707812904	1.81969991422335	0.141384689751283	0.887566048581592	0.999955774853917
Zc2hc1c	33.7859672036805	0.347771451141302	0.812168420967571	0.428201149124939	0.668504679750922	0.999955774853917
Aplf	164.625678136637	-0.246779829806355	0.491500205990419	-0.502095068930991	0.615600648667624	0.999955774853917
Fam13c	652.593305529186	1.36266932435821	0.516020663480883	2.64072627473124	0.00827285284854003	0.999955774853917
Phospho2	115.704543428152	0.1412415563163	0.537711072387892	0.262671839151587	0.792803523884431	0.999955774853917
Col20a1	40.8545350297656	-0.121229489432098	0.940167191116701	-0.128944607488488	0.897401479601241	0.999955774853917
Fgd6	202.709174714275	0.802410596540632	0.514952246383096	1.55822331522306	0.119180319884113	0.999955774853917
Ccdc60	123.776320179715	1.39581510720186	0.659636565924314	2.11603658636779	0.0343416960319407	0.999955774853917
Trerf1	1228.88726086482	0.385002474858332	0.396506510465001	0.970986515219692	0.331554993661917	0.999955774853917
Ctnnd1	368.191289037948	-0.11767050480032	0.442316423743055	-0.266032411377688	0.790214247492102	0.999955774853917
Stxbp1	67.6781460718268	0.390958300467912	0.648860054225208	0.602531004832387	0.546820731269729	0.999955774853917
Zfp275	247.523514003123	-0.0590649201054226	0.484256559239102	-0.121970304745545	0.902922536026943	0.999955774853917
Acer2	74.2812300109672	0.189884267425861	0.648964889331685	0.292595594226071	0.769831281763483	0.999955774853917
Pdzd4	363.99771902059	-0.297849216229024	0.475414426228812	-0.626504371337004	0.530984170584066	0.999955774853917
Scn1a	16.880078253799	0.877572170866943	1.15536675709989	0.759561555215383	0.447516706631381	0.999955774853917
Adh5	422.514933609929	-0.248089130518835	0.415975468675768	-0.596403271829014	0.550905855264875	0.999955774853917
Tmcc2	58.6808969337591	-0.211450800347436	0.718630974861688	-0.294241144264806	0.768573642865032	0.999955774853917
Hnrnph3	160.598427051096	-0.574256327733435	0.487817579300346	-1.17719482056605	0.239117755482995	0.999955774853917
Il1r1	20.3113171756795	-0.0753928258683301	0.987693803806203	-0.0763321847092635	0.939154820835343	0.999955774853917
Odf2	460.57712908606	-0.321762660566359	0.407000302806884	-0.790571059400492	0.429194340555285	0.999955774853917
Stx8	1526.70680934245	-0.409088638397858	0.384481680514471	-1.06400033897704	0.287328545983467	0.999955774853917
S100pbp	540.815447217717	-0.225704503243384	0.427054521552612	-0.528514491364723	0.597142291756559	0.999955774853917
BC051537	2.91990593546861	0.674665133356743	2.3959420627023	0.281586580852381	0.778260530938938	0.999955774853917
Nt5c3b	133.495322841883	-0.551171158858726	0.593476416951645	-0.928716193458508	0.353036186353467	0.999955774853917
Gpr179	34.6264262383689	0.570905383051724	0.863773800111058	0.660943157778485	0.508648767387941	0.999955774853917
Gtf2ird1	1542.05818984422	0.227148137767738	0.420095605173072	0.540705817843909	0.588710367825137	0.999955774853917
Zfp37	102.31771681363	0.984723356361941	0.550056887871414	1.79022093546102	0.073418400787072	0.999955774853917
Pbx1	331.20419349394	-0.711359623591578	0.543694925315298	-1.30838010521994	0.190744417116972	0.999955774853917
Lats1	490.929309622482	0.0641450960252598	0.404724293358778	0.158490846924271	0.874070032604271	0.999955774853917
Lat	17.5767357030938	0.627307298189619	1.07153789791192	0.585427075805753	0.558260587437711	0.999955774853917
Lasp1	985.981533739932	-0.443836805528739	0.48452150577303	-0.916031177647358	0.3596505426187	0.999955774853917
Laptm5	372.045128508392	0.413802895128013	0.425587178910289	0.972310529155389	0.330896087269298	0.999955774853917
Ing1	110.467048728934	-0.147536257265265	0.542217358919448	-0.27209799693481	0.785546669676985	0.999955774853917
Actn3	6.56535880198254	-0.295287375255109	1.62821617468147	-0.18135637014715	0.856087862531077	0.999955774853917
Slc9b1	687.486236101342	0.0444597071801909	0.410312792341881	0.108355644790977	0.913713584238845	0.999955774853917
Nalcn	11.7018249811446	0.0266302684404821	1.33673172355395	0.0199219244753769	0.984105655412629	0.999955774853917
Ccr7	1.73446846418948	-0.503918860516184	3.21119604399639	-0.156925598316647	0.875303485257492	0.999955774853917
Clk4	473.464898911398	-0.713961790998157	0.44670187461356	-1.5982959364471	0.109977131340598	0.999955774853917
Lta4h	266.437223967783	-0.717248980754122	0.522114681270871	-1.37373838829484	0.169522914622375	0.999955774853917
Tmem116	118.744285112062	1.07427746462423	0.698317243532124	1.53838026280217	0.123955665238496	0.999955774853917
Mast2	1162.47283824305	-0.0813086613224195	0.383982164055522	-0.211751140895864	0.832301187982108	0.999955774853917
Pigv	164.257801902491	-0.363347080690297	0.502609371190624	-0.722921420723949	0.469728162423781	0.999955774853917
Cabyr	97.2004033080552	0.494214324988943	0.62705129780375	0.788156131276549	0.430605385657767	0.999955774853917
Mtif2	583.021517427286	-0.0499250642946232	0.397451448655555	-0.125612988614089	0.900038280971691	0.999955774853917
Blcap	20.9110565252919	0.248490940397292	0.99288790255357	0.250270891364682	0.802377865622507	0.999955774853917
Sgk1	311.119498714026	-0.135765412343793	0.596214096124355	-0.227712516739081	0.819869741109391	0.999955774853917
Sertad1	9.85043297357769	-0.669212765040271	1.36927709171317	-0.48873436143081	0.62502977352577	0.999955774853917
Bace1	80.4787771910132	-0.627842496867783	0.61892954426176	-1.01440059323175	0.310391641361637	0.999955774853917
Ash2l	3473.05911043677	-0.000262280643514845	0.372184268283072	-0.000704706420625393	0.999437725673623	0.999955774853917
Smarcal1	434.084868339539	0.0402655287614785	0.420983464328997	0.0956463428454547	0.923801457626339	0.999955774853917
Dusp14	90.0096319474956	0.900277588956099	0.609375092980114	1.47737838209524	0.139574237669604	0.999955774853917
Cbx5	1698.14073965837	-0.216959834120517	0.432505268226284	-0.501635124608482	0.615924207123944	0.999955774853917
Bclaf3	2752.45199151953	-0.127266942593885	0.404587708882357	-0.31455958695693	0.753096067448868	0.999955774853917
Zbtb3	12.1704868209721	0.522265791524865	1.25530945421732	0.416045453788522	0.677376742820169	0.999955774853917
Abcc8	25.181653500665	0.360561141020834	0.906290836037452	0.397842642431765	0.690746182091844	0.999955774853917
Nr6a1	993.744528368965	0.0440315009983965	0.398719650067806	0.11043223224867	0.912066591810444	0.999955774853917
Fut10	315.863770677756	0.0750357926379321	0.446707604989064	0.167975185109663	0.866602801090286	0.999955774853917
Tmem200a	78.503054556065	0.479660215512562	0.634984193194829	0.755389221736721	0.450015478410063	0.999955774853917
Rgs7bp	23.5617728834069	0.290233034264867	0.983093305103046	0.295224301455746	0.767822539004603	0.999955774853917
Ak7	85.0768608518558	1.43687748815685	0.601468079955502	2.38895052961606	0.0168965773654486	0.999955774853917
Pold3	866.975388861553	-0.330493624353957	0.475173458457927	-0.695522063514454	0.486728189125889	0.999955774853917
Cds2	1271.97723528766	0.281603867709128	0.377383861815276	0.746200079554458	0.455546560087134	0.999955774853917
Armc9	368.880195102819	0.0598670966216769	0.433034650439626	0.138250129778064	0.890042737604436	0.999955774853917
Asb10	4.99526991607143	-0.100115571625004	1.89596693090491	-0.0528044925220404	0.957887681981782	0.999955774853917
Ppp1r3c	3.56790985976641	0.664901576228319	2.60977692734743	0.254773336855316	0.798898169951783	0.999955774853917
Slc22a5	112.164574915517	-1.01055963960335	0.556216576396559	-1.81684560023408	0.0692407582952353	0.999955774853917
1600023N17Rik	3.0450556976957	0.648048069681305	2.33890598100512	0.277073159393442	0.781723930992012	0.999955774853917
Slc7a7	595.393569678597	-0.740379367386093	0.422418574465929	-1.75271498968095	0.0796509414182034	0.999955774853917
Tcf7l2	654.762458598288	-0.0745261699987762	0.556858339111085	-0.13383326559811	0.893534421671504	0.999955774853917
Bcl2l2	9.376496552507	-0.223074129006087	1.42782608070139	-0.156233404068727	0.875849047379201	0.999955774853917
Anxa4	610.432792127377	0.627257577707621	0.417511854932388	1.50237069989114	0.13300139899409	0.999955774853917
Rgl1	100.137889036116	-0.117474121833238	0.557096701332414	-0.21086845704215	0.832989918311849	0.999955774853917
Psme3	226.062818417398	-0.786379936380402	0.502339608063786	-1.56543486469526	0.117480978852738	0.999955774853917
Tmem19	621.162531100277	1.10356798461253	0.484268046330019	2.2788370882114	0.0226767513116416	0.999955774853917
Mrpl42	603.007003674278	0.0531975106122492	0.445031991413272	0.119536374100459	0.904850424251274	0.999955774853917
Herc4	1258.63645608385	-0.256791065914583	0.380615058047649	-0.674673953342212	0.499882936384078	0.999955774853917
Aup1	41.4485353027659	-0.781645593028853	0.794469518649816	-0.983858505178705	0.325185088463167	0.999955774853917
Hadhb	342.472941571022	-0.202754286279499	0.442267491550758	-0.458442662309556	0.646634447289917	0.999955774853917
Agbl5	328.435446958861	0.0566481159031453	0.446124762184713	0.126978192435978	0.898957658734908	0.999955774853917
Pvr	195.95792564736	-0.353389703485771	0.475620919611975	-0.743007064899662	0.45747740313822	0.999955774853917
Zmym2	975.744793380564	-0.0960188663843497	0.39825390377299	-0.241099623819586	0.809477904327446	0.999955774853917
Nol8	386.294290095051	0.0169782973982021	0.449751124579412	0.0377504278929364	0.969886668982279	0.999955774853917
Anxa6	345.255713732442	-0.1015201223662	0.485915939928792	-0.208925277036758	0.834506571350402	0.999955774853917
Sh3gl1	391.9362744782	0.178446515593471	0.457213498097335	0.390291442260706	0.696321050634034	0.999955774853917
Cpt1c	183.251897152149	0.79736516142123	0.683867835668751	1.16596383077659	0.243629069422568	0.999955774853917
Map2k7	340.306963179792	-0.469066404868595	0.429206696661864	-1.09286832781673	0.274451616090688	0.999955774853917
Lrrc73	5.34884687308543	0.127585581030199	1.9000273584217	0.0671493389106677	0.946462815729882	0.999955774853917
Zfp936	573.836525486047	-0.127777226587442	0.565075433804726	-0.226124193237531	0.821104828385078	0.999955774853917
Cmip	3246.53010111178	0.576269402104368	0.386903893407406	1.48943810575088	0.136372040499062	0.999955774853917
Dpy30	498.663828670883	0.285439545082356	0.449003697479471	0.635717582471371	0.524960514285311	0.999955774853917
Gm4710	1.83833902235527	1.29911110120608	3.21210714713111	0.404442019428393	0.685887706181675	0.999955774853917
Ect2	536.756367378202	-0.175851356780837	0.405117414056414	-0.434075037703389	0.664233951713935	0.999955774853917
Rpl31	122.089715443724	-0.562812860907108	0.618643109997724	-0.909753704214338	0.362952414846498	0.999955774853917
Insig2	166.377897722163	0.0931660250625464	0.486871501153752	0.19135649723134	0.848246300395983	0.999955774853917
4921509O07Rik	3.60713967581769	0.765321368661944	2.3781171041562	0.321818201182946	0.747590424699096	0.999955774853917
Cers3	24.7530361834897	0.239661763802724	0.99468792138324	0.240941664868559	0.809600329299158	0.999955774853917
Ldb2	15.2321821451373	0.905537485513106	1.40655326941148	0.643798926927235	0.519705829706586	0.999955774853917
Ncoa7	448.278086352874	0.13331660458459	0.415671891694038	0.32072557045238	0.748418367749317	0.999955774853917
Cmah	90.1669215484229	-0.347081964077829	0.647010593697194	-0.536439383618912	0.5916549186613	0.999955774853917
Vps13d	889.224584031531	0.011474307063646	0.386772693305071	0.0296667972229247	0.976332792237581	0.999955774853917
Zfp59	741.426049280286	-0.511331014504228	0.456124179121412	-1.12103466097578	0.262273108869738	0.999955774853917
Commd6	183.64615441032	0.205158492744501	0.471369355033281	0.435239352227334	0.663388701272078	0.999955774853917
Tmem42	6.54967843587613	1.29183103035862	1.78414127775757	0.724063193012536	0.469026940067295	0.999955774853917
Traf7	151.366311670091	0.110867699641587	0.531998129625181	0.208398664333084	0.834917699143396	0.999955774853917
Mynn	391.692934478874	0.172315525402462	0.414721407064769	0.415497060115709	0.677778066859058	0.999955774853917
Rab27b	8.63527466520912	0.297606291540332	1.50842481057041	0.197296072999351	0.843595852244219	0.999955774853917
1700045H11Rik	4.05054672001446	2.80144122624557	2.46824333263392	1.13499394051075	0.256377857262629	0.999955774853917
Il6ra	204.541128723519	0.243572687067792	0.506472201761296	0.480920149656289	0.630573251325572	0.999955774853917
Meis2	501.095176779068	0.615133384872542	0.510273614823561	1.20549714310672	0.228011440250333	0.999955774853917
Kcnd1	46.1241560281859	0.231274951117584	0.708377564603073	0.326485426239007	0.744057113936121	0.999955774853917
Kcnc3	48.4945256920787	-0.354000099581647	0.789161141807248	-0.448577712241325	0.653736314660599	0.999955774853917
Tnfrsf18	27.8611147867683	-0.122360940350188	0.883994553613379	-0.138418206141691	0.889909909094571	0.999955774853917
Foxa3	5.66297243305317	0.18445982070844	1.74424958669013	0.105753111318472	0.915778239836158	0.999955774853917
Jpt1	332.520453372278	-0.639703830311611	0.479101984531415	-1.33521431963441	0.181806211475194	0.999955774853917
Hmgcs2	5.06937700213971	1.29363174887275	1.88047248041454	0.687929104172572	0.491497427720681	0.999955774853917
Ankdd1a	28.1151896551759	1.54743086510951	1.10458893050052	1.40091107413898	0.161240666782696	0.999955774853917
St3gal2	355.241749010327	0.404555557508517	0.464560699319064	0.87083465756251	0.383844438769222	0.999955774853917
Tbca	850.861231302394	-0.122957607418771	0.421816073747686	-0.291495784706202	0.770672167293472	0.999955774853917
Gm11351	3.40564980679297	0.472504010867703	2.2976488897879	0.205646743054515	0.837066862134556	0.999955774853917
Pacsin3	10.9498485799269	-0.660027335977374	1.31363855980412	-0.502442114728874	0.615356560737913	0.999955774853917
Ush1c	12.5949665871152	-0.450729967293523	1.25677815924803	-0.358639242715047	0.719864985698894	0.999955774853917
Hp	12.5213771133454	2.40020405506314	1.61341967623343	1.48765016964866	0.136843175275407	0.999955774853917
Slc25a4	79.68458839094	0.357680839147844	0.65161841549731	0.548911495809807	0.583066188603916	0.999955774853917
Amy1	24.1301301991773	4.74018812149754	4.63808920370911	1.02201314233171	0.306774680232469	0.999955774853917
Ctnnb1	1103.66444263341	-0.485881506332783	0.404744021949289	-1.20046617116845	0.229958343199814	0.999955774853917
Ctsl	208.087433801484	-0.897662630519516	0.461898342005939	-1.94342033491857	0.0519653922771796	0.999955774853917
Ctsd	301.787119247401	0.193305203936049	0.463389459856028	0.417154943481251	0.676565079036795	0.999955774853917
Sec61g	476.886266793761	0.385063992433934	0.421630847925573	0.913272817509563	0.361099074875942	0.999955774853917
Pik3c2a	419.481024048247	0.499460155147005	0.419081839943874	1.19179622580138	0.23334115603711	0.999955774853917
Lpar5	102.400612154067	0.0765434222836477	0.680262858133211	0.112520360870061	0.910410826617858	0.999955774853917
Rnf20	284.195517433876	-0.136766068281393	0.470682013537454	-0.290569990668465	0.771380214191934	0.999955774853917
Gm38509	166.017481351164	-0.621816746374412	0.491718758619005	-1.2645780448173	0.206022627491206	0.999955774853917
Prxl2a	88.1499748688596	-0.819792871585231	0.578905919714854	-1.41610725277957	0.156744104924178	0.999955774853917
4921525O09Rik	5.06835229121409	-1.29822889269252	1.8569035396984	-0.699136419818219	0.484466780037901	0.999955774853917
Rorb	8.59973957598629	1.01655887962899	1.55798221430134	0.652484264773753	0.514088820461736	0.999955774853917
Tbx2	2.1616074265277	0.88640926558217	3.18195240165406	0.278574017990147	0.780571754299211	0.999955774853917
Trpc5	1146.51439202735	0.333828587218024	0.444482666014008	0.751049732066499	0.452622726442519	0.999955774853917
Fam149b	502.627238339903	-0.155784051904568	0.417750988962336	-0.372911270160065	0.709214483717082	0.999955774853917
Pus1	20.7837926476137	-0.225915553978339	1.0314505744906	-0.219027028115149	0.826628993508657	0.999955774853917
Aldh18a1	910.11005899221	-1.02824164282309	0.382711910733528	-2.68672495938864	0.00721563410640103	0.999955774853917
Gdi2	794.122393055596	0.235549789849365	0.408327134442145	0.576865385571723	0.564030395307251	0.999955774853917
Drd3	6.00843666664194	0.758015019926145	1.79254691305316	0.422870394301176	0.672389824250424	0.999955774853917
Dpep1	7.45053299525269	3.41501666136093	1.87296690721757	1.82331927392897	0.0682550488038767	0.999955774853917
Pkib	35.0310827589097	1.28242938572629	0.83901924881699	1.52848625050558	0.126391854739805	0.999955774853917
Dmbt1	2.90287194883367	2.21230050797955	2.53095899883649	0.874095751450962	0.382066111008085	0.999955774853917
Epha6	60.2334633777227	-0.0706712705570451	0.90459005664987	-0.0781251905628664	0.937728469259585	0.999955774853917
Inka2	111.917758808031	1.95543926270282	0.874494969818598	2.23607834257577	0.0253466398313893	0.999955774853917
Rhot1	757.278187349554	-0.333441697837758	0.409025881432819	-0.815209288638927	0.414952521880439	0.999955774853917
Ncmap	65.4775679731833	0.517574995887035	0.910757559787356	0.568290639287012	0.569837634075235	0.999955774853917
Cacfd1	97.541257558496	-1.26755803566638	0.574392563614675	-2.20678002460476	0.0273294312641547	0.999955774853917
Jarid2	5719.38448951945	-0.18408727958587	0.416403419995693	-0.442088779164624	0.658424963810572	0.999955774853917
St7l	442.236609030538	-0.244228902808943	0.436705001137632	-0.559253734609676	0.575988565364954	0.999955774853917
Arhgap15	35.6365933064711	0.711158319755473	0.82201909124709	0.865136013661886	0.386964140120894	0.999955774853917
Zfp467	15.6121033023076	0.817498154188368	1.22371912783393	0.668043945374455	0.504105541348963	0.999955774853917
Ranbp17	3747.08088682627	-0.727503146802403	0.376980379920483	-1.92981700256086	0.0536295160286718	0.999955774853917
Pecam1	802.61164322824	-0.303236332427989	0.433274304999095	-0.699871487714052	0.484007564989481	0.999955774853917
Aldh1l1	335.597036428009	0.221570891323322	0.463452347411236	0.47808775284229	0.632587748562918	0.999955774853917
Stk32c	8.50120363977232	0.415973679878115	1.44175869845394	0.2885182384016	0.772950071583595	0.999955774853917
Itch	806.171804404699	0.128310935817076	0.394387485507702	0.325342310626056	0.744922011849923	0.999955774853917
Slc30a6	313.155971638114	0.0321748376968576	0.433736278829213	0.0741806467831268	0.940866645047134	0.999955774853917
Prmt1	345.863591503604	-0.140019996529286	0.460749842231631	-0.303895918555506	0.76120718735448	0.999955774853917
Rhbdl3	14.0996542359892	-0.978058801791036	1.24551678879841	-0.78526344292364	0.432299124919316	0.999955774853917
Lin54	593.894516836936	-0.231771607909492	0.40601058563611	-0.570851145534465	0.568100549886617	0.999955774853917
Rpain	182.586494944311	-0.229044281607139	0.529173928873484	-0.432833647142695	0.665135627225369	0.999955774853917
Arih2	930.056652952391	0.359900279239231	0.436871634290456	0.823812422209013	0.41004614816057	0.999955774853917
Osbpl3	257.447965071439	0.222429198499163	0.468288012846332	0.474983754436083	0.634798552592548	0.999955774853917
Cmtm7	545.565439215875	-0.0799418024132343	0.457201832869703	-0.17485013546745	0.861197392686325	0.999955774853917
Cbfa2t3	30.4680059001736	1.28744306721437	1.02151595392054	1.26032595210404	0.207551801667055	0.999955774853917
Senp6	1327.57984782502	-0.217785086162322	0.412347214905802	-0.528159469228073	0.597388657897078	0.999955774853917
Thap3	57.9151330386773	-0.156473642276193	0.722112418064326	-0.216688756988326	0.828450910468252	0.999955774853917
Mtpap	936.783161514294	-0.269237565505958	0.429391053570663	-0.627021833051887	0.530644923674542	0.999955774853917
Peli3	15.7415091016687	-0.53362580057116	1.13231749072616	-0.471268707709307	0.637448858954793	0.999955774853917
Gm5741	7.74692876726278	0.474214231830893	1.63050493882199	0.290838880974812	0.771174547342595	0.999955774853917
Zfp169	237.844252201593	-0.0196969438841748	0.451374105226449	-0.0436377356523212	0.965193171633638	0.999955774853917
Gm2721	2.42425872501699	-0.46926760507279	2.85254218385209	-0.164508559322719	0.869330809180527	0.999955774853917
Tmem241	152.364098287824	-0.357744581094499	0.491697995550812	-0.727569736569183	0.466877011869406	0.999955774853917
Tcf20	1179.56622941812	-0.395867408547363	0.398393581475276	-0.993659102341564	0.320388859911499	0.999955774853917
Cacnb1	117.27782714033	-0.860574217610081	0.653342407705836	-1.31718714024997	0.187775903379336	0.999955774853917
Podn	10.5949986195093	2.78233253701809	1.60518179667833	1.73334418741583	0.0830345113098867	0.999955774853917
Acr	2.4171280775093	2.76659698550304	2.86715853924969	0.964926406276448	0.334581674158408	0.999955774853917
Crhr1	2.4057576224291	0.574555597427499	2.64141738920302	0.217517912835751	0.827804748741802	0.999955774853917
Asgr2	4.2264749423973	-1.39861778297635	2.1988557928282	-0.636066170204564	0.524733294140415	0.999955774853917
Tet3	139.58128903725	-0.276370907373592	0.553393272311395	-0.499411397285794	0.617489591634915	0.999955774853917
Arhgap33	8.28044676338331	1.48891371979965	1.48985439059297	0.999368615618238	0.317616157396237	0.999955774853917
1700012B07Rik	8.30944974055827	0.461808426491704	1.58533521227093	0.291300176087165	0.770821752784487	0.999955774853917
Pianp	31.8359365841829	-0.497368503238754	0.830154454383416	-0.599127669089202	0.549087751838215	0.999955774853917
Rae1	520.24920313076	-0.148505506897138	0.431762457352218	-0.343951875315533	0.730882478311092	0.999955774853917
4931406C07Rik	60.8351080146006	0.653725906173125	0.672671774893578	0.971834898642135	0.331132691134164	0.999955774853917
Cnep1r1	638.292031076043	0.15619892696818	0.403781017162381	0.386840689207944	0.698874152188063	0.999955774853917
Snx16	428.471227326147	0.213895627203764	0.439192462027866	0.487020260357276	0.626243973262218	0.999955774853917
Spata17	37.9001617701843	1.11608031337927	0.806533813183793	1.38379854029125	0.166420150144127	0.999955774853917
Tbc1d30	21.5306017961962	0.28625642026699	1.00316435288647	0.285353461218319	0.7753733584462	0.999955774853917
Asnsd1	72.8137115174091	-0.0288268962572754	0.613579502409081	-0.0469815177073112	0.96252795799376	0.999955774853917
Kptn	29.1344789910664	0.543020066864101	0.933995564513142	0.58139469553815	0.560974471679945	0.999955774853917
F9	4.1091516290006	1.51992437791703	2.14292076635607	0.709276983909013	0.47815260839096	0.999955774853917
Ankra2	97.9527263306128	-0.343570359434956	0.554476634977257	-0.619630003794567	0.535501408507196	0.999955774853917
Capzb	213.448757778729	0.433347064696686	0.494119244158155	0.877009081957517	0.380481705159172	0.999955774853917
Nf2	1659.37713894637	-0.530200844502431	0.400112416898041	-1.32512969383187	0.18512813898625	0.999955774853917
Pex3	211.746862333875	0.239032634985074	0.48637793748288	0.491454518315786	0.623105012745454	0.999955774853917
Trim24	2158.91971661578	0.157232823926084	0.389564881683155	0.403611391372713	0.686498507628571	0.999955774853917
Kmt5a	396.55276533938	0.0948514311868707	0.425837455987578	0.222740930496348	0.823737143574088	0.999955774853917
Cep57	611.30061751248	-0.0128147766322453	0.395443043886338	-0.0324061248019542	0.974148178169195	0.999955774853917
Tsc2	252.176314939829	-0.434993175485277	0.452529800767224	-0.961247579160058	0.336427698480813	0.999955774853917
Mapk7	51.6356573144101	0.0860195412600755	0.722237294428439	0.119101494652321	0.905194946612478	0.999955774853917
Egflam	24.7100841721644	1.38353819954205	1.15989351342399	1.19281484337116	0.232941895537561	0.999955774853917
Txk	3.66497868002744	1.86211880744182	2.43396404280259	0.765056005222525	0.444238195895315	0.999955774853917
Zfp862-ps	103.196656601228	-0.906669083857381	0.614878444301642	-1.47455012004388	0.140333533519707	0.999955774853917
D6Ertd474e	3.85809160962386	0.32723726698067	2.63508460525003	0.124184728766847	0.901169013315254	0.999955774853917
Dnajb6	1509.47583637774	-0.193355500170828	0.403401509036804	-0.47931278351561	0.631716129226417	0.999955774853917
Slc26a10	3.04918741969764	3.1247671454814	2.64840537594418	1.17986739260692	0.23805296047655	0.999955774853917
Hspa14	878.593664173667	-0.0616423331541007	0.3875637996483	-0.159050801984186	0.873628849020907	0.999955774853917
Fkbp11	24.1994585319957	-0.770618393005115	0.941161309385087	-0.818795232358843	0.412903251530283	0.999955774853917
Nubp2	93.8587964331298	-0.0551705831879437	0.56977094015912	-0.0968294086260985	0.922861868958033	0.999955774853917
Ndrg3	333.711239550791	0.410154782103348	0.465300706109258	0.881483257425016	0.378056312030186	0.999955774853917
Fgfr1	929.133180635315	0.609402996770267	0.396270031019819	1.53784780343328	0.124085832189649	0.999955774853917
Lct	49.8400852223266	1.20036323227671	0.810028423734524	1.48187791576819	0.138372782234767	0.999955774853917
Fmo5	6.68773046273622	-0.163128444159717	1.6367627926787	-0.0996652935229201	0.920610055065495	0.999955774853917
Fbxw7	1616.01178414468	0.0245974208451902	0.396199061495818	0.0620834909409544	0.950496343955629	0.999955774853917
Septin7	1538.60834388065	0.200411611930714	0.403112251929137	0.497160805635709	0.619075658221801	0.999955774853917
Brd2	726.533903796419	-0.762986931753336	0.447255308366248	-1.70593152832641	0.0880208288005444	0.999955774853917
Frk	18.9340177196158	-0.507496041503838	1.04908200554935	-0.483752498679156	0.628561530200441	0.999955774853917
Tmpo	1789.86945715634	-0.190607067561159	0.411109640852808	-0.463640471105866	0.642905353511615	0.999955774853917
Triml2	1925.42338661196	0.200652283997002	0.399750512756073	0.501943781419086	0.61570706711865	0.999955774853917
Abr	1366.8545931348	0.0986179708045014	0.399821478526575	0.246655010050808	0.805175227640821	0.999955774853917
Gins4	507.759444748782	0.090015402175299	0.427958406318865	0.210336801068069	0.833404814573609	0.999955774853917
Med27	872.116961817208	0.145020755049641	0.398818954481599	0.36362553339057	0.716137657310032	0.999955774853917
2510003B16Rik	123.79632662291	-0.363670007309581	0.535122708620739	-0.679601148392541	0.49675704233165	0.999955774853917
4930586N03Rik	4.57492728178413	1.68552843587508	1.99590976088964	0.844491303616748	0.398394920886835	0.999955774853917
Lin7a	9.4271448685004	-0.0645205945201817	1.74205496347483	-0.0370370601806295	0.970455456249637	0.999955774853917
Gxylt1	284.466504938137	-0.244413218678688	0.439092348275172	-0.556632835071674	0.577778314907421	0.999955774853917
Zdbf2	1841.10707429458	0.00719234176174152	0.384599854167196	0.018700843704987	0.985079755194075	0.999955774853917
Magoh	109.718296875036	1.0464879914931	0.559154853589777	1.87155308547291	0.0612684590919427	0.999955774853917
Tmem175	111.658941622815	-0.0910553885219798	0.541028082836503	-0.168300669430309	0.866346747245847	0.999955774853917
Alkbh4	56.4816775277117	-0.00981714361613845	0.691252035162411	-0.0142019742680857	0.988668844908103	0.999955774853917
Stra8	7.51757412741314	2.92418653179251	1.74304559554421	1.6776305446442	0.0934192460734426	0.999955774853917
Adad1	4.56012631587854	1.04154114452754	2.05513073559371	0.506800431957262	0.612294853232159	0.999955774853917
Golt1a	3.33622493332454	-1.59357836775083	2.46602872266726	-0.646212411519364	0.518141802650876	0.999955774853917
Myl4	6.48145646235758	-0.949980348602136	1.70767960771764	-0.556298935882834	0.578006514492888	0.999955774853917
E030030I06Rik	56.3256314968909	-0.266180242373699	0.719036232656628	-0.370190305139757	0.711240699671809	0.999955774853917
Srrm1	1040.41504536069	-0.242738026155072	0.408575727493047	-0.594107798924992	0.552440014973537	0.999955774853917
Lrrc56	21.2283425510517	-0.695718442390773	1.03527242321863	-0.672014850185814	0.501574242451319	0.999955774853917
Klhdc3	84.6493993396276	-0.864551236943533	0.609465183328844	-1.41854081347425	0.156032931753746	0.999955774853917
Slc38a4	391.215126143865	-0.0937900106118176	0.626320526484137	-0.149747623853732	0.880963733372961	0.999955774853917
Dars2	202.082200799708	0.0257867756496396	0.467394231745394	0.0551713604880057	0.956001945192236	0.999955774853917
Tmem218	76.7675075070578	0.241207571852525	0.606714485302649	0.397563561931776	0.690951924519757	0.999955774853917
Parp11	36.8392165479629	-0.976381888899882	0.784761174452429	-1.2441771085084	0.213434386813855	0.999955774853917
Zfp773	9.8757304042165	0.140942365905011	1.36448331126845	0.103293579878223	0.917729970879894	0.999955774853917
G3bp1	2329.94562825688	-0.485104374751636	0.429175469817698	-1.13031710539676	0.258342629368262	0.999955774853917
Stx3	559.073892192515	-0.41141115692098	0.421741191202169	-0.975506223967019	0.329309215884813	0.999955774853917
Extl3	362.769736295284	0.179813604398917	0.428629520783682	0.419508213223756	0.674844753492008	0.999955774853917
Dhx16	8.91544033747754	1.92577981572361	1.56009561667894	1.23439858117359	0.217054417470326	0.999955774853917
Tbc1d7	44.8316867759862	0.289010794736024	0.768634043809463	0.376005716977671	0.706912645845233	0.999955774853917
Map3k4	575.618381439584	-0.157293196922943	0.412854977018913	-0.380988980824947	0.703211425061796	0.999955774853917
Svop	282.819782293731	1.87778031770814	0.686367569646746	2.73582319554314	0.00622244485975874	0.999955774853917
Slc27a1	91.0580738050007	0.281583661543684	0.598311470879171	0.470630558244051	0.637904581596786	0.999955774853917
Aqr	1159.68539456176	0.248546156444088	0.384531276525895	0.646361353722943	0.518045362403852	0.999955774853917
Colgalt1	279.878563491611	-0.0139442943225268	0.48368132693968	-0.0288295072517153	0.977000567272384	0.999955774853917
Acap1	37.9821335932363	0.115822426001719	0.779560722780855	0.148573963024402	0.881889819441555	0.999955774853917
Zfp687	71.1101458264161	0.0964596298733902	0.755298767611209	0.127710561713829	0.898378031502092	0.999955774853917
Zmym5	282.54535805275	-0.285514973380956	0.461055493510211	-0.619263792319682	0.535742593050649	0.999955774853917
Zbbx	240.564721442561	0.548767826262337	0.540483684598822	1.01532727425374	0.309949847385677	0.999955774853917
Tfdp1	3481.69480581254	-0.243631038635182	0.431653107410591	-0.564413957533356	0.572472442113685	0.999955774853917
Cct2	691.52026310208	-0.148875734147064	0.433352562566884	-0.343544141668913	0.731189138859055	0.999955774853917
Ccng2	56.7048448886415	0.528215950851124	0.779658251796867	0.677496774559562	0.498090815851159	0.999955774853917
Ccnf	1203.02160860177	0.243144736796139	0.412471911990014	0.589481925261436	0.555538033561478	0.999955774853917
Kcnc1	6.37773662477042	0.615349776296091	1.89868404413172	0.32409277267482	0.74586779845841	0.999955774853917
4933433G15Rik	46.3742560302368	-0.263853866178128	0.758037532386906	-0.348074936800697	0.727783906337761	0.999955774853917
Mitf	1293.43003280957	-0.107396070698874	0.443641267094194	-0.242078631238044	0.808719235635144	0.999955774853917
Pkd1	223.241265270192	-0.189480957500477	0.460241905346089	-0.411698620441772	0.68056033627838	0.999955774853917
Mmp20	3.50016210657558	2.12043281246158	2.31266918101453	0.916876840781603	0.359207180987219	0.999955774853917
Tcl1b2	7.83671621943747	0.0928362037808591	1.53596976182275	0.0604414267053602	0.951804065209418	0.999955774853917
Nfatc1	16.291866246662	1.81560882277049	1.2988195831532	1.39789147493654	0.162145659082343	0.999955774853917
Tnk2	671.858822695489	-0.859758828515671	0.489972627358879	-1.7547078765401	0.0793092880618989	0.999955774853917
Pdlim5	1672.13114846694	0.342517600108317	0.409772018065634	0.83587357117551	0.403226031903986	0.999955774853917
Ints13	808.122576454213	0.0464275727402666	0.412196556107803	0.112634547893031	0.910320294067208	0.999955774853917
Aak1	850.688607281518	-0.19734469438945	0.388892001898875	-0.507453723465278	0.611836498622772	0.999955774853917
Cryz	38.1716056698964	0.0025283574075063	0.80222997197472	0.00315166161304427	0.997485342021082	0.999955774853917
Hus1	375.904306787258	-0.814154413488698	0.571106660663044	-1.42557331154828	0.153991544512732	0.999955774853917
Wbp1	33.8537203667252	-0.0766117315911365	0.837575992216615	-0.0914683948717135	0.927120418175855	0.999955774853917
Cdk2	220.58613360352	-0.867188954953504	0.50894846549813	-1.70388362229317	0.0884028313044355	0.999955774853917
Mylpf	118.961499851803	0.160935676367746	0.56535099412557	0.284665063013934	0.775900759327746	0.999955774853917
A330093E20Rik	45.0174149365667	1.14644032284194	0.863963392449353	1.32695474468167	0.184523653356579	0.999955774853917
Nup88	734.628069571448	0.00906943262607782	0.395049577924747	0.0229577074192076	0.981684008639447	0.999955774853917
Ggps1	196.024419572778	0.348333397751065	0.471194492157227	0.739256089680338	0.459751507392196	0.999955774853917
Mkrn2os	8.38959265975492	2.2471894305296	1.83265943180363	1.22619041570534	0.220127027154163	0.999955774853917
Usp17le	3.84236860850938	0.7992596985845	2.31954771827488	0.344575665457288	0.730413402752233	0.999955774853917
Tmem250-ps	59.2804565804219	-0.209482216474454	0.69302953113852	-0.302270259869465	0.762446047781723	0.999955774853917
Ate1	1663.40015227519	-0.15222508964859	0.388448812348343	-0.391879405495727	0.695147320454703	0.999955774853917
Papss1	169.711959738212	-0.0528999059864146	0.481951756487534	-0.109761828387035	0.912598264609183	0.999955774853917
Pi4kb	297.566107863229	-0.213754409954092	0.437365001623163	-0.488732315482033	0.625031222187435	0.999955774853917
Gid8	230.806207585565	-0.00351692828790497	0.454989047374894	-0.00772969878768786	0.993832654092389	0.999955774853917
Tll2	27.8079030582672	2.5799097428473	1.37444136868764	1.87706060194528	0.060509788393503	0.999955774853917
Cacna1c	98.74483142975	-0.152580508216212	0.668950963631499	-0.228089227030791	0.819576874961038	0.999955774853917
Zdhhc23	78.6563639943128	-2.07219620612395	0.753417400985879	-2.75039600016192	0.00595232828597549	0.999955774853917
Vdr	11.2887698817601	1.4506011310908	1.43999932296454	1.00736237021586	0.313760667534953	0.999955774853917
Vcp	1063.37389670991	-0.00562501059257483	0.38975873369991	-0.0144320321938077	0.988485304053236	0.999955774853917
Hsd3b7	3.09419426272807	-1.79503582735832	2.49628656578644	-0.719082437073008	0.47209012794196	0.999955774853917
Ppp1r11	4.08384878850794	2.82460909318506	2.21073659186749	1.27767781271445	0.201363051491815	0.999955774853917
Brk1	548.868794277707	-0.16524954929112	0.446780263015226	-0.369867612718355	0.711481134133106	0.999955774853917
C9orf72	102.299431012081	-0.0810434581722139	0.548814398222861	-0.147670065571611	0.88260315680233	0.999955774853917
Zfp202	1248.51779606492	-0.0302301508571393	0.415842984483849	-0.0726960703561259	0.942047975678659	0.999955774853917
Ube2w	718.037940533357	-0.10373835645787	0.431464691538181	-0.240433014548746	0.809994586789821	0.999955774853917
Kif20a	127.318290955699	-0.109137097165035	0.513230620305655	-0.212647283398716	0.83160208797319	0.999955774853917
Gm45871	194.767622477742	0.333331833258083	0.480690234785843	0.693444154126802	0.48803086100409	0.999955774853917
Dph3	78.1176657998512	0.247652394760659	0.625923314001492	0.39565932314844	0.692356367181113	0.999955774853917
Ankrd31	124.652378852336	-0.248378220784817	0.584116729717515	-0.425220179714654	0.670676174819537	0.999955774853917
Gm4961	8.24024028126833	-0.493161161923476	1.57732360336656	-0.312656934107179	0.754541317843258	0.999955774853917
Stard8	44.553351102322	-0.999201083030911	0.788144498261442	-1.26778920012134	0.204873239977389	0.999955774853917
Tjp2	2777.00209328569	0.15622308187895	0.365006492366272	0.428000830522723	0.668650515725358	0.999955774853917
Fchsd2	607.437350744833	0.13470168797838	0.420021434116708	0.320701938132403	0.74843627839482	0.999955774853917
Mphosph6	351.646670763015	0.758881133987024	0.517664472020994	1.46597105848177	0.142656171597338	0.999955774853917
Hcrtr2	80.5501558157854	0.11210902904815	0.650823141851685	0.172257287485482	0.863235262001755	0.999955774853917
Gabra4	10.3607137806183	-0.265795163174517	1.34930889964754	-0.196986148423054	0.843838377366089	0.999955774853917
Fubp1	1813.41553173563	-0.254991771068859	0.401597758217355	-0.634943213330516	0.525465451937819	0.999955774853917
Bdnf	25.4993114902122	0.456300348172295	1.11691483311534	0.408536384909104	0.682879923718435	0.999955774853917
Hnrnpab	242.65419986217	-0.545901249207246	0.553914574821189	-0.985533282606745	0.324362191333341	0.999955774853917
Rad1	346.999936634751	0.0408989866363166	0.431834225671363	0.094709923866576	0.924545235308548	0.999955774853917
Ovol3	12.0759098275897	1.38751318457637	1.28762797317253	1.07757303622237	0.281224340685944	0.999955774853917
Obsl1	26.4706008052066	-0.291405526649842	0.924453909922592	-0.315219096941504	0.752595306873266	0.999955774853917
Bmf	33.4904508318713	0.432798464288914	0.849412704851413	0.509526713948343	0.610383078323456	0.999955774853917
Mcts1	18.6905145232125	0.00542331345293106	1.08542125101476	0.00499650568648883	0.996013381842493	0.999955774853917
Ccpg1	236.765565340457	0.314192379171505	0.484200314759609	0.648889250159807	0.516409963527075	0.999955774853917
Dnajb2	79.8958460450757	0.753884726288478	0.664454939201852	1.13459119920765	0.256546642308769	0.999955774853917
Nthl1	13.5963905810319	-1.62852998171547	1.29497438468284	-1.25757698451643	0.208544781276206	0.999955774853917
Kcnip4	255.635169839099	-0.123681187986505	0.508260603949495	-0.243342071027002	0.807740415699286	0.999955774853917
Pkm	3201.61809035238	-0.554396718809045	0.525663241281015	-1.05466137875269	0.291580221218037	0.999955774853917
Apbb1	20.9065958936871	0.278832019864005	1.02561648572951	0.271867724187054	0.785723729166179	0.999955774853917
Mphosph9	723.351502463434	0.167260347003519	0.394792442619401	0.423666537013137	0.671809022786043	0.999955774853917
Immt	1165.68190954162	-0.0455407194841305	0.396865024106207	-0.114751153963981	0.908642366691475	0.999955774853917
Prlr	65.3418919751396	-0.884858443611703	0.780139653257041	-1.1342308263879	0.256697736523661	0.999955774853917
Enpp1	6.96975144430652	0.430554385969282	1.6478188528564	0.261287449905638	0.79387084403065	0.999955774853917
Pmepa1	315.270194035437	0.227187496471404	0.587811198553721	0.386497394112917	0.699128332163784	0.999955774853917
Mtrr	764.37290944693	-0.250766738720449	0.391118955608119	-0.641152097398481	0.521423868843083	0.999955774853917
Csf3r	4.93073725952749	0.426193089513263	1.885128357946	0.226081734814936	0.821137850341202	0.999955774853917
Sumo3	244.164473435043	0.439109542973154	0.450018882405469	0.975758040698198	0.32918438234303	0.999955774853917
Hipk1	420.033325267592	-0.121771952261639	0.410920295223762	-0.296339591100822	0.766970753668871	0.999955774853917
Brd8	1021.67692749564	-0.580555860902679	0.416199984072957	-1.39489640345808	0.163047081844448	0.999955774853917
Tmem63c	69.3596998700679	-0.35786193566998	0.6182327732712	-0.578846594910292	0.562692687977059	0.999955774853917
Apool	5.52111759379405	-0.336156821732833	1.77497798667265	-0.189386473667196	0.849789925084154	0.999955774853917
Ppt2	13.3792211028634	0.132500849784829	1.33519987725595	0.0992367150730569	0.920950324306698	0.999955774853917
Pbx3	369.238863008423	-0.683977082650728	0.464133026021795	-1.47366604896289	0.14057152832119	0.999955774853917
Plpp2	25.0295664126757	0.365169527112194	0.901526982335606	0.405056680795223	0.685435847667497	0.999955774853917
Kmt2b	97.5916374247715	-0.832591916266434	0.612969899600053	-1.35829168252744	0.174371148452279	0.999955774853917
Kctd9	351.416647657233	0.0697169647338828	0.422293114577844	0.165091407667343	0.868872035902889	0.999955774853917
Dusp28	8.60181646628315	-0.0136998019588769	1.43961445500439	-0.00951629925029832	0.992407206352884	0.999955774853917
Lax1	78.0454672035139	2.24038055337855	0.802816204460998	2.79065188386763	0.00526020138074608	0.999955774853917
Ikzf5	65.9052675702546	0.418979701673364	0.62641103590511	0.668857471624799	0.503586401320158	0.999955774853917
Actn1	1737.29348232511	-0.0344725761739518	0.377710224792839	-0.0912672570430384	0.927280234469958	0.999955774853917
Rps19bp1	67.5080700519444	0.00681772515537888	0.66276853472123	0.0102867363162413	0.991792516660944	0.999955774853917
Slc16a13	7.07281887254169	-0.80619043436894	1.69159797851041	-0.476585125195559	0.63365757762083	0.999955774853917
Zranb1	792.098473321217	0.0147602303621293	0.419542223402354	0.0351817517732268	0.971934813198166	0.999955774853917
Tom1l2	444.007642399084	-0.327380047142626	0.461478884593553	-0.709415009163345	0.478066976356594	0.999955774853917
Pex10	82.2935943450092	0.195320114497096	0.622306695017933	0.313864716643403	0.753623789232538	0.999955774853917
Rad52	156.653331275978	0.0908849381169784	0.5139486791095	0.176836602196257	0.859636737709132	0.999955774853917
Traf3	388.343774740403	0.296570393399836	0.429650786539948	0.690259165561335	0.490031222208146	0.999955774853917
Hsp90b1	481.912575567728	-0.075671670073936	0.417333840816594	-0.18132167265868	0.856115095655252	0.999955774853917
Nrg1	179.463519960585	0.41362313491869	0.559788379781927	0.738891963209066	0.459972602882807	0.999955774853917
Ralbp1	725.731910324983	-0.00675181286539944	0.421325535314708	-0.0160251689002334	0.987214312392884	0.999955774853917
Arhgef2	358.125448752241	0.0184279122106625	0.469218959760985	0.0392735882199848	0.968672263912498	0.999955774853917
Fip1l1	1651.9216385193	-0.235664205258657	0.413612083098266	-0.569771084764628	0.568832969665075	0.999955774853917
Tada2b	68.6152155982238	-0.0467124428350098	0.622886835377632	-0.0749934661995062	0.940219910472444	0.999955774853917
Wbp2	267.765444543847	-0.115657836317638	0.46339842153903	-0.249586168061422	0.802907396413207	0.999955774853917
Matn3	15.7555922076598	-0.156227012640964	1.17691547767464	-0.13274276326932	0.894396821906335	0.999955774853917
Gpr158	35.1569871870291	1.05816374129848	0.901121117415637	1.17427471274142	0.240285008575528	0.999955774853917
Apaf1	1282.0349810184	0.909736157040191	0.573477806814658	1.58634936911204	0.112660078959381	0.999955774853917
Grb7	64.0155796645521	-1.26856734875772	0.683774342845508	-1.85524268646673	0.0635615785286948	0.999955774853917
Mon1b	135.348783784718	0.418549588420609	0.524300033728361	0.798301662207139	0.424695453678535	0.999955774853917
Dipk2b	5.43900586987111	-0.11362037921576	1.94077083108341	-0.0585439441875437	0.953315360097358	0.999955774853917
Enox2	1272.83365159953	-0.335287916005333	0.456300696946343	-0.734795976094596	0.462463758115836	0.999955774853917
Kcnma1	164.998008754182	-0.335141414113067	0.539326593761433	-0.621407173296769	0.534331753501493	0.999955774853917
Haghl	11.9989820050399	0.172198939489716	1.32968351881921	0.129503702988387	0.89695909506623	0.999955774853917
Orc6	459.730886630905	-0.539282744897438	0.478948155726579	-1.12597311097133	0.260176900994116	0.999955774853917
Camsap1	808.860826948341	0.0604170484444997	0.401044968838195	0.150649062172565	0.880252556999595	0.999955774853917
Dst	7535.64872188765	0.15739300506463	0.390692352581592	0.402856631374068	0.687053697191156	0.999955774853917
Usp29	31.7601133327211	0.26970957751637	0.873053621446995	0.308926703802402	0.75737728299812	0.999955774853917
Slc30a4	11.7065071937444	0.03443621466353	1.27569495501272	0.0269940823456393	0.978464453917146	0.999955774853917
Slc2a12	2.38725651984121	1.80262602946795	2.66850248048861	0.67551971289076	0.499345631406513	0.999955774853917
Cdk10	73.6292081978781	-0.071994493296298	0.623182261606721	-0.115527186397569	0.908027273108598	0.999955774853917
Hnrnpr	848.589521508476	-0.170825342929149	0.460027510606648	-0.371337233079555	0.710386369271943	0.999955774853917
Wdr37	983.569259901445	0.0754969175178296	0.423360999338037	0.178327521042032	0.858465766534527	0.999955774853917
Tfpt	80.8083034284854	-0.273925011567365	0.610130940890524	-0.44896102329699	0.653459773828454	0.999955774853917
Polg	205.847718918937	-0.482334801623748	0.478676383361386	-1.00764277994388	0.313625983739398	0.999955774853917
Cyba	98.546465896112	-0.508270614680588	0.636551091184504	-0.798475757436517	0.424594455869317	0.999955774853917
Slc26a2	215.903889231572	0.826024790383628	0.542655740494924	1.52218935273818	0.127961642191114	0.999955774853917
Dsg2	425.249885002085	-0.0894844139236568	0.433910694078705	-0.206227721844131	0.836613034343361	0.999955774853917
Htr7	7.43312670704412	1.12642528956073	1.68854942368415	0.667096428307706	0.504710541434027	0.999955774853917
Vldlr	148.3308203689	-0.512373598944894	0.576409687222451	-0.888905253160946	0.374054001992253	0.999955774853917
Smarca2	89.6013381639107	1.2728381915071	0.597887813063921	2.12889134666309	0.0332632508820339	0.999955774853917
Ptprk	4045.13114097533	0.0522420254144864	0.412961262864535	0.126505873824838	0.899331499762893	0.999955774853917
Cpne9	54.9153585759002	1.04639307728325	0.690103963480807	1.51628324521622	0.129447746400342	0.999955774853917
Gnas	119.87559564816	-0.171761865743802	0.554541231101972	-0.309736870967161	0.756761061700809	0.999955774853917
Rpusd4	195.310119506893	0.213556431692978	0.508276724787738	0.420157802390345	0.674370178871367	0.999955774853917
Ppp6r2	156.153956379008	0.113056258835825	0.530656876610528	0.213049644353901	0.831288240852411	0.999955774853917
Irak2	163.677034768578	0.460926331190604	0.556108020951489	0.828843163243661	0.407193160353163	0.999955774853917
Msrb2	386.76232639979	0.0922334263486843	0.610901322773804	0.150979254603505	0.879992080720919	0.999955774853917
Knl1	624.233206103693	-0.168865045817836	0.414862573384389	-0.407038515044294	0.683979700546821	0.999955774853917
6030458C11Rik	754.385784170337	-0.425165426696497	0.422366608221549	-1.00662651455032	0.314114287834408	0.999955774853917
Smim10l1	37.2155066089054	0.43814888090588	0.806894292826742	0.543006543485319	0.587125297143011	0.999955774853917
Rerg	304.004539538634	-0.682907991285869	0.600297254357438	-1.13761638309817	0.255280702566089	0.999955774853917
Rit1	105.006708749861	1.28171969048711	0.656136575527302	1.95343429751201	0.0507681555111454	0.999955774853917
Pcgf2	192.338530337262	-1.30622870722619	0.577754312553965	-2.26087227536563	0.0237671673899271	0.999955774853917
Pum2	155.507559439785	-0.154396146785893	0.508994508530583	-0.303335584565774	0.761634130300902	0.999955774853917
Pcdh11x	8.56943102314471	0.826674357435113	1.71230532310419	0.482784434692089	0.629248803891985	0.999955774853917
Gm7616	2.71732666191841	1.00359544511599	2.65096685493508	0.378577138091212	0.705001901818561	0.999955774853917
Scoc	175.585575479556	0.496361085983908	0.490115080240407	1.01274395748125	0.311182475642829	0.999955774853917
Ptger4	12.7426302686539	1.09531362824416	1.24005502792201	0.883278244578873	0.3770859552029	0.999955774853917
Ptpn21	284.508554765457	-0.00150910969559393	0.450487084994824	-0.00334995107709085	0.997327130755378	0.999955774853917
Snrpa	57.3867552459228	0.562252889165095	0.723467829942524	0.777163635886565	0.437062233526316	0.999955774853917
Hspbp1	339.965002957478	0.146136779849843	0.428910135371512	0.340716545957262	0.733316981338333	0.999955774853917
Lrrn4cl	8.58314258452484	1.3736024238709	1.60581630486299	0.855392002006168	0.392334169849504	0.999955774853917
Ptprc	4.22102682502106	0.220574496200905	2.10399690551512	0.10483594135653	0.916505990099706	0.999955774853917
Bdkrb1	4.49025903738277	2.18382364718867	2.22516727099832	0.981419992847952	0.326385670950133	0.999955774853917
Opn1sw	45.3504580178795	0.380944770640671	0.714779531848755	0.532954223878473	0.59406526833479	0.999955774853917
Bckdha	218.176047990816	0.251395376023824	0.525196463421502	0.478669209586935	0.632173973609927	0.999955774853917
Bcat1	3935.71005004005	-0.0684314094264365	0.389431187857438	-0.175721440809429	0.860512790073134	0.999955774853917
Mmp23	17.9430367357165	1.31328231716545	1.13427744698805	1.15781400807424	0.246939945591905	0.999955774853917
Fhod3	1559.95291114946	-1.00222207951033	0.491455294855631	-2.03929449942084	0.0414206442976344	0.999955774853917
Abi1	1347.48751840955	0.186914729840334	0.38911884449363	0.480353836585762	0.630975813570596	0.999955774853917
Slc25a32	138.244940747839	0.192045383417202	0.510525439300659	0.376172015404902	0.706789018574528	0.999955774853917
Mbnl3	10.5538213003609	0.292011502112893	1.34633833259033	0.216893105577012	0.828291650673928	0.999955774853917
Mcoln3	3.05631806720532	0.257105664686053	2.61608500535197	0.0982787884033079	0.921710921033941	0.999955774853917
Cyp4f15	1.78506873532096	2.27953828113592	3.20307727714293	0.711671334751316	0.476668322298873	0.999955774853917
Zfp809	878.2377267121	0.190941253983144	0.39250699860121	0.486465858350572	0.626636906336191	0.999955774853917
4933406I18Rik	9.61356414576263	0.116950120040485	1.51162914917365	0.0773669389111853	0.938331640853398	0.999955774853917
Nox1	1.90831438642162	1.86548222405591	3.10618997809914	0.600569262411151	0.54812691582226	0.999955774853917
Tmem108	254.971509928206	-0.657224302085917	0.47958811939959	-1.3703932092995	0.170564190726535	0.999955774853917
Zfp87	36.8398907098702	0.719767071099218	0.793852320798657	0.906676282529596	0.36457800914685	0.999955774853917
Dlg1	1511.85739485383	-0.030833708044513	0.383664855849344	-0.080366256055052	0.935945963835974	0.999955774853917
Tmem38a	86.0043562865147	0.778425299213574	0.613722183657027	1.26836754470096	0.204666726200555	0.999955774853917
Ubxn4	260.526442048943	-0.159934519215771	0.456976768745445	-0.34998391637029	0.72635076813632	0.999955774853917
Rnf181	63.3044064609475	-0.282731317986529	0.638197382415143	-0.443015477306697	0.657754539836629	0.999955774853917
Ccdc59	239.201141759301	-0.191694284587448	0.486960175210038	-0.393654952388591	0.693835804098047	0.999955774853917
Speer5-ps1	2.36609081120433	0.654984291515077	2.82012165662867	0.232253913576934	0.816340805381035	0.999955774853917
Aldh9a1	201.989246345389	-0.204889490725595	0.578498201302502	-0.354174810335247	0.723207880096288	0.999955774853917
Atxn7l2	45.8958643874151	-0.389942161679419	0.756044291580489	-0.515766293088803	0.606017647135818	0.999955774853917
Atp9a	347.137049717237	1.11915170653393	0.62502867698833	1.79056057383881	0.0733638386278662	0.999955774853917
E130008D07Rik	6.03673302278651	-0.00826451244902619	1.72563452851425	-0.00478926001564295	0.996178737983909	0.999955774853917
Acsm2	3.55343239360989	1.47826665605237	2.5013468209764	0.590988280255886	0.554528273571257	0.999955774853917
Mep1b	96.1089848219901	-0.474195033219474	0.662306320335085	-0.715975400898427	0.474006538337815	0.999955774853917
Smurf2	620.473875682952	-0.224278379954214	0.394766976897234	-0.568128524115628	0.569947700561011	0.999955774853917
Dzip3	806.508682836509	-0.0557859194863395	0.431153225096265	-0.129387689200015	0.897050888393015	0.999955774853917
Bin3	20.2559273633403	0.0339061609680686	0.999094138164008	0.0339369031134308	0.972927465697441	0.999955774853917
Aggf1	380.41743164575	-0.0704094583738876	0.451114773336218	-0.15607881305499	0.87597089841612	0.999955774853917
0610030E20Rik	84.6728458078193	0.0745181924960537	0.614229794309723	0.121319729499279	0.903437793560408	0.999955774853917
Slc11a1	22.7880155893546	0.755836339861332	1.0358962984877	0.729644792596303	0.465607334987343	0.999955774853917
D230017M19Rik	263.457781650916	-0.00298661388677274	0.484763792644648	-0.00616096732488859	0.995084290389903	0.999955774853917
4930563J15Rik	3.05631806720532	0.257105664686053	2.61608500535197	0.0982787884033079	0.921710921033941	0.999955774853917
Adcy10	58.9143818134352	0.509807874657653	0.764648832070771	0.6667215763307	0.504949994170643	0.999955774853917
Elovl4	32.0985824728184	-0.2637284479549	0.82040026196155	-0.321463144495266	0.747859437708833	0.999955774853917
Vash2	44.3740559997145	0.692620867263684	0.773237955185056	0.895740906947489	0.370391157133116	0.999955774853917
Cahm	7.56905920859928	-0.0639108562661743	1.59922122362768	-0.0399637369251508	0.968122036925108	0.999955774853917
Gm11532	10.0828191111961	0.9396107860578	1.44343442090879	0.650954953302429	0.515075566067458	0.999955774853917
Apobec3	24.0912300179418	-0.157375639663035	0.992549254136485	-0.158557007631779	0.874017903132075	0.999955774853917
Smox	84.3458888436349	0.0344867142704834	0.667542160273788	0.051662226482203	0.958797835925276	0.999955774853917
Uimc1	386.210579853484	-0.119461537138726	0.430753818349655	-0.277331348092093	0.781525690914723	0.999955774853917
4930546K05Rik	46.2978299282102	0.78608531444422	0.777879136475858	1.01054942546157	0.312232132133383	0.999955774853917
Ica1l	95.5249279779506	1.21821665295155	0.730356633778754	1.66797506397482	0.0953206769977842	0.999955774853917
Irf8	6.8442134887305	2.06121207526756	1.9474771251295	1.05840117384203	0.289872584519126	0.999955774853917
Icam5	3.47219466003392	1.46846100423297	2.45593314387231	0.597923851427658	0.549890744227665	0.999955774853917
Dnase1l1	92.1336393586006	0.362744892209025	0.719170394958146	0.504393527253213	0.613984865658258	0.999955774853917
Smpx	1.7033940065715	2.97895326134881	3.60575873443278	0.826165442768436	0.408710248388291	0.999955774853917
Tspan4	92.8068097310221	0.141628300599883	0.621363365673323	0.227931526742668	0.819699472947704	0.999955774853917
Zfp410	344.659309059936	0.117123463133689	0.435243680502242	0.26909859552363	0.787853811194903	0.999955774853917
Ldhb	69.0486960368127	-1.443862899502	0.684655076445621	-2.10889095717773	0.0349539949349869	0.999955774853917
Nkiras1	127.273930355204	-0.043436066294687	0.531904095284871	-0.0816614624322905	0.934915924489123	0.999955774853917
Mus81	27.4454055632563	-0.22184023710011	0.910378142173002	-0.243679221659029	0.807479267062389	0.999955774853917
Ldah	612.442417636775	0.72961421759387	0.399615252424967	1.8257917163231	0.0678816415610951	0.999955774853917
Bspry	18.192047333242	0.148096733552975	1.16589531362335	0.127024040514171	0.89892137109125	0.999955774853917
Tatdn1	383.690067014807	-0.118345391333369	0.428790749004452	-0.275998005106543	0.782549598443795	0.999955774853917
Drd2	19.3953273309406	0.141273113175502	1.01321851712026	0.139430054611541	0.889110324165947	0.999955774853917
Chaf1a	713.964252704568	0.0300340396251084	0.41729322168824	0.0719734662921193	0.942623023905013	0.999955774853917
Vsig2	9.8925435668191	1.01491905240671	1.58367478552562	0.640863302038281	0.521611500646659	0.999955774853917
Slc16a8	19.0114533977553	-0.445977144597483	1.07622040434975	-0.41439201746685	0.678587034024437	0.999955774853917
Sgk2	19.9967492106844	0.479678007924644	0.99548790895719	0.481852168779352	0.629910966551875	0.999955774853917
Prkg1	322.092312275829	1.44943295743572	0.496372636762747	2.92005007949	0.00349975140728894	0.966821155718685
Glrx3	57.3234940788572	-0.409932181672811	0.690152602955342	-0.593973245797259	0.552530007416394	0.999955774853917
Bloc1s2	100.995705588938	0.739689218045858	0.613997839038765	1.20470980680301	0.228315348834787	0.999955774853917
Ebf1	1233.46336380071	-0.464612736626219	0.486106068823762	-0.955784686561207	0.339181026551065	0.999955774853917
Gm6938	52.8406527205396	-0.775349969713426	0.734384767024832	-1.05578166177732	0.291067978250832	0.999955774853917
Zfp229	758.668271239025	-0.125476507161827	0.447780897901158	-0.280218534890527	0.779309847301135	0.999955774853917
Cox7a2l	520.830479923967	0.324544896622859	0.440105137493401	0.737425830726017	0.460863431960254	0.999955774853917
Shcbp1	450.955299225015	-0.186422350633196	0.5058444573195	-0.368536904844345	0.712472932418639	0.999955774853917
Srpx	8.2190691627776	0.574733553929641	1.5434775016254	0.372362767403091	0.709622771292882	0.999955774853917
Pigp	458.0671459131	-2.14308349244358	0.46201330738178	-4.63857524924637	3.50819204958292e-06	0.014295005554038
Pcdh9	48.2984809443294	-0.0267186874239137	0.908346051599149	-0.0294146568665932	0.976533883373828	0.999955774853917
Pik3r3	100.320834104545	0.57407474434445	0.548644820089232	1.04635043168927	0.295399269252948	0.999955774853917
Cblif	15.3286419480171	3.52698850584145	1.44416951780918	2.44222611151074	0.0145970009695806	0.999955774853917
Rp9	244.61229791177	-0.410762520326523	0.450686858657578	-0.911414460918666	0.362077037045732	0.999955774853917
Nemf	886.272669174353	-0.240485218214261	0.401869671139436	-0.598415942990683	0.54956243043671	0.999955774853917
Gm2762	2.45456727785856	0.139984392644448	2.76255572112373	0.0506720612272415	0.959586839949866	0.999955774853917
Kmt5b	214.624754828825	-0.204431408029758	0.484637650068448	-0.421823207505412	0.673154064960529	0.999955774853917
Suv39h1	540.614313921271	-0.0393568841087714	0.480206174910791	-0.0819583049220116	0.934679869714098	0.999955774853917
Stag2	235.343497463601	-0.020953884410212	0.546690659564447	-0.0383285941393368	0.969425692705145	0.999955774853917
Mgat4e	19.2011304066725	-0.0342292266782265	1.07883119808678	-0.0317280652792848	0.97468891329322	0.999955774853917
Nol4l	220.226697554001	0.571927500578267	0.560941891177473	1.01958421999422	0.30792569200805	0.999955774853917
Tor1aip2	1222.77498178642	-0.184588997369902	0.421580341767727	-0.437850106093425	0.66149494598068	0.999955774853917
Ktn1	1301.76225965295	-0.317434887662605	0.385436875147026	-0.823571661485474	0.410182983451778	0.999955774853917
Unc5d	142.919955594844	0.2794082147829	0.52312038206491	0.534118387205625	0.593259629097279	0.999955774853917
Miga1	839.834814612243	-0.350613595445015	0.401928156308755	-0.872329021845585	0.383028909477603	0.999955774853917
Setd3	756.619592283028	-0.30855261365306	0.392925299095865	-0.785270417463703	0.432295036522339	0.999955774853917
Capn12	46.0808158235116	1.04812302960479	0.793707544673895	1.32054059034481	0.186654593271144	0.999955774853917
Mrpl52	49.3916030875401	0.154119138964596	0.694605062057752	0.221880241569248	0.824407112120925	0.999955774853917
Gpr180	109.715137021317	-0.346232755009515	0.571641027962521	-0.605682129296388	0.544725853151421	0.999955774853917
Dr1	160.145295051326	0.110376943417242	0.59362794606017	0.185936231860039	0.852494768692271	0.999955774853917
Zfand2b	37.4264736415916	-0.0106160637300975	0.771608694124355	-0.0137583516242581	0.989022769975409	0.999955774853917
Lman2	460.591960999188	-0.0522168914045512	0.444395495743329	-0.117500946577348	0.906463093980574	0.999955774853917
Cmc2	478.850351004563	0.186982201585776	0.411732438409691	0.454135220212407	0.649731504839749	0.999955774853917
Carhsp1	198.326184817443	0.0857268798884663	0.521285738389125	0.164452762804099	0.86937473020753	0.999955774853917
Pdgfrl	97.1166947431933	0.90875406282528	0.606392966636826	1.4986223667227	0.133971626890349	0.999955774853917
Zfp385a	110.655080883801	1.0022768533208	0.579603549173654	1.72924554162886	0.0837651587123002	0.999955774853917
Nde1	600.730911752499	-0.13863392040987	0.423457276233057	-0.327385850216376	0.743376067222259	0.999955774853917
1700111N16Rik	19.8378549749365	1.1305925519555	1.06101393446986	1.06557747756669	0.28661468487564	0.999955774853917
Cd46	25.648178409487	0.591608663034772	0.942303557531485	0.627832356469698	0.530113767291295	0.999955774853917
Eif3k	516.631833508459	0.303104412495454	0.425810504717158	0.711829344597287	0.476570458987692	0.999955774853917
Fez2	254.687246538342	-0.114216740086781	0.463205687840003	-0.246578880797838	0.805234150627513	0.999955774853917
Tdrd3	707.681459298746	-0.0953028492555893	0.453528665483729	-0.210136329869999	0.83356127130968	0.999955774853917
Septin4	16.3294836360355	0.124671983304585	1.17833611119402	0.105803413915791	0.915738328083268	0.999955774853917
Sh3bp5l	310.510451821041	-0.270008696438858	0.432747459386141	-0.623940569915464	0.532666615426688	0.999955774853917
Apba2	50.9404770438133	-0.518074132438979	0.707069659830204	-0.732705929658175	0.463737806605041	0.999955774853917
Cpsf4	286.635919413218	-0.165964075000987	0.48353533577341	-0.343230499867251	0.731425061225087	0.999955774853917
Nlrp5	5.80907173277599	-1.56889989912339	1.89919855697971	-0.826085241776095	0.408755738864721	0.999955774853917
Abhd12	533.868183738202	-0.0878228282628885	0.411984368033908	-0.21317029255746	0.831194138822357	0.999955774853917
Tbx6	37.5407279260288	0.691293321428749	0.793391640066925	0.871314098255984	0.383582674709744	0.999955774853917
Gm10451	117.749642973096	-0.261352472609626	0.56437674325692	-0.463081577567151	0.643305894427456	0.999955774853917
Slc24a3	21.1442132205779	-0.446776556171211	1.0473291660599	-0.426586569580606	0.669680481649603	0.999955774853917
Cdc123	779.101911693201	-0.256004299526908	0.401046309010691	-0.638340993982526	0.523251732185896	0.999955774853917
Scml4	18.9320008700276	0.38907647677745	1.04265962482912	0.373157708913121	0.709031069921862	0.999955774853917
Chrdl1	3.45859118422438	2.08392664066963	2.27446547383169	0.916226983722437	0.359547855451239	0.999955774853917
Ppfia2	20.9528208032298	1.35501038640276	1.25303081265912	1.08138632563011	0.279525301791472	0.999955774853917
Cpsf7	820.857688124938	-0.347729933513367	0.395722214431279	-0.878722297693383	0.37955186568262	0.999955774853917
Rps21	247.666497178492	-0.174000154272155	0.722642635999377	-0.240783127930892	0.809723206920391	0.999955774853917
Cdk11b	577.06066666542	0.181881876137382	0.3990244580347	0.455816360313346	0.648522038447898	0.999955774853917
Hnrnpc	2392.10434951673	-0.0907913708214432	0.414429010902081	-0.219075808963805	0.826590994705037	0.999955774853917
Stard13	41.5360669186569	-0.471014599465474	0.787474605503111	-0.598133065084107	0.549751149190795	0.999955774853917
Lysmd4	39.3788561870968	0.152382166303529	0.767660799943677	0.198501950750526	0.842652358641275	0.999955774853917
Zkscan8	305.025065554627	-0.262264449292054	0.531792197493179	-0.49317092377125	0.621891820749592	0.999955774853917
Prom1	300.664320320785	-0.452503674412752	0.450995375396066	-1.00334437801133	0.315694731126653	0.999955774853917
Fyb2	74.386998882979	1.15391267367764	0.764260011323757	1.50984305940458	0.131083474811544	0.999955774853917
Nsfl1c	410.913944293819	-0.092473304401624	0.479852608179605	-0.192711892829833	0.847184608914082	0.999955774853917
Atp6v0e	302.563365279007	0.224021129447107	0.444745873602006	0.503705920040933	0.61446804762876	0.999955774853917
6330403K07Rik	9.4954377024353	0.104039488510409	1.50454727602755	0.0691500294926619	0.944870198525351	0.999955774853917
Abcc2	19.098435280011	1.17118177124002	1.14505878771188	1.0228136614543	0.306395957452247	0.999955774853917
Adat1	903.931242886688	0.0342787004255336	0.395168906530115	0.0867444271527504	0.930874661726023	0.999955774853917
Slc25a13	5318.79654983869	0.417373789897721	0.37355834335091	1.11729211066142	0.263869447632584	0.999955774853917
Sema4a	31.0563046595023	-0.390439196252353	0.913536564174444	-0.427393069488346	0.669093054489593	0.999955774853917
Chek2	921.562091419765	-0.274851736122537	0.384006333000294	-0.715747925236241	0.474147012410999	0.999955774853917
Keap1	132.845336297051	-0.117352715156157	0.509418259383148	-0.230366134300444	0.817807274417739	0.999955774853917
Klf13	1774.46200684314	-0.0428650962379417	0.369920865452108	-0.115876394767711	0.907750503898233	0.999955774853917
Reck	148.148707525912	-0.205751568064125	0.499153611898877	-0.412200900002317	0.680192177541879	0.999955774853917
Pld5	16.4603341549715	0.777069385901803	1.33053404755231	0.584028185773468	0.559201349037399	0.999955774853917
1700027A15Rik	3.97084079599129	-1.28794969792745	2.09420690987397	-0.615005944185794	0.538550794870153	0.999955774853917
Myo18a	524.384758369028	-0.200429120989023	0.493006169997214	-0.406544853161078	0.684342307595597	0.999955774853917
Prrg1	467.45662073891	-0.352837074093497	0.473006563105247	-0.745945408827211	0.455700393121436	0.999955774853917
Arhgap24	38.5586241770984	0.400568683738664	0.819252368907883	0.488944187335885	0.624881211152615	0.999955774853917
Cd72	6.81777785174165	-0.300804255889004	1.66954110603103	-0.180171817754221	0.857017682528909	0.999955774853917
Catsperg1	43.9996856356373	0.943673904580112	0.844582437057101	1.11732598639902	0.263854968362958	0.999955774853917
Fh1	509.116906742541	-0.250781282803335	0.477062297572928	-0.525678269021035	0.599111764993047	0.999955774853917
Fkbp7	30.5376256114043	0.448137762723744	0.837552244991991	0.535056488002165	0.592610796879423	0.999955774853917
Cd300a	6.3786106151174	0.439661549194583	1.74277525520025	0.252276676457668	0.800827214712444	0.999955774853917
Hivep2	378.420624350301	0.268131261139325	0.455057676475282	0.589224784023372	0.555710493583917	0.999955774853917
Cgrrf1	35.6807315690084	0.0678040612223253	0.873953101874652	0.0775831804668738	0.938159622091926	0.999955774853917
2210408F21Rik	48.0201070956518	2.69461514322119	0.905512649143214	2.9757896212392	0.00292235261609002	0.89870613754059
Akt1	137.60490533099	0.0394405052783025	0.580112419662661	0.0679876933185422	0.945795430925159	0.999955774853917
Efna3	5.60257690836501	-0.188464182341762	2.03686230623237	-0.092526717081023	0.926279565104497	0.999955774853917
Plpp1	1477.5631572996	-0.201105387886579	0.388462124371448	-0.517696257291437	0.604670209982692	0.999955774853917
Dgcr2	1022.56963115658	-0.406490746497267	0.408669162938564	-0.994669486619366	0.319897039646259	0.999955774853917
Ptn	2320.43092216935	9.31851396058759	0.578901858748666	16.0968803602223	2.68295034511199e-58	4.37294076749804e-54
Twf1	457.701593058503	0.270364633839821	0.417881909298525	0.646988127085152	0.517639627686946	0.999955774853917
Ptgs1	21.2431973908495	-0.286144834659317	1.19009487148076	-0.240438675534568	0.809990198664946	0.999955774853917
Ptgis	25.0239729845747	-0.334936231432706	0.901996478134005	-0.371327648779297	0.710393506975733	0.999955774853917
Cst7	26.5883762803392	0.777597662006145	0.982009330668159	0.791843455781695	0.42845196038139	0.999955774853917
Plxna2	70.1062769557339	-0.0135898666026218	0.631604435177156	-0.0215164204773357	0.982833704848502	0.999955774853917
Gm14023	2.15480568862293	1.19751162979238	2.91731383276475	0.410484335398874	0.681450692147017	0.999955774853917
Etaa1os	10.9646387261248	1.62412010883316	1.55628258429675	1.04358946454898	0.296675369329599	0.999955774853917
Trip10	233.409343949715	-0.944293414156539	0.588865261752547	-1.60358145655627	0.108806340867672	0.999955774853917
Gusb	91.2571427075632	0.018258892891702	0.597435843915042	0.0305620981360108	0.975618769325543	0.999955774853917
BC055324	633.777592428827	-0.548502493421053	0.458065614158086	-1.19743215047737	0.231138158582249	0.999955774853917
Sowahb	5.65083607319657	0.598767999661419	1.77278675737897	0.337755230384665	0.735547650136278	0.999955774853917
Nlrp3	4.22201431079245	-1.18712880190477	2.45980654753111	-0.482610635822677	0.629372225832894	0.999955774853917
Shisa4	3.15616498893975	1.27928864096684	2.5387412094962	0.503906674765288	0.614326959864328	0.999955774853917
Sgms1	32.6192462491678	0.169147046048284	0.815783830798824	0.207342974526295	0.835742014475819	0.999955774853917
Odf4	1.82663965767216	2.34898238913662	3.47352466707263	0.676253262688433	0.498879860987923	0.999955774853917
Ctnna2	39.5396263085629	0.367021618527395	0.951886896511168	0.385572718641882	0.699813141130383	0.999955774853917
Map3k13	77.830191628837	0.307724829121409	0.743884079423562	0.413673094549712	0.679113534004832	0.999955774853917
Dip2b	616.899623845977	0.0191225609405496	0.414693784955812	0.0461124850052605	0.963220594999464	0.999955774853917
1700128A07Rik	3.4495618354441	0.484075414826553	2.22472505398685	0.217588871918829	0.827749455686183	0.999955774853917
Fbxo44	30.9342026246055	-0.485768504619685	0.835977787710183	-0.581078243657943	0.561187720983512	0.999955774853917
Clec9a	2.74485711328658	2.10526446913561	2.57712259106745	0.816905053889426	0.41398268940864	0.999955774853917
Ap5z1	123.570986651495	0.0720197603952323	0.577479871500047	0.124713888655817	0.900750061692507	0.999955774853917
Fbxw8	561.218626755151	0.132058304460088	0.410452306072076	0.321738488263964	0.747650817485254	0.999955774853917
Klhl33	3.27674062413758	5.26814602491442	2.85943895310907	1.84237051789001	0.0654209712140006	0.999955774853917
Pax2	5.65617069514839	0.289039335284606	1.74096857045567	0.166022144333689	0.868139523351204	0.999955774853917
Dna2	317.096743962708	0.0406085605579255	0.440057709688024	0.0922800797802513	0.926475514862635	0.999955774853917
Kdm5b	1750.22955775012	-0.612252851941671	0.387192263707113	-1.58126313289359	0.113817885455878	0.999955774853917
Supt3	535.701123587871	-0.113450767275185	0.446669283975406	-0.253992766785888	0.79950114617556	0.999955774853917
Esrrb	6141.15225993615	-0.0202424731064422	0.380520805490396	-0.0531967577445727	0.957575138904515	0.999955774853917
Chchd7	150.616484757767	0.129789131083277	0.528771724565814	0.245453992816748	0.806104927083305	0.999955774853917
Rxrb	31.6628565667272	-0.876924120476734	0.843540380436484	-1.03957574624107	0.298537049901231	0.999955774853917
Cadps2	525.964955124256	0.000416526144876412	0.495956866289083	0.000839843488795713	0.999329901925573	0.999955774853917
Gabpb1	605.23754576289	0.220039085649122	0.413141944208636	0.532599240366653	0.594311028092301	0.999955774853917
Dll3	3.68468268256521	-0.961471009844029	2.13081897305829	-0.451221348223712	0.651830024827708	0.999955774853917
Fam57a	41.9031400228725	-0.275359511251442	0.735849792748744	-0.374206140933797	0.70825095555677	0.999955774853917
Mettl7a1	10.1834319377069	0.566642804814167	1.38824877919458	0.40817093687121	0.683148183645726	0.999955774853917
Ckmt1	3.46126120012721	-0.00718267187030756	2.18845584355708	-0.00328207301575386	0.997381289314763	0.999955774853917
Gm4788	11.2622207493469	0.552934370250975	1.32584319101549	0.41704356442595	0.6766465431056	0.999955774853917
Spag7	98.1348859808489	-0.607861637889362	0.612813472445976	-0.991919507681759	0.321236792174789	0.999955774853917
Gal3st1	11.4713863466233	0.47912515400107	1.30089338148124	0.368304705690426	0.712646044131648	0.999955774853917
Gpr68	69.9148198765357	2.01694842115418	0.912355576894432	2.21070432650795	0.0270563187384299	0.999955774853917
Golph3l	186.210018273379	-0.111830014452802	0.493621244851356	-0.226550246001826	0.820773484232825	0.999955774853917
Sptan1	600.838721270872	-0.0463136610717073	0.400184154738031	-0.115730871708364	0.907865838555242	0.999955774853917
Slx1b	110.234619956308	-0.352953688438788	0.586007015467345	-0.602302837888903	0.54697257215144	0.999955774853917
Sh2d1b2	1.8731082068017	2.03382641823059	3.50897071436173	0.579607692337364	0.562179204442315	0.999955774853917
Rprd2	1029.91003759543	0.150438435372867	0.386161154280621	0.389574232688213	0.696851408983419	0.999955774853917
Edem3	456.86026911297	-0.324361356547895	0.421614750268278	-0.7693311401973	0.441696755462094	0.999955774853917
Gpr162	8.46954146640221	-0.493308227353793	1.45994445371118	-0.337895202861864	0.7354421627357	0.999955774853917
Syk	365.274210506344	0.0494982649415806	0.441125280927699	0.112209086809725	0.91065762444179	0.999955774853917
Frmd4b	230.995729590549	0.369492886949158	0.508087772610825	0.727222552612333	0.467089632785595	0.999955774853917
Pomt1	149.723975998091	-0.200950213089453	0.530450231290719	-0.378829532415303	0.704814455373237	0.999955774853917
Mpp4	35.6877654015794	2.08625329085304	1.11921529531779	1.86403214786362	0.0623171899175588	0.999955774853917
Chst10	37.9637680446646	-0.534942418738475	0.819843760194158	-0.6524931269975	0.514083105225579	0.999955774853917
Abcc10	102.512027877145	0.022756445927852	0.550915161594875	0.0413066248929747	0.967051451678818	0.999955774853917
Chd6	1904.41605439988	-0.0962879238136853	0.385458043719156	-0.249801308813367	0.802741007543365	0.999955774853917
Tyms	831.284179248504	0.0195140397023745	0.463493194600091	0.0421021062007426	0.966417301155956	0.999955774853917
4930447J18Rik	3.51866320916346	1.18651516803999	2.45076882091261	0.484139980040288	0.628286529289933	0.999955774853917
Fam131b	16.6506697400572	1.30126083339157	1.22371486653821	1.06336931010141	0.287614504733495	0.999955774853917
Aicda	2.33545334875984	3.458295494009	3.21154412265982	1.07683262689999	0.281555046384777	0.999955774853917
Ahrr	20.8252280159487	1.11131416930819	1.12344241664115	0.989204388980408	0.322563151484706	0.999955774853917
Zbtb17	322.78084537981	0.162309247636362	0.459921304132243	0.352906565053774	0.724158488909858	0.999955774853917
Gm21992	2588.49489568827	-0.524185734030525	0.43038569473883	-1.21794413810295	0.22324520163924	0.999955774853917
Sergef	750.421536986965	0.261953827189487	0.471350520394321	0.555751645230692	0.578380645714169	0.999955774853917
Armc3	8.90717148361982	1.90042387940497	1.46569294329523	1.29660437276335	0.194767347135669	0.999955774853917
A730082K24Rik	585.454643713446	1.39619972444783	0.608649970183306	2.29392884719495	0.0217945861118725	0.999955774853917
Mettl26	3.76368739541183	0.57892722317812	2.08858618653093	0.277186178339951	0.781637152075654	0.999955774853917
Acbd6	732.870790349649	0.135009352266514	0.39455190663393	0.342184006708597	0.73221242036194	0.999955774853917
Ccdc88c	1473.63775051057	0.0179812092558977	0.446532003548505	0.0402685789887497	0.967879003786078	0.999955774853917
Nudcd2	381.073272419409	-0.154803729771453	0.433993101412833	-0.356696291409935	0.72131918218196	0.999955774853917
Zmynd19	370.955900682334	-0.295133113833255	0.493090218899797	-0.59853775743467	0.549481173165192	0.999955774853917
Tmprss13	4.19839400043123	-0.582027658841407	2.0048712516387	-0.290306750802917	0.771581574740262	0.999955774853917
Odr4	159.833186372696	0.475106986864504	0.491353641687882	0.966934905035876	0.333576576029463	0.999955774853917
Elovl1	30.6231139722604	0.113499986878774	0.853822297846489	0.132931626598467	0.894247454451031	0.999955774853917
Nfatc4	56.033675360893	-0.939822474013469	0.718898041836264	-1.30730982604001	0.191107508397241	0.999955774853917
Camta2	60.1091685433516	-0.105999008436164	0.707440322674586	-0.14983455853268	0.880895143357185	0.999955774853917
Ephx2	430.386288887541	-0.484251449560089	0.565111193115547	-0.856913569328425	0.391492652996264	0.999955774853917
Hdac9	83.3070005629266	-0.12628410423961	0.732520619172548	-0.172396654693844	0.86312570197478	0.999955774853917
Styxl1	8.97258354036458	0.0588948679246486	1.46539458228212	0.0401904501604811	0.967941291148128	0.999955774853917
Pex5	237.553388015295	-0.698426477757691	0.512736182495539	-1.36215563013006	0.173148775106337	0.999955774853917
Coq3	202.364219091214	-0.263813155534152	0.509525965058347	-0.517761946643764	0.604624371508652	0.999955774853917
Chrd	7.28502062047813	-0.00515886405565035	1.58495184910787	-0.00325490270165252	0.997402967973099	0.999955774853917
Dync1i2	531.153688970259	-0.139292105787778	0.40288811741203	-0.345733963767726	0.729542657106737	0.999955774853917
Dennd2d	11.6992684606662	0.134352157383255	1.28814158135344	0.104299216272556	0.916931899846453	0.999955774853917
Gm15290	45.2760603103617	-0.853608606479557	0.769391662130834	-1.10945913309677	0.267232164828324	0.999955774853917
Sh2d3c	10.8578281070229	0.116272727554146	1.33754106301321	0.0869302115422214	0.930726985075354	0.999955774853917
Pard6a	8.90190696512169	-1.05436455659294	1.45994353672093	-0.722195434325545	0.470174329983515	0.999955774853917
Srgap2	2531.17899434762	0.363457702720066	0.451658393412674	0.804718141013223	0.42098234862806	0.999955774853917
Nrip1	696.983469330791	0.265241942605848	0.396673278603572	0.668666020407505	0.503708547747143	0.999955774853917
Tes	52.7377693421088	0.702325874564854	0.705275217923156	0.995818166747745	0.319338501812844	0.999955774853917
Dnph1	67.1157429090607	0.0881877891014677	0.668791248436341	0.131861457977589	0.895093874444766	0.999955774853917
Fbh1	284.413194735885	-0.526781333948572	0.437238607090352	-1.20479144660644	0.228283822805177	0.999955774853917
Rpl15	432.856102595542	0.0748411965783674	0.538891781457259	0.138879825511503	0.889545113369164	0.999955774853917
Sh3tc1	482.076421673682	0.0521277117236477	0.434053448948855	0.120095144618445	0.904407778587957	0.999955774853917
Slc7a4	1.40630243323871	0.328056454177319	3.80351366387854	0.0862508940858625	0.931266973778797	0.999955774853917
Ghitm	864.684190485055	-0.282116885395019	0.403894111300187	-0.698492197588246	0.484869435661117	0.999955774853917
Atp2b1	1535.79659051165	-0.21855195571598	0.386957224976177	-0.564796162494278	0.57221241751992	0.999955774853917
Lrriq1	18.0031188234007	-0.766089586464791	1.20257688178891	-0.637040008057685	0.524098783840109	0.999955774853917
Sgtb	175.258170168174	-0.13267035532595	0.484577885890012	-0.273785410331464	0.784249536251138	0.999955774853917
Zfp532	1504.32097411676	0.161811917469529	0.397511402234357	0.407062329684147	0.683962209937344	0.999955774853917
Tnks2	1433.67113637459	-0.104873069704729	0.373858476707175	-0.280515425592104	0.779082092438862	0.999955774853917
Mbtps1	2233.61215254045	0.0822409729652253	0.385223120859008	0.213489192397996	0.830945418035899	0.999955774853917
Cyp4f16	244.324154038843	0.0419177634624845	0.456318516673575	0.0918607550008105	0.926808672548427	0.999955774853917
Toporsl	12.0395654416197	0.731158686940916	1.24490928992547	0.587318845523826	0.55698958657021	0.999955774853917
Prpf38b	832.513746944268	-0.288392721621706	0.397364990943074	-0.725762782819034	0.467984206075702	0.999955774853917
B4gat1	3.90363812354451	1.15921284357068	2.27583022201651	0.509358225563746	0.610501152098904	0.999955774853917
Rcor3	9.23654041452048	0.692919083388179	1.41641673322489	0.489205660406555	0.624696102529901	0.999955774853917
Man2a2	36.6169278620211	-0.364274007350376	0.805378749115444	-0.452301488896326	0.651051803487211	0.999955774853917
Gm1715	23.8481579876818	-0.17867057835883	0.948816817697805	-0.188308823185021	0.850634569183469	0.999955774853917
St6gal1	135.42242819538	-0.2859226876683	0.538916682209086	-0.530550820019651	0.595730083506837	0.999955774853917
Fam227a	24.1375203780471	0.618175164995435	0.927597233983077	0.666426270312394	0.505138675672192	0.999955774853917
Arap2	497.060326419988	1.73417130534215	0.633731787100207	2.73644361959066	0.00621072366253348	0.999955774853917
Panx3	2.18913787789587	2.3531695791622	3.31436310578298	0.709991483750328	0.477709417297537	0.999955774853917
Diaph1	975.402193758103	0.105380522730409	0.386337078289197	0.272768337942251	0.785031299587007	0.999955774853917
Gfra2	60.7026068622236	1.6129981682005	0.761958427224489	2.11691098958773	0.0342674028094123	0.999955774853917
Crim1	232.834258040812	0.296032308500497	0.490544322435596	0.603477188423403	0.546191286398345	0.999955774853917
Pde4b	53.3984267876354	-0.47345658804316	0.679022685452158	-0.697261811993641	0.485638962128985	0.999955774853917
4933405L10Rik	2.9055419647365	-0.278015050408402	2.55288904477876	-0.108902128346317	0.913280118511027	0.999955774853917
Nxf2	2.01529195566373	-0.098798513247605	2.99279708305537	-0.0330120988846797	0.97366493938609	0.999955774853917
Fbrsl1	1769.47575628017	-0.497716803625022	0.393311623084124	-1.26545155142432	0.205709505413194	0.999955774853917
Phka2	552.385055338338	-0.163702776258291	0.414327948833485	-0.395104353252505	0.692765876274146	0.999955774853917
Eif2ak4	175.016387146233	0.145596533697532	0.482257156186299	0.301906424466384	0.762723398139126	0.999955774853917
Cpq	282.150291209686	-0.0772876846911552	0.472932680098086	-0.163422169673548	0.870186048647661	0.999955774853917
Cdadc1	86.4355936416292	0.231953002180161	0.575889146865669	0.402773699491624	0.687114710876918	0.999955774853917
2310016D03Rik	1.80356983790885	0.777062447701585	3.1764508600671	0.244632289915283	0.806741159827462	0.999955774853917
Axin1	443.512763189291	-0.0952844249006453	0.420552063515362	-0.226569866532505	0.820758225981618	0.999955774853917
Arrdc1	56.1601078832323	-0.591172002595963	0.663399290203991	-0.891125467460451	0.372861863607615	0.999955774853917
Septin2	819.134390511644	-0.265280953360823	0.425356162189593	-0.623667826969391	0.532845756312637	0.999955774853917
Mettl14	431.600807390055	0.146388067484868	0.432843246134972	0.338201112740063	0.735211637368736	0.999955774853917
Pcnp	782.977907515299	-0.373579345303987	0.417124774727977	-0.895605746620091	0.370463365431632	0.999955774853917
Kcnc4	5.0772735544238	-1.75795978033459	1.94941996598597	-0.901786075349574	0.367170518123989	0.999955774853917
Paip2	479.540518863678	-0.0320700011703166	0.411356605240949	-0.0779615563764481	0.937858633446254	0.999955774853917
Trim30a	2.6405495599473	0.877196629878881	2.48656394588575	0.352774611459434	0.724257418729783	0.999955774853917
Plcb4	1695.63567198152	0.193563082762459	0.383060751184214	0.505306487715246	0.613343586779509	0.999955774853917
Pak1	743.872457960683	-0.0125815225068432	0.412872201015299	-0.0304731645189573	0.975689695050333	0.999955774853917
Zfp948	358.207663425776	-0.0574769834331697	0.482007442146858	-0.119245012436255	0.905081246263311	0.999955774853917
Kcnj9	4.60834825555587	-2.43822296640919	2.05893758681177	-1.18421412189804	0.23632831336014	0.999955774853917
Kcnj4	33.9255289815017	0.338766840465348	0.870366744112921	0.389223097914454	0.6971111183288	0.999955774853917
Kcnj3	10.694802149273	0.676607837319169	1.3560254250774	0.498963975753292	0.617804762727955	0.999955774853917
Ppfibp2	399.381198584588	0.243479776976695	0.519974837192694	0.468252999109005	0.639603675413345	0.999955774853917
Uspl1	976.444455085853	0.0648569427639794	0.381203960008183	0.170137117050377	0.864902303844175	0.999955774853917
Ptpre	59.1595567202622	0.70711489416809	0.784740797993527	0.901080835832779	0.367545341527579	0.999955774853917
Amer1	237.718087453399	-0.183331921701114	0.461609788165067	-0.397157786514606	0.691251109108254	0.999955774853917
Nr2f6	49.9330346224689	-0.346235215306211	0.72010710276326	-0.48081072104081	0.630651029844502	0.999955774853917
Epn2	1085.9409158574	-0.899953542416327	0.402369253304345	-2.23663596317489	0.0253101424380445	0.999955774853917
Ehbp1	1394.2149465197	-0.342452090041933	0.399346876740151	-0.857530407743145	0.391151817148911	0.999955774853917
Ppp3cc	3.12629343127167	0.649482165615604	2.31869141186312	0.280107202835469	0.779395258758506	0.999955774853917
Apoe	171.352462608404	-0.519635402378146	0.553821371978138	-0.938272570670419	0.348104352092585	0.999955774853917
Tnfrsf8	38.4237019768691	0.21075138006946	0.820876014688635	0.25673960049789	0.797379799141177	0.999955774853917
Kif2a	689.953056731149	0.0851812428030889	0.441704587581524	0.192846633695801	0.847079080510292	0.999955774853917
Tctex1d2	39.0872828345939	-0.785541225673264	0.758568177226124	-1.03555784339092	0.300408467764902	0.999955774853917
Srsf5	359.523507547461	-0.862447859432992	0.447415654528549	-1.92762110736105	0.0539022714976118	0.999955774853917
Sytl3	44.29146464561	0.552035510803157	0.772907632388162	0.714232189812196	0.47508361516574	0.999955774853917
Zfr2	29.8126179320727	0.474692960269653	0.965566133395309	0.491621385477188	0.622987022503873	0.999955774853917
Gm6936	3.08515950409395	0.347401707242153	2.31133327909563	0.15030359766121	0.880525094712558	0.999955774853917
Gm12866	47.3920937545231	-0.121890627806315	0.735215605644889	-0.165788956151712	0.868323037559686	0.999955774853917
Gm10778	446.206968040624	0.362781455916358	0.408535535859657	0.888004650936861	0.374538249529588	0.999955774853917
Ercc6	422.902716652872	0.136050707592309	0.413159317746933	0.329293572112156	0.741933802164489	0.999955774853917
Eif5	378.592770066836	-0.44865991748128	0.513283607604404	-0.874097498603676	0.38206515961348	0.999955774853917
Rin1	16.8288255733156	0.659823779454478	1.13617419216568	0.580741741895031	0.561414524442365	0.999955774853917
Plekhg4	3.90466824432398	1.68374429890623	2.16970949797091	0.776022919418867	0.437735453337864	0.999955774853917
Palb2	449.842949201337	-0.471178067314962	0.429411819100945	-1.09726385338313	0.272526067242418	0.999955774853917
Rars2	293.255167000014	-0.261631639101977	0.472449716277041	-0.553776687948222	0.579731684359536	0.999955774853917
Tmcc3	35.041611682766	-0.507677526915597	0.821315526797883	-0.61812727307727	0.536491445605016	0.999955774853917
Ano2	16.813803026415	0.482104969088816	1.28418740018171	0.375416367596036	0.707350834013799	0.999955774853917
Dpysl3	60.4411796839232	0.320945650311536	0.650771765486278	0.493176974375517	0.6218875458675	0.999955774853917
Eif2ak1	231.459902541613	0.155519101179589	0.457108275658089	0.340223770737232	0.733688018343112	0.999955774853917
Mmp28	3.40842790826638	0.254281846775599	2.3952818446473	0.106159468182769	0.915455828870541	0.999955774853917
Rab3d	11.8602768118652	0.0218702936565499	1.28531717270282	0.0170154838984686	0.986424263195678	0.999955774853917
Tnrc6a	1331.00027363867	-0.102143978252415	0.39228561321963	-0.260381657675595	0.794569390173445	0.999955774853917
Capn5	301.296553006601	-0.172621482877606	0.513276618521601	-0.336312772973781	0.736635018906687	0.999955774853917
Ctla4	1.58014835547085	4.22135111601155	4.05870804853693	1.04007262053087	0.298306162872429	0.999955774853917
Nptn	861.409442351301	-0.176735418162056	0.394735627891148	-0.447731103235485	0.654347271552047	0.999955774853917
Slc25a44	163.05764525857	0.0562845302512313	0.51213612180789	0.109901504413595	0.912487489423418	0.999955774853917
Slc25a45	3.92170223095892	0.684778247644197	2.05090075229615	0.33389146055826	0.738461463861466	0.999955774853917
Slc10a1	379.344032551311	1.10789541140359	0.443351314182961	2.49891085457883	0.0124575644094763	0.999955774853917
Lpxn	20.1323954376448	0.767631629360813	1.0159518159613	0.755578775785222	0.449901785071552	0.999955774853917
Poc1b	421.699469114296	-0.0157233838340687	0.418569732295623	-0.0375645504700845	0.970034872587933	0.999955774853917
Acd	58.0505945720107	0.378209132924092	0.676534056819381	0.559039310899118	0.576134891838055	0.999955774853917
Tesc	24.4224755915233	0.880587206635802	0.920122087500955	0.957033005291145	0.338550596245815	0.999955774853917
Alkbh2	93.3350690376747	0.0886700879553328	0.578848271056288	0.15318364481512	0.878253454994904	0.999955774853917
Dhx32	489.858596372612	0.33349887150231	0.424119199956233	0.786332878909339	0.431672495124987	0.999955774853917
Wsb1	537.483618639941	-0.784023606175012	0.413132682378771	-1.8977525613822	0.0577286850182771	0.999955774853917
Mtmr14	303.923010685067	-0.297202313693458	0.436406899050647	-0.681021116623013	0.495858128877194	0.999955774853917
Ap5s1	15.0995464203531	-0.910137828471943	1.15663060682783	-0.786887207635014	0.431347896687697	0.999955774853917
Glis2	178.567387384528	-0.895949660707306	0.619991945069638	-1.44509887238402	0.148430115682424	0.999955774853917
Gm13483	27.3277959752648	0.745157568331609	0.90459881691606	0.823743691012094	0.410085208464393	0.999955774853917
Cyp4f37	7.48014574677156	0.163996464261222	1.63575269602763	0.100257492871314	0.920139903177626	0.999955774853917
Tmem9	177.811598364171	-0.359322517128384	0.507043855222962	-0.708661614625779	0.478534490694036	0.999955774853917
Bmp1	5.93019244871788	0.50797070683985	1.69566914098381	0.299569470577928	0.764505574172121	0.999955774853917
Nsmce4a	416.546503984389	-0.199235193626818	0.482122079271701	-0.413246358531817	0.679426126298499	0.999955774853917
Satb1	150.525159360973	0.743737031711369	0.517590608216532	1.43692141995016	0.150740322818529	0.999955774853917
Dbn1	12.7578736395868	0.321630852804662	1.20169509412923	0.267647637388187	0.788970558895697	0.999955774853917
Psma2	408.885984051259	0.609013092678547	0.430082090216389	1.41603918538466	0.156764031917932	0.999955774853917
Syt14	801.949013476489	-0.504241965953937	0.459895010264355	-1.09642843409867	0.272891326230241	0.999955774853917
Cd79a	6.85178113141168	0.781855368992553	1.85761910532142	0.42089111096716	0.673834596440376	0.999955774853917
Utrn	5630.20409644386	0.106840961028656	0.398692983199342	0.267978032046872	0.788716228380716	0.999955774853917
Usp24	1892.02494759142	0.107482548621641	0.384204961013108	0.279753151386231	0.779666896794467	0.999955774853917
Foxred2	97.4179678716019	-0.463091608586794	0.581959041464353	-0.795746050137035	0.426179654985557	0.999955774853917
Homez	25.3882998026173	1.15069667439347	0.926871679328453	1.24148433926386	0.214426879962878	0.999955774853917
Hdac7	74.6246834486443	-0.950686836609214	0.636039725820249	-1.49469726184664	0.13499346923102	0.999955774853917
Xylb	67.0899720150568	-0.0975633484875588	0.644326935097981	-0.151419012884698	0.879645192268502	0.999955774853917
Pmm1	650.98156129244	-0.0134713706326041	0.466790125688696	-0.0288595878345297	0.976976576422142	0.999955774853917
Sh3glb1	263.876627706228	0.129571223285607	0.448324187514055	0.289012341725473	0.7725719330594	0.999955774853917
Foxp1	602.087047106685	0.131293076918357	0.404223600177345	0.324803096258493	0.745330101022425	0.999955774853917
Eps8	647.059398944326	0.304277766877842	0.409966684284509	0.742201204492703	0.457965438916803	0.999955774853917
Cast	541.883094142551	0.0779162093327384	0.402554341844602	0.193554512356536	0.846524718405266	0.999955774853917
Kcnq2	57.5741445715061	-0.933219821048873	0.768989620132261	-1.21356621288122	0.224913415691265	0.999955774853917
Ube2h	530.331946146692	-0.223145937681541	0.431589008341504	-0.517033412271175	0.605132834920102	0.999955774853917
Spx	12.1189478658938	1.49581313431296	1.34718111659791	1.11032816292022	0.266857641481004	0.999955774853917
Stk40	394.015456630661	-0.187241637129932	0.43468402759647	-0.430753432936704	0.666647662401492	0.999955774853917
Ppp1r36	7.75917321268996	0.878590587583177	1.60746033915518	0.546570615885261	0.584673761060543	0.999955774853917
R3hdm2	1057.25178667578	0.0417665298401919	0.385417631126416	0.108366941382847	0.91370462362586	0.999955774853917
Trim43c	12.3744251249047	0.0648906441332467	1.26549877449012	0.0512767340761681	0.959105007227997	0.999955774853917
Tro	8.66869022912701	-0.31542679641788	1.44372703064045	-0.218480910673227	0.827054430150322	0.999955774853917
Pola2	607.40355906356	-0.505110709556088	0.404305070706784	-1.24933063212163	0.211544168501191	0.999955774853917
4930432K21Rik	123.691582831359	-0.27077547081339	0.530460003749825	-0.510454075517997	0.609733380705323	0.999955774853917
Mmp19	6.25079624684131	-0.256732301460501	1.73087230474943	-0.148325385273102	0.882085982387567	0.999955774853917
Grwd1	92.6917578078982	-0.0549457262209035	0.646434285639994	-0.0849981621356999	0.93226285182658	0.999955774853917
Igf2bp2	1358.44473736951	-1.14916348472543	0.407415421939539	-2.82061852066063	0.00479311639459158	0.999955774853917
Gm18905	6.10637947724994	1.19880083139479	1.7443182559507	0.687260382275489	0.491918659676691	0.999955774853917
Smtn	70.8234813395757	-0.416600220918266	0.664108676398407	-0.627307300331584	0.530457818972534	0.999955774853917
Mapkap1	1209.1130048646	0.434738850556736	0.393800441361006	1.10395724558927	0.269611684477556	0.999955774853917
Rce1	19.5777283816253	-0.337621598113646	1.01889343989715	-0.331361048067721	0.740371783592968	0.999955774853917
Zfp831	2.08483032455659	0.706416617487037	2.97713784376976	0.237280453427896	0.81243922505679	0.999955774853917
Large2	25.0942071547902	0.478928795524149	0.907118159094609	0.527967377482736	0.597521978430553	0.999955774853917
Plekha7	2849.94895451568	0.117072424537989	0.413461974332998	0.283151612011846	0.777060619042909	0.999955774853917
Elf2	485.414524568692	0.118493036617767	0.417848531278365	0.283578923336764	0.776733091042573	0.999955774853917
Coasy	31.539826329805	-0.934816186932942	0.881426450846967	-1.06057196948727	0.288884466829442	0.999955774853917
Csrp1	230.879717874745	-0.316031537888033	0.475980750431247	-0.663958652953303	0.5067167748228	0.999955774853917
Pcx	210.915016904782	0.272578264713154	0.476506191646166	0.572035095224029	0.567298198772087	0.999955774853917
Rfx8	4.45402814683724	-0.792475964896272	2.15030980161893	-0.368540367671502	0.712470350885049	0.999955774853917
Lrrc57	8.44793876259185	-0.650548947673531	1.48291459566705	-0.438696166033012	0.66088170550015	0.999955774853917
Mindy3	906.106281794518	-0.333724013113249	0.427227176853555	-0.781139476123829	0.434720466178441	0.999955774853917
Tcea2	7.13201149727996	0.534721993005754	1.58490422171064	0.337384420888609	0.735827127245915	0.999955774853917
Stam	904.73049363509	-0.221117720699396	0.412734927925456	-0.535737844652032	0.592139744425626	0.999955774853917
Fgf13	278.212889386959	0.14105345372874	0.469313393138859	0.30055279860084	0.763755529304173	0.999955774853917
1600002D24Rik	30.3367776698101	0.793290641488411	0.903801026283882	0.877727086403241	0.380091841523567	0.999955774853917
Pde1c	26.1703848150969	-0.259605034231008	1.0883110154382	-0.238539379413045	0.811462776307744	0.999955774853917
Eda2r	1391.69035317547	0.610816941406745	0.436380903915488	1.39973343454332	0.161593157703847	0.999955774853917
Nxt2	88.8624836434695	-0.367312273452903	0.618998652808474	-0.593397532912812	0.552915139573103	0.999955774853917
Phyhipl	83.8991680678929	1.64367587491833	0.703971464709543	2.33486150691706	0.0195506568071001	0.999955774853917
Rab26	63.6782437718772	0.877464680946578	0.830363924303963	1.05672302861916	0.290638011858	0.999955774853917
Tmeff1	1301.57062172681	-0.288019380579673	0.383889645392036	-0.750266083070674	0.453094465599721	0.999955774853917
A230028O05Rik	5.40521876134223	0.551340492300406	1.97343193824368	0.279381559412223	0.779952021342995	0.999955774853917
Arntl2	15.4820880663888	2.77170686748732	1.43196018586079	1.93560330437621	0.0529163053620461	0.999955774853917
Erg	14.8495002921943	1.09903489931785	1.13502427236505	0.968291979366918	0.332898569315805	0.999955774853917
Adra1b	9.55437152102435	-0.900462395780939	1.41024388812169	-0.638515368416357	0.523138253131055	0.999955774853917
Chfr	291.874517475635	-0.31333253938153	0.455038882303966	-0.688584100319198	0.491085029509198	0.999955774853917
Mlst8	54.5740061317197	-1.21795355965696	0.758829165262135	-1.6050431578183	0.10848430720509	0.999955774853917
Psma4	228.616860009381	-0.435880632909854	0.472368889358541	-0.922754742594848	0.356135030673988	0.999955774853917
Dnajc14	92.9504230328966	0.0137003410549166	0.567436379239685	0.0241442768848797	0.980737525757378	0.999955774853917
Becn1	250.510092053425	-0.0503011121704046	0.50443306737357	-0.0997181101395816	0.92056812239367	0.999955774853917
Mier2	155.746880793357	-0.358307298680028	0.541377019983325	-0.661844307117182	0.50807100725637	0.999955774853917
Zfp653	174.185379626722	-0.152461059004312	0.490699695263658	-0.310701352529662	0.756027668943771	0.999955774853917
Ndufa11b	6.61775509866988	-0.341655937035309	1.70515671976866	-0.200366296583965	0.841194116415457	0.999955774853917
Itgav	277.113862713031	0.594574193618719	0.5232888534775	1.13622560401869	0.255862157434209	0.999955774853917
Sec23b	293.377515702348	-0.13140555370968	0.431895105111829	-0.304253398925777	0.760934845418116	0.999955774853917
Cd180	51.4229149139746	1.94725441765218	0.867823274403008	2.2438375128758	0.0248428578219919	0.999955774853917
Gna13	1236.9457420057	-0.298334161954584	0.383134956917399	-0.77866599371381	0.436176493114742	0.999955774853917
Actr6	167.747506251663	-0.539681316793358	0.609288828110258	-0.885756133863818	0.375748952438576	0.999955774853917
Rnf146	448.883008008544	-0.0133349473663083	0.41670401639907	-0.0320010051295922	0.974471249331761	0.999955774853917
Cdc42ep3	170.004407919415	0.411719255661102	0.525718651203255	0.783155124359326	0.433536023641879	0.999955774853917
Sox13	250.977822037835	-0.817780963225655	0.634428924797413	-1.28900327721784	0.197396947248251	0.999955774853917
Stpg1	37.3229052815457	0.975852210090984	0.819630689556751	1.19059989154227	0.233810694228976	0.999955774853917
Ttc30a1	18.8502773394535	-0.0889168093142389	1.0924670310301	-0.0813908399875448	0.935131133574206	0.999955774853917
9430065F17Rik	13.2220093972469	1.02941658825474	1.20075642809281	0.857306747788801	0.391275380275941	0.999955774853917
5033417F24Rik	4.9402090133351	-0.913541799527777	1.90890220102882	-0.478569200158821	0.632245133899924	0.999955774853917
Slc35a1	176.749300566139	0.137443338684266	0.503064142963258	0.273212353944901	0.784689984049605	0.999955774853917
Lpin2	277.346785899397	-0.546829839480499	0.479956730183872	-1.13933153780552	0.254564899008623	0.999955774853917
Cdc40	394.062365007893	-0.107737731779803	0.415757909144838	-0.25913573598974	0.795530512932417	0.999955774853917
Lrmda	70.4768173767527	-0.00155515973666477	0.793323895089102	-0.00196030870403834	0.998435900952396	0.999955774853917
Nt5c1b	3.29600763150186	0.215554535705674	2.2960046654354	0.093882446734836	0.925202537720869	0.999955774853917
Aldh1b1	21.5782894748371	-1.85091116104403	1.10510099354745	-1.67487964616019	0.0939578478637319	0.999955774853917
Shisa5	107.531695247238	-0.0712832013603899	0.583930652487764	-0.122074772161209	0.902839801326528	0.999955774853917
Slc22a22	11.6628593810964	0.726168750829922	1.47222370743284	0.493246201079159	0.621838636619901	0.999955774853917
Gria2	3.36064837361638	1.0863927966165	2.48966271123111	0.436361436316525	0.662574513805742	0.999955774853917
Mtdh	1275.60593860831	0.163865691607124	0.403774110279393	0.405835063307395	0.68486379359862	0.999955774853917
Usp15	1260.38251880498	-0.0930560610721758	0.388821211380412	-0.239328664045368	0.810850740435221	0.999955774853917
Itga7	7.45707051715441	1.30420720176004	1.55717064298215	0.837549312683127	0.402283870472262	0.999955774853917
Plekha1	678.100659916445	-0.0741162357892154	0.396512761511896	-0.186920177566572	0.851723218606331	0.999955774853917
Lag3	7.56905920859928	-0.0639108562661743	1.59922122362768	-0.0399637369251508	0.968122036925108	0.999955774853917
L1cam	11.0199692547181	1.83481437396705	1.33391367339654	1.37551208189888	0.168972742637738	0.999955774853917
Plek2	79.7933876342218	0.590399725408293	0.602705862177211	0.979581853203711	0.327292566141453	0.999955774853917
Abl2	922.579992259835	-0.353273915120307	0.423011392043202	-0.835140428284794	0.40363864621697	0.999955774853917
Clmn	204.943249943821	0.0355974960432857	0.488969637121688	0.0728010357715253	0.941964446719362	0.999955774853917
Slc37a3	349.765469263181	-0.0104211743100304	0.441476637073349	-0.0236052679460341	0.981167470109988	0.999955774853917
Klc1	574.714839009702	0.0290128592065265	0.434622073785396	0.0667542238566838	0.946777366145952	0.999955774853917
Higd1a	150.740097638374	0.234225877719701	0.493136448550831	0.474971741407507	0.634807115146395	0.999955774853917
Ythdc1	636.584492982087	0.0141410358301868	0.439542699629533	0.0321721549285326	0.974334761828116	0.999955774853917
Adck1	322.459646860765	-0.00912455193281452	0.429551993746954	-0.0212420197453203	0.983052594925488	0.999955774853917
Slc4a2	20.2139248556694	-0.475569955348587	0.992126109191017	-0.479344259709452	0.631693740394922	0.999955774853917
A530072M11Rik	84.2281914087029	0.715156611230345	0.624272495512912	1.14558404602266	0.251967301612613	0.999955774853917
Slc10a7	6385.66985679901	0.116969682957864	0.377678242398029	0.309707231783269	0.756783602839789	0.999955774853917
Cyb5r2	128.256067134876	0.230756414100092	0.576461334166633	0.400298164721989	0.688936919550095	0.999955774853917
B130034C11Rik	44.159114438458	-0.646601783041219	0.74296049364865	-0.870304395144597	0.384134077678452	0.999955774853917
9630028I04Rik	2.00669960205694	-3.02974646619279	3.40109429001615	-0.890815192947328	0.373028323103807	0.999955774853917
Ypel5	140.509437413578	0.281587174010697	0.52022214875393	0.541282555318287	0.588312842572064	0.999955774853917
Zfp574	99.1252843528134	-0.307129824569349	0.575421776030271	-0.533747309127195	0.593516372972766	0.999955774853917
Shoc2	890.718198494242	0.0068328450976553	0.406605357372098	0.016804611581648	0.986592490907206	0.999955774853917
E030044B06Rik	8.01356106717536	-0.95315004183267	1.49065456550899	-0.639417115062612	0.522551617850493	0.999955774853917
Clip3	16.7942345778934	-0.553256143282199	1.07714321536311	-0.513632853450869	0.607508705550675	0.999955774853917
Cdh1	3419.90933815881	0.520928609551229	0.423266962376643	1.2307329790783	0.218422749280657	0.999955774853917
Slc24a2	14.8368242614475	0.145976079447904	1.22187326196606	0.119469084062795	0.904903731930322	0.999955774853917
Kif21a	142.053022553623	0.269006149913622	0.645883212395938	0.416493484813965	0.67704893386395	0.999955774853917
Abhd14a	73.2236989886195	-0.829351205307721	0.644922127114468	-1.28597108152954	0.198453154352449	0.999955774853917
Zfp78	173.553783460508	0.745838872742536	0.532254091185304	1.40128349428295	0.161129314990445	0.999955774853917
Ipo7	2466.04845103346	-0.345493226996263	0.4725824154402	-0.731075079622766	0.464733294926886	0.999955774853917
Wdr70	2026.462209893	0.181502344399408	0.384019324357358	0.472638570215563	0.636471059960791	0.999955774853917
Cacna1d	36.5402953138121	-0.0837621953930769	0.826563704496041	-0.101337858095459	0.919282264450395	0.999955774853917
Cyp26c1	6.80531258228214	0.918812980878909	1.87787926269305	0.489282244674905	0.624641889542144	0.999955774853917
Pls3	365.286024912127	0.31320076092875	0.420047594183497	0.74563160286053	0.45588998680073	0.999955774853917
Ddah2	34.8109080752791	-1.03256638972003	0.830946849879465	-1.24263831058486	0.214001145806685	0.999955774853917
Men1	38.9380277219702	-0.627707754738405	0.841042830898141	-0.746344575659818	0.455459290676468	0.999955774853917
Taf1a	260.86283188499	-0.232581767757715	0.471427711238491	-0.493356165140776	0.621760949520076	0.999955774853917
Tk1	515.075047625341	-0.551590840673433	0.551676576090328	-0.999844591159729	0.317385722486323	0.999955774853917
Trim2	447.176050839616	0.228860261920306	0.545267104459581	0.419721380674764	0.674689004082138	0.999955774853917
Ank1	18.9587700695105	-0.38924632969383	1.12898909030563	-0.344774217072777	0.730264117737055	0.999955774853917
Ildr1	484.113537850261	-0.0117784064148965	0.467060874929806	-0.0252181397482001	0.979880968130392	0.999955774853917
Pars2	68.5384713745522	-0.701907962146156	0.661822495185233	-1.0605683053274	0.288886132792246	0.999955774853917
Clip1	205.795513432662	0.203398489134835	0.516270383351415	0.393976675195768	0.693598259942654	0.999955774853917
Arhgdib	4.55419856832074	0.865612911256634	1.94402383730748	0.445268671425103	0.656125605199722	0.999955774853917
Bub3	354.606865115094	-0.0230440411436586	0.435546992978472	-0.0529082774422865	0.957804989190482	0.999955774853917
Mtch2	579.752001269492	-0.164786635220891	0.409227387728226	-0.402677435974368	0.687185535314725	0.999955774853917
Atf3	81.1627090825237	-0.171169963341846	0.820426638164712	-0.2086353067774	0.834732946234145	0.999955774853917
Mns1	69.2520644816199	-0.120094701532045	0.615103933908464	-0.195242941739854	0.845202763224376	0.999955774853917
Cdr2	200.539228717863	0.652840494381663	0.494272890072522	1.320809835	0.186564779563857	0.999955774853917
Lmna	96.5511104568287	0.282157743327659	0.58542160465003	0.481973574405979	0.62982471863837	0.999955774853917
Ap2b1	1294.91016598563	0.55457017317971	0.388530002160686	1.42735482484144	0.15347764519721	0.999955774853917
Blzf1	108.553366842262	0.232261010218787	0.536322440662344	0.433062263685911	0.664969536729474	0.999955774853917
Stoml2	71.4776707228316	-0.212168590934659	0.64871237060587	-0.327061114522145	0.74362166192875	0.999955774853917
Cic	223.283645940216	0.310302624405312	0.488081018495273	0.635760483704033	0.524932547232078	0.999955774853917
Aven	330.518952756376	-0.29204016906726	0.4350613558672	-0.671262030352343	0.502053618553519	0.999955774853917
Tspan17	31.3704736114408	0.285701549190735	0.832292706642448	0.343270518785733	0.731394957452605	0.999955774853917
Lrrc2	450.277543375565	0.112220832421699	0.470806515171776	0.238358707463415	0.811602891183428	0.999955774853917
Ctbs	43.0826815618942	0.468231532655058	0.749120596864398	0.625041594924689	0.531943758790713	0.999955774853917
Zbtb14	87.4708709515999	0.160518751987102	0.583473218966208	0.275109031176286	0.783232473327584	0.999955774853917
Rsrc1	2455.2241713594	-0.551638270133379	0.454787581811843	-1.21295807580253	0.225145849723885	0.999955774853917
Zfp638	1057.81641847662	-0.482624050405793	0.420507902644444	-1.14771695697208	0.25108542867025	0.999955774853917
Glp1r	25.670639211869	1.6067459654924	1.19971286608923	1.33927543073703	0.180481024096028	0.999955774853917
Yeats4	277.696861598309	-0.0988969682418031	0.466644987437801	-0.211931920205154	0.832160147461306	0.999955774853917
Slc25a39	181.030730870876	-0.588676953454347	0.491034726922896	-1.19884994110973	0.230586299489317	0.999955774853917
Tcirg1	4.3001450332921	0.311123632379006	2.23147740514338	0.139424953020761	0.889114355273001	0.999955774853917
Crb2	12.1304965099983	0.179918037412294	1.31788434871636	0.136520353692293	0.891409935266303	0.999955774853917
Mgat1	157.596271117899	0.04228303630671	0.523308544985392	0.0807994379451424	0.935601455064614	0.999955774853917
Ubr5	2823.5469286475	-0.773843942357816	0.415647105365812	-1.86178114166524	0.0626339457333585	0.999955774853917
Tax1bp1	683.40212898936	0.25919818436135	0.398904799914823	0.649774543742508	0.51583786456094	0.999955774853917
AA465934	143.078783029275	-0.380704478772	0.559094405683415	-0.68093058149391	0.495915416382127	0.999955774853917
Cbln1	3.97084079599129	-1.28794969792745	2.09420690987397	-0.615005944185794	0.538550794870153	0.999955774853917
Adar	671.292710745133	-0.623307812969921	0.424713699459472	-1.46759526185098	0.142214195812709	0.999955774853917
Trpv4	43.6322196851815	1.65645204184776	0.905747824900839	1.82882254454115	0.0674261965129909	0.999955774853917
Rsrc2	1081.19303453094	-0.403754185997215	0.451794575070535	-0.893667627448116	0.371499750973266	0.999955774853917
Il12rb2	716.662215988273	0.757575233520709	0.470604384217202	1.60979212886181	0.107443244141374	0.999955774853917
Pdcd6ip	933.476199357365	0.533352883837196	0.48759525169131	1.09384347363344	0.274023633675945	0.999955774853917
Endov	160.851424592215	-0.00419796845772848	0.5299537301831	-0.00792138675253417	0.993679713908013	0.999955774853917
Ppp1r8	374.092392421038	0.00734203404212716	0.455348215850197	0.0161239987037582	0.98713546780561	0.999955774853917
Rbm20	264.089360526595	0.616484566964053	0.523873091557141	1.17678227207975	0.239282420197369	0.999955774853917
Hdac5	135.923782973179	-0.873617027746508	0.542555687264576	-1.61018868339775	0.107356671168196	0.999955774853917
A930001C03Rik	69.046281719843	0.888387476333856	0.940258089356889	0.944833643432399	0.344743812891912	0.999955774853917
Btf3l4	406.744849557871	0.168856921919143	0.457599334153753	0.369006048121581	0.7121232166778	0.999955774853917
Plec	174.240049340009	0.0570731751386456	0.519097789630655	0.109946866040894	0.912451514090101	0.999955774853917
Ctf1	7.88584937461601	0.537449534688481	1.52659235377051	0.352058316918096	0.724794527915646	0.999955774853917
Rprd1b	464.910854670193	0.0724610942046579	0.430917396991954	0.168155416120298	0.866461014209047	0.999955774853917
Srpr	184.960927545757	-0.172798048504695	0.493257430805447	-0.350320213569881	0.726098397016838	0.999955774853917
Gm7271	3.30280936940664	0.0114297021263597	2.45987382381407	0.00464645869869773	0.996292675681834	0.999955774853917
Fbln5	14.77419571603	0.372099724065041	1.19275925362104	0.311965489209496	0.755066750980436	0.999955774853917
Slc22a27	4.10458291182518	0.146537183811634	2.30404117718169	0.0636000715885114	0.949288674739927	0.999955774853917
Thra	133.232596367873	-0.311461624684125	0.630873415982722	-0.493699079392902	0.621518715493994	0.999955774853917
Cux2	307.509825408618	0.259628425726036	0.549196093034729	0.472742666997848	0.636396782206586	0.999955774853917
Mx1	3.01752524632753	-0.00141010842543262	2.54232004826091	-0.000554654173614849	0.999557450020979	0.999955774853917
Aamp	62.7790116701736	-0.685045057457083	0.702568720254221	-0.975057724188465	0.329531627407175	0.999955774853917
Mroh1	258.431601877113	0.487080313173532	0.519776864580975	0.937095023585164	0.348709681025619	0.999955774853917
Triobp	60.5230709216	0.361016703673723	0.744393622412504	0.484980919776965	0.627689880164713	0.999955774853917
Nod2	281.670194622465	0.43831625856859	0.492939481560931	0.889188784758381	0.373901629227632	0.999955774853917
Tmem255a	6.5384160663665	1.46882533487608	1.67923634967668	0.874698392015445	0.381738035278549	0.999955774853917
Col6a6	17.1330423843022	1.16744056369982	1.11693951899732	1.0452137683765	0.295924181386009	0.999955774853917
Cep55	1825.22057250186	-0.343213494571962	0.411089031715791	-0.834888474497771	0.40378050467207	0.999955774853917
Zfp119a	235.234520369081	-0.0454831818377096	0.475338846592475	-0.0956858084790701	0.923770112371136	0.999955774853917
Sh3d21	48.2596834705604	0.470192395592377	0.797511414951427	0.589574502354947	0.555475950162221	0.999955774853917
Fam174b	47.2695016889135	0.567215892665238	0.815529847524531	0.695518250358307	0.48673057792729	0.999955774853917
Rangap1	1029.02029119516	-0.226683218535329	0.419870054972233	-0.539888986725476	0.589273593476934	0.999955774853917
Brinp3	35.4679685107663	0.697224408042296	0.80595145600087	0.865094793056051	0.386986762385699	0.999955774853917
Syvn1	97.5502179799616	-0.544367058047004	0.621113560846193	-0.876437244914391	0.380792378171793	0.999955774853917
Aurkaip1	26.2967866982749	0.648338800534528	0.886886758719373	0.731027714824271	0.464762224659594	0.999955774853917
Ndfip1	591.154614557816	-0.0819655999395376	0.464371468542527	-0.176508690761718	0.859894321633346	0.999955774853917
Grk6	150.852292744251	-0.0827092393781623	0.523915383845625	-0.157867552525492	0.874561166730175	0.999955774853917
Cenpa	485.670252858252	-0.655937012611585	0.409277816839055	-1.60266934982583	0.109007673853816	0.999955774853917
Rassf5	90.9248012566034	0.68774567994555	0.596496531346166	1.15297515375899	0.248920582841781	0.999955774853917
Ppp1r14a	18.3852083077004	-0.278967193238589	1.06902003374214	-0.260956001228579	0.794126437799227	0.999955774853917
Klrg1	4.89845990195963	5.84894763321543	2.74197920980247	2.13311159045469	0.0329155732096969	0.999955774853917
Myadm	194.054110599873	-0.544846850276924	0.543722795236127	-1.00206733109343	0.316311074805663	0.999955774853917
Phgdh	848.699886052465	-0.70333570590926	0.410751351446332	-1.71231501352992	0.0868386313535585	0.999955774853917
Nckap1	460.219389298675	-0.0192543201239442	0.421772146062702	-0.0456509997250548	0.963588419612388	0.999955774853917
Zfp518a	650.574728648082	-0.243649029689098	0.47473229512333	-0.513234579134332	0.607787240225529	0.999955774853917
Utp3	119.486545605459	-0.806023422140227	0.624994472134751	-1.28964888183274	0.197172595515828	0.999955774853917
Katnal2	1380.9230199396	-0.0325511582048376	0.381201441131954	-0.0853909631300947	0.931950577300487	0.999955774853917
Rfx4	17.2650531681801	0.890529456188299	1.07743667947776	0.826526025288043	0.408505761093926	0.999955774853917
2810006K23Rik	145.402632040076	0.120289895277292	0.498095089898049	0.241499861606571	0.80916772373129	0.999955774853917
Hspa12b	28.4048003380192	0.55696874185384	0.894491476970739	0.622665230685099	0.533504535600855	0.999955774853917
Ankle2	563.105676025582	-0.604993077362332	0.414152202555093	-1.46079888898297	0.144070640832351	0.999955774853917
Dgke	822.689250416074	0.0627287962558531	0.394640465045306	0.158951759416388	0.873706880917893	0.999955774853917
Fis1	465.8583003239	-0.186312068343963	0.444356559248894	-0.419285063911041	0.675007811006232	0.999955774853917
4930524B15Rik	46.8252267080463	-1.98460207425307	0.778777556565492	-2.54835550603874	0.0108232112909113	0.999955774853917
Nkain1	265.29407833837	-0.230843309730631	0.484713552897003	-0.476246864464469	0.633898515595891	0.999955774853917
Slc12a5	14.0875124662788	-0.0621527835799124	1.19915643957093	-0.051830421393685	0.958663815354763	0.999955774853917
Sfswap	787.354263363439	-0.044545110380308	0.395416556116971	-0.112653629928259	0.91030516509446	0.999955774853917
AW551984	5.07504053369445	-0.384361527237919	1.90053523572872	-0.202238569436753	0.83973022199674	0.999955774853917
Pheta1	13.9678108214279	-0.547967645311201	1.21869260021798	-0.449635654810072	0.652973174636989	0.999955774853917
Dpy19l1	931.203399708759	-0.669805880446892	0.407328885750073	-1.64438590995942	0.100096513699949	0.999955774853917
Ctps	655.456574417747	-0.282597575676769	0.452734821116114	-0.624201105141614	0.532495521186365	0.999955774853917
Maco1	484.940160364614	0.244818382492863	0.475581112405271	0.51477734524545	0.606708618019988	0.999955774853917
Exosc10	331.786198128417	-0.164283928431264	0.453401264208684	-0.362336723339284	0.71710041866629	0.999955774853917
Zfp637	10.9403768261193	-0.0471986691083227	1.3053072704566	-0.036159048659717	0.971155539055265	0.999955774853917
Syt11	46.9833156878654	0.836106213129734	0.806370052445146	1.03687656875949	0.299793385192534	0.999955774853917
Gsn	10.519974908086	0.981723151117398	1.69340020585252	0.579734871724053	0.562093423416924	0.999955774853917
Gm5134	180.002059817226	0.127662205265474	0.489872549525555	0.260602896384203	0.794398755854614	0.999955774853917
1810024B03Rik	152.278010360258	0.755922900503952	0.537667322927475	1.40593052296376	0.15974475661693	0.999955774853917
Rere	4485.98455444035	-0.0264949232512141	0.366228901241275	-0.0723452550069472	0.942327150736725	0.999955774853917
Selplg	9.51093987951744	1.13967079608213	1.60820216074063	0.708661400851043	0.478534623386069	0.999955774853917
Selenbp1	6.20122068663545	0.958612384803632	1.77930292862541	0.538757268018551	0.590054352558091	0.999955774853917
Apob	2.66394828931353	-0.490153430689077	2.50087028085101	-0.195993144643346	0.844615531722586	0.999955774853917
Ankzf1	94.7483769331864	-1.01104770904486	0.574906315372719	-1.75863037508882	0.0786403102520764	0.999955774853917
Slc47a1	16.3250822881766	-0.0834344414767357	1.09667164220303	-0.0760796926499621	0.939355696226653	0.999955774853917
Wdr77	889.685939953568	-0.359892280847522	0.483077679406543	-0.744998778021884	0.456272458606842	0.999955774853917
Galnt13	68.3805453989133	0.216249233675955	0.783011347360474	0.27617637267318	0.782412603642213	0.999955774853917
Tut4	933.195330286819	-0.188095798982253	0.398334756155013	-0.472205340045836	0.636780228494891	0.999955774853917
Lurap1	17.8791673082323	0.144010373881879	1.05524316264905	0.136471269352137	0.891448735766574	0.999955774853917
Psmd8	58.765333115244	-0.0392785526155417	0.677974475074337	-0.057935149566265	0.953800284826432	0.999955774853917
Scamp1	231.856170351525	-0.337979388792245	0.486150051290515	-0.695216194866292	0.486919824656098	0.999955774853917
Ankrd7	5.2144895730538	5.93878274544482	2.69384263136008	2.20457671740328	0.027483811044847	0.999955774853917
Uhrf1bp1l	682.375000774123	-0.554865837698755	0.431484895609497	-1.28594498520041	0.198462262408238	0.999955774853917
Fam161b	63.4276033419734	0.767639885995168	0.774176780694716	0.991556328137765	0.321414001900451	0.999955774853917
Gask1b	77.5681537263336	2.09066974403718	0.90382061434739	2.31314678028976	0.020714570450733	0.999955774853917
Cars	1623.47484876174	-0.34060678560224	0.480501716803299	-0.708856542424536	0.478413505502018	0.999955774853917
Nelfcd	119.240565186698	-0.42408486216839	0.544645836300852	-0.778643356660371	0.436189831489384	0.999955774853917
Rmnd5a	504.492504899562	-0.400256859183946	0.41320239505831	-0.968670230305568	0.332709750358901	0.999955774853917
Pcsk7	95.3979998701548	-0.444570424745562	0.580537560631728	-0.765790975284684	0.4438006848968	0.999955774853917
Tgfb2	96.2035372116063	0.936599935768337	0.624902855886938	1.49879285547351	0.133927378645156	0.999955774853917
Tsc22d1	2218.03211877078	-0.080592244081047	0.387730641173171	-0.207856268045249	0.835341196387726	0.999955774853917
H2ac6	28.436973505945	-1.59783780957075	1.22699612962794	-1.30223541133358	0.192835923386297	0.999955774853917
Zfp286	110.261092818451	-0.0542746215519983	0.552856570167009	-0.0981712517870644	0.921796309921954	0.999955774853917
Eci2	94.1157896099181	-0.119713659196222	0.56105687671146	-0.213371699314877	0.831037052902039	0.999955774853917
Uqcc2	39.0553998371915	-0.655780909147278	0.778254328023619	-0.842630597137361	0.399435073359237	0.999955774853917
C430049B03Rik	10.7962889661308	0.204843650472081	1.29931792738114	0.157654755741696	0.874728854208387	0.999955774853917
3110009E18Rik	261.059693510557	0.675399972250996	0.520791519622956	1.29687206262493	0.194675210492749	0.999955774853917
Fn1	3649.8160945518	-0.638398566555754	0.366826083792367	-1.74033034934643	0.0818010278777521	0.999955774853917
Kctd17	3.33388382702461	-1.81464022573454	2.27746663212431	-0.796780159207836	0.42557872003162	0.999955774853917
Whrn	398.714082820031	-0.0622251451118327	0.45297451600212	-0.137370079140482	0.890738280198447	0.999955774853917
Hrh1	10.2139132697189	-0.162696771078314	1.44719105207292	-0.112422455103818	0.910488451590302	0.999955774853917
Igsf9b	548.939447405798	-0.214814259395322	0.475946533021829	-0.451341158073882	0.651743685330541	0.999955774853917
Marchf2	116.283882216941	0.0128179370827354	0.527959925104093	0.0242782386943634	0.980630671020846	0.999955774853917
Lmf1	399.729296802955	-0.0129871479037732	0.417644218999603	-0.0310961993796581	0.975192820661057	0.999955774853917
2310039L15Rik	94.5312664327275	0.121817774417373	0.558171921216923	0.218244182100358	0.827238862322786	0.999955774853917
AA543186	14.3418248074567	1.51087642914608	1.22389421150224	1.23448286211893	0.217023028941396	0.999955774853917
A230072C01Rik	522.646618604856	-0.101575921436328	0.44144845752658	-0.230096899659485	0.81801647397993	0.999955774853917
Emp3	3.70818949750201	-0.372215647853129	2.13617699009902	-0.174243824167339	0.861673845579984	0.999955774853917
Emp1	41.7148542788145	0.636611226181887	0.8240051107921	0.772581647667118	0.439770009178512	0.999955774853917
Eif4ebp2	487.899679656983	0.0359519754087255	0.438949700659914	0.0819045447682856	0.934722620382216	0.999955774853917
Eif3a	1308.46574072812	-0.368639238634447	0.394121910752591	-0.935343173208808	0.349611472577327	0.999955774853917
Rfxank	119.459492853195	0.628915899236005	0.557537949993512	1.12802348116989	0.259310002619018	0.999955774853917
Capn3	22.5243341700858	0.834053400725484	0.990034920947	0.842448466290144	0.399536973934463	0.999955774853917
Efna4	36.898787303305	-0.0372183932918478	0.84374404885432	-0.0441109994700228	0.964815925010969	0.999955774853917
Zp1	2.01942367766567	3.23875368735803	3.38412839179174	0.957042201830665	0.338545954570157	0.999955774853917
Ikzf1	21.1623427785548	-0.622126516925668	0.968977896955554	-0.642044074359526	0.520844566293192	0.999955774853917
Hira	2131.42633091854	-0.278480766176135	0.369667643981012	-0.753327402899345	0.451253195793421	0.999955774853917
Uhmk1	424.504214284108	-0.0969979876960373	0.416188228826806	-0.233062785003471	0.815712652458925	0.999955774853917
Chrne	2.29655244231148	-0.0460602116797736	2.83565097385296	-0.0162432584632194	0.987040324745135	0.999955774853917
Nr1h4	3.6744450239812	4.11521372898593	2.50314679080625	1.64401614164243	0.100172868186254	0.999955774853917
Gpn2	86.5312716162074	-0.00521642578242052	0.574605542183962	-0.00907827265743717	0.992756685901006	0.999955774853917
B4galt7	66.7891911247494	-0.409453346315739	0.658851331865473	-0.621465460434619	0.534293413317053	0.999955774853917
Spin1	1369.59562116049	0.227766483031776	0.390925784943969	0.582633563207966	0.560140006135343	0.999955774853917
Rnf144b	142.659436187042	0.873453734063772	0.610704796418211	1.43023886366471	0.152648474735624	0.999955774853917
Bag6	95.8438553492594	-0.455439508357429	0.57959185956868	-0.785793486982992	0.431988482866984	0.999955774853917
Cdca7l	209.792071379795	0.133850323247705	0.606280608127249	0.220772892046073	0.825269271800076	0.999955774853917
Dhrs7b	781.576970875881	-0.369417779991352	0.408415527983445	-0.904514531598136	0.365722632463077	0.999955774853917
Ankmy2	349.818242144797	-0.235181620419135	0.426196884542115	-0.551814499235025	0.581075452338395	0.999955774853917
Plekhh3	16.274709007894	-0.967819941269739	1.18209075132805	-0.818735735968174	0.412937203125427	0.999955774853917
Fdft1	838.741734481767	0.264862986541963	0.393975027674345	0.672283692967708	0.501403109101024	0.999955774853917
Cldn3	3.67564792393109	0.762267165811836	2.14836404663014	0.354812847947025	0.722729802559919	0.999955774853917
Stk32a	24.4173025098578	0.597945497941656	1.03638145117189	0.576955036454512	0.56396983019642	0.999955774853917
Rgs13	4.72984051610874	0.697679860305273	2.08272304011415	0.334984463544915	0.737636806114071	0.999955774853917
Cdnf	14.7904583880347	1.41395021080056	1.15830254161862	1.22070889080904	0.222196260284782	0.999955774853917
Dgkd	630.559866918	-0.203322985060218	0.394399286576143	-0.515525742516687	0.606185685713862	0.999955774853917
Tfap2a	55.0967399877268	0.594092869128368	0.726490557367645	0.817757179502779	0.413495853311806	0.999955774853917
Zkscan17	415.177744714861	-0.633572945240445	0.477104048311426	-1.32795550044649	0.184192808059302	0.999955774853917
Ccdc85a	306.401362050686	-1.21246248631599	0.488670133431493	-2.48114710387957	0.0130960314419517	0.999955774853917
Fyb	59.61414018838	0.86165134330939	0.82926901842592	1.03904923994982	0.298781836474118	0.999955774853917
Klk7	3.2026335380693	0.978965656574923	2.53165620806535	0.386689809404663	0.698985861322873	0.999955774853917
Cib1	54.7617291646868	0.0990531635097483	0.671723967526393	0.14746111244848	0.882768071899625	0.999955774853917
Med24	247.412467667298	-0.237694914319647	0.50547072789781	-0.470244667397834	0.638180224835551	0.999955774853917
Mthfsl	17.3338903258964	0.506412621393043	1.1372150565707	0.445309458810846	0.656096133209386	0.999955774853917
Uhrf1	1573.55391417166	-0.537154548291202	0.474013240418731	-1.13320578939249	0.25712784353574	0.999955774853917
Firre	3830.61810755611	-0.167029980578033	0.377061236621663	-0.442978392779282	0.657781363523534	0.999955774853917
Igf1	2.6526859198039	-0.0403344776064584	2.45499777139985	-0.0164295373610296	0.986891715520365	0.999955774853917
Pwwp2a	908.230978389594	-0.608354227007434	0.40374487065461	-1.50677883788612	0.131867355646575	0.999955774853917
Nrf1	1737.16140765346	0.0932164065956537	0.398399417719151	0.233977266154957	0.815002627821434	0.999955774853917
Etl4	6486.48872458863	0.50679830637022	0.395109346728517	1.28267860673629	0.199604697933642	0.999955774853917
Klf10	308.793349922738	-1.1764643156115	0.431920702323726	-2.7237970055201	0.00645361592695855	0.999955774853917
Gmeb1	614.766386827032	-0.00739158030533744	0.408587124749186	-0.0180905854776379	0.985566588424511	0.999955774853917
Atp13a2	50.3899796919127	-0.211534592119249	0.695614359335021	-0.304097506442315	0.761053606511258	0.999955774853917
Magix	35.9688484244157	0.597546009374541	0.812966667654395	0.735019076610614	0.462327876161685	0.999955774853917
Mpp2	8.79917461330593	-0.481894113965001	1.44616377297688	-0.333222365937875	0.738966436380111	0.999955774853917
Pex7	418.835845448189	-0.713528648880788	0.428379527627797	-1.66564600514884	0.0957839423004146	0.999955774853917
Slc66a2	166.062887771317	0.357880552236367	0.490322472740123	0.729888129002907	0.46545856908015	0.999955774853917
Ano7	17.9380364332215	0.424005323337177	1.11179980810281	0.381368408455392	0.702929899309685	0.999955774853917
Ank	453.543104999248	-0.0374525955681012	0.421964797413476	-0.088757630488787	0.929274530709449	0.999955774853917
Meaf6	438.989977037577	-0.14957342723885	0.486994117490771	-0.307136004043591	0.758739853974691	0.999955774853917
Golm1	651.751914161218	-0.13405542745591	0.413561429600938	-0.324148766932315	0.745825407688351	0.999955774853917
Zfp933	74.799300041684	0.143828002837912	0.636967649047962	0.225801111018562	0.821356112924905	0.999955774853917
Tspyl3	6.63903430273117	-0.768079422390373	1.82614025464237	-0.420602645628002	0.674045261528815	0.999955774853917
Lad1	13.9271619342856	-0.863578095383205	1.23652527402963	-0.698390977944955	0.484932717043141	0.999955774853917
Ginm1	72.1828764085496	0.433784673988831	0.624159317376657	0.694990304417835	0.487061377701052	0.999955774853917
Plekhs1	4.17042655388958	-0.939180969288662	2.02867881498195	-0.462952026882096	0.643398754016978	0.999955774853917
Gm5141	82.1298664191201	0.0115234149100075	0.631711703760014	0.018241572605698	0.985446138002613	0.999955774853917
Ccdc149	6.63680128200183	0.0600103403517555	1.66939322500883	0.0359473966065952	0.971324303241962	0.999955774853917
Sspn	1.99635385790236	1.4719203196306	3.11706973841873	0.472212829083926	0.636774883512228	0.999955774853917
Bcl2l1	477.315356831198	0.793953311088447	0.4369977758857	1.81683604562809	0.069242221716022	0.999955774853917
Map3k10	101.464729522704	-0.524997860235408	0.579546729778037	-0.905876667506136	0.365001135359321	0.999955774853917
Clgn	48.3459269164853	0.566082212132948	0.779262986941648	0.726432823859164	0.467573475037119	0.999955774853917
Rbm46os	3.82865704712926	-0.325707598326154	2.12162674686018	-0.1535178602024	0.87798990684763	0.999955774853917
AI987944	330.484505702643	0.192311176019083	0.43291331315598	0.444225599386437	0.656879485894002	0.999955774853917
Cgnl1	80.9673856913563	0.356649494291332	0.772907182297055	0.461438970241396	0.644483697724334	0.999955774853917
Col17a1	34.3774210506973	0.859123901795036	0.912097052887806	0.941921585071401	0.346232788122487	0.999955774853917
Pde7a	1380.58965140474	0.0461913227172444	0.401333683543158	0.115094557499999	0.908370173723291	0.999955774853917
Klhl12	408.607543655636	0.0366166095734317	0.416239537710087	0.0879700419015347	0.929900486905355	0.999955774853917
Stard6	58.8477021631407	1.16628159920635	0.825746490884137	1.41239667631842	0.157833194566121	0.999955774853917
Ogdh	1625.09973657677	-0.412285286925716	0.373697618936947	-1.10325906838406	0.269914676390715	0.999955774853917
Bpifb5	8.38399382180004	1.22309812756642	1.5267123249983	0.801132019136474	0.423055221438553	0.999955774853917
Ptp4a2	1060.70281587135	0.135299725932647	0.394764127436447	0.342735614837316	0.731797366973999	0.999955774853917
Sez6l	11.592619801027	-0.091251785053947	1.29914415266491	-0.0702399228497961	0.944002698937957	0.999955774853917
Slc19a2	769.513044124504	-0.106613652321474	0.430485470913645	-0.247659118657829	0.804398165152715	0.999955774853917
Uros	116.796304301842	0.580732894584461	0.530446703441854	1.09479970526034	0.273604395601397	0.999955774853917
Urod	20.7689428798836	-0.84824296868294	1.05472508193598	-0.80423134256556	0.421263380759914	0.999955774853917
Akap1	577.284276980342	-0.546866092752932	0.41924739499966	-1.30439950080877	0.192097405313278	0.999955774853917
Ak4	304.45394227851	-0.193268060242906	0.483634550835644	-0.399615908145871	0.689439437627376	0.999955774853917
Sypl	257.179215678256	-0.628183909189303	0.460856109099809	-1.3630803558541	0.172857187073552	0.999955774853917
Eny2	136.092738529807	0.105642149295209	0.566295588692603	0.186549482998982	0.852013878010419	0.999955774853917
Man1c1	259.950159006012	-0.0327560428119766	0.482202013798499	-0.0679301244595478	0.945841258281811	0.999955774853917
Gpatch3	71.8943299009243	0.674059533142572	0.659412638745892	1.02221203164158	0.306680557460456	0.999955774853917
Azi2	304.3577949925	-0.0135391950361266	0.440557985374184	-0.0307319251621946	0.975483330583141	0.999955774853917
Dmrt1	208.111399284393	0.902578918604527	0.471593798094707	1.91389056058636	0.0556341407672433	0.999955774853917
Gtf2ird2	111.732633772301	-0.222198323221328	0.537473951570637	-0.413412264114395	0.679304590733803	0.999955774853917
Noc3l	554.04316062417	-0.290966981664254	0.398816839752205	-0.729575465883133	0.465649723333949	0.999955774853917
Rcn3	14.6579245820045	-0.257056502797602	1.13554450811878	-0.226372899485428	0.82091140395088	0.999955774853917
Yif1a	14.1872458925888	0.505732099031697	1.16256546687316	0.435013866695968	0.663552362246159	0.999955774853917
Trabd2b	17.5886558918093	-0.149293748847839	1.05676305947916	-0.141274571919102	0.887653036793023	0.999955774853917
Arhgef33	39.9826296868118	2.21359950900132	0.898653489099019	2.46324032105039	0.0137687593251928	0.999955774853917
C8b	3.64501587134044	-0.828167195330122	2.32257693170048	-0.356572556984701	0.721411825064364	0.999955774853917
Bloc1s5	5.3189699055635	1.93678940597298	1.97991532584579	0.978218300899112	0.327966366946519	0.999955774853917
Myl6b	23.4394019796158	0.788941684646286	1.03377150435908	0.763168341668905	0.445363006565224	0.999955774853917
R74862	50.6318647457479	1.00951687517091	0.756127375842152	1.33511483306175	0.18183876543817	0.999955774853917
Nkx6-3	37.9589987420869	0.665918124001104	0.814432831922027	0.81764646254445	0.413559088918078	0.999955774853917
Ddx28	7.22571450031544	-0.709563486937394	1.60264422704199	-0.442745479604691	0.657949842511438	0.999955774853917
Hsf2bp	1239.78364553965	-0.125324455976889	0.40469546104804	-0.309675961406475	0.756807384754979	0.999955774853917
Zfp661	45.9707536078214	-1.14646039458278	0.74523425783701	-1.53838928166064	0.123953461373655	0.999955774853917
Scaf11	792.885279466438	-0.189279867493794	0.414127897573751	-0.457056548478688	0.64763040075918	0.999955774853917
Mon2	866.175903077802	-0.0771908935429191	0.395672272618866	-0.195087952542163	0.84532409385367	0.999955774853917
Polr3e	558.509359010688	-0.388004253642285	0.467907253601248	-0.829233252222553	0.406972432317788	0.999955774853917
Erlin1	286.326082750402	0.442424960465588	0.442518727335791	0.999788106436155	0.317413062805458	0.999955774853917
Zfand1	285.868132193671	-0.565045474179532	0.471187898114111	-1.19919352012452	0.230452706309843	0.999955774853917
B9d1	119.767562647441	-0.434710667615683	0.578604801060954	-0.751308435081388	0.452467053951871	0.999955774853917
Smim8	24.5678089864697	0.78952853611568	0.93605422362042	0.843464530358064	0.398968694936911	0.999955774853917
Pax6	18.4184941466323	1.62600354447876	1.06284761247365	1.52985576238389	0.126052435367048	0.999955774853917
Fstl4	279.670273006758	2.08771249720223	1.44399029777325	1.44579399212146	0.148234991714436	0.999955774853917
Kank3	308.565811693989	0.309880803007349	0.501731688608569	0.617622546159538	0.53682417897046	0.999955774853917
Fgfr3	5.13745366493346	-0.752843672753626	1.8533817712997	-0.406199998517137	0.684595655174444	0.999955774853917
Gabra1	7.2329532333937	-0.882506352560867	1.61914377706706	-0.54504508188856	0.585722512116697	0.999955774853917
Gk5	695.025669182096	0.130635073137852	0.419224432082494	0.311611306833724	0.755335940214956	0.999955774853917
Rpp40	180.974644162466	-0.70986827241566	0.60868452171101	-1.16623348729194	0.24352005670058	0.999955774853917
Slc6a15	200.881441352838	-0.818900816565718	0.741622617012794	-1.10420151405872	0.269505733033473	0.999955774853917
Slfn9	7.60002017079284	-0.122232352973376	1.53595950277983	-0.0795804529690764	0.93657094217237	0.999955774853917
Ranbp3l	11.4640341181207	1.10563190883028	1.45257989847432	0.761150495054734	0.44656718314486	0.999955774853917
Nol11	561.883090460104	0.179950757135453	0.429925800222018	0.418562358998981	0.675536003657237	0.999955774853917
Cep152	859.35272715457	-0.338329770761071	0.411509391995589	-0.822167798213214	0.410981403248435	0.999955774853917
5830411N06Rik	4.09321245674498	-0.999690271162022	2.37187105528022	-0.421477495134708	0.673406441269864	0.999955774853917
F8	288.082808566501	0.74065729227268	0.577658258547668	1.28217208239145	0.199782287247572	0.999955774853917
Fmnl1	7.67468315731287	-1.32495254323113	1.70990320333379	-0.774869911143435	0.43841653332273	0.999955774853917
Car12	10.9041459355738	-1.29070260990779	1.335154165761	-0.966706799114934	0.333690627227576	0.999955774853917
Jakmip1	1113.67738736774	0.145804705435748	0.443384128525827	0.328845116582144	0.742272759703902	0.999955774853917
Nasp	3561.85230854998	-0.538281461106276	0.512293865592	-1.0507279068904	0.293383575053211	0.999955774853917
Smad2	1128.77958443063	0.0277196473042246	0.39390977501395	0.0703705494570246	0.943898731249774	0.999955774853917
Dcstamp	100.596862982744	0.665526148923529	0.598372148144747	1.11222781840197	0.266040209970767	0.999955774853917
Des	12.2653280303576	0.411638141196844	1.22769487571711	0.335293523935579	0.737403678438315	0.999955774853917
Ddx4	52.1400623146834	-0.644116575253842	0.732139180726088	-0.879773398570267	0.378982078119106	0.999955774853917
S1pr4	28.1290306037557	0.59694277485119	0.898613989128054	0.664292768723106	0.506502948370819	0.999955774853917
Asb1	209.990090405624	0.676502416630878	0.474820871302728	1.42475290686952	0.15422863964476	0.999955774853917
Rtn2	34.9100119077915	-0.980654688638019	0.881047994945709	-1.11305478732569	0.265684900045718	0.999955774853917
Ccdc115	35.4309391431814	-0.687638255213582	0.805072599828493	-0.854131981836261	0.393031865241109	0.999955774853917
Gm17801	4.10768451304765	1.21862438377311	2.04577859914581	0.595677549995848	0.551390658612056	0.999955774853917
Fam216a	67.7108922398685	0.637402159606781	0.626448087428253	1.0174860014714	0.308922288244584	0.999955774853917
Tacr3	6.68773046273622	-0.163128444159717	1.6367627926787	-0.0996652935229201	0.920610055065495	0.999955774853917
Ngly1	197.359374101796	0.157573725869696	0.543244207103403	0.290060572776071	0.771769898070412	0.999955774853917
Cand2	172.117735829341	-0.444214040251918	0.52896418335237	-0.839780942136122	0.401031220853566	0.999955774853917
Fastkd3	290.497277416457	0.0137068449886563	0.466127589562913	0.0294057792234722	0.976540963645469	0.999955774853917
Mfsd3	5.98346273575219	0.248116958788213	1.69994498213963	0.145955875863654	0.883956221273853	0.999955774853917
Aldh3b1	35.8986142542001	0.0382556860864264	0.792985877577427	0.0482425818266746	0.961522914285551	0.999955774853917
Pole3	6.35352859865707	-1.02136607062376	1.69506873055032	-0.602551420019505	0.546807146357508	0.999955774853917
Slx4ip	887.694911273967	0.0733314308715203	0.437168189389919	0.167741918674038	0.866786317061304	0.999955774853917
Cyfip1	1272.35106698035	0.0868765840946029	0.385735717511519	0.225223074116823	0.821805739988982	0.999955774853917
Egfl7	45.2291919912129	-0.399903971445187	0.719926147816517	-0.555479159436098	0.578566961105563	0.999955774853917
Exosc1	296.566914557679	-0.121210801187668	0.477195154048766	-0.254006773034583	0.799490325548006	0.999955774853917
Col9a1	2.74028839611116	-0.0618134480453631	2.72187007547711	-0.0227099186703568	0.981881663922219	0.999955774853917
Gabrb2	44.2337434519297	0.0104101311537287	0.821961381185772	0.0126649881515247	0.98989507163353	0.999955774853917
Vps39	64.92804108878	-0.200618812172526	0.650642912752876	-0.308339349035105	0.757824127414711	0.999955774853917
Ppcdc	545.033994757882	0.376845619714532	0.411723175311903	0.915288821011958	0.360040026232603	0.999955774853917
Ptprf	667.575284713614	0.231385851848917	0.47883923322253	0.483222417452552	0.628937819713963	0.999955774853917
Acin1	777.075352508771	-0.375938143169658	0.435495091470585	-0.863243123820719	0.388003808173485	0.999955774853917
[truncated: 14,300 more rows]
