# Supplementary material for: Transcription elongation can be sufficient, but is not necessary, to advance replication timing
Source: EMBO Rep. 2026 Mar 24;27(8):1964–99. doi: 10.1038/s44319-026-00735-2 (PMC13121604; doi:10.1038/s44319-026-00735-2)
Supplement: Supplementary file 6 — Source data Fig. 5 [file 44319_2026_735_MOESM6_ESM.zip › Fig5/5E/TimeCourse_06H_cas_DESeq.txt]

baseMean	log2FoldChange	lfcSE	stat	pvalue	padj
Zc3h14	947.563519659111	-0.209613522794736	0.394164900916209	-0.531791446441587	0.594870447609036	0.999950643503196
Troap	249.02903800232	0.320137770501994	0.484191727489285	0.661179760674615	0.508497039195618	0.999950643503196
Clca2	2.42787018668343	0.96867978398581	2.72404726435727	0.355603148543154	0.722137785389752	0.999950643503196
1810013L24Rik	1796.64294953405	-0.142712567871009	0.399017920963616	-0.357659544529635	0.720598111761319	0.999950643503196
Srsf7	1204.25786530443	-0.308721464475678	0.476409559475532	-0.648016939071377	0.516973994425307	0.999950643503196
Fignl2	4.54556021543658	-0.603023079392594	1.90694291023927	-0.316225030206558	0.751831710448155	0.999950643503196
Sema6a	83.3024538545171	1.37568067346184	0.668882893707621	2.05668389250685	0.0397166425619606	0.999950643503196
Anapc15	60.6929281273729	-0.090499538433186	0.691085131818401	-0.130952807789485	0.895812639749051	0.999950643503196
Misp3	5.29463275656208	-1.51710415332124	1.88686169204607	-0.804035695735666	0.421376360039349	0.999950643503196
Nmb	26.1642288785725	-0.435400916433628	0.887480388326975	-0.490603423084559	0.623706964877223	0.999950643503196
Tcerg1	2416.00408597707	-0.0720868571527893	0.38732798056175	-0.186113218694503	0.852355976000306	0.999950643503196
Zfp712	111.853619515428	0.187202102557235	0.565988068942352	0.330752736373145	0.740831264186416	0.999950643503196
Fam129c	36.5068950251131	0.287614540041319	0.887531095521384	0.324061366968059	0.745891574663493	0.999950643503196
Atp5g3	434.021126989588	-0.229550474579776	0.62148779615465	-0.369356367092131	0.711862116189778	0.999950643503196
Fyco1	551.779437550971	0.0111460814644866	0.397990882316124	0.0280058713898709	0.977657468292997	0.999950643503196
Tlr3	6.45119108044298	-1.05924579081199	1.63336487356298	-0.648505308248348	0.516658178657785	0.999950643503196
Trafd1	35.5929259600482	0.393320072414685	0.778168142048119	0.50544355539855	0.613247333645563	0.999950643503196
Erfl	5.70875393824154	1.0896386185098	1.90645375443721	0.571552609641697	0.567625108991602	0.999950643503196
Krt80	13.8663090662201	2.60630792948266	1.45591816476699	1.79014727101765	0.0734302391969307	0.999950643503196
Armc8	635.340684705866	-0.0952107756308843	0.408898910841112	-0.232846733279465	0.815880422212947	0.999950643503196
Ppil4	761.705594618993	-0.186296016913039	0.416262713782708	-0.447544328965018	0.65448208873518	0.999950643503196
C530005A16Rik	25.0948274377939	0.0702239284258328	0.897092135450246	0.0782795051375496	0.937605719960757	0.999950643503196
Katnbl1	867.999980832437	-0.0677008153327365	0.417858697218633	-0.162018442558141	0.871291330688393	0.999950643503196
Spag9	1094.10600933499	-0.114879361345311	0.396909181230882	-0.289434880264173	0.772248606073805	0.999950643503196
Gm5860	1.83144527710607	3.80496361435947	3.38136464492003	1.12527456039852	0.260472706369111	0.999950643503196
Taz	17.167560636875	-6.62575111842058	1.76748253846223	-3.7486939611778	0.000177757836508438	0.0107060815314314
Gfpt1	381.514402583514	-0.574636339811466	0.420288511293272	-1.3672425592678	0.171549289465096	0.999950643503196
Abcc5	1981.66522533084	-0.118637514610671	0.408808165909374	-0.290203387563865	0.771660644778642	0.999950643503196
Kcnmb4	23.8009019709846	0.279378501172972	0.922707417859463	0.302781245458161	0.762056576897982	0.999950643503196
Gm4013	7.10636084794482	0.593712022382674	1.59328190989826	0.372634634645784	0.70942039174741	0.999950643503196
Hpcal1	544.029194402585	-0.0999313815934991	0.500828868119862	-0.199531991773251	0.841846620634696	0.999950643503196
Tbc1d31	1258.17926058955	0.314940964435309	0.399078787040572	0.789169894924258	0.430012714903118	0.999950643503196
Cyp3a13	3.41041134618147	-1.17094493473842	2.43998424474781	-0.479898563795621	0.631299522528727	0.999950643503196
Akap7	808.387095491269	0.190317962775461	0.447060498157691	0.425709637867247	0.670319438319869	0.999950643503196
Ablim1	694.644879298145	0.297884330626764	0.532420788213736	0.5594904203988	0.575827067235151	0.999950643503196
Ulk1	1476.28677733708	0.0406191584847409	0.4214125330148	0.0963881121288682	0.923212333308881	0.999950643503196
Golga3	328.861049117599	0.0901340796541967	0.427124870831674	0.211025125927911	0.83286766515605	0.999950643503196
Mir1193	46.7064128984487	-0.441737057051778	0.701470625490121	-0.629729943065163	0.528871288318748	0.999950643503196
Wdyhv1	299.655275439357	0.186606654330129	0.483047349377263	0.386311310000354	0.699266125262309	0.999950643503196
Traf1	66.7858781362949	0.30794685219869	0.656626911004693	0.468982990245566	0.639081794404271	0.999950643503196
Rxra	217.025418914701	0.225582053978685	0.537409138556807	0.419758500170796	0.674661884388415	0.999950643503196
Dapk3	164.74447374557	-0.315844000285689	0.493443083946048	-0.64008192750397	0.522119337702284	0.999950643503196
Ap3m2	24.0828893686277	0.429452238847136	0.948474642523816	0.452781992889549	0.650705731376773	0.999950643503196
Sirt2	55.1502318798178	0.438065245988676	0.686632190567273	0.637991128302273	0.523479455189445	0.999950643503196
Inhbc	30.4563231231657	1.98818699543255	1.01821365094745	1.9526226088037	0.0508643301369356	0.999950643503196
Slit3	96.350003931847	-0.67418935274236	0.548791099163133	-1.22849906598422	0.219259679795192	0.999950643503196
Dcakd	633.823996117683	0.163692969759703	0.404051496757334	0.405128977552121	0.685382707248821	0.999950643503196
Vps35l	1075.75914533538	0.270227746375228	0.386691134390037	0.698820640926982	0.484664127394921	0.999950643503196
Cyhr1	43.6295489933588	0.494864642336131	0.725902786391169	0.681723023541974	0.495414106265411	0.999950643503196
Taf10	33.7324106289374	-0.10872203636385	0.856235242597967	-0.126976829444637	0.898958737512782	0.999950643503196
Hagh	67.3140178853115	0.222139232716169	0.679573057255744	0.326880576480199	0.743758212522142	0.999950643503196
Ogfod3	168.508922105291	0.172404169155435	0.478507181114182	0.360295886791082	0.718625874933255	0.999950643503196
Syn1	52.067900777083	-7.18787964154653	1.33594477003779	-5.38037185574909	7.43321352726203e-08	7.71183914399359e-06
Glyatl3	8.95168457363859	-1.11611188040953	1.44885031000533	-0.770343128411541	0.44109637940118	0.999950643503196
Ccl27a	1.75567870024757	0.879606902670607	3.11228207904887	0.282624415245619	0.777464762405083	0.999950643503196
Fundc2	15.2809802833178	-3.74048377757209	1.26652747729914	-2.95333804012578	0.00314357516173091	0.148681859340573
Rab5if	299.924983296593	0.257694525143073	0.478699836711905	0.538321731866728	0.59035495062614	0.999950643503196
H1f5	169.938184128775	-0.0371564151595542	0.706459265909383	-0.0525952690445994	0.958054386510719	0.999950643503196
Pop4	176.312672390542	0.192203157065141	0.530175636044439	0.362527328677605	0.716958005114985	0.999950643503196
Carnmt1	1761.49456131446	-0.324931169173838	0.3819966938261	-0.850612516876282	0.394984634032562	0.999950643503196
Iqcm	42.1297421302022	0.252904783893692	0.924129158586037	0.273668222178649	0.784339600766303	0.999950643503196
Clcc1	258.894754672469	0.12202793195027	0.443188719857413	0.275340789335816	0.783054429688822	0.999950643503196
Ilf3	1382.84475393723	0.173384253618273	0.376768922801578	0.460187247740665	0.645381823497352	0.999950643503196
Tpd52l2	846.851251595104	0.0283545417897038	0.384318117431933	0.0737788319196939	0.941186370792811	0.999950643503196
Arhgap25	24.4934964191615	0.81637103905166	0.951049293628834	0.858389827447015	0.390677242818338	0.999950643503196
Banf1	68.4756974997931	-0.325086675802867	0.66961958576285	-0.485479640552208	0.62733615126578	0.999950643503196
Tbc1d23	878.368466850555	-0.254353720752751	0.397210725778568	-0.640349578310593	0.521945355377732	0.999950643503196
4930473A02Rik	30.6167416115349	0.14181948561365	0.84144285400944	0.168543217091792	0.866155947600021	0.999950643503196
Pard3	5172.72929677102	-0.0774213238271256	0.422360808031387	-0.183306126787626	0.85455782736857	0.999950643503196
Rorc	13.6145152400335	1.57366833707459	1.25722346093468	1.25170137686155	0.210678698198543	0.999950643503196
1700123J17Rik	52.1628305220949	0.996092320159067	0.875037028600393	1.13834305018189	0.254977264301833	0.999950643503196
Evi5l	68.9565325210245	0.12267731618287	0.647288970819693	0.189524805323838	0.849681515550091	0.999950643503196
Pex5l	10.8728738215165	-0.516376244271707	1.36454393662544	-0.378424051004706	0.705115604189009	0.999950643503196
Mtmr1	23.0912111336121	-6.18887118940811	1.49657587039036	-4.13535411859463	3.54407696952448e-05	0.0024252043296563
Mtor	924.125000119548	0.0620054434394388	0.397270775032423	0.156078542234521	0.875971111883599	0.999950643503196
Zfp758	78.1735092348621	-0.21372692340209	0.598408854915713	-0.357158691163074	0.7209730087818	0.999950643503196
Plekhh2	82.2368758399793	-0.881143199847267	0.584639303178818	-1.50715696850398	0.131770427280642	0.999950643503196
Adgrl3	222.213135492734	0.0930803119047483	0.468070348138386	0.198859663456462	0.842372523184091	0.999950643503196
Golga5	223.072250276424	0.0557157385702702	0.46344017992251	0.120222071766816	0.904307233839354	0.999950643503196
Plekhb1	112.799785629788	-0.40922625607262	0.569321884492258	-0.718795934636489	0.472266662898316	0.999950643503196
Nufip1	911.342108496127	-0.024101096923718	0.386999540209923	-0.0622768102273316	0.950342395380978	0.999950643503196
Smap1	579.035630097514	0.237539989742067	0.431076892608586	0.551038559048331	0.581607242224068	0.999950643503196
Acox2	32.8110131923315	-0.00965615036040819	0.802222095867996	-0.0120367544226769	0.990396291387615	0.999950643503196
Hars2	207.859233397187	-0.225213729122518	0.467007493415062	-0.482248641184766	0.629629326797061	0.999950643503196
Gpa33	83.5678036414908	-1.06346518025918	0.69007644680586	-1.54108314402211	0.12329655170121	0.999950643503196
Sdhb	362.86404357336	0.40835195408542	0.445763307380717	0.916073502067445	0.359628344735585	0.999950643503196
Gmpr	74.449997414466	-0.366896913949765	0.640342688275108	-0.572969631211181	0.566665256462038	0.999950643503196
Me1	444.07117099768	0.259671863829677	0.432161731150127	0.600867326078604	0.547928357172092	0.999950643503196
Klk11	7.03243444672613	0.213633774698295	1.55604233272356	0.137293035160791	0.890799175443421	0.999950643503196
Magt1	173.199029479608	-6.97872333192711	0.765270543863907	-9.11928910355157	7.56187127677004e-20	6.4001290527231e-17
Mcam	267.645063004192	0.0946064970389757	0.440380405526201	0.21482903383481	0.82990061562261	0.999950643503196
Pbld1	10.0954789267629	0.13794216071536	1.39244799545556	0.0990644973209432	0.921087060421841	0.999950643503196
Tab2	1362.70288801961	-0.134220164827464	0.389214157073221	-0.344849133538104	0.730207792944765	0.999950643503196
Mettl27	311.558917234059	0.0195627300664374	0.431100672100213	0.0453785654546367	0.963805565673997	0.999950643503196
Trmt1	429.649525995826	-0.112809133419554	0.473035336968923	-0.238479294469634	0.811509372768082	0.999950643503196
Vps37c	263.910444733472	-0.178750984642847	0.459216289398983	-0.389252273426088	0.697089537931416	0.999950643503196
Sec23a	749.715760119684	-0.223876702185926	0.391653397598839	-0.571619456280671	0.567579811376886	0.999950643503196
Rara	359.580272432692	0.690324876335503	0.528670977113779	1.30577411323817	0.191629385787575	0.999950643503196
Med1	1256.92427339458	-0.141745099379923	0.380389729611354	-0.37263124723358	0.709422913230513	0.999950643503196
Ap5b1	25.0550744619575	-0.488522539450299	0.908702365300081	-0.537604564602376	0.590850078249697	0.999950643503196
Bag5	24.5976380002312	0.193236346962673	0.931816143602692	0.207376045467039	0.835716188917405	0.999950643503196
Pdcd2l	537.760907208384	-0.0208295453548373	0.412194735782077	-0.0505332638839173	0.95969744251032	0.999950643503196
Ctcf	942.560250421035	-0.291346438894193	0.394766101382679	-0.738022940353147	0.460500508944978	0.999950643503196
Mnd1	602.308269326584	0.0346964173531616	0.435626210048136	0.0796472217530891	0.936517836957508	0.999950643503196
Lix1	20.823881188649	0.613676552934944	0.975432262269549	0.629132925649902	0.529262036360339	0.999950643503196
Ctnnbl1	29.8272677336955	0.318519588030846	0.831869151918556	0.382896261144241	0.701796683679411	0.999950643503196
Snph	34.1729956752086	0.149550474071109	0.798374433385972	0.187318716403346	0.851410749142665	0.999950643503196
Ppm1m	29.6636372834961	-0.0231627172971691	0.829122719118713	-0.0279364161215954	0.977712863904625	0.999950643503196
Prkar1a	666.292202680102	-0.0193228705790808	0.413964178382202	-0.0466776392454917	0.962770152213122	0.999950643503196
Slc27a3	46.1864403417475	0.0824292205024961	0.732996051143315	0.112455204054544	0.910462486360577	0.999950643503196
Impdh2	226.375150665037	-0.275739764083244	0.504466925374793	-0.546596318239067	0.584656099077488	0.999950643503196
Tiprl	494.042757650498	-0.0934276813700137	0.452578281894669	-0.206434301219425	0.836451679308109	0.999950643503196
Uaca	625.045377681069	0.193367995907725	0.405897142678543	0.476396543793524	0.633791896496639	0.999950643503196
Smim31	10.7603280240361	0.0494332965322971	1.2993310205806	0.0380451907553228	0.969651651078269	0.999950643503196
Calca	58.8963598108716	-0.208436913256588	0.694967513193264	-0.299923247201662	0.764235701460245	0.999950643503196
Phf3	41.50072745087	-0.255118109016007	0.739973680829851	-0.344766463490839	0.730269947231472	0.999950643503196
9330020H09Rik	46.1475095023944	1.23801933396697	0.822417358360848	1.50534193056729	0.132236190209184	0.999950643503196
Ube2q2	885.225959528599	-0.147238077015304	0.403146183782511	-0.365222549383567	0.714945287221023	0.999950643503196
Rfx3	1230.01575778329	-0.457134523757729	0.438492164059917	-1.04251469290855	0.297173117029834	0.999950643503196
Bri3	292.424598250121	-0.0285225847371719	0.471470424163259	-0.0604970816309259	0.951759740115739	0.999950643503196
Fbxo27	62.8022108788726	0.223319940139034	0.634119034765226	0.352173531932715	0.724708125476198	0.999950643503196
Eps15l1	1982.84036247059	-0.07804524840579	0.388449486554992	-0.200914793575719	0.840765199977618	0.999950643503196
Tmprss15	8.30280134682941	-0.319562207571436	1.81409503140889	-0.176155163890864	0.860172043925185	0.999950643503196
Max	1124.63579309131	-0.0481493098345812	0.38847209744889	-0.123945349359142	0.901358546163507	0.999950643503196
Ttc8	145.082100777949	-0.0572616451400256	0.507047819565068	-0.112931449323938	0.91008490285976	0.999950643503196
Vti1b	341.820471298733	0.0696952311804303	0.435792922800481	0.159927404815472	0.872938260441975	0.999950643503196
Cpsf3	535.105565503497	0.100509174667884	0.407046137298452	0.246923298019628	0.804967585293549	0.999950643503196
Nlgn1	25.7183211960331	0.235550149251139	1.11365556402927	0.211510773042704	0.832488726693621	0.999950643503196
Casq2	33.0660212528441	0.189310583262549	0.846837731611753	0.223550009872897	0.823107465496946	0.999950643503196
Pidd1	171.680198277766	-0.279890429584073	0.489754468926772	-0.571491323391931	0.567666640213341	0.999950643503196
Asb4	22.2722944626461	0.323220285993485	0.967649169276484	0.334026314759468	0.73835970167548	0.999950643503196
Orc4	2173.94997385068	-0.541179643503517	0.431237198006535	-1.25494657233933	0.209498155799343	0.999950643503196
Mapkbp1	165.756570806099	0.170926907091472	0.521315515413538	0.327876117318095	0.743005332061315	0.999950643503196
Mospd1	22.0920956645635	-4.75916789273441	1.24128283345267	-3.8340721102995	0.00012603916579261	0.00773601459966014
Banf2	2.79651691411307	2.13783613634668	2.6986260948993	0.792194272629108	0.428247407610645	0.999950643503196
Dclk1	35.092055382859	-0.439631329381479	0.815444447624244	-0.539130937321755	0.589796509922166	0.999950643503196
Gpcpd1	372.160085485658	-0.2209582038146	0.473139759130996	-0.467004092449191	0.640496950109064	0.999950643503196
Sinhcaf	1213.80678252231	-0.200538193910956	0.391507227667175	-0.512220924006633	0.608496400641594	0.999950643503196
Acbd5	428.480934720591	-0.16576121673608	0.418940571259335	-0.395667615188955	0.692350249213588	0.999950643503196
Myo7a	6.38205990250854	-0.220450221870167	1.64546088564367	-0.133974756734452	0.893422535662209	0.999950643503196
4930548K13Rik	2.61586474497961	1.64682730686863	2.7496337927981	0.598926050146037	0.549222199037674	0.999950643503196
Luc7l2	3358.01021906482	-0.324406856147728	0.433905255029969	-0.74764445091895	0.454674645352465	0.999950643503196
Dnah8	406.310215177219	-0.329998888759075	0.430500087277194	-0.766547785962683	0.443350429934753	0.999950643503196
Evc	52.4819909336844	-1.14188106195131	0.672221233980631	-1.69866853980428	0.0893816543020292	0.999950643503196
Shroom2	84.7024660924179	-8.95140058667744	1.5436196619358	-5.79896771686089	6.67243747696325e-09	8.07294321884229e-07
Kmt2e	848.938457862148	-0.17815594444452	0.426446804444371	-0.417768271652649	0.676116550779634	0.999950643503196
Setd5	2852.17655618219	-0.608138178193195	0.423848700429241	-1.43480014820694	0.151344055679824	0.999950643503196
Pcyox1	141.019575535558	-0.521193969130591	0.540577376276485	-0.964143140285655	0.334974166618355	0.999950643503196
Arpp21	11.8531860253522	0.522058739749308	1.42399850527044	0.366614668356102	0.71390646520915	0.999950643503196
Smim4	173.370739976601	0.533043158425502	0.493087318265902	1.08103197685172	0.279682889740927	0.999950643503196
Smc6	1211.11508229861	-0.0478946845999269	0.385076672314626	-0.124377008641008	0.901016776429405	0.999950643503196
Nsmf	6.12071633989152	-1.20400001969004	1.68919971036772	-0.712763572181727	0.475992070606909	0.999950643503196
Hmbs	241.955339709406	0.245261962540395	0.514059300696177	0.477108306781421	0.633284999831075	0.999950643503196
Slc35b1	202.23303877526	-0.201051893857504	0.510382610984453	-0.393923871092914	0.693637245807152	0.999950643503196
Synj2	171.711545787197	0.435644006338169	0.532144888105765	0.8186567532179	0.412982277160173	0.999950643503196
Suds3	436.824446660611	-0.185410264663993	0.421940170793547	-0.439423116114519	0.660354979885906	0.999950643503196
Ptk2b	166.419387815859	0.121284513902371	0.480151146058016	0.25259653110922	0.800580010886494	0.999950643503196
Gfm2	485.795152825721	0.0217137075048441	0.408730681581573	0.0531247309862412	0.957632526794674	0.999950643503196
Rlim	291.433420911515	-9.17613752852617	0.984788218320581	-9.31787907066434	1.18689041137651e-20	1.12272851207916e-17
Ddt	78.3568072810445	-0.393006474568752	0.731026846905785	-0.53760881181345	0.590847145440537	0.999950643503196
Epha3	32.5458095411619	-0.948134859901979	0.955377765161616	-0.992418804870959	0.32099326943683	0.999950643503196
Gatad2a	2339.3756935195	-0.172254634796841	0.371542612721135	-0.463620131040337	0.642919928759384	0.999950643503196
Shc1	287.753471369372	0.131861991588758	0.434709713233945	0.303333437405376	0.761635766455872	0.999950643503196
Anks1b	179.482601377292	-0.19059127116616	0.539230196202532	-0.353450664499832	0.723750608872538	0.999950643503196
Cdk6	3243.25571302001	0.247169028389377	0.380920178326182	0.648873550032116	0.516420112311702	0.999950643503196
Kdm1a	2019.46815765494	-0.115309845700855	0.3767611498447	-0.306055562651259	0.759562341280894	0.999950643503196
Scaf4	1274.24346323634	0.00544936705477928	0.3766962194704	0.0144662111619824	0.988458036028845	0.999950643503196
Plcxd2	50.3262656726922	0.192696785870808	0.684440321652163	0.281539207692585	0.778296860277324	0.999950643503196
Morc2a	1347.10087917816	-0.130283174585221	0.387845702350749	-0.33591496256261	0.736934993539384	0.999950643503196
Atp6v1c2	37.1007040773281	-0.979558468927773	0.818131099968041	-1.19731234879842	0.231184832999106	0.999950643503196
Map1a	44.0523430119247	0.825278559038303	0.773451288019957	1.06700780232848	0.285968312697108	0.999950643503196
Runx2	16.9590682719677	1.57153050570035	1.26517764139291	1.24214217378214	0.214184110572289	0.999950643503196
Gja3	2.33889183551136	1.98835986762695	2.79688433472276	0.710919591111388	0.477134065019222	0.999950643503196
Ackr3	39.7756505980184	0.241323385817344	0.837437312184083	0.288168896114695	0.773217456657202	0.999950643503196
Socs1	3.73564345406514	-0.249247698894233	2.12827748895222	-0.11711240671767	0.906770978253902	0.999950643503196
Sort1	184.183594973834	-0.394040338721242	0.539293106336781	-0.730660811516419	0.464986357815944	0.999950643503196
Rangrf	31.8674589948966	0.122473940407878	0.873302515624258	0.140242285137964	0.888468563305612	0.999950643503196
Phyhd1	218.134435343794	0.845758920181098	0.561305269392476	1.50677174489471	0.131869174361066	0.999950643503196
Slc4a9	17.4814678350008	0.181907847937153	1.03537684246688	0.175692405389076	0.86053560211759	0.999950643503196
Specc1	536.672385370407	-0.10040538915258	0.458266224411462	-0.219098383873976	0.82657340967121	0.999950643503196
Gtf2a2	578.209228691478	-0.0794299059770242	0.425448362045848	-0.186696936838752	0.851898257922585	0.999950643503196
Deaf1	1227.99296567827	-0.051808361852806	0.405786170131416	-0.127674045263858	0.898406930844139	0.999950643503196
Mtarc1	6.74295675318297	0.0674793951167022	1.62079061448718	0.0416336289916466	0.966790764415986	0.999950643503196
Set	1447.49041265599	-0.167820727383055	0.421355728175563	-0.398287518505339	0.69041825985637	0.999950643503196
Glra3	17.1861203621333	-0.376680178657836	1.23139311514806	-0.305897583821187	0.759682625670445	0.999950643503196
Dnhd1	58.9994056216802	-0.00937815202425085	0.655951677844074	-0.0142970165959086	0.988593019800602	0.999950643503196
Pgpep1l	346.55239933251	0.311759680736338	0.545740311382349	0.5712601291018	0.567823324360184	0.999950643503196
Notch3	110.263065466502	-0.602066236306707	0.626194907934082	-0.961467793299407	0.336317011659896	0.999950643503196
Gtsf1l	133.579591343376	0.0599377520584174	0.527487325967491	0.113628800366876	0.909532055817832	0.999950643503196
Rnf212	3.52869732964537	1.31775776418416	2.21938110663883	0.593750104586524	0.552679265603303	0.999950643503196
Tceal8	15.1807012974517	-6.44423889026196	1.80685961395608	-3.56654099769957	0.000361724241787249	0.0204819983527491
Gm5087	10.3633279007897	0.708358673382595	1.39824843710336	0.506604301915075	0.612432489287546	0.999950643503196
Slco6b1	11.9228946001845	-0.0728924158615119	1.64968473013221	-0.0441856644061135	0.964756409040066	0.999950643503196
Ranbp3	1029.79597934011	0.0438392924964442	0.412558418909355	0.106262023721	0.915374461627377	0.999950643503196
Parp6	169.068549086676	0.117969617742715	0.478586486280313	0.246495923149863	0.805298359956663	0.999950643503196
Gng10	21.9360799302846	0.356100142160386	0.942805550303736	0.377702636610131	0.705651508920084	0.999950643503196
Mrps18b	128.385444662971	0.256225392818718	0.556432247644863	0.460479050060828	0.645172405565787	0.999950643503196
D16Ertd472e	1316.4813565558	0.310658334370937	0.46515896077049	0.667854132824534	0.504226708098581	0.999950643503196
2310039H08Rik	76.0779753386093	-0.657714112335297	0.746553233726741	-0.881000955621121	0.378317302759623	0.999950643503196
Rps10	1061.52153893838	-0.214008439763268	0.444787550928298	-0.481147548569244	0.63041163621226	0.999950643503196
Arih1	2957.98663138543	-0.238870110599726	0.386875224745684	-0.617434499086234	0.536948172604974	0.999950643503196
Dancr	38.5311417900896	-0.79655241136327	1.0745716183569	-0.741274381116873	0.458527091887297	0.999950643503196
9530026P05Rik	106.445064360529	-1.32631022419478	0.654665742938874	-2.02593497292346	0.0427714487795745	0.999950643503196
Itgal	3.99178430580544	-0.39135221802786	2.02779327731674	-0.192994139198308	0.846963558048095	0.999950643503196
Sirt6	153.114333803071	0.347502503882963	0.490125433004741	0.709007287690785	0.478319954398323	0.999950643503196
Rgs12	215.750300721015	-0.109602911484133	0.478071929916535	-0.229260294582173	0.81866661196086	0.999950643503196
Hfe	2.92039438847616	0.152216766234366	2.48559656473667	0.0612395303380586	0.951168448137677	0.999950643503196
Tdrd7	27.6998792734275	-0.180578774228616	0.90323693661533	-0.199924036438647	0.841539991564389	0.999950643503196
Ak2	859.538024858104	0.141103570893387	0.425229640202965	0.33182910491855	0.740018305766908	0.999950643503196
Znhit1	75.5564004187105	-0.0810151428356417	0.610444695498222	-0.132714959165171	0.894418811818563	0.999950643503196
Prx	171.510066282457	0.126656859171258	0.51352005073182	0.246644427984378	0.805183417947375	0.999950643503196
Alas2	45.1463079184897	-6.989673939034	1.29455690649636	-5.39927901505011	6.69092449781101e-08	7.07873400324335e-06
Fiz1	333.529048083547	0.160779943331914	0.479033283194599	0.33563418028012	0.737146745572854	0.999950643503196
Serpinh1	172.586233109674	0.156010017152345	0.503374567847181	0.309928286245299	0.75661549188118	0.999950643503196
Myh3	8.59904403263745	0.213032336524368	1.4984900849942	0.142164662053931	0.886949943828509	0.999950643503196
Grm5	36.6293666102543	-0.450144541972642	1.19816081770747	-0.375696263239468	0.707142716226774	0.999950643503196
Vill	35.0126185168436	0.642068356887078	0.883416361663123	0.726801522759118	0.467347550122456	0.999950643503196
1700123O12Rik	89.0059701733929	0.3497466401619	0.592048390544176	0.590739955969533	0.554694671809509	0.999950643503196
Wnk1	2092.21349559394	-0.220967805950925	0.427402201248542	-0.517002030652689	0.60515474128673	0.999950643503196
Tex14	855.021800298378	0.0813994883075801	0.50095919286474	0.162487263367893	0.870922157355358	0.999950643503196
Zbtb37	331.274081353354	-0.109671175609312	0.448047869479473	-0.244775576629177	0.806630205766074	0.999950643503196
Egfem1	33.5581651600433	0.0720308500217605	1.09933622235404	0.0655221292240502	0.947758287619027	0.999950643503196
Eya1	2445.78784069089	0.313383853693127	0.507917017229099	0.616998137614619	0.537235954134382	0.999950643503196
Adgrg2	6.70682549926519	-6.75225912906492	2.22612311369392	-3.03319213907292	0.00241981475363308	0.119365156604827
Nkain3	67.8924107338802	0.556702785217075	0.7113638308345	0.782585171028456	0.43387075232075	0.999950643503196
Cd2bp2	394.719824430138	-0.309001268110285	0.422304925241455	-0.731701786176451	0.464350605970665	0.999950643503196
Sapcd2	67.1476703599282	0.157790727593291	0.680573704734264	0.23184957998767	0.816654846800887	0.999950643503196
Kcng2	4.04290888031553	1.52182491821838	2.20850446151336	0.68907486705984	0.490776155159716	0.999950643503196
Tecr	1279.55377551694	-0.22721632258093	0.379974572455904	-0.597977704435204	0.549854809853561	0.999950643503196
Tfg	488.457463946494	0.0165565817204851	0.403358856708833	0.0410467786813383	0.96725860326931	0.999950643503196
Gm12530	3.36671883238385	-2.32707891039216	2.64807354611469	-0.878781827569142	0.379519581275768	0.999950643503196
Trpm3	208.111759368271	0.174560795680003	0.529757860724085	0.329510534192753	0.741769833000814	0.999950643503196
Trpc4	11.2265981923335	-0.459538582602886	1.52604633689077	-0.30113016328139	0.763315240919496	0.999950643503196
Mtarc2	799.267359276742	0.520789756731883	0.417675181001741	1.24687743112443	0.212442443207529	0.999950643503196
Itih5	7.15294938585231	-1.15186581083963	1.56137122096643	-0.737727066678395	0.460680320875462	0.999950643503196
Adcy4	11.4332265007106	-0.491577934071047	1.24844468541623	-0.393752274180379	0.693763943341586	0.999950643503196
Mical1	124.339958185806	-0.0380725364464584	0.561887610667973	-0.0677582771422878	0.945978057408399	0.999950643503196
Zc3hav1l	219.508927634495	-0.0380745053990314	0.507593458842361	-0.075009842494554	0.940206880778679	0.999950643503196
Wnk2	323.687301663797	-0.119894210926373	0.543336241000718	-0.220663011003189	0.825354834444597	0.999950643503196
Sec22a	534.998565426213	-0.0975320631379584	0.482372060696154	-0.202192604184416	0.839766154734762	0.999950643503196
Ahsa2	101.590379459867	-0.336061730009587	0.625480586505318	-0.537285628459277	0.591070331039844	0.999950643503196
Tfeb	1611.23297282118	0.40684492030354	0.474963831927776	0.856580844592405	0.39167657582993	0.999950643503196
Tgm1	366.140089221992	0.642887413448003	0.492352227978371	1.30574693667527	0.191638630560632	0.999950643503196
D7Ertd443e	3.03630272119347	0.0938295713242292	2.40978311200667	0.0389369362150171	0.96894066804519	0.999950643503196
Tlcd2	12.4247803157058	-0.838520921886476	1.21735077078924	-0.688807977131226	0.490944114986626	0.999950643503196
Cbwd1	523.032247035698	-0.0166396062927988	0.423084043169352	-0.0393293166250146	0.968627833405559	0.999950643503196
Lrch2	24.3004159974267	-5.52315347367942	1.31957516892192	-4.18555426303739	2.84471098169978e-05	0.00200639461827694
Zdhhc6	319.600297287167	-0.132939243930768	0.431434205758393	-0.308133296239415	0.757980906271382	0.999950643503196
Cbx3	1142.21626706335	-0.300721447711695	0.438692703831008	-0.685494527457511	0.493031912790924	0.999950643503196
Fndc4	2.61443205693227	0.666526286461468	2.62909935348256	0.253518865910706	0.799867284357038	0.999950643503196
Slc25a28	355.880803693936	0.435219520191995	0.428500517930965	1.01568026637044	0.309781668128398	0.999950643503196
Gbp4	12.9975668149951	0.405352109277604	1.24495591236327	0.325595553426575	0.744730376883385	0.999950643503196
Cdkl3	135.03313385762	0.48774144659726	0.540515735915162	0.902363084344716	0.366864024415916	0.999950643503196
Etfrf1	200.027326190096	-0.435376040023766	0.489521137572933	-0.889391706724614	0.373792600480921	0.999950643503196
Gm10549	3.28142083249141	-1.18548503127108	2.19091794615338	-0.541090565875575	0.588445160501663	0.999950643503196
Atn1	40.1221714467894	0.357360143620631	0.757079383110765	0.472024666887999	0.636909182010997	0.999950643503196
Zfp111	381.036303557684	0.129554504580512	0.480323226735597	0.269723588969451	0.787372911541796	0.999950643503196
Sema3b	56.5629806451794	0.758943059479324	0.777254733254456	0.976440576053543	0.328846182137239	0.999950643503196
Rbm43	39.6156295351189	0.36307665459862	0.753813206663203	0.481653347791292	0.630052222100058	0.999950643503196
Kif18b	665.874496478732	0.0964751120671628	0.405907964193204	0.237677307610655	0.812131385278521	0.999950643503196
Hsh2d	17.1697963596621	-0.865656423796695	1.06058168756769	-0.816209099161395	0.414380553522015	0.999950643503196
Sgsm2	223.693875341894	0.49196939827616	0.484380974827351	1.01566622935906	0.309788354758902	0.999950643503196
Sem1	1219.73429152832	-0.356323092128053	0.444625524210308	-0.801400443127759	0.422899858697579	0.999950643503196
Shd	4.0789224813377	-1.05718518958244	2.07243547099173	-0.510117301300843	0.609969284867248	0.999950643503196
Gjb5	94.5345470990752	0.347751788352793	0.6238533456258	0.557425540459282	0.577236719356086	0.999950643503196
Rnps1	875.432893068078	0.00593681239899182	0.398313414113047	0.014904876884982	0.988108069163788	0.999950643503196
Gpr83	17.2688096659617	0.928891952299967	1.36737730574178	0.679323803605222	0.49693271729162	0.999950643503196
Rab23	503.695800044531	0.156855651810155	0.413962331462428	0.378912862085837	0.704752572613081	0.999950643503196
Ext2	861.388210945646	0.422062406984478	0.419661161258026	1.00572186789755	0.314549380844597	0.999950643503196
Scin	2.86380791640769	-0.51956434874774	2.35880136693426	-0.220266257274143	0.825663797612481	0.999950643503196
Clec11a	15.7155107996895	1.68692600201086	1.20503277911298	1.39990050997003	0.161543113322536	0.999950643503196
Map7d2	58.1696961988662	-9.84474812364741	2.60182227649441	-3.78378962029329	0.000154458397678895	0.00937300186065777
Ola1	1194.62097174058	-0.066762524247102	0.392473519583814	-0.170107079626412	0.864925925926184	0.999950643503196
Lrrc46	13.0510902544728	-0.297261166278591	1.20654758620932	-0.246373346295038	0.805393237007508	0.999950643503196
Tmigd3	2.76510991949978	2.26400091276253	2.61840426758478	0.86464910739351	0.387231410475827	0.999950643503196
Slc25a51	128.491625098678	0.6206000775305	0.520054125123316	1.19333747690847	0.232737230676918	0.999950643503196
6720489N17Rik	260.131864180178	-0.0409394891636331	0.477532447807023	-0.0857313243354245	0.93168000057258	0.999950643503196
Slc35g2	6.06046822411343	0.964697587111905	1.70526951388939	0.565715612256281	0.571587120405019	0.999950643503196
Clasp2	2651.68597983243	-0.0418451237520239	0.428547614047924	-0.0976440478964946	0.922214946440022	0.999950643503196
Pak6	19.3789600432295	0.905014290909499	1.01040964216245	0.895690473591104	0.370418099718581	0.999950643503196
Smim19	215.301940951622	-0.311333105507024	0.546616893096127	-0.56956363668818	0.568973697710148	0.999950643503196
Heph	4.02963808246742	-5.96176780536645	2.58485950762685	-2.30641850660577	0.0210872588849312	0.785772445209919
Sh3d19	598.858326874347	-0.251862216911144	0.474011014663627	-0.531342540826553	0.595181431017296	0.999950643503196
Dab2	231.188373853932	0.512436400782285	0.457834316364276	1.11926166839483	0.263028523552305	0.999950643503196
Arhgap44	1680.71586372765	-0.0220430544267807	0.416685533053864	-0.0529009353054051	0.957810839175658	0.999950643503196
Ppp1r32	3.69258696652644	0.670617840967073	2.1486039165414	0.31211794589231	0.754950888481002	0.999950643503196
Tead3	73.6833325246335	0.548540954529069	0.671000961491192	0.817496525355232	0.413644734148899	0.999950643503196
Gps1	115.154967918931	0.105782553655072	0.550117879194476	0.192290702876203	0.847514500539796	0.999950643503196
Cdh16	8.7123465701152	-0.0486614840901496	1.42363811145739	-0.0341810771280451	0.972732755987345	0.999950643503196
Shmt2	339.285754236223	0.0246372794246286	0.431373284051599	0.0571135958936242	0.954454706145545	0.999950643503196
Ncor1	3934.43399921608	-0.015835883711253	0.374020043133983	-0.0423396660204657	0.966227924710752	0.999950643503196
Dhrs3	58.0099731715744	-0.0307433053142255	0.73140179979405	-0.0420334012342905	0.966472071303228	0.999950643503196
Rs1	1.86561870248842	-4.9390021012367	3.73094961559362	-1.32379222721046	0.185572058294659	0.999950643503196
Rps7	1666.14957977724	-0.059809978706876	0.44995052285749	-0.13292567886585	0.894252158312253	0.999950643503196
Klk5	2.47477693480712	0.500499815727641	2.80278292666825	0.178572450604514	0.858273427981675	0.999950643503196
D030068K23Rik	95.2309482539008	-0.0200022392878328	0.610259860790471	-0.0327765933383262	0.973852743991724	0.999950643503196
4930547E08Rik	8.36700810231225	0.768299798217396	1.53213286917928	0.501457682732797	0.616049052670186	0.999950643503196
Mpig6b	3.88546602548315	-0.118892880546834	2.03331486632635	-0.058472439520221	0.9533723149997	0.999950643503196
Lgi1	74.7898367466994	0.179287265510134	0.664388831687389	0.26985291889207	0.787273409071114	0.999950643503196
Cep131	123.38081519164	0.267772492813028	0.610549470385839	0.438576242878089	0.660968614270252	0.999950643503196
Masp1	37.9553670884897	0.263520523548878	2.62737923076243	0.100297863537731	0.920107853591068	0.999950643503196
Mapkapk2	302.427687740347	0.336830556563448	0.455958537639915	0.738730671229264	0.460070557455503	0.999950643503196
Ppp2r5c	2640.65650325848	0.188005896114848	0.477502245477684	0.393727773838572	0.693782033718104	0.999950643503196
Commd4	74.2938632389446	-0.267638638934414	0.611939614281798	-0.437361191673344	0.661849424146088	0.999950643503196
Utp23	255.659583347621	0.209292982045661	0.440519396247529	0.475105032442337	0.634712111727284	0.999950643503196
Ppcs	57.0886499369199	0.528223291739101	0.805354912600542	0.655888830470326	0.511895655399735	0.999950643503196
Mrpl19	269.606331043957	-0.382172071276302	0.476861314943763	-0.801432322773701	0.422881409105037	0.999950643503196
Hormad1	180.578070382687	0.530872045607539	0.516156521575189	1.0285098093645	0.303710078956245	0.999950643503196
Tctn2	112.331184893833	0.0934043971898134	0.571737824043183	0.163369280921947	0.870227688189752	0.999950643503196
Ooep	207.495643192201	-0.537869557534534	0.456922613406658	-1.17715679144081	0.239132931092906	0.999950643503196
U2surp	2698.35027539045	-0.148481665494634	0.393473650450442	-0.377361140510057	0.70590524121107	0.999950643503196
Plekhj1	74.3111543667013	-0.0764221662675351	0.641589921657083	-0.119113726210277	0.905185256222548	0.999950643503196
Cux1	3466.19242298241	0.150328018793048	0.376727306330658	0.399036693828355	0.689866167180923	0.999950643503196
Gm45927	17.7757407518282	0.672434043831064	1.09417487498155	0.61455811059672	0.538846585502827	0.999950643503196
Mpv17	316.061155870635	0.0710630923618293	0.470417868413333	0.151063760825067	0.879925419055339	0.999950643503196
Ankrd23	50.3915005294544	-0.0793685032929538	0.803316978073094	-0.0988009782680481	0.92129629175008	0.999950643503196
Hsf3	2.35998307992096	-5.24911733397215	3.13519402832242	-1.67425597476685	0.0940803028639209	0.999950643503196
Radil	81.1695091533832	-1.2530051166914	0.614557877242944	-2.03887243673888	0.0414627604702406	0.999950643503196
Gm10653	9.89202453674742	-0.955287911321401	1.45416460073759	-0.656932448250254	0.511224352971586	0.999950643503196
Nanog	1418.89557186815	-0.608094251057839	0.450005751516228	-1.35130328670013	0.176598299629642	0.999950643503196
Nit1	58.211713684293	0.2183217879447	0.64879347081033	0.336504292609512	0.736490615093193	0.999950643503196
Rnf25	101.325478783471	-0.0579197601601236	0.573498162404649	-0.100993802521126	0.919555379894365	0.999950643503196
Tmem33	660.084883040589	-0.172407803450775	0.45335060613772	-0.380296841156976	0.703725080088071	0.999950643503196
Osgin1	5.36404222292165	1.42367029654283	1.993320198695	0.714220574032654	0.475090796703007	0.999950643503196
Nfix	104.529717574477	0.934260962378431	0.562663305571729	1.6604263209045	0.0968287187330764	0.999950643503196
Stk35	813.126628844208	-0.37518934009748	0.387963899093084	-0.967072815214337	0.333507634206252	0.999950643503196
Pex26	157.198297554299	-0.281629306936424	0.510330925960452	-0.551856241920657	0.581046850478394	0.999950643503196
Stard7	545.994048387601	-0.0737495224055883	0.408766203478865	-0.180419814010875	0.856823000227542	0.999950643503196
Stat5b	171.180333571796	0.363445546477684	0.630626206750429	0.576324838053421	0.564395637336041	0.999950643503196
Ubac1	459.009033500472	0.0673443309952942	0.430753682376858	0.156340697132743	0.875764479050414	0.999950643503196
Stat5a	71.492441632452	0.840673864949376	0.696883991718569	1.20633258180635	0.227689279608611	0.999950643503196
Eva1c	4.23242540403534	-0.573068169110494	2.0596441030954	-0.278236501271865	0.78083081669509	0.999950643503196
Dab1	2292.75912040241	-0.157802961037408	0.492476122946432	-0.320427638386385	0.748644176737856	0.999950643503196
Gpx6	3.18383731341464	-1.81879424162157	2.24593229063262	-0.809817040882056	0.418045337054551	0.999950643503196
Clba1	36.9405937370523	-0.498485304207875	0.759907201507424	-0.655981813593861	0.51183582576615	0.999950643503196
Mical3	1727.29444390397	-0.152632153480178	0.472931075800409	-0.32273657048621	0.746894753690339	0.999950643503196
Gm10516	4.59668478994667	1.1415768218825	1.92473882048509	0.593107391887484	0.553109283835248	0.999950643503196
Cilk1	733.591858783115	0.128733969225405	0.39161171767086	0.328728593697501	0.74236083974308	0.999950643503196
Slc38a10	778.388840328536	-0.144229339318283	0.430484827245352	-0.335039309610975	0.73759543335679	0.999950643503196
Zfp451	1152.93207017256	0.0366697335866336	0.380780338380178	0.0963015415728262	0.92328108678125	0.999950643503196
Bloc1s4	30.0427787100554	0.0423396197778929	0.887467741547626	0.0477083479159008	0.961948681005738	0.999950643503196
Abhd17c	1026.19807814895	0.0690096227776855	0.384312141110374	0.179566595471846	0.85749283130427	0.999950643503196
Acad10	112.336081409076	-0.0349706319135547	0.621877350603917	-0.056233969414699	0.95515542028765	0.999950643503196
Snx10	1352.0287427337	-0.291214965396248	0.410753930452347	-0.708976698227926	0.478338937124611	0.999950643503196
Sh2d4a	110.053143314372	-0.203492554001481	0.731099044524775	-0.2783378743625	0.780753004789698	0.999950643503196
Metrn	9.5387080476963	0.387853959479591	1.54649970000055	0.250794720153811	0.801972823857249	0.999950643503196
Rab43	127.720267744558	-0.443012066595302	0.575280420955422	-0.770080208639033	0.441252315231288	0.999950643503196
Abcb8	287.302719033826	0.0847441971803459	0.452514917324812	0.187273820013136	0.851445948439163	0.999950643503196
D14Ertd670e	4.52006292193868	-0.429451325800472	1.91249713138716	-0.224550049645819	0.822329327057585	0.999950643503196
Optn	1028.58710812369	-0.576754228886274	0.438020832582276	-1.31672784941784	0.187929865062805	0.999950643503196
Sidt2	165.317155160738	-0.401771546707551	0.503664768043578	-0.797696349236778	0.425046722943458	0.999950643503196
Pum1	8397.04540054763	-0.0662962787869062	0.37100614008777	-0.178693211846096	0.858178599558319	0.999950643503196
Oxr1	2545.93705401896	-0.0755963244056984	0.374171596066937	-0.202036512659755	0.839888179745622	0.999950643503196
Gm11545	13.3239350091044	-0.795888831225236	1.22893440152279	-0.647625154149025	0.517227423908412	0.999950643503196
Zfat	777.403954774652	-0.246782872305394	0.388610420324795	-0.635039256279172	0.525402812367869	0.999950643503196
Mecp2	174.812576855832	-7.1405975070531	0.803532961891924	-8.88650229138143	6.30627534008537e-19	4.60960062472331e-16
Efcab12	427.144401979812	-0.4197689165896	0.422463986752901	-0.993620591937279	0.320407615223525	0.999950643503196
Gnb1l	1351.77046889288	-0.0422314397463605	0.447826391300589	-0.0943031508788727	0.924868347032428	0.999950643503196
Ap1b1	648.173655774633	0.227361977353508	0.396884542041025	0.572866799458282	0.566734885743672	0.999950643503196
Tbc1d4	953.606102268579	0.187305664433295	0.436206218199808	0.429397052628667	0.667634298345151	0.999950643503196
B4galnt1	2.41380312122036	2.04386984484758	2.75669027264986	0.741421647954276	0.458437822701068	0.999950643503196
Oxtr	4.08851253373271	-0.87848669000188	2.22673250087751	-0.394518286168494	0.693198429293538	0.999950643503196
Prickle2	651.453673424487	-0.0849186014002076	0.427941293839481	-0.19843516534317	0.84270460647169	0.999950643503196
Gm2381	2537.18403659106	-0.232875757771917	0.408197672260524	-0.570497515290311	0.568340306885885	0.999950643503196
Gpr161	54.3007906812765	0.375021181334434	0.698159048939634	0.537157230725602	0.591159011356476	0.999950643503196
Carmil1	1171.93494467764	0.0641681055924169	0.388249069659598	0.165275619716686	0.868727047554172	0.999950643503196
Myo1b	1269.24637866395	-0.0511391124798315	0.398075485761693	-0.12846586717587	0.897780308415056	0.999950643503196
Rngtt	3212.52872693821	-0.161925115965268	0.393390364648545	-0.411614341672887	0.680622118033687	0.999950643503196
Larp4b	2900.25191918934	-0.199858579686798	0.386081221863684	-0.517659415607017	0.60469591904141	0.999950643503196
Sh2b3	219.061688951337	0.247521754944845	0.505707914472177	0.48945596432516	0.624518923236428	0.999950643503196
Ap4s1	191.845150309508	0.424781104265449	0.495141118649094	0.857899068096769	0.39094819885572	0.999950643503196
Ntng2	27.1258371566946	1.8920519877252	1.0360426333676	1.82622985462981	0.0678156461242472	0.999950643503196
Stk26	8.84515936304438	-5.75639243800386	2.08965808377748	-2.75470541458055	0.00587450012390512	0.259200231700844
LOC666331	2.21778079191733	-0.651552846509304	2.81205464608591	-0.231699923547431	0.81677109076801	0.999950643503196
Ubap2l	1629.98220718264	-0.20041461760582	0.399945063583619	-0.501105366347192	0.616296970325177	0.999950643503196
Tsen34	339.423540807189	-0.100835769602086	0.439040635570443	-0.229672976559609	0.818345895177733	0.999950643503196
Nup98	3327.52321100114	-0.147709052177867	0.384677937040908	-0.38398108639685	0.700992465827344	0.999950643503196
Nbr1	833.739066973324	0.0336858770439254	0.384788961641278	0.0875437717865963	0.93023929410753	0.999950643503196
Fen1	157.539137971942	0.328915121824964	0.546655344206496	0.601686465358543	0.547382860989521	0.999950643503196
Xpo6	2282.11544589153	-0.143248621130354	0.374774324308931	-0.38222634753461	0.702293480345003	0.999950643503196
Mybl2	3953.92258003215	0.120062864541482	0.412929409973994	0.290758811655103	0.771235788496836	0.999950643503196
Vamp2	174.942676817909	-0.19639196280064	0.473546460082994	-0.414725859773548	0.678342599413659	0.999950643503196
Vamp1	25.5058855868826	0.160497159016104	0.983733942575053	0.163150982262523	0.870399559471152	0.999950643503196
Ahi1	147.506428532104	-0.199718940229794	0.564919688965477	-0.353535102654209	0.723687317476062	0.999950643503196
Arpc4	339.81642935358	-0.136286348579241	0.481703890950311	-0.282925571372018	0.77723389198108	0.999950643503196
Vps8	1722.4509120272	-0.0107913274272433	0.41957169685064	-0.0257198650629783	0.97948077906855	0.999950643503196
Mapk10	72.1026089672986	0.831761072742888	0.766762155716087	1.08477063785979	0.278023253153318	0.999950643503196
Pccb	316.017389023722	0.0583725756700006	0.432236455132328	0.135047784556094	0.892574093743659	0.999950643503196
Bpgm	189.650062788051	-0.0840265974209161	0.474228700149121	-0.177185812234675	0.859362439538376	0.999950643503196
2310057M21Rik	385.778362749811	0.365575232173725	0.415768353663254	0.879276233875696	0.379251518741891	0.999950643503196
Ubr7	822.892954885325	0.0138671734883796	0.398809247179589	0.0347714442091033	0.972261991076689	0.999950643503196
Lbh	9.70469704689884	-0.959809431551627	1.36352165902542	-0.70391946119701	0.481482931110613	0.999950643503196
Hspa13	137.148291327609	-0.132201028133577	0.579956150214184	-0.227950040851802	0.819685079641605	0.999950643503196
Tspyl4	58.1824646813622	0.184568673256658	0.651913517852703	0.28311834039674	0.777086122922316	0.999950643503196
Atp12a	3.31847834153844	2.03741972433081	2.45951356521775	0.828383202737257	0.407453516208923	0.999950643503196
Cutc	46.4021305011886	0.171538713486889	0.705740150597234	0.243062143115598	0.807957257297013	0.999950643503196
Sprtn	297.667219630524	-0.214015686195793	0.463491316694703	-0.461746916257252	0.644262822241634	0.999950643503196
Prkd2	45.0591219811766	0.352730966532764	0.781635636428947	0.451272882265558	0.651792886881202	0.999950643503196
Proz	24.5984741896372	-0.99257631803387	0.899051347082782	-1.10402628421008	0.269581736080312	0.999950643503196
Ube2d2a	1283.6088108335	-0.0528966715484741	0.39509143257303	-0.133884633245487	0.893493801771927	0.999950643503196
Polr3k	68.0842578252572	-0.350486178443175	0.656612562968022	-0.533779275953701	0.593494253558101	0.999950643503196
Tsc22d4	276.962273918374	0.757561181793127	0.534311018820112	1.41782810967665	0.156240955240038	0.999950643503196
Asb3	765.019642280824	-0.392094344946001	0.437230931961319	-0.896767168752574	0.369843170358706	0.999950643503196
Wdr72	6.00445914894281	0.502402480307672	1.80861313436069	0.277783275352172	0.781178730447304	0.999950643503196
Eefsec	2093.21335298892	-0.452430849250025	0.44336093195343	-1.02045718655596	0.307511684220777	0.999950643503196
Ccdc57	883.134226311152	0.0840158985501858	0.405660674384376	0.207108807570975	0.835924883778636	0.999950643503196
Arhgap4	14.1266513092726	-6.33910687545311	1.84016858859714	-3.44485114827754	0.000571373946534412	0.0311466590990504
Mtf2	4055.93998979457	-0.354942017838599	0.368732118998759	-0.962601302003184	0.335747643897456	0.999950643503196
Cxxc5	735.789291190074	0.154018597336627	0.520758881622706	0.295757984687076	0.767414911576052	0.999950643503196
Nmnat3	54.2576628355845	0.418739034729533	0.708149303590167	0.59131461770366	0.554309637059214	0.999950643503196
St3gal6	91.0179162407682	-0.245787864147865	0.616286945752346	-0.398820493995397	0.690025475233719	0.999950643503196
Rock1	2017.69441720984	-0.0781546368222541	0.406390154589768	-0.192314296839075	0.847496020164201	0.999950643503196
Atpif1	536.125065341958	-0.94853912770739	0.590131381412887	-1.6073355147398	0.107980787578407	0.999950643503196
Hyal1	66.0358390240756	0.437298009350526	0.632890234388542	0.690953953133778	0.489594478704493	0.999950643503196
Kitl	79.6645834492507	-0.773956860824804	0.621454838838233	-1.24539517991631	0.212986524216676	0.999950643503196
Krba1	402.428081198976	-0.276714304260436	0.414599429690733	-0.667425675107293	0.504500270342645	0.999950643503196
Pik3cd	163.195091558871	0.437219448862672	0.523518592586207	0.835155532304567	0.403630143094109	0.999950643503196
Nfe2l1	476.452767079582	0.22554518432265	0.476600647845697	0.473237259206731	0.636043918285672	0.999950643503196
Lpp	3729.65377265612	0.331428828688579	0.449304510029871	0.737648568598933	0.460728033267158	0.999950643503196
Wac	3361.33288692538	-0.349275804867587	0.411604927259657	-0.848570514432275	0.396120319771645	0.999950643503196
Setdb1	906.608452663294	-0.0423260820849574	0.397507020427261	-0.106478829076938	0.915202451856025	0.999950643503196
Chn2	203.71698954534	-0.390865214166611	0.467534448270827	-0.836013721795736	0.4031471836271	0.999950643503196
Rnpep	117.739818532664	0.175745939551892	0.574219358396239	0.30606063167696	0.7595584818432	0.999950643503196
Pcdh15	59.0469173538741	0.133993936419193	0.86373007459875	0.155134040552473	0.876715646554153	0.999950643503196
Kcnt1	6.75702381864604	-0.27079974158598	1.58556394199641	-0.170790804718359	0.864388259613023	0.999950643503196
Gm10548	2.54911082361829	1.09333740719167	2.56926827956359	0.425544274954961	0.670439953054003	0.999950643503196
Yars2	378.893816241503	0.139021721548148	0.519803353408175	0.267450605381112	0.78912224049277	0.999950643503196
Nudt12os	18.3727426641299	-0.365651974198367	1.01453185164269	-0.360414484381459	0.718537196485023	0.999950643503196
Fam49b	2870.48423615792	-0.260259915764083	0.385452393437669	-0.675206381371632	0.499544652898529	0.999950643503196
Cacna1g	4.87320989585791	-0.0375197792676597	1.8253245799455	-0.0205551273893325	0.983600536050681	0.999950643503196
Bcar1	268.996508913689	0.350561509149375	0.476056249295566	0.736386739315177	0.461495372405315	0.999950643503196
Crhr2	3.95177214328745	-0.924765832147355	2.03255533044112	-0.45497695354087	0.649125819107494	0.999950643503196
Elavl4	581.171694327447	-0.438802566058452	0.446752602706396	-0.982204834174925	0.325998946507499	0.999950643503196
Gm19466	19.9276441277547	-0.639340525800145	1.03490826769614	-0.617775068338581	0.536723620157457	0.999950643503196
Gm4262	29.3520435392619	0.706271293570637	0.875719876015028	0.806503669626104	0.419952492976395	0.999950643503196
4930556M19Rik	210.856242509484	-0.146053767326786	0.509695531920372	-0.286551005806351	0.77445613343892	0.999950643503196
Kdm6a	383.80598812972	-7.03478255556784	0.651139380823104	-10.8038044737444	3.30230628797599e-27	5.31043874169419e-24
Mettl1	95.3825214894272	-0.0988620319317626	0.553924145813993	-0.178475758240299	0.858349357662125	0.999950643503196
Aanat	3.46883799388975	-0.243838845507746	2.14303719212764	-0.113781900941094	0.909410686362157	0.999950643503196
Dnajc2	830.196943535679	-0.397371538569464	0.442730000715238	-0.897548252721757	0.369426437528112	0.999950643503196
Mid1	70.687653590387	-10.1418512413255	1.60893461579971	-6.30345766803243	2.91077738732831e-10	4.37459917435762e-08
Bcl11a	53.2650741521852	-0.0784305122312415	0.689863916937998	-0.113689831147221	0.909483673821887	0.999950643503196
Tpx2	1605.43010177681	-0.0785224395288404	0.38499745590712	-0.203955736132926	0.838388089229876	0.999950643503196
Mad2l1bp	58.9072348045949	-0.169300801884738	0.717344201699005	-0.236010553209679	0.813424481193696	0.999950643503196
Tars2	205.004813097532	0.260906187653044	0.460376557828439	0.566723442400539	0.570902091339491	0.999950643503196
Mrps34	23.5534555645253	-0.0920110964867144	0.997291179710682	-0.0922610149960487	0.926490661743005	0.999950643503196
Pycard	85.9905629184354	-0.809372866641019	0.603873237515921	-1.34030259391927	0.180146988529809	0.999950643503196
Ints12	110.080610713998	0.359105892739735	0.555221074987056	0.646780010553647	0.517774331355427	0.999950643503196
Mybphl	66.3962909720175	-0.0130659264399938	0.70876670544871	-0.0184347350680389	0.985292042568817	0.999950643503196
Trnau1ap	341.7522739314	0.305648874761318	0.442927513645083	0.690065225901125	0.49015317009532	0.999950643503196
Rreb1	2232.28126664036	0.352287376749146	0.390264560220103	0.902688618588533	0.36669117861893	0.999950643503196
Gnpda1	452.960691324126	-0.107885943260311	0.408252802092095	-0.26426259099129	0.791577583975784	0.999950643503196
Ksr1	359.572122741652	-0.199197085141247	0.479146841438098	-0.415732856640321	0.677605495643014	0.999950643503196
Thbs3	21.8817908712072	0.735581766655874	1.13379915256091	0.648776077310002	0.516483122371525	0.999950643503196
Sart1	132.592169532408	0.139515855768271	0.536584863199615	0.260007065678946	0.794858323371762	0.999950643503196
Cuta	90.3271031218255	0.181698871954221	0.629318888564595	0.288723054807167	0.772793318523385	0.999950643503196
Syt17	11.8027285192897	-0.0295095535334548	1.24184231342103	-0.0237627218967614	0.981041875263795	0.999950643503196
Amdhd2	280.327650965846	-0.175099575264635	0.436001548800969	-0.401603103810454	0.687976145246687	0.999950643503196
Gprasp1	111.327777823873	-7.00524426050337	0.944810773117475	-7.41444155784659	1.22138352645093e-13	3.22505067916287e-11
Zfp7	419.833884892979	0.239974827715733	0.441953727735423	0.542986318828822	0.587139222181697	0.999950643503196
Fam178b	799.114669724978	0.477762214107346	0.49101421946226	0.973010954001644	0.330547857937792	0.999950643503196
Syce2	233.543266969959	-0.32337280725935	0.474144272039208	-0.682013526955799	0.495230397482755	0.999950643503196
Vezt	649.404256895971	0.16693925959176	0.393357662478595	0.424395595956757	0.671277332026805	0.999950643503196
Stil	871.845432388685	-0.170018356695687	0.386157733437658	-0.440282148908808	0.659732768084233	0.999950643503196
Tbl2	314.883907268712	-0.16781353160149	0.502277995442539	-0.334104884395016	0.738300414439183	0.999950643503196
Rrm2	878.88644407968	-0.131530680929248	0.555428523128563	-0.236809374117798	0.812804678889865	0.999950643503196
St6galnac2	491.611615042178	0.176667451140894	0.513362609323367	0.344137745781192	0.730742697544799	0.999950643503196
St3gal1	518.314604843071	0.166998459514026	0.432529722192022	0.386097072514907	0.699424777869556	0.999950643503196
Zfp317	658.034289351004	0.0213568203676166	0.406435738452293	0.0525466103176442	0.95809315694567	0.999950643503196
Pdia6	763.200567731273	-0.334714423083321	0.507075687451047	-0.660087697688394	0.509197552943653	0.999950643503196
Mrpl1	1081.75495435495	-0.00485133294328267	0.398666566442929	-0.0121688984019109	0.990290863468597	0.999950643503196
Dcaf7	574.466228206915	-0.202064021205288	0.401795366707917	-0.502902815582184	0.615032601479815	0.999950643503196
Ccdc163	102.278326037305	-0.454906482602558	0.546888799383593	-0.831808007615608	0.405517323277032	0.999950643503196
2410004B18Rik	154.384570875679	0.218673073587325	0.530807144116651	0.411963320409398	0.680366308127192	0.999950643503196
Disp3	4.39717033206591	-0.160850745651024	2.0170209722973	-0.0797466897271885	0.93643872464117	0.999950643503196
Ccdc34	72.1847376679581	-0.47787351741588	0.667106650327237	-0.71633751092343	0.473782970093276	0.999950643503196
Rabggtb	1871.56867580855	-0.348811069698959	0.495770680497233	-0.703573412911628	0.481698473466971	0.999950643503196
Pex11b	5.1138509940878	-0.182881000763567	1.80972666448846	-0.101054487593164	0.91950720666565	0.999950643503196
Dand5	141.183961081587	0.29990765479021	0.522881949454271	0.573566662806435	0.566261076395238	0.999950643503196
Mir22hg	46.6275807823484	0.13209141813518	0.732894944866427	0.180232404467265	0.856970119875592	0.999950643503196
AU019990	2.10165319430944	1.43030525808378	3.33229843339914	0.429224838852378	0.667759608423542	0.999950643503196
Mrps12	76.2482878766486	0.18142092573081	0.65723939095126	0.276034772456698	0.782521358812648	0.999950643503196
Exoc1	785.474062698113	-0.420827902660495	0.396948620140959	-1.06015711179713	0.289073128954067	0.999950643503196
Gm10649	8.62117918507191	1.35154443668879	1.57150968373238	0.860029340372136	0.38977286922379	0.999950643503196
Nkx6-2	12.311885659994	0.472126970296869	1.22437354134034	0.385606969079079	0.699787771109088	0.999950643503196
Lrrc75a	819.272589804973	0.157857027170166	0.561371380666178	0.281198922151745	0.778557831321345	0.999950643503196
Slc23a2	2210.01328168665	-0.065885553375913	0.377821323126046	-0.174382834803458	0.861564603479214	0.999950643503196
Atg13	566.315627156387	-0.140856006108919	0.399921151771563	-0.352209442998846	0.724681195642751	0.999950643503196
Setd2	1749.42532068529	-0.0417107542800989	0.370943117298683	-0.112445149498524	0.910470458173962	0.999950643503196
Nhsl1	879.009234869298	-0.169864485335949	0.474091778536424	-0.358294518121238	0.720122920078584	0.999950643503196
Cops7a	385.392586208845	-0.236014679980855	0.420323474785724	-0.561507253672122	0.574451786814262	0.999950643503196
Cops6	59.514481897294	0.159826042274154	0.675426516984552	0.236629800955549	0.812943998866605	0.999950643503196
Rpl21	3394.72688284655	-0.785615521132215	0.518521983688721	-1.51510552270786	0.129745683313817	0.999950643503196
Derl3	28.6375332035412	-0.13503844302036	0.888612921271108	-0.151965428127238	0.879214203265591	0.999950643503196
Kctd18	312.715130530491	-0.38180927438848	0.45908734273955	-0.831670226650287	0.40559511063189	0.999950643503196
D330050G23Rik	9.88442296090305	0.1665402610626	1.42922327873975	0.116525012949307	0.90723646365644	0.999950643503196
Inppl1	108.606419174298	-0.0573978418554311	0.592219223046232	-0.0969199236056379	0.922789986543442	0.999950643503196
Trp63	10.0593353382265	0.275046556453917	1.67227770240835	0.164474211464881	0.869357846539987	0.999950643503196
Mocs2	128.655435821934	-0.0730467109633667	0.532287417597846	-0.137231707059728	0.890847649382963	0.999950643503196
Rnf34	248.99840369606	-0.0355639410163505	0.446532500006135	-0.079644686592492	0.936519853317488	0.999950643503196
Ttc39a	62.7174839029267	-0.332199448962775	0.678954882908168	-0.489280594816352	0.624643057433721	0.999950643503196
Tmc7	548.119458690401	-0.322312095905104	0.461979497410561	-0.697676190635503	0.485379721347133	0.999950643503196
Nkd2	62.3519613440999	-0.745219145609062	0.704693017041807	-1.05750891180585	0.290279389564613	0.999950643503196
Matn2	437.416653185213	0.545859278042216	0.475142207229991	1.14883348550426	0.250624648858084	0.999950643503196
Folh1	7.6784615712165	0.229088170705123	1.5336914654724	0.149370441097525	0.881261334629123	0.999950643503196
Stk32b	11.9296196706583	0.941023126137255	1.2596291912681	0.747063606226767	0.455025167197204	0.999950643503196
Sdf2l1	13.0304064976557	0.498610690141616	1.22016727213541	0.408641258889856	0.682802947564839	0.999950643503196
Ulk2	123.156088637421	-0.306545127051647	0.679276541445344	-0.451281780465125	0.651786474491609	0.999950643503196
Rhbg	3.25947429693232	1.64026862447144	2.33013211122535	0.703938037062142	0.481471362285732	0.999950643503196
Ralgps2	923.444074063839	-0.349822079546303	0.385126368300453	-0.908330637266032	0.363703560397739	0.999950643503196
Tiam1	2227.55414851483	0.0888196784829117	0.486058962321369	0.18273437045316	0.855006446083802	0.999950643503196
Ypel1	179.710007751573	-0.0394369687448655	0.492136438648273	-0.0801342181716621	0.936130508080721	0.999950643503196
Klhl22	251.500266257445	-0.533120561863067	0.646990760878161	-0.824000270327605	0.409939404360691	0.999950643503196
Ndrg2	26.0838149851671	-1.16956401421031	0.955271977429757	-1.22432568089888	0.220829392851353	0.999950643503196
Man2c1	302.668845401091	-0.0278344147264565	0.435598676578236	-0.0638992178422224	0.949050475079418	0.999950643503196
Setd6	112.824097087301	-0.36472670684077	0.563588892685341	-0.647150274915731	0.517534689883677	0.999950643503196
Porcn	17.2461522738636	-5.53670901957816	1.48652384578459	-3.72460154963466	0.000195623954896316	0.0117381672339092
Gm12250	9.84372541654093	-0.338715884390267	1.42277695361233	-0.238066749345561	0.811829323562225	0.999950643503196
Satb2	896.26802543821	0.113639481929313	0.444182165695704	0.255839812369152	0.798074530844134	0.999950643503196
Mark3	1942.01003255209	0.166381909530341	0.382487070294209	0.435000088767341	0.663562363005747	0.999950643503196
Itgb3	31.4872927620559	0.409869956387982	0.859823699059261	0.476690694658014	0.633582390049189	0.999950643503196
Zkscan3	911.809398229912	0.232245517798952	0.384313012478489	0.60431343789576	0.545635273865717	0.999950643503196
Ripk4	98.750427574471	0.463009114371122	0.697523629950446	0.663789862436654	0.506824814931093	0.999950643503196
Pde1a	18.9722211725038	-0.173823818583786	1.16228550255206	-0.14955346014565	0.881116928532754	0.999950643503196
Enpp4	56.0045380831027	-0.42465009004375	0.672336366783266	-0.631603630301081	0.527645913790381	0.999950643503196
Fbf1	223.689338911118	0.328117530057772	0.463749125830226	0.707532395819314	0.479235687983437	0.999950643503196
Atraid	75.453614188757	-0.186466060941569	0.60842007335819	-0.306475852961861	0.759242362403007	0.999950643503196
Dock9	1509.43562923805	0.0436680456329503	0.375551622715334	0.116277078813344	0.907432950833636	0.999950643503196
Wdr76	1394.2205340802	-0.244845892619095	0.405159523366307	-0.604319727165165	0.545631093267738	0.999950643503196
Crtac1	330.870073429209	0.333967936918182	0.523094179613714	0.638447052048649	0.523182710418766	0.999950643503196
Paqr7	26.5334317886789	0.527341388167997	0.920320772238997	0.572997376648424	0.566646470216112	0.999950643503196
Phf23	93.2109001394304	-0.0974091907527686	0.576430728522355	-0.168986811307702	0.865807015258073	0.999950643503196
Tpm1	440.921813436445	0.236330517772755	0.408198504440251	0.578959783541655	0.562616309577583	0.999950643503196
Gramd4	167.511803119465	0.563779673214417	0.610384998013126	0.923646018577759	0.355670645977608	0.999950643503196
Polk	822.366730274689	0.139802239676932	0.395759966887566	0.353250079275072	0.72390096694826	0.999950643503196
Syne1	1640.54652763694	0.11167201377396	0.431414910078115	0.258850612635849	0.795750505072611	0.999950643503196
Dbi	426.343772685839	0.294723046342476	0.51145846771122	0.576240428008483	0.564452682552295	0.999950643503196
Daxx	58.0855389569572	-0.00755329337556042	0.707971789681328	-0.0106689185722503	0.991487596079609	0.999950643503196
Cyp1a1	6.186892864355	-0.686139189463868	1.65641735060221	-0.414230863504547	0.678705040778096	0.999950643503196
Cyp46a1	2.78791174620837	0.336029340778218	2.36441687245987	0.142119329587012	0.886985750347036	0.999950643503196
Eif4ebp3	50.7640248704862	-0.196649873189078	0.6771561237837	-0.290405515481822	0.771506024690693	0.999950643503196
Mprip	814.442590201653	0.35213918661788	0.389861284390179	0.903242257483186	0.366397334913038	0.999950643503196
Grin3a	93.4975764937155	-0.807450488291567	0.588867450233805	-1.37119225722355	0.170315031230939	0.999950643503196
Epc1	1542.52960823823	0.359857200865124	0.395586456720492	0.909680285438556	0.362991144124276	0.999950643503196
Dnm1l	1687.88888107249	-0.211020026829565	0.403536607407088	-0.522926601840332	0.60102533167265	0.999950643503196
Klk1	8.75966080583138	-0.374567158865082	1.39933108568742	-0.267675865058824	0.788948828978887	0.999950643503196
Rfc1	2089.70946239519	-0.16525098515395	0.378507568451165	-0.436585682632844	0.662411847786724	0.999950643503196
Rbp1	14.0051578586075	0.609036114606098	1.18554382678056	0.513718768423756	0.607448628053548	0.999950643503196
Zfp850	588.524906998349	-0.125735301315794	0.404738983638345	-0.310657748323412	0.756060820888355	0.999950643503196
Tnip1	1065.80754996739	0.119995897143864	0.480810150461951	0.249570224398496	0.802919727524606	0.999950643503196
Smarcd1	251.379577914082	0.0565603000025318	0.476385858000083	0.118727915727763	0.905490919419238	0.999950643503196
Kis2	8.07807982432107	-7.03573030133266	2.16294830313168	-3.25284256269362	0.00114256782775474	0.0587017036361786
Lpcat1	1253.82518615225	-0.090667875296392	0.432986183504723	-0.209401312906796	0.834134967932403	0.999950643503196
Dnm1	4.85927242373566	-0.840572259333658	1.86593081427672	-0.450484151342709	0.652361379389591	0.999950643503196
Secisbp2l	421.63808872704	0.0252047490231884	0.413624350744597	0.060936327800371	0.951409917789391	0.999950643503196
Rragd	420.571138414302	0.394644053853768	0.4917000904	0.802611310347174	0.422199428997102	0.999950643503196
Lrp8	445.796187005701	0.215098119826727	0.41267157864254	0.521233181442443	0.602204341835591	0.999950643503196
Ampd3	180.028734237666	1.47156962054163	0.565390188537845	2.60275054356224	0.00924792158893986	0.390330254781475
Mgst2	66.5270082689256	0.991096323348504	0.629228752255107	1.57509700533628	0.115234055194562	0.999950643503196
Sh3bp1	195.193391699394	0.694215787963142	0.515679940764915	1.34621445025262	0.178233366163864	0.999950643503196
Usf1	297.287995693713	-0.00261021527144549	0.459721516229478	-0.00567781837329222	0.995469780721503	0.999950643503196
Adamts10	13.8794215010346	-0.355817370566766	1.14500392692159	-0.310756463100876	0.755985769440448	0.999950643503196
Col26a1	59.6540358015977	1.03105051741172	0.660391043394716	1.56127271519559	0.118459418474359	0.999950643503196
C2cd6	5.92094269532911	-0.137218040646503	1.72131161049887	-0.0797171411669818	0.936462226160628	0.999950643503196
Itpa	554.735993642744	0.361662229897924	0.42617754087287	0.848618698106875	0.396093499111087	0.999950643503196
Rint1	535.723156150617	0.0687996737671055	0.401108533558461	0.171523834600936	0.863811890843825	0.999950643503196
Vasp	761.45378075862	0.374907557545895	0.447620583018385	0.837556564128099	0.402279796323058	0.999950643503196
Pla2g4a	16.1340002211438	0.0330829584913847	1.11708228540366	0.0296155072223977	0.976373697763418	0.999950643503196
Igfbp7	31.2839675712077	-0.624035000662949	0.905740292426306	-0.688977851466979	0.490837205678731	0.999950643503196
Rgl2	37.3923685322466	0.535944761113403	0.815894662646658	0.656879846933753	0.511258177524349	0.999950643503196
Ptpra	780.881179249522	0.113917156489845	0.419443746505536	0.271591023680554	0.785936502180146	0.999950643503196
Rabggta	333.803742595886	0.309831078155609	0.443593320608952	0.698457491943933	0.484891132735425	0.999950643503196
Ccdc186	488.402776833618	0.0520994062143699	0.406264745473444	0.12824003754905	0.897959016248408	0.999950643503196
Slc16a11	8.20937702477797	-0.307653130383788	1.51206443924105	-0.203465621173003	0.838771113973991	0.999950643503196
Timm10b	45.1844288485891	0.570563102585343	0.722077426983944	0.790168867303519	0.429429155123912	0.999950643503196
Arvcf	342.486742383155	0.167688559912404	0.455575755383691	0.368080517742159	0.712813197288778	0.999950643503196
Kcnj15	2.70766815628182	0.158934579388618	2.7316587648584	0.0581824426364091	0.953603305775037	0.999950643503196
Palld	452.632524311252	0.35760403136056	0.44346333321643	0.806389174876907	0.420018486703562	0.999950643503196
Csde1	1928.84369748957	-0.0613256472911639	0.384889851327089	-0.159332980798831	0.873406537737011	0.999950643503196
Dctn6	271.361588043671	-0.00120604454145817	0.442898666792285	-0.00272307105865323	0.997827306329461	0.999950643503196
Fgd4	436.740542203577	0.0389655949828191	0.501747724651719	0.077659734301469	0.938098724702007	0.999950643503196
Tpk1	1171.21179784554	-0.693523911354028	0.502986230148463	-1.37881291730258	0.167952442977904	0.999950643503196
Mgme1	680.731487987981	0.223271406912032	0.435152478737305	0.513087751585158	0.607889939003631	0.999950643503196
St7	1473.81908497892	0.0937712059653502	0.436356503911849	0.214895859520163	0.829848513107118	0.999950643503196
Azin2	95.0693899730239	-0.206031695799278	0.58505924378176	-0.352155269725355	0.724721820499684	0.999950643503196
Ddit3	232.583908811357	0.276559762350888	0.461369386875311	0.59943240756377	0.548884571426696	0.999950643503196
Ltbp1	519.408916630336	-0.704063248145074	0.429096068914214	-1.64080563573243	0.100837768031604	0.999950643503196
Cc2d2a	402.711830305436	0.278961363682998	0.428689026708322	0.650731290756368	0.515219960502405	0.999950643503196
Dmp1	6.50441501727454	-1.76995284427152	1.85156951112592	-0.955920279328444	0.339112512578889	0.999950643503196
Gpr135	22.9102347925951	-0.945090506428374	0.979850502340778	-0.964525204784439	0.33478267809279	0.999950643503196
Ffar4	7.1463730104628	0.940310366362117	1.59696114727254	0.588812300141476	0.555987193712663	0.999950643503196
Aida	401.707656560122	0.106035726227869	0.421089140907446	0.251813015171472	0.801185596776667	0.999950643503196
A730020M07Rik	4.14792406593131	-0.841500509687948	1.96156966658752	-0.428993435217562	0.667928002149168	0.999950643503196
Homer3	119.267017233846	-0.455499069366761	0.574137766611539	-0.793361969645433	0.427566961398378	0.999950643503196
Hint3	55.8015880135277	0.656622934711137	0.702112254049775	0.935210759994209	0.349679694406658	0.999950643503196
Etfdh	134.212416127347	0.140479654317572	0.523406465484167	0.268394954173185	0.788395323069173	0.999950643503196
Alg6	870.301846315143	-0.197618278354557	0.412578366934632	-0.478983616670979	0.631950283899671	0.999950643503196
Slc44a5	23.4683673957293	-0.324126813762266	1.12027453559643	-0.289328020465717	0.772330371583718	0.999950643503196
Tspan2	27.4030778982917	0.320387571559974	0.868573603041702	0.368866346430508	0.712227348858358	0.999950643503196
Rufy3	401.829647798258	0.0794549689847846	0.415157887581383	0.191384943804564	0.848224015147085	0.999950643503196
Als2	1152.57034237994	0.00409787262396669	0.380664124956928	0.0107650612582164	0.99141088972001	0.999950643503196
Nus1	863.296902488649	0.184089440980871	0.386670780749181	0.476088316329967	0.634011460383536	0.999950643503196
Cttnbp2nl	346.271066519124	0.0464844885737367	0.435269747414875	0.106794668937628	0.914951876860189	0.999950643503196
Adamts18	7.08118137048964	0.162636655753061	1.65689898327654	0.0981572548444956	0.92180742418736	0.999950643503196
Asb18	14.5786019925502	1.59214779402399	1.21471044979329	1.31072206902882	0.1899516798299	0.999950643503196
Mettl18	6.06059781745426	-0.0333894753841289	1.66269188517292	-0.020081577159232	0.98397829648002	0.999950643503196
Zfp819	399.168356109543	-0.571304386328032	0.436027660661108	-1.31024803669982	0.190111940013372	0.999950643503196
Ubap1	22.7173557336384	-0.810139240188663	0.954531018350093	-0.848730135128546	0.396031473702453	0.999950643503196
1700049E22Rik	1.6667003490755	2.24458439924153	3.2263476765501	0.695704438661627	0.486613945234314	0.999950643503196
Iqch	28.2050658339819	0.60986678779744	1.01241252455057	0.602389611950103	0.546914823158977	0.999950643503196
Slc2a4rg-ps	37.3395920047986	0.366772893237774	0.772538451049545	0.474763285554899	0.634955704479782	0.999950643503196
Retreg1	550.200294734209	0.791205335388676	0.593894567384396	1.33223197995103	0.182783970863887	0.999950643503196
Fhl1	63.0101063338545	-6.63163026578927	1.08135331143779	-6.13271369833023	8.63925428375591e-10	1.24042721550963e-07
Hnrnpf	3348.10390270775	-0.0708117729754728	0.369098779415926	-0.191850466391484	0.847859338674664	0.999950643503196
Sfxn4	202.956298947651	-0.299808094621087	0.459109473855895	-0.653020927891352	0.513742786743943	0.999950643503196
Sfxn3	59.2808164107724	0.601628434175496	0.759414157692662	0.792227045125722	0.428228301667824	0.999950643503196
Camsap2	672.16480757298	-0.00185280149143651	0.392227655138771	-0.00472379106154812	0.996230974060672	0.999950643503196
Psmc5	251.852427141549	0.096360564460725	0.484915453754628	0.198716216846915	0.842484737797738	0.999950643503196
Fli1	4.94377376183968	-0.639169888558392	2.15599743086693	-0.296461340541292	0.766877786426833	0.999950643503196
Peg12	3.26224072770137	-1.64696871160963	2.6998206269491	-0.610028938652404	0.541842637922209	0.999950643503196
Mlip	15.3448661619151	0.425442711222495	1.43399383151945	0.296683780551343	0.766707941054072	0.999950643503196
Cldn10	12.1396500418899	-0.69131313907021	1.21845026366378	-0.567370831363678	0.570462262917363	0.999950643503196
Rad18	2318.19417484992	-0.741440565059819	0.420823516346878	-1.76188006672294	0.0780895631420163	0.999950643503196
Mrpl53	63.2671862037373	-0.69142322968037	0.744371702801475	-0.928868234886105	0.352957376802683	0.999950643503196
Tspan11	4.66410538558212	-1.61544995940987	1.88628785790147	-0.856417514772687	0.391766880106144	0.999950643503196
Nadsyn1	177.008499443467	-0.0540117244029315	0.502692361972179	-0.107444887746118	0.914436045319228	0.999950643503196
Lrrc40	777.196416766322	0.0264834381810962	0.410421167689496	0.0645274665782643	0.948550237512774	0.999950643503196
Spag16	74.147084832529	-0.286819031710774	0.774111840960633	-0.370513686181116	0.71099978093962	0.999950643503196
4933439C10Rik	83.3061120260998	0.3140020373192	0.586232119830253	0.535627487299947	0.59221602775628	0.999950643503196
Pdcd4	85.1904774769175	-0.736371965822416	0.568866880128167	-1.29445392506681	0.195508674430064	0.999950643503196
Pik3c2g	72.430931123643	-0.0792866340866733	0.621731328115791	-0.127525557264354	0.898524446543397	0.999950643503196
Zeb2	13.0005617844306	0.31098382308309	1.20696899608448	0.257656844618172	0.796671754740299	0.999950643503196
BC031181	105.096299254978	-0.0371944620896073	0.588875161001187	-0.0631618797206024	0.949637599717247	0.999950643503196
Cyp39a1	78.9615940356167	-0.348433180786116	0.651446417317941	-0.534860844304961	0.592746085901259	0.999950643503196
Rpap3	330.939344856715	0.0726441890941635	0.447583749455632	0.162303008504031	0.871067245649871	0.999950643503196
Pmfbp1	7.02316221037384	-0.515245314999032	1.74010516202047	-0.296100101444887	0.767153636516725	0.999950643503196
Lama1	1870.19556946052	0.138252696864326	0.424246143239935	0.325878500175632	0.744516282908604	0.999950643503196
Fanca	626.061328187525	-0.0697976075914746	0.434921053248959	-0.160483395940644	0.872500300223061	0.999950643503196
Naa30	482.891303113322	-0.349453518343134	0.470296978161905	-0.743048615172753	0.457452247864741	0.999950643503196
Rap1gap	85.146842108332	0.436649048806211	0.625917591435608	0.697614278270579	0.485418449783764	0.999950643503196
Chchd6	598.157249396532	-0.571631616619043	0.472636407732422	-1.20945320179961	0.226488779877816	0.999950643503196
Zfp57	114.127416703832	0.764757175482865	0.597094943902577	1.28079660243722	0.200265117740079	0.999950643503196
Rapgef4	114.944355708802	2.12326145807602	0.731223399682171	2.90371103960692	0.00368768341748293	0.169918730763734
Zbed4	53.9622258511856	0.0654265882464661	0.679219928340429	0.0963260727734037	0.923261604288144	0.999950643503196
Gtf2h3	312.681972438977	0.199573562845705	0.469258189352603	0.425295854977064	0.670621014834647	0.999950643503196
Fcgrt	13.7087082425275	-1.01291823258975	1.17566508794878	-0.861570393620357	0.388923968874448	0.999950643503196
Mapk1	2673.74536012538	-0.0811466058540819	0.377826844776642	-0.214771943751252	0.829945128096224	0.999950643503196
Ahcyl1	139.814484219465	0.138048504131772	0.512272325812896	0.269482650488119	0.787558291465476	0.999950643503196
Cox7b2	22.8915615148966	0.261343641621625	0.926256080271954	0.282150527470646	0.777828091066779	0.999950643503196
Rgs17	31.4150395279961	-0.500943418521304	0.819444199429377	-0.611320964710151	0.540987114468548	0.999950643503196
Mzf1	66.4902500283696	0.403731814496944	0.720600463137839	0.560271378037841	0.575294347091085	0.999950643503196
Cdk2ap1	192.398042769515	-0.125382453140759	0.48415158228521	-0.258973548220063	0.795655649881299	0.999950643503196
Srcin1	163.862964555291	0.756363552593252	0.561539006302822	1.34694748557746	0.177997146439608	0.999950643503196
Nphs1	12.5893557286045	0.477596651396952	1.28143783935921	0.372703721341472	0.709368966478525	0.999950643503196
Tsnaxip1	38.474363640303	-0.50658489505546	0.750472117028646	-0.675021607812943	0.499662036857458	0.999950643503196
Phyh	210.141629865966	0.509881692242877	0.474333501198614	1.07494345424566	0.282400045344314	0.999950643503196
Vdac1	1404.33114171635	0.286504646746198	0.398992025083245	0.718071111036423	0.472713441685291	0.999950643503196
Grb2	69.7192557604182	0.107307201493835	0.64159611798775	0.167250390838375	0.867173036601795	0.999950643503196
Pax7	6.95895584906446	0.527720763258238	1.62324847623815	0.325101653248566	0.745104137753941	0.999950643503196
Smarcd3	22.2992061307948	0.324213707227566	0.962511845402871	0.336841264630735	0.736236564288103	0.999950643503196
Khdc3	44.5845769727647	1.70150131462504	0.945951913083606	1.79871861464766	0.0720632028404691	0.999950643503196
Rab5a	1119.0373901388	0.227809270487433	0.38362949720133	0.593826262446858	0.552628321717964	0.999950643503196
Slc25a23	49.9710102968308	0.598525784589578	0.741344299028385	0.807351975828254	0.419463726882518	0.999950643503196
Cd68	18.1888176313093	-0.544253696597009	1.01861684372201	-0.534306594232541	0.593129430661251	0.999950643503196
Sh3kbp1	40.2805887127053	-7.91980283183386	1.62858209839194	-4.86300496588651	1.15616945291814e-06	9.68352133977949e-05
Pan3	2695.45081426769	-0.140206852946362	0.400092104891537	-0.350436440090143	0.726011182812735	0.999950643503196
4930550C14Rik	51.9515606988199	-0.293142279385589	0.700936569243478	-0.418215131366278	0.675789833628671	0.999950643503196
Cobll1	73.6260411748039	-0.156793388329219	0.621911116579502	-0.252115429599617	0.800951844007595	0.999950643503196
Dguok	351.402949395795	-0.394765890649077	0.443656151452365	-0.889801458532154	0.373572503287973	0.999950643503196
Rpl3	3484.3030246214	-0.412029413333437	0.508741933542557	-0.809898666037463	0.417998418591457	0.999950643503196
Cntn6	26.2796583655441	-0.489805795671737	1.06680272080822	-0.459134370505408	0.646137676185949	0.999950643503196
Ap1ar	870.967038789035	-0.154889115681649	0.388082413927332	-0.399113977142627	0.689809223873802	0.999950643503196
Barhl1	24.4885748975344	0.241968621548302	0.988287968636197	0.244836150218656	0.806583301779532	0.999950643503196
Fmn2	3307.78407795384	0.403101404973486	0.386913854729057	1.04183760815638	0.297486974679326	0.999950643503196
Srfbp1	1348.23186052188	0.184644559101108	0.413374676870415	0.446676028872931	0.655108992001974	0.999950643503196
Ccdc30	204.043214236093	-0.365811987283313	0.542959546096129	-0.673737094988928	0.500478473779413	0.999950643503196
Myl12a	271.636028965678	0.0458216327495949	0.514721135547083	0.089022248330433	0.92906422870544	0.999950643503196
Stard3nl	826.21843784242	0.149609172323267	0.386017310860464	0.387571148013482	0.69833342371523	0.999950643503196
Xaf1	6.53104589034707	2.01323072380674	1.80107330264886	1.11779499526524	0.263654559499493	0.999950643503196
Kansl2	1629.84015149824	0.0221996363007877	0.401133266551866	0.0553422968172533	0.955865765792637	0.999950643503196
Otub1	234.743575507041	0.178957311303479	0.538523015442929	0.332311351922979	0.739654168916172	0.999950643503196
C2cd5	74.3948704292703	-0.654002502332541	0.671103245201205	-0.97451846196402	0.32979917693178	0.999950643503196
Capza1	2392.33813634401	0.28872131217135	0.398652682526035	0.724242742684905	0.468916721895413	0.999950643503196
Asap1	2234.11476084421	-0.0984169397430437	0.406530985826935	-0.242089639349018	0.808710706067741	0.999950643503196
Alyref	85.9490853073773	0.0768070109022473	0.60739727303951	0.12645267654544	0.89937360690614	0.999950643503196
Prkacb	917.802326357829	-0.178604882835519	0.41806853979452	-0.427214358017236	0.669223204410856	0.999950643503196
Scyl2	567.101536364975	-0.242752333330963	0.40732530936244	-0.595966731630123	0.551197451715739	0.999950643503196
Gm12505	28.4510486702235	0.742339185181616	0.876320729580839	0.847109009433899	0.396934363834616	0.999950643503196
Rgs19	28.5992316233222	0.0273156441677321	0.912120950428983	0.0299473925633275	0.976109008982019	0.999950643503196
Ctbp1	107.106976581944	-0.00358177984910581	0.533748967088763	-0.006710607551415	0.994645750026806	0.999950643503196
Txndc16	174.783609597311	-0.16773550679604	0.501096024272252	-0.33473725328323	0.737823296928269	0.999950643503196
Mfap2	11.7686260578871	-0.260769993444608	1.26220802349396	-0.206598269533069	0.836323611822297	0.999950643503196
Ncor2	1612.99040089087	0.454295790634592	0.559769743348959	0.811576181157375	0.417034863269097	0.999950643503196
Avpr1b	19.317081582908	1.17756336678758	1.08917864522319	1.08114804853366	0.279631263050885	0.999950643503196
Gm20556	12.6785039890819	0.355708782665938	1.29119987644343	0.275487001784517	0.782942110700658	0.999950643503196
Ncan	5.13665282079639	-1.23471731202123	1.81786225960759	-0.679213898355402	0.49700234232589	0.999950643503196
A830082K12Rik	5.77861081398465	2.27219323470624	1.84561199140278	1.23113267864023	0.218273245152443	0.999950643503196
Ablim2	628.372952550885	1.11869033873242	0.60906396208549	1.83673703973869	0.0662487244339444	0.999950643503196
Fgf1	11.7382625771252	0.326714917359062	1.28531562297528	0.254190419472825	0.799348451741553	0.999950643503196
Armt1	593.624955932415	-0.104344460274944	0.398015908141066	-0.262161532091231	0.79319690936687	0.999950643503196
Ncbp3	30.3770144338156	0.552765794812712	0.834339043795025	0.662519390556667	0.507638412006294	0.999950643503196
Slc15a3	2.03896879842369	-0.398428196917896	2.9326778522597	-0.135858153192959	0.891933417583767	0.999950643503196
Ccnc	540.197751864188	0.00582819690843175	0.428102711569391	0.0136140154008042	0.989137922834328	0.999950643503196
Atp2a3	114.645723940028	1.28314897046505	0.69791936485754	1.83853470053373	0.0659836534345836	0.999950643503196
2810004N23Rik	779.255523813525	0.066257815991443	0.408820430860427	0.162070706329409	0.871250174148351	0.999950643503196
Rwdd1	395.328354368798	0.0926578307915814	0.442036275970798	0.209615897672847	0.8339674707453	0.999950643503196
Grtp1	590.928280732341	0.132060565576241	0.427821252746773	0.308681639185437	0.757563712014127	0.999950643503196
Podxl	74.6480049253217	-0.000670402836313123	0.633108931343081	-0.00105890598461615	0.999155115421425	0.999950643503196
A330076C08Rik	150.910859934064	1.23384109158759	0.655123406703229	1.88337201657416	0.0596499699204042	0.999950643503196
Zfp617	91.279812691064	0.194894719544543	0.564135972130777	0.345474724486037	0.72973750884763	0.999950643503196
C1ql1	19.2685136080706	0.607615946368869	1.08296019809125	0.561069508777708	0.574750153323117	0.999950643503196
Bpnt1	17.626047773751	0.316573771242882	1.0730356916729	0.295026319906781	0.767973773716081	0.999950643503196
Ube3a	1242.7412117715	-0.343660015512278	0.473782813241754	-0.725353486676437	0.46823520039326	0.999950643503196
Ubb	79.8735066639677	-0.0702235059060166	0.907347945384847	-0.0773942413857914	0.93830992175221	0.999950643503196
Tyr	8.41781446660616	0.327021673667477	1.45545612296845	0.224686727759615	0.822222990348196	0.999950643503196
Med21	138.929767612347	0.0638820589978181	0.547877839319991	0.116599092741379	0.907177756709015	0.999950643503196
Ftsj3	521.92117924022	-0.483738879315401	0.414587292533671	-1.16679620438708	0.243292680204671	0.999950643503196
Gdpd3	22.933614410375	-0.48064874649118	0.92759296149812	-0.518167737835034	0.604341242239864	0.999950643503196
Tjap1	1083.24957486342	-0.0977222361219532	0.411812281165738	-0.237298013175629	0.812425603347664	0.999950643503196
Stau2	671.891160666303	-0.453765334008338	0.53879718292447	-0.842182083331248	0.399686040969436	0.999950643503196
Paqr5	20.4904730088476	-0.258329338469588	1.06720395725741	-0.242061825870159	0.808732257215414	0.999950643503196
Clasp1	2034.68206957795	-0.00100132180053623	0.37931663862103	-0.00263980458167203	0.997893743127013	0.999950643503196
Rbm10	80.7381492432644	-8.88148024650955	1.55964062990621	-5.6945684000574	1.23684394764475e-08	1.45405886811479e-06
Mrgprd	3.72932626535728	0.366271783337855	2.08041813143612	0.176056811754961	0.860249310097905	0.999950643503196
Slc41a3	43.6395095123797	0.0758484065341717	0.768759384492986	0.0986633894351683	0.921405537987176	0.999950643503196
Flot2	356.540950214436	0.41355241048931	0.470878365810393	0.878257402583311	0.37980404697607	0.999950643503196
Ccnyl1	580.427859959879	-0.263164797055326	0.424090110075701	-0.620539811712068	0.534902451706021	0.999950643503196
Ecm1	45.4946215752932	0.752526462396274	0.834486476681217	0.901783891560591	0.36717167840474	0.999950643503196
Cd82	42.4773780109962	0.373673302951602	0.727221154689984	0.513837228938836	0.607365796884368	0.999950643503196
Anks1	1287.97536982011	0.117993389630117	0.474757220779963	0.248534165391459	0.803721138974376	0.999950643503196
Syt6	4.1801863516941	-0.335219501386519	2.02618524387589	-0.165443659408592	0.868594791882757	0.999950643503196
Dnmt3a	592.095138942654	0.165608752390879	0.417680380203579	0.396496364780554	0.69173888908102	0.999950643503196
Mpv17l	240.59582286914	-0.196527324026185	0.457746305913157	-0.429336777790338	0.667678155830823	0.999950643503196
Pde4dip	408.240926985639	-0.133514925949291	0.435393086706181	-0.306653757319284	0.759106931205441	0.999950643503196
Pomgnt2	178.178071433966	0.085007052410693	0.51861733020447	0.163910936754038	0.869801257264568	0.999950643503196
Ankrd10	4349.85332787045	-0.525602791170717	0.371185729776891	-1.41601023155347	0.156772508846555	0.999950643503196
Nsg1	9.95479860418293	-0.320076490864615	1.31987545091565	-0.242505071703975	0.808388827474949	0.999950643503196
Prkar1b	70.378541348138	0.665599447003876	0.6201916176483	1.07321580631444	0.28317430038208	0.999950643503196
Tmem159	64.6751835167955	-0.65874733922047	0.627351174583442	-1.0500455979187	0.29369714895933	0.999950643503196
Thumpd1	289.660572959231	-0.284116859138253	0.529491988029262	-0.536583868238912	0.591555089598608	0.999950643503196
Brdt	5.86870364298787	0.0302202177555036	1.70456108499848	0.0177290318437198	0.985855020222765	0.999950643503196
Adgrv1	976.672454423589	-0.341128110718409	0.382573189930468	-0.891667580732482	0.372571135139633	0.999950643503196
Ctu1	129.214387643617	0.122647013714519	0.543214393258296	0.225780125189357	0.821372435764937	0.999950643503196
Ube2m	80.6764330293875	-0.310687334156333	0.606923471344594	-0.51190528761069	0.608717297356181	0.999950643503196
Ccdc136	45.4219933799786	-2.46603169369296	0.903027543112438	-2.73084881242201	0.00631714439666037	0.275300810413809
Mrps35	937.430008383823	-0.255995243920553	0.384039925027975	-0.666584975251999	0.505037268834003	0.999950643503196
Eva1a	132.700341579646	0.540463547718017	0.680232434223451	0.794527753348026	0.426888258651614	0.999950643503196
Tmem141	8.94793325837921	0.346799553142588	1.41559757983308	0.244984562055751	0.80646838488653	0.999950643503196
Rsph6a	8.0864844349052	-0.174121475754051	1.45215585154727	-0.119905501581339	0.904558006290515	0.999950643503196
Thy1	23.0443107584397	-1.33319069296273	1.09057190969572	-1.2224693127615	0.221530201755063	0.999950643503196
Thrb	130.015193843778	1.06162676118565	0.563823639501577	1.88290572939462	0.0597131446499583	0.999950643503196
Thpo	38.7694612002647	0.355585088594106	0.757034248907744	0.469708060245818	0.638563608419641	0.999950643503196
Adam17	624.793467772017	-0.068943685735116	0.413818603703289	-0.166603640141199	0.867681929315214	0.999950643503196
Prap1	30.7634612285711	0.0824530879859056	0.912524112902116	0.0903571607808572	0.928003398131474	0.999950643503196
Patl2	65.4728054852067	-0.933432404028299	0.6560376092668	-1.42283367728189	0.154784376146276	0.999950643503196
Tmem86a	2.11559066643169	4.01443423246971	3.20172890170838	1.25383327436863	0.209902612089217	0.999950643503196
Plce1	1482.86867319699	0.231044395089511	0.393843692423472	0.586639825733416	0.557445629312438	0.999950643503196
Aknad1	3.69442714216626	0.996728885588108	2.39062579261871	0.416932206063202	0.676727995822638	0.999950643503196
Pde2a	25.6237544148047	-0.503909751770287	0.941430179797096	-0.535259823387958	0.592470204007176	0.999950643503196
Rhbdf2	297.034316369284	0.871359404387756	0.511163842203462	1.7046577485442	0.088258274233285	0.999950643503196
Mtmr11	2.80972868842664	-0.458116451254113	2.33949596846484	-0.19581844013808	0.84475227634438	0.999950643503196
Rps27l	366.338438713001	-0.277111793302666	0.604702339776595	-0.458261486808608	0.646764589986455	0.999950643503196
Ppa1	974.443819424239	0.483649433765867	0.467530922199643	1.03447581924718	0.300913775441034	0.999950643503196
Mfap3l	99.2378500661638	0.475546481588656	0.563568692320758	0.843812809456059	0.398774016392659	0.999950643503196
Ifi30	40.3541483535801	-0.322236406355423	0.74535138861905	-0.432328176046531	0.665502911586603	0.999950643503196
Cpvl	12.0023725705113	-0.050892274469266	1.22287059069552	-0.0416170565033546	0.966803975898005	0.999950643503196
Nipbl	2399.15434019182	-0.196583484836952	0.415845089854952	-0.472732490133576	0.636404043697542	0.999950643503196
Rbm12b1	72.5750916343556	0.48906204668537	0.609787158696263	0.802020901409263	0.422540867808585	0.999950643503196
1700029P11Rik	13.9095441085114	0.127428525540645	1.21559936272624	0.104827733090333	0.916512503460081	0.999950643503196
Nox4	261.100253936002	-0.431180002049699	0.444670710793193	-0.969661350711789	0.332215321385892	0.999950643503196
Eral1	203.277737311833	0.0287695435266217	0.471583600639846	0.0610062425571776	0.951354237476335	0.999950643503196
4930526I15Rik	10.5333465036768	0.06436996917968	1.37462373540199	0.0468273371991907	0.962650840993416	0.999950643503196
1110038B12Rik	1227.10180027494	0.0260521923495927	0.573038209751832	0.0454632726164548	0.963738048819004	0.999950643503196
1110020A21Rik	17.5094723725861	0.263663722061796	1.04555141653031	0.252176715456778	0.800904474963962	0.999950643503196
Angel2	374.684578674537	0.0798540747496134	0.418461493095171	0.190827772847075	0.848660528922293	0.999950643503196
Cpeb3	393.540727566685	-0.0779770595480677	0.413816793850697	-0.188433772400744	0.850536627312007	0.999950643503196
Armh3	3926.03849111647	-0.329752563574767	0.403879858742177	-0.816462015713612	0.414235939774709	0.999950643503196
Dhx30	630.622480043491	-0.0843568092615493	0.394734565058038	-0.213705149558276	0.830776995346858	0.999950643503196
Marchf1	96.1254641161815	-0.414130629441546	0.775741953539742	-0.533851015214339	0.593444615020079	0.999950643503196
Efemp2	40.787369402294	0.0964764311072387	0.743622608828926	0.12973843178218	0.896773375354073	0.999950643503196
Mmaa	135.753062696981	0.216507211320383	0.504114489013274	0.429480239189639	0.667573771579188	0.999950643503196
Cstf2	4.29092301572336	-6.13534763845017	2.78815490009898	-2.20050458395707	0.0277711150707134	0.994626506574927
Hap1	278.514149260719	-0.107826382990282	0.479642380987573	-0.224805787112201	0.822130363842744	0.999950643503196
Ormdl2	46.5432273509818	0.00854287067914173	0.776819708808021	0.0109972373026557	0.991225651005581	0.999950643503196
Tec	261.132404246018	0.0912950756990472	0.445738734001633	0.204817460846274	0.837714744425031	0.999950643503196
Tom1	663.356545534653	0.0111779620542809	0.40811098351958	0.0273895153663382	0.978149060638646	0.999950643503196
Sgpl1	931.977759066563	0.0491520649245397	0.402672423656509	0.122064641224272	0.902847824643678	0.999950643503196
Hvcn1	307.45028699407	-0.200075965729371	0.498541121629271	-0.401322894038323	0.688182410068035	0.999950643503196
1700109H08Rik	288.286543792114	-0.0781338583116383	0.441919864978482	-0.176805490098172	0.859661176521898	0.999950643503196
Pi4k2b	223.445755241473	-0.415961336894341	0.472256945323363	-0.880794535715139	0.378429037838303	0.999950643503196
Rtn4ip1	813.23611964999	-0.150676247424481	0.402378984428537	-0.374463511404486	0.708059498807443	0.999950643503196
Sdr42e1	7.00627008478064	0.132587631402252	1.63726406879939	0.0809812136776929	0.935456892742122	0.999950643503196
Ahctf1	2032.78321344441	-0.213480774957156	0.378113194007432	-0.564594884126047	0.572349345760293	0.999950643503196
Stk31	271.090043557059	0.242894792804066	0.465437311241354	0.521863604265521	0.601765300742746	0.999950643503196
C330018D20Rik	181.372995918833	-0.178499367911746	0.469420579726825	-0.380254670589052	0.7037563803466	0.999950643503196
Ankrd55	34.5240803077729	1.1119525733058	0.850014544884288	1.30815711330819	0.190820025016775	0.999950643503196
Sema3d	91.468159185545	0.660294023698961	0.636864938605236	1.03678815345846	0.29983459775063	0.999950643503196
Wdr82	1808.79975977776	0.0751933579297203	0.415477372445738	0.180980633162016	0.856382777484021	0.999950643503196
Slc6a19	2.70766815628182	0.158934579388618	2.7316587648584	0.0581824426364091	0.953603305775037	0.999950643503196
4933430I17Rik	11.5557112088174	-2.057518244307	1.29063722206172	-1.5941879012448	0.110893955542937	0.999950643503196
Dao	3.06936166874467	-0.725290738813304	2.49628981208835	-0.290547489839146	0.771397425190376	0.999950643503196
E2f3	3654.62904185044	-0.103012954708846	0.36487193633083	-0.282326330012522	0.77769329799176	0.999950643503196
Zbtb39	168.124855233778	-0.0722680639005081	0.510055959354274	-0.141686539633806	0.887327607487573	0.999950643503196
1810058I24Rik	576.472812840427	-0.160338628703708	0.421179042841037	-0.380689949865866	0.703433327186533	0.999950643503196
Hspb1	304.091625084201	0.387845942235548	0.690605778714037	0.561602515052435	0.574386866460733	0.999950643503196
Neb	394.725790863884	-0.442181542201562	0.440745630735192	-1.0032579142395	0.315736436398994	0.999950643503196
Ptger3	7.98527919390987	0.492018421967155	1.52691967756391	0.322229406822586	0.747278908168359	0.999950643503196
Ptcra	3.29437342012334	0.774711522524996	2.37021846823661	0.326852369478568	0.743779547716655	0.999950643503196
Pstpip1	63.4652414089004	0.0429817889815867	0.652710841625708	0.0658511951088968	0.947496296852028	0.999950643503196
Scn1b	27.1223166525975	0.127908003033855	0.930346464779133	0.137484268362562	0.890648026692098	0.999950643503196
Slc20a1	3177.1315460436	-0.844505845815264	0.403785598676528	-2.09147094047749	0.0364858687369369	0.999950643503196
Csnk1g2	454.855865534769	0.169225178588813	0.479903387291956	0.352623430194423	0.724370769808577	0.999950643503196
Gm12348	7.15425248055883	0.0729267031826319	1.70625366358498	0.0427408331709641	0.96590812913085	0.999950643503196
Zc2hc1c	35.9138812180109	-0.434303089208798	0.771140851823393	-0.563195540972666	0.573301738904064	0.999950643503196
Aplf	342.372381003838	-0.172584165429343	0.422868858131063	-0.408126921883316	0.683180495884985	0.999950643503196
Fam13c	345.363229738838	0.805191444688645	0.473955616973259	1.69887520234637	0.0893427002442034	0.999950643503196
Phospho2	109.233818687503	0.100121008331911	0.565867066144138	0.176933796508327	0.859560391631864	0.999950643503196
Col20a1	24.6537082114139	-1.09753988113069	1.03350109099281	-1.06196296326728	0.288252499271627	0.999950643503196
Fgd6	215.876435058249	-0.199684773961539	0.476500902590306	-0.419064838861864	0.675168746689129	0.999950643503196
Ccdc60	51.5680415986916	0.307141076643326	0.750108374472534	0.409462268514604	0.682200451108435	0.999950643503196
Trerf1	2416.121689441	0.204671310248278	0.3928596400347	0.52097820542268	0.602381954044866	0.999950643503196
Ctnnd1	656.114943846537	-0.258220668683615	0.429002413141767	-0.60190959484949	0.54723431709637	0.999950643503196
Stxbp1	85.0670665136815	-0.431400371038476	0.569433632531185	-0.757595523680014	0.448693160762311	0.999950643503196
Zfp275	36.5000086736706	-5.87463924104001	1.27979812230525	-4.59028587294553	4.42639345343245e-06	0.000338956348212606
Acer2	267.511701509921	0.321429188083277	0.484082684008417	0.663996459079475	0.506692577386067	0.999950643503196
Pdzd4	60.342132524048	-6.91958660451342	1.17278289304964	-5.90014285297095	3.63186978302531e-09	4.78722114596967e-07
Matn4	1.42072694662806	3.44656112667181	4.18477121602723	0.823596069833361	0.410169109839262	0.999950643503196
Scn1a	17.9443355462703	0.0525440861725528	1.0955633137834	0.0479607937866211	0.961747488654061	0.999950643503196
Adh5	519.369172033837	-0.0781900380117363	0.437832154816286	-0.178584503562889	0.858263963238509	0.999950643503196
Tmcc2	80.2654958281923	-0.0945986018640578	0.618336216235163	-0.152988939318541	0.878406997752968	0.999950643503196
Hnrnph3	256.977876217525	0.118678941425365	0.448314648084206	0.264722426386286	0.791223299893348	0.999950643503196
Il1r1	16.4518405842795	0.350039722683978	1.23461487956027	0.283521386692383	0.776777189744198	0.999950643503196
Odf2	734.98943327387	-0.13769052544719	0.404327612932811	-0.340541978937437	0.733448415129379	0.999950643503196
Stx8	1851.94598962075	0.0367710573506517	0.468101151658597	0.078553657089633	0.937387649857326	0.999950643503196
S100pbp	807.823051227897	0.0136942916815796	0.397077194057778	0.0344877315708718	0.972488225318007	0.999950643503196
Nt5c3b	203.918645418219	-0.0891689552772575	0.494809818577584	-0.180208540593614	0.856988853775099	0.999950643503196
Gpr179	26.7399517179362	-0.195407205293692	0.937903940898341	-0.208344582822125	0.834959923264637	0.999950643503196
Gm16157	7.81372935182335	0.982843069253453	1.71723010474827	0.572342091217607	0.56709023925136	0.999950643503196
Gtf2ird1	1285.50060435304	0.324363740040239	0.419694520688561	0.772856742346981	0.439607167814867	0.999950643503196
Zfp37	81.3076406088912	0.843745955586424	0.600148843444679	1.40589449567805	0.159755456044514	0.999950643503196
Pbx1	335.133588108757	-0.209765026382051	0.468565944896399	-0.447674502739269	0.654388125664962	0.999950643503196
Lats1	753.570001034525	-0.067844716344862	0.397222821836826	-0.170797629479436	0.864382893087685	0.999950643503196
Lat	19.4610557492411	-0.947516005088844	1.07239247512162	-0.883553388400438	0.376937350342049	0.999950643503196
Lasp1	1495.88114683412	0.449770414509443	0.429525649960014	1.04713284189504	0.295038314076553	0.999950643503196
Laptm5	398.031084895079	0.315293540542878	0.449500777704946	0.701430467267929	0.483034413801206	0.999950643503196
Ing1	138.877092302721	-0.340171457443929	0.583992691027406	-0.58249266244321	0.560234882498462	0.999950643503196
Actn3	3.53402963386291	1.267091621358	2.30264441259697	0.550276722895716	0.582129587188739	0.999950643503196
Slc9b1	362.446113988235	-0.0225302252019224	0.447097061393549	-0.0503922462198662	0.959809815158157	0.999950643503196
Nalcn	36.511748483585	0.304034692969703	0.874697940839242	0.34758821162651	0.728149460654081	0.999950643503196
Cnga1	3.83662943016989	-0.658599148481263	2.34548277307264	-0.280794707188782	0.778867863427126	0.999950643503196
Ccr10	1.6744502258307	2.26068874629857	3.28263944926227	0.688680185942025	0.491024547785529	0.999950643503196
Clk4	455.003625455243	0.00172283845363796	0.426096200588353	0.00404330865015709	0.996773915243672	0.999950643503196
Lta4h	444.654334366074	0.0637612465027718	0.426408245728302	0.14953098853393	0.881134658921047	0.999950643503196
Tmem116	138.751333715088	0.744469922447695	0.565913528826136	1.31551886379521	0.188335581832934	0.999950643503196
Mast2	1575.28245577077	-0.126005245942721	0.383158718937564	-0.328859137780063	0.742262161260854	0.999950643503196
Pigv	264.155757046249	-0.112060292228414	0.439240319153548	-0.255122964222325	0.79862812801064	0.999950643503196
Cabyr	82.8396956693691	-0.434417815328206	0.573968128892521	-0.756867486991691	0.449129255847371	0.999950643503196
Mtif2	782.63842890546	0.110714752390386	0.395584124695835	0.279876631741768	0.779572156203151	0.999950643503196
Blcap	32.9986006572087	0.541828107015126	0.865173023754	0.626265604842977	0.531140742531315	0.999950643503196
Sgk1	372.110492488792	0.106065742084633	0.520290708453607	0.203858612812592	0.838463988046555	0.999950643503196
Sertad1	23.3337948249342	0.421498464482058	1.0578878818643	0.398433966120547	0.69031032468355	0.999950643503196
Bace1	179.748090461075	0.037755132690719	0.497235966737498	0.0759300115364559	0.939474780020922	0.999950643503196
Ash2l	2540.82722972677	-0.243367543926673	0.366819141338569	-0.663453774627448	0.507039975406822	0.999950643503196
Smarcal1	554.176832264036	0.130707879763699	0.41362699331978	0.316004230562019	0.751999297029334	0.999950643503196
Dusp14	63.6393143018199	0.690830202559181	0.635494990429687	1.08707419092648	0.27700402290439	0.999950643503196
Npy1r	3.49163982059834	-1.94312549175431	2.18556003394142	-0.889074407281362	0.373963092225317	0.999950643503196
Cbx5	2495.82413496405	-0.00549712771861457	0.383147153379515	-0.0143473014744535	0.988552902387112	0.999950643503196
Bclaf3	387.371987296713	-6.97241459442905	0.674936566579393	-10.330473913668	5.1306468062629e-25	5.89328080653669e-22
Zbtb3	18.8732946369295	-0.221698071841712	1.01439879044629	-0.218551198926583	0.826999671316402	0.999950643503196
Abcc8	10.8584889400107	0.086783565819679	1.2928507922073	0.0671257397549429	0.94648160274338	0.999950643503196
Nr6a1	1342.82775642401	-0.0229117756077974	0.409262238146943	-0.0559831166235548	0.955355257048605	0.999950643503196
Fut10	230.78113354648	-0.341882129316751	0.469722742219221	-0.727838144905477	0.466712671188282	0.999950643503196
Tmem200a	21.0882316611467	-0.977167863453907	0.967882808634346	-1.00959316018089	0.312690247939823	0.999950643503196
Rgs7bp	30.2919756206048	0.270583221260574	0.860183067853868	0.314564691369329	0.753092191310781	0.999950643503196
Ak7	99.1187463667088	0.640143057655641	0.705348980897803	0.907555089738466	0.364113331119618	0.999950643503196
Pold3	1360.61284742911	-0.0931555663323354	0.393475781642681	-0.236750444826439	0.812850397916916	0.999950643503196
Cds2	1911.5215504253	-0.168049328304022	0.4436712947073	-0.378769891829238	0.704858747208427	0.999950643503196
Armc9	543.42014285864	-0.00572053672796603	0.405095524867979	-0.014121451304184	0.988733086495493	0.999950643503196
Asb10	3.5809363819866	0.951880696998619	2.25145566125636	0.422784562618234	0.672452451802621	0.999950643503196
Ppp1r3c	11.3265593621569	0.468948535675184	1.30981696520359	0.358026005261197	0.720323852384909	0.999950643503196
Slc22a5	104.398940859861	-0.0755458718455912	0.544425733545158	-0.138762492642764	0.889637833713895	0.999950643503196
1600023N17Rik	4.38732109298924	2.98029358343182	2.21714764875263	1.34420167511556	0.178883180140457	0.999950643503196
Slc7a7	1125.81598349115	-0.265856917715077	0.379003225701884	-0.701463469665015	0.483013824431265	0.999950643503196
Tcf7l2	1403.70275275525	0.26601210235566	0.380577128558963	0.698970280644301	0.484570603989088	0.999950643503196
Bcl2l2	12.3132597186803	-0.00288688420785126	1.28000227012423	-0.00225537428739956	0.998200473202865	0.999950643503196
Anxa4	446.813982509125	0.511683176332282	0.498547884745172	1.02634710122945	0.304728002942273	0.999950643503196
Rgl1	233.715395408574	0.187554402036197	0.450960336333755	0.415899995908706	0.67748318251208	0.999950643503196
Psme3	278.426361484763	-0.0356037321266748	0.480734006262634	-0.0740611890626764	0.940961697055333	0.999950643503196
Tmem19	506.191109214383	0.185574082495567	0.403652498127507	0.459737232784193	0.645704841102967	0.999950643503196
Mrpl42	660.155261677239	0.0267373192805022	0.411539866452134	0.0649689652451011	0.948198710178122	0.999950643503196
Herc4	1971.634584873	-0.127541058440367	0.3853303753891	-0.330991446785315	0.740650946246169	0.999950643503196
Aup1	90.5489962720952	-0.326175084639438	0.604853493178955	-0.539262959241824	0.5897054233914	0.999950643503196
Hadhb	462.79929021972	0.278108099927087	0.414201038047098	0.671432648354358	0.501944952204134	0.999950643503196
Agbl5	447.195869539743	0.165234155451943	0.421379324916913	0.392126869263279	0.694964475309615	0.999950643503196
Pvr	322.337339403481	-0.0651595006349066	0.459924827329468	-0.141674240578079	0.887337322714783	0.999950643503196
Zmym2	1516.52303906611	-0.106196429165997	0.377643857676229	-0.281207881466574	0.778550959942957	0.999950643503196
Nol8	592.925114454221	-0.0357505586620952	0.456106482725865	-0.0783820445796698	0.937524155933893	0.999950643503196
Anxa6	1009.67590732897	0.566374527969529	0.523188258726722	1.08254441593913	0.27901069053838	0.999950643503196
Sh3gl1	612.993732436385	0.318953014404225	0.436136650560208	0.731314403397506	0.464587134751445	0.999950643503196
Cpt1c	209.998606606889	0.0774635577355221	0.539578636252972	0.143563055560274	0.88584551576793	0.999950643503196
Map2k7	420.419397376582	-0.035988679132097	0.452704019184923	-0.0794971495877004	0.936637198738922	0.999950643503196
Lrrc73	9.87213744171872	-0.355464072203788	1.3441662912585	-0.264449476612733	0.791433591165552	0.999950643503196
Zfp936	543.40765237209	-0.35529357519408	0.45725539968303	-0.777013405288094	0.437150861434547	0.999950643503196
Cmip	2526.69996139676	0.0337080633669046	0.439958232536868	0.0766165078274332	0.938928626207764	0.999950643503196
Dpy30	632.09795686833	0.400480003862485	0.394395135698765	1.01542835499971	0.309901682402992	0.999950643503196
Gm4710	3.47744316179445	0.845592097709075	2.42676418992683	0.348444278689711	0.727506553907544	0.999950643503196
Ect2	841.304126809174	-0.168054476693315	0.391259022670462	-0.429522303527448	0.667543166276786	0.999950643503196
Rpl31	319.499161988947	-0.131621115194004	0.560117099464743	-0.234988568140097	0.814217606120633	0.999950643503196
Insig2	289.442933229191	0.103971798515179	0.432165156814066	0.240583482670519	0.809877953144699	0.999950643503196
4921509O07Rik	8.48621994673193	-1.60540724411644	1.46651211913449	-1.09471120161211	0.273643179596729	0.999950643503196
Cers3	13.7179494366911	-0.251464450948453	1.20986195020526	-0.207845573543156	0.83534954702145	0.999950643503196
Ldb2	22.117815929234	0.961982131823022	1.08615398738711	0.885677484955147	0.375791344252158	0.999950643503196
Ncoa7	140.266474590379	0.360729227349351	0.550162628145987	0.655677446803294	0.512031682984364	0.999950643503196
Cmah	39.8304954455992	0.24662445329762	0.756442316693753	0.3260320686124	0.744400092356657	0.999950643503196
Vps13d	1422.11001464525	-0.0207007713474615	0.398102185433421	-0.051998637799298	0.958529778825919	0.999950643503196
Zfp59	541.248194184669	-0.050443033517112	0.4356705162106	-0.115782527483976	0.907824898421299	0.999950643503196
Commd6	317.065749146979	0.324286988165633	0.471459095892032	0.687836953388418	0.49155546254851	0.999950643503196
Tmem42	5.60369843666123	1.76121251079553	1.94001048551855	0.907836593638191	0.363964561478458	0.999950643503196
Traf7	220.604665871583	0.325462434612163	0.481745215669592	0.675590382687648	0.499300749281155	0.999950643503196
Mynn	458.95543887997	0.238243440794081	0.440584071381073	0.540744562206421	0.588683658786245	0.999950643503196
Rab27b	7.2601229573241	-0.810124297652047	1.6189371278163	-0.500405039660053	0.616789905496696	0.999950643503196
E230029C05Rik	5.24239370422085	-1.32370320840052	2.14104466550969	-0.618251094768919	0.536409833934436	0.999950643503196
1700045H11Rik	6.64801007153444	-0.704741679779609	1.6497649389026	-0.427177025745494	0.669250393580372	0.999950643503196
Il6ra	235.444930265295	0.623295113539687	0.47555852614587	1.31065910770466	0.189972959972678	0.999950643503196
Meis2	449.190437579739	1.26116781720393	0.426443739440999	2.95740727453785	0.00310238043042393	0.147911122985513
Kcnd1	15.3484595083143	-6.43008357753961	1.76337133749973	-3.6464716425848	0.000265865802456658	0.0155468653429291
Kcnc3	95.712123807953	0.354783258800522	0.662553532701803	0.535478631219072	0.592318930061596	0.999950643503196
Tnfrsf18	44.750788766011	1.50462829582688	0.745654405815561	2.01786281163482	0.0436055510399398	0.999950643503196
Foxa3	16.1852360755982	0.0516077883188307	1.21560837852002	0.0424542881003027	0.966136551681565	0.999950643503196
Jpt1	459.546966994184	0.00500672778246007	0.429039489431351	0.0116696199436	0.990689201741174	0.999950643503196
Hmgcs2	6.48891526376414	-1.8256970514089	1.64173827315987	-1.11205122110905	0.266116127943488	0.999950643503196
Ankdd1a	20.4022913194639	-0.370101827209354	1.06272935917153	-0.348255954364406	0.727647969123264	0.999950643503196
St3gal2	301.853340192553	-0.337240206652703	0.459582625415193	-0.733796684215456	0.463072661729433	0.999950643503196
Tbca	1144.31362089983	0.171159723459617	0.404568883980534	0.423066949132579	0.672246415516833	0.999950643503196
Gm11351	4.28650463201639	-0.688848230790606	2.52136713764191	-0.273204255146613	0.784696209233291	0.999950643503196
Pacsin3	18.9718447271	-0.34001095609258	1.05420739024593	-0.32252757781679	0.747053048961673	0.999950643503196
Ush1c	45.753283884062	-1.47403682324871	0.781551581989786	-1.88603907562428	0.059289689176763	0.999950643503196
Hp	3.33353029149183	0.416854402554984	2.19622965071493	0.189804560019161	0.849462282475958	0.999950643503196
Slc25a4	93.9601246706381	0.0206175391874251	0.563406773267545	0.0365944112951487	0.970808399687787	0.999950643503196
Ctnnb1	1329.90312107597	-0.121306325489263	0.384182734940044	-0.315751631858715	0.752191033386329	0.999950643503196
Ctsl	287.842704142923	-1.18610352056412	0.432199784770662	-2.74434084041365	0.00606325481382641	0.265676296079407
Ctsd	442.112081642879	-0.267218434692546	0.415517808024961	-0.643097430559447	0.520160881651794	0.999950643503196
Sec61g	516.765719283514	0.0681409842906216	0.489853947211367	0.139104695753772	0.889367417630236	0.999950643503196
Pik3c2a	585.153073265426	0.143894228555809	0.402392177859798	0.357596982429277	0.720644936858744	0.999950643503196
Lpar5	83.1652579279142	-0.711915858072873	0.578055093592455	-1.2315709453376	0.218109399861904	0.999950643503196
Rnf20	402.008053611179	-0.336045423174	0.421360601235748	-0.797524548304851	0.425146451680139	0.999950643503196
Gm38509	19.1679563337794	-0.691018148214301	0.999464443317692	-0.691388425905865	0.489321475614317	0.999950643503196
Prxl2a	137.283112795471	0.578744326706266	0.60572602720181	0.955455603220175	0.339347346735288	0.999950643503196
4921525O09Rik	11.6456038746735	0.352539832546068	1.26285259903233	0.279161505322319	0.780120884004451	0.999950643503196
Rorb	8.77350860640387	-0.253983870737988	1.65081094068293	-0.153854002586702	0.877724852790856	0.999950643503196
Trpc5	80.0930360392847	-5.62827292116731	0.873218527943264	-6.44543460893331	1.15269618471771e-10	1.89148034147403e-08
Fam149b	781.432076870474	-0.221565052240746	0.390543878052994	-0.567324351223555	0.570493835595474	0.999950643503196
Pus1	32.5399316705821	-0.0573889885858546	0.842786413334057	-0.0680943447567268	0.945710532139786	0.999950643503196
Aldh18a1	1679.58085053791	-0.18840358050522	0.426588613495326	-0.44165168629679	0.658741276002298	0.999950643503196
Gdi2	1337.32122951065	0.274502778753771	0.387141267258833	0.709050679865252	0.478293027473456	0.999950643503196
Drd3	6.22861560917198	0.810999116460831	1.74035876735491	0.46599536352693	0.641218819295701	0.999950643503196
Dpep1	7.01751209011357	0.0559510562293509	1.58068836921914	0.0353966394128596	0.971763464394423	0.999950643503196
Pkib	20.0072983803383	1.47828682897944	1.10132528927333	1.34227992708206	0.179505249334624	0.999950643503196
Dmbt1	2.91591737540811	1.4105413905525	2.43967148897422	0.578168575944449	0.563150312204012	0.999950643503196
Epha6	60.8628250681563	-0.624911153461058	0.924960820642326	-0.675608241468106	0.499289407575224	0.999950643503196
Inka2	50.5754133876746	0.262374990514859	0.746200365443942	0.351614663655066	0.725127266616701	0.999950643503196
Rhot1	945.713410563172	0.165358858135264	0.382317071115527	0.432517589792104	0.66536527075487	0.999950643503196
Ncmap	93.9299193187547	0.420129839328886	0.627749210362374	0.669263827646015	0.503327196841785	0.999950643503196
Cacfd1	138.652411724506	-0.18028355602119	0.522065826335564	-0.345327249796485	0.729848362877581	0.999950643503196
Gm19276	2.92124967962565	1.32022701603813	2.51553877996943	0.52482872717	0.599702259428616	0.999950643503196
Jarid2	8999.58485038819	-0.360225111689121	0.384355527610337	-0.937218501653293	0.348646174618348	0.999950643503196
St7l	1361.66721803879	0.323949711547013	0.427608243685952	0.757585281225148	0.448699294340899	0.999950643503196
Arhgap15	39.3510223825905	0.459375577861892	0.775001251097191	0.592741724237918	0.553354013388739	0.999950643503196
Mag	7.10188383487677	1.1180252415029	1.61478172833996	0.692369266930127	0.488705460900662	0.999950643503196
Zfp467	32.8302523206561	0.768826918386696	0.815629490135138	0.942617852450764	0.345876405018882	0.999950643503196
Ranbp17	4899.86113493097	-0.473724349441198	0.425032318164038	-1.11456077384301	0.265038687647391	0.999950643503196
Pecam1	2412.18777961164	0.355856463226153	0.516153351916058	0.689439411572446	0.490546789016352	0.999950643503196
Aldh1l1	328.046468341596	-0.324569872369536	0.551381159288377	-0.588648826500404	0.556096872784109	0.999950643503196
Stk32c	8.46934652870873	1.12591395810476	1.50809026490922	0.74658260470406	0.455315551928526	0.999950643503196
Itch	980.207613397227	0.274418041921824	0.381231809765688	0.719819372078332	0.471636215856681	0.999950643503196
Slc30a6	418.121459924184	-0.118148319298777	0.41685351934581	-0.283428863655015	0.776848105117434	0.999950643503196
Prmt1	468.114780417457	0.194079794427522	0.4632835335027	0.41892228061758	0.675272933077726	0.999950643503196
Rhbdl3	36.6160877211507	0.0926636392368787	0.79572148991363	0.116452352250706	0.907294046489259	0.999950643503196
Lin54	807.339017374464	0.154342861591642	0.391306971035104	0.394429113244181	0.693264253085412	0.999950643503196
Rpain	195.342796948588	-0.381595235620758	0.5672609211748	-0.672697909156993	0.501139498046483	0.999950643503196
Arih2	1034.61775288122	0.00929771569739218	0.407457126792503	0.0228188810208909	0.981794747068915	0.999950643503196
Osbpl3	405.031280935635	-0.0159780280297406	0.437668867515498	-0.0365071158029644	0.970878004902841	0.999950643503196
Cmtm7	881.836460259668	0.402897897719692	0.479281364026069	0.840629175178566	0.400555709014183	0.999950643503196
Cbfa2t3	12.5165841211815	0.0939260027798486	1.21719790485163	0.0771657611350371	0.938491679059819	0.999950643503196
Senp6	2354.64999186162	-0.0503183432564638	0.40443997373719	-0.124414861348896	0.900986807115362	0.999950643503196
Thap3	103.456024499534	0.852503234273677	0.6566702676	1.29822115654697	0.194211350125442	0.999950643503196
Mtpap	1230.79251002447	-0.239777860689381	0.391619478702002	-0.612272559792249	0.540357441495017	0.999950643503196
Peli3	39.3306903848293	-0.207339435550459	0.819698668467386	-0.252945922113217	0.800310002330745	0.999950643503196
Gm5741	4.87333948919873	-1.37909148281896	1.8338853436393	-0.752005291716977	0.452047876509597	0.999950643503196
Zfp169	296.039321727092	0.0399892436199878	0.442086313950889	0.090455737619668	0.927925065965928	0.999950643503196
Tmem241	274.007712836122	0.209859998007418	0.519683484553019	0.403822719492268	0.686343088284413	0.999950643503196
Tcf20	1805.09904779412	-0.114370093586522	0.38175987266082	-0.299586472484329	0.76449260389135	0.999950643503196
Cacnb1	71.6458457698423	0.557079177747201	0.701047351049694	0.794638446194931	0.42682384750407	0.999950643503196
Podn	6.76194863527111	0.00798682183364348	1.68396336248075	0.00474287149684634	0.996215750246475	0.999950643503196
Acr	3.18199713777482	-2.03431055578568	2.29235480953802	-0.887432672866056	0.37484599932061	0.999950643503196
Crhr1	2.03982408957318	1.17798591039357	2.93053524415491	0.401969542165758	0.687706441849342	0.999950643503196
Asgr2	1.97351797176888	3.91350138352261	3.28617435617506	1.19089888708088	0.233693281509208	0.999950643503196
Tet3	194.208883973368	-0.118095210636572	0.494693466854549	-0.238724015070317	0.811319593732535	0.999950643503196
Arhgap33	12.0021133838297	0.953231434284736	1.25415542073399	0.760058457289816	0.447219643109728	0.999950643503196
Nrap	3.03531783670315	0.991766907553626	2.35808958590566	0.420580674068294	0.67406130831917	0.999950643503196
1700012B07Rik	3.19231288797852	1.59942299202607	2.34822351011435	0.68112042364663	0.49579529488211	0.999950643503196
Pianp	49.1954675181623	0.0275473053050043	0.799128585328088	0.034471680541492	0.972501024576073	0.999950643503196
Rae1	797.518116981465	0.162791295163372	0.422146003761067	0.385627943206851	0.699772235295646	0.999950643503196
4931406C07Rik	103.402181827338	0.308362147296569	0.545484595490374	0.565299460050492	0.571870095906975	0.999950643503196
Cnep1r1	490.488447722389	-0.115137810231381	0.411675954425802	-0.279680678440335	0.779722503355756	0.999950643503196
Snx16	578.922754771037	0.0308829488737474	0.416899419354987	0.0740776970174927	0.94094856169467	0.999950643503196
Spata17	24.7334517413737	0.011286718749254	0.985866480500181	0.0114485267249655	0.990865596821803	0.999950643503196
Tbc1d30	43.5695384558678	0.759956553412975	0.766098171267836	0.991983249555736	0.321205696566785	0.999950643503196
Asnsd1	86.480375093865	0.746173347400217	0.642313217088829	1.16169701564311	0.245358558385696	0.999950643503196
Kptn	43.7030275910204	0.445215852872672	0.727940603290256	0.61161013805291	0.540795728934754	0.999950643503196
Ankra2	172.752134549804	-0.275198525580701	0.476942803298569	-0.577005300588265	0.563935874814512	0.999950643503196
Capzb	262.953755008679	0.367919670043307	0.489927545185595	0.750967512765447	0.452672207590702	0.999950643503196
Nf2	2585.71806005056	-0.00189042267407549	0.365933097852976	-0.00516603358692363	0.995878119894469	0.999950643503196
Pex3	270.854477220532	-0.0752059365405599	0.45205435375211	-0.166364809710029	0.867869865780213	0.999950643503196
Trim24	2714.95466239692	-0.235029495821184	0.426153111725412	-0.551514207815108	0.581281229793158	0.999950643503196
Kmt5a	579.30449034487	0.14700208326486	0.414609817779426	0.354555239555532	0.722922813877763	0.999950643503196
Cep57	818.327395489458	-0.0996449846097648	0.400834662980745	-0.248593731561962	0.803675057803169	0.999950643503196
Tsc2	384.457749875935	-0.0533914232731503	0.426250247543475	-0.125258398278595	0.90031898609194	0.999950643503196
Mapk7	96.0783799216888	0.112721011740695	0.608047397587965	0.185381949150417	0.852929465523676	0.999950643503196
Egflam	31.3004929193464	0.0238424169156408	0.818554546076921	0.0291274625862261	0.976762933109949	0.999950643503196
Txk	3.46068062954207	0.191624401799068	2.43251060738114	0.0787763889775477	0.937210484538	0.999950643503196
Zfp862-ps	154.879703379362	-0.0609667118069306	0.495451061213317	-0.123052944235559	0.902065173060054	0.999950643503196
D6Ertd474e	6.34998583944766	-0.247381751504623	1.82235262073657	-0.135748564075725	0.892020054451123	0.999950643503196
Dnajb6	1973.12929388163	-0.203817356520964	0.391452819259167	-0.520669021893092	0.602597357988645	0.999950643503196
Slc26a10	2.38351060443822	-1.11457884660305	2.57271400445178	-0.43323076124062	0.664847133355685	0.999950643503196
Hspa14	1161.684521328	-0.0758902880900045	0.402914256702888	-0.188353444504612	0.85059959234439	0.999950643503196
Fkbp11	68.7165077189814	-0.816145628320426	0.684526406217117	-1.19227778637595	0.233152341628671	0.999950643503196
Nubp2	146.138114733459	0.24590742702623	0.572426140776889	0.429588045529312	0.667495334613013	0.999950643503196
Ndrg3	416.239061792723	0.0560649431913727	0.416681396838411	0.134551106953101	0.892966800953646	0.999950643503196
Fgfr1	660.474539104245	0.118043051887933	0.456952650209503	0.25832665995878	0.796154812668642	0.999950643503196
Lct	86.9526611944014	-0.91458520406963	0.582292313160157	-1.57066336511655	0.116260863011311	0.999950643503196
Fmo5	18.405989834383	-0.407785371496853	1.04094814786376	-0.391744173169155	0.695247247926865	0.999950643503196
Fbxw7	2212.61239150002	-0.253647921949858	0.41051998948632	-0.617869844212083	0.53666113861257	0.999950643503196
Septin7	1784.03369068663	-0.13726181766306	0.407218204039935	-0.337071909608439	0.736062692459627	0.999950643503196
Gm9926	4.75958954233743	1.20699149247848	2.02658121373068	0.595580124941827	0.551455757352225	0.999950643503196
Brd2	1098.53396825938	-0.160085458408418	0.44147371048932	-0.362616062077587	0.716891710020928	0.999950643503196
Frk	125.161952981898	-0.246005816366654	0.644773608649662	-0.381538284238804	0.702803868953156	0.999950643503196
Tmpo	2051.68811357343	-0.0538336358016499	0.384537081063561	-0.139995954753585	0.888663186552369	0.999950643503196
Triml2	859.070517405969	-0.155287927451038	0.42973147294057	-0.361360377885361	0.717830063508714	0.999950643503196
Abr	1388.04830309468	0.250678898862414	0.464759372193756	0.53937352070849	0.589629148165616	0.999950643503196
Gins4	316.462691722192	-0.0224832042417859	0.452817185553431	-0.0496518351314494	0.960399839078559	0.999950643503196
Med27	1478.66945175817	0.213379457388593	0.374655330028864	0.569535357663679	0.568992882843578	0.999950643503196
2510003B16Rik	276.747339852194	0.137943543763312	0.442926532258597	0.311436623721551	0.755468715564727	0.999950643503196
4930586N03Rik	7.75740206643653	-0.840351750235675	1.59758547788017	-0.526013638625918	0.598878730872681	0.999950643503196
Lin7a	9.37898648744294	0.388775330974173	1.68538955824968	0.230673869474975	0.817568175225016	0.999950643503196
Gxylt1	494.541668362109	0.196215991394463	0.413911024183154	0.474053552407047	0.635461719325582	0.999950643503196
Zdbf2	2151.80062594833	-0.202934793923539	0.380297338452824	-0.533621388856269	0.593603507053569	0.999950643503196
Magoh	98.0153039947131	0.55988377782031	0.661024934665485	0.846993431652683	0.3969987825689	0.999950643503196
Tmem175	130.108814622695	0.0775734728151461	0.508688881497217	0.152496890804503	0.878795042537049	0.999950643503196
Alkbh4	72.1583646574366	0.285234460727595	0.633861959405328	0.449994602918267	0.652714332167532	0.999950643503196
Stra8	6.89062093874497	-1.75423164712659	1.60457828812115	-1.09326647388497	0.274276818370485	0.999950643503196
Adad1	2.16881460326324	1.55855976264761	3.02339133782614	0.515500505392144	0.606203316522516	0.999950643503196
Golt1a	147.184890920967	0.223105861798599	0.651051895888153	0.342685219423625	0.731835283369026	0.999950643503196
Myl4	4.8924796721977	0.769364826231051	2.11531266974044	0.363712106128242	0.716073002267449	0.999950643503196
E030030I06Rik	130.048001444637	0.0248095928017638	0.517200066190227	0.0479690441351158	0.961740913396356	0.999950643503196
Srrm1	1366.27517959332	0.00911280792382482	0.377106111698949	0.0241651027154388	0.980720913995475	0.999950643503196
Lrrc56	31.1004716343741	-1.12982257549304	0.821835123727595	-1.37475576654415	0.169207175779833	0.999950643503196
Klhdc3	148.697392829241	-0.238722613857281	0.52073055530857	-0.458437883899132	0.64663787959767	0.999950643503196
Slc38a4	1867.61757134499	0.301607580934826	0.43584224567489	0.692010891389831	0.488930489279755	0.999950643503196
Dars2	242.772330992293	-0.47647966581882	0.444079689854552	-1.07295982388855	0.283289142547561	0.999950643503196
Tmem218	95.0241997859771	0.107699506482812	0.576140811158844	0.186932611606156	0.851713469498773	0.999950643503196
Parp11	73.4157452439394	-0.234731227492171	0.690482105269921	-0.339952658730251	0.733892179709554	0.999950643503196
Zfp773	9.41339788528587	0.54086007624789	1.45598600457529	0.371473403280177	0.710284962155564	0.999950643503196
G3bp1	3178.90799096307	-0.00741647859593739	0.372960297240624	-0.0198854372725697	0.984134762222416	0.999950643503196
Stx3	1171.82757485493	-0.184086680799828	0.405641077385695	-0.453816664688506	0.649960788139327	0.999950643503196
Extl3	488.53317370484	0.183895247418541	0.412966188093316	0.445303399456488	0.656100511520205	0.999950643503196
Dhx16	12.3061059463929	1.24379264344707	1.39252291863587	0.89319366080201	0.371753472278183	0.999950643503196
Tbc1d7	216.964098692507	0.328028014866932	0.473916001673461	0.692164885145513	0.488833787879925	0.999950643503196
Map3k4	1031.74542851501	0.210484777119339	0.465980280536501	0.451703185544676	0.651482823051302	0.999950643503196
Svop	380.648394907232	0.759954881871354	0.517672682445267	1.46802199081019	0.142098249573324	0.999950643503196
Slc27a1	105.529255606543	0.442410678278231	0.617440629061823	0.716523431492445	0.473668204483704	0.999950643503196
Aqr	1216.10968736366	0.106760498101806	0.381274583557334	0.280009480584096	0.779470231274635	0.999950643503196
Colgalt1	292.660167984637	0.392669927579254	0.468387141556151	0.838344806551826	0.401837078034192	0.999950643503196
Acap1	32.8728826130323	0.186500780947073	0.816239303126008	0.228487871427923	0.8192669839698	0.999950643503196
Zfp687	108.670885116462	-0.0899445152708279	0.600939159733875	-0.149673246973387	0.88102241620329	0.999950643503196
Zmym5	348.797425105775	0.115604530386905	0.423306399077938	0.273098943551807	0.784777158795667	0.999950643503196
Zbbx	151.36104197032	0.845549026543563	0.604067462210466	1.39975926438653	0.161585420082947	0.999950643503196
Tfdp1	2723.4806627442	-0.371100512192932	0.366544027969342	-1.01243093291912	0.311332054487226	0.999950643503196
Cct2	898.430866200244	-0.267958432210354	0.456081582672458	-0.587523027437819	0.556852489625712	0.999950643503196
Ccng2	64.9934130541271	-0.61105458450423	0.662940674102414	-0.921733434641894	0.356667636148946	0.999950643503196
Ccnf	1800.10462382989	-0.0293908640145828	0.392127627077777	-0.0749522910018102	0.940252671324197	0.999950643503196
Kcnc1	4.47011184879427	1.09286052838591	1.99229717316286	0.548542929793424	0.583319160325702	0.999950643503196
4933433G15Rik	39.1248868796049	0.234579366162498	0.779376165389688	0.300983500111539	0.763427076485814	0.999950643503196
Mitf	1673.26708496483	-0.226361097754878	0.397641580193409	-0.569259124372199	0.569180302040699	0.999950643503196
Pkd1	355.423511968449	-0.113128260440606	0.419188676413297	-0.269874323439662	0.78725694140442	0.999950643503196
Mmp20	4.03179646832343	0.0943039486374454	2.58506806782188	0.0364802574490441	0.97089942050348	0.999950643503196
Nfatc1	13.1682617601056	0.955073665689074	1.22539091794482	0.779403251405589	0.435742209136621	0.999950643503196
Tnk2	1018.59122360997	0.111900395620369	0.415880977476232	0.269068319256713	0.787877109248707	0.999950643503196
Pdlim5	2335.47960662856	-0.202910900737238	0.414700590260463	-0.489294940742175	0.624632902360812	0.999950643503196
Ints13	1351.76285313187	-0.662591894366157	0.435098487529025	-1.5228549704438	0.127794993609164	0.999950643503196
Aak1	1144.82560283668	-0.272201052804692	0.393656788186883	-0.691467951202885	0.489271514382062	0.999950643503196
Cryz	66.9401345039919	0.568866263722728	0.630343417750607	0.902470379960084	0.366807049080993	0.999950643503196
Hus1	702.831954912926	-0.0482769121655935	0.410801154288709	-0.117518930172394	0.90644884387507	0.999950643503196
Wbp1	65.6893692491939	-0.818889981148881	0.625266914410277	-1.3096646604454	0.190309303708429	0.999950643503196
Cdk2	400.293957943259	-0.282662291330363	0.443415859842561	-0.637465451575693	0.523821706875377	0.999950643503196
Mylpf	70.9852813795904	0.229703580272417	0.691879844806093	0.331999236568011	0.739889835475305	0.999950643503196
A330093E20Rik	45.0735463903	-0.332238452182158	0.803196187010157	-0.413645454940334	0.679133778876608	0.999950643503196
Nup88	950.824596805959	-0.0343019372620114	0.383929189820412	-0.0893444368688313	0.928808179737825	0.999950643503196
Ggps1	271.378359221371	-0.0913876834106348	0.465664784388818	-0.196252081914634	0.844412865086681	0.999950643503196
Mkrn2os	2.6223115270283	-1.6653745183708	2.46290240051564	-0.676183724544722	0.498924004605488	0.999950643503196
Usp17le	2.55600540922399	-0.337771411809763	2.44754196480629	-0.138004339319467	0.890236988083807	0.999950643503196
Tmem250-ps	82.1154699483863	0.484129903234045	0.606750457388517	0.797906119952118	0.424924971655057	0.999950643503196
Ate1	1845.05791658987	-0.46297863044863	0.406502225885985	-1.13893258379964	0.25473127393931	0.999950643503196
Papss1	204.409736771946	-0.0872454034765221	0.470652403478628	-0.185371205653439	0.852937891564839	0.999950643503196
Pi4kb	449.507230257531	0.024392019839935	0.409699971922609	0.0595362985393188	0.952524954687036	0.999950643503196
Gid8	265.904803979718	0.0816684815846944	0.467998804584232	0.174505748272687	0.861468013611472	0.999950643503196
Tll2	8.83193525411215	0.101253936049479	1.54439351491643	0.0655622644562568	0.947726333045572	0.999950643503196
Cacna1c	330.612727703431	0.675933811683554	0.556484059964976	1.21465080549854	0.224499302782922	0.999950643503196
Zdhhc23	85.2800773901417	-0.661578684754562	0.713401633720029	-0.92735796146802	0.353740709618394	0.999950643503196
Vdr	12.7716997724669	-0.267206110067788	1.20686989493898	-0.221404238508491	0.824777692467643	0.999950643503196
Vcp	1418.8109415432	-0.104404781275656	0.414039526138437	-0.252161387221632	0.800916322389552	0.999950643503196
Hsd3b7	4.20003352493173	0.376999512916934	1.98194031911485	0.190217389131729	0.849138785329975	0.999950643503196
Ppp1r11	4.41787279645304	1.38874572400223	1.99181833026037	0.697225094730746	0.48566193654969	0.999950643503196
Brk1	664.198955009223	-0.266774946612111	0.41005004644901	-0.650591187398595	0.515310420618089	0.999950643503196
C9orf72	137.771844503556	0.17565289875185	0.519454760686401	0.338148597425009	0.735251209787246	0.999950643503196
Zfp202	2398.37385230228	0.22120311359292	0.389046216327231	0.568577984593131	0.569642568748514	0.999950643503196
Ube2w	1054.65727251455	-0.104004259496155	0.424760203252632	-0.244854058124407	0.806569435272558	0.999950643503196
Kif20a	192.255160055943	-0.276751414374643	0.514885638144058	-0.537500745548493	0.59092177007552	0.999950643503196
Gm45871	338.846342549707	0.45081908596297	0.445454672125043	1.01204255825253	0.311517705296954	0.999950643503196
Dph3	74.7780887026219	0.221891410007284	0.673892971184113	0.329268028448781	0.741953107567427	0.999950643503196
Ankrd31	434.816528340106	-0.479610206147708	0.457050383444422	-1.04935959692949	0.294012646203631	0.999950643503196
Stard8	58.3656598988081	-9.84897855374653	2.85762655894953	-3.44655900642492	0.00056777455955403	0.0310557234428175
Tjp2	2997.32897133303	0.048433875576493	0.375981251962491	0.128819922067085	0.897500141344413	0.999950643503196
Fchsd2	840.63248343127	-0.00252239171269455	0.395480243276155	-0.00637804733758399	0.994911089003677	0.999950643503196
Mphosph6	318.010098899116	0.404060450325551	0.473382436459788	0.853560291225284	0.393348668195738	0.999950643503196
Hcrtr2	47.5800861050949	0.473160724780185	0.811818484947936	0.58284054077745	0.560000650688913	0.999950643503196
Gabra4	11.2783898352912	0.396616558047122	1.31817988427123	0.300881968219683	0.763504500837031	0.999950643503196
Fubp1	2590.71753466178	-0.22736336133946	0.366189484457946	-0.620889924449949	0.53467205091056	0.999950643503196
Bdnf	39.3630083991287	0.744616948665047	0.85027130826828	0.875740415352348	0.381171168820197	0.999950643503196
Hnrnpab	339.040161590016	-0.401095102947674	0.519038047625075	-0.772766283286814	0.43966071092919	0.999950643503196
Rad1	343.785402576012	0.0659941342803551	0.475334971289573	0.138837111229823	0.889578867443802	0.999950643503196
Ovol3	13.1889239085282	0.948474599560311	1.22858598744577	0.772005060494128	0.4401114302975	0.999950643503196
Obsl1	11.9363443469587	0.604819903343005	1.24889683229612	0.484283319248261	0.628184812529626	0.999950643503196
Bmf	97.724251348016	0.0936753448684196	0.611784869471625	0.15311811315197	0.878305132081503	0.999950643503196
Mcts1	4.18380807361265	-2.20901196051622	2.05332819733205	-1.07582020418677	0.282007674495719	0.999950643503196
Ccpg1	275.47433390964	-0.199762878264585	0.446967058101174	-0.446929756106025	0.654925778520681	0.999950643503196
Dnajb2	90.755433691101	0.178584302866329	0.570054254405841	0.313275975902442	0.754071000613951	0.999950643503196
Nthl1	16.5269711348791	0.146111505943118	1.06682465836331	0.136959250798793	0.891063004667402	0.999950643503196
Kcnip4	322.120747102659	-0.394416389462095	0.474789257219978	-0.830718857818123	0.406132470639794	0.999950643503196
Pkm	5774.09897385039	-0.387333085084856	0.426117383269172	-0.908982126270554	0.363359560639886	0.999950643503196
Tssk4	13.7734214309285	0.51146314884538	1.18148535122731	0.432898425963624	0.665088563579323	0.999950643503196
Apbb1	27.3439662629127	0.654074407787246	0.9718100256156	0.673047602460077	0.50091700713239	0.999950643503196
Mphosph9	1059.97100995411	0.0567599563175324	0.379809741675337	0.149443129255097	0.881203981584524	0.999950643503196
Immt	1529.8220649843	-0.413166445860529	0.422465797066466	-0.977987919328592	0.328080299055622	0.999950643503196
Prlr	74.1997011186209	0.169674182732981	0.798844925639363	0.212399399792369	0.831795453992562	0.999950643503196
Enpp1	7.58875752223575	-0.79499381419241	1.58850478483953	-0.500466741919647	0.616746468516378	0.999950643503196
Pmepa1	476.638873690011	0.782910454513486	0.611025288469187	1.28130614114994	0.200086156691355	0.999950643503196
Mtrr	1693.64780844772	-0.0245141701764566	0.3741091824593	-0.0655267802177604	0.947754584620819	0.999950643503196
Csf3r	61.7662018313045	-0.167344383940375	0.762447056321856	-0.219483284187189	0.826273599719212	0.999950643503196
Sumo3	283.566386668764	0.044678898169972	0.50796847165435	0.0879560458239896	0.929911611039705	0.999950643503196
Hipk1	584.640003066847	0.231293433998037	0.400416544404842	0.577632061486918	0.563512556110495	0.999950643503196
Brd8	1407.00220880902	-0.15780203285902	0.378882153565209	-0.416493707539752	0.677048770918325	0.999950643503196
Tmem63c	51.0597088669664	0.22313861192672	0.687463313557297	0.324582574118877	0.74549701757848	0.999950643503196
Ppt2	28.010744813202	0.190646392003208	0.853320398535512	0.22341712717802	0.823210875628317	0.999950643503196
Pbx3	671.524726722472	-0.531600341103211	0.423169517170549	-1.25623495911914	0.209030795369574	0.999950643503196
Plpp2	37.0101208563075	0.736297381095516	0.771672872769124	0.954157398916118	0.34000397509632	0.999950643503196
Kmt2b	182.377108351007	-0.0070188114367041	0.511224613445978	-0.0137294082720174	0.989045861248292	0.999950643503196
Kctd9	449.08567638681	-0.100017523910312	0.416197474042204	-0.240312664416049	0.810087877857218	0.999950643503196
Dusp28	12.1055662880573	0.45355137397281	1.26976200785488	0.357194002629699	0.720946575367033	0.999950643503196
Lax1	42.284172096376	0.797328610651902	0.842750406551912	0.946102908349992	0.344096100526863	0.999950643503196
Ikzf5	96.6408476099315	0.504980145901263	0.567103256077202	0.890455380902484	0.37322141666347	0.999950643503196
Actn1	2207.38359705345	0.39489070674619	0.416498202063563	0.94812103579243	0.343067840418384	0.999950643503196
Rps19bp1	88.9441314007073	0.0435362530330011	0.618964863348415	0.0703371961979925	0.943925277521237	0.999950643503196
Slc16a13	51.1687939722313	0.304950732904098	0.721232100473875	0.422819135065861	0.672427225555646	0.999950643503196
Zranb1	1035.74745180121	-0.252415446103891	0.411949621544919	-0.612733773506738	0.540052387101007	0.999950643503196
Tom1l2	761.582627816722	-0.076739954858206	0.417869143208871	-0.183645899931519	0.854291252512484	0.999950643503196
Pex10	132.783603568698	0.256532576923934	0.516582487534238	0.496595574016496	0.619474274905329	0.999950643503196
Rad52	268.571788484542	-0.272117185867127	0.440462784451874	-0.617798359981216	0.536708264667742	0.999950643503196
Traf3	531.407138212694	0.160680154860509	0.425672420923516	0.37747372618575	0.705821586212541	0.999950643503196
Hsp90b1	579.300390626362	-0.39733248759211	0.474286602418963	-0.837747652085531	0.402172444452186	0.999950643503196
Nrg1	147.619940073713	0.794907493521882	0.63242308925259	1.25692358016422	0.208781309060331	0.999950643503196
Ralbp1	826.645581918527	0.0838340969112666	0.412630035152101	0.203170127643191	0.839002060571855	0.999950643503196
Arhgef2	696.720583747113	0.785332495646957	0.522024035610154	1.50439911206204	0.132478632777364	0.999950643503196
Fip1l1	1994.36527066467	-0.289164283393456	0.394450125020758	-0.733081991996426	0.463508422757927	0.999950643503196
Tada2b	105.194809423358	0.0303788948537522	0.595714049223012	0.050995767001593	0.959328893604667	0.999950643503196
Wbp2	302.72936308571	0.00154402570181467	0.447525768228599	0.00345013809579334	0.997247193542047	0.999950643503196
Matn3	9.92240672507932	0.0740179954948616	1.3544654745161	0.0546473844387253	0.956419387809913	0.999950643503196
Gpr158	47.5448282957049	0.281331650473739	0.803256213356349	0.350238996967374	0.726159342542107	0.999950643503196
Apaf1	1260.03175511315	-0.207766160869044	0.438636291476967	-0.473663864358916	0.635739625664667	0.999950643503196
Grb7	72.0806125048519	-0.275342999397504	0.626695058756012	-0.439357220948988	0.660402718560869	0.999950643503196
Mon1b	113.458685732483	-0.00628221560951899	0.546396897965848	-0.0114975316164984	0.990826499148755	0.999950643503196
Enox2	167.217126093658	-6.59809658931079	0.786093997351501	-8.39352114574214	4.71794758765202e-17	2.16769471877235e-14
Kcnma1	166.91622452889	-0.320054245034146	0.511614291152388	-0.625577218168082	0.531592285499597	0.999950643503196
Haghl	11.3792768660704	-1.02213896791023	1.26007780445073	-0.811171313628356	0.417267296938353	0.999950643503196
Orc6	360.702990300579	-0.185054898520902	0.443699181687356	-0.417072886673244	0.676625096071041	0.999950643503196
Camsap1	1196.90851050283	-0.181805197604794	0.38815248574786	-0.468386019104083	0.639508564233514	0.999950643503196
Dst	8812.33846845196	0.12914218847577	0.406678664069579	0.317553390147054	0.750823734559566	0.999950643503196
Usp29	71.8150048382167	0.241608783361649	0.673260660859607	0.358863657729783	0.719697088072661	0.999950643503196
Slc30a4	26.5638535046284	0.0178152838784049	0.873055616287482	0.0204056689471415	0.983719761627066	0.999950643503196
Slc2a12	7.34417688604458	0.711662295886213	1.71568788397114	0.414797063344061	0.67829046954512	0.999950643503196
Cdk10	90.4385508594384	0.199100032680353	0.59854320043417	0.332641040005016	0.739405260397414	0.999950643503196
Hnrnpr	1327.80954965494	-0.228124393107189	0.389722844938714	-0.585350322850748	0.558312184284916	0.999950643503196
Wdr37	1219.04143351644	-0.0477120824105878	0.403630669614635	-0.118207277103449	0.905903424091435	0.999950643503196
Tfpt	116.978457177357	0.26377249572131	0.568930862037606	0.463628383203925	0.642914015422193	0.999950643503196
Polg	344.394175380333	-0.0433843664406912	0.444270185752154	-0.0976531125248502	0.922207748312899	0.999950643503196
Cyba	151.531136447497	-0.18422235688689	0.673758467961377	-0.273424922501235	0.784526597042892	0.999950643503196
Slc26a2	270.904931254468	-0.287163079564699	0.436218612021352	-0.658300841942624	0.510344837090713	0.999950643503196
Dsg2	264.287031999536	0.291395889357333	0.562290818041922	0.518229855454633	0.604297906689229	0.999950643503196
Htr7	11.8535935129447	0.350979757767901	1.58185290202249	0.22187888476808	0.824408168369155	0.999950643503196
Vldlr	168.419519905589	-0.130417596708793	0.584792545931859	-0.223015148903743	0.823523716280325	0.999950643503196
Smarca2	423.781155931927	1.0228916137857	0.426239515931564	2.39980474722088	0.0164038190870381	0.649728607730689
Ptprk	4366.66015190588	-0.135904851401824	0.437410176946545	-0.310703450821704	0.756026073639702	0.999950643503196
Cpne9	69.1875644651159	-0.372887298621491	0.686929109846315	-0.542832285423042	0.587245281961021	0.999950643503196
Gnas	188.9130241349	0.474536972699655	0.488831291635201	0.970758175304755	0.331668714592011	0.999950643503196
Rpusd4	238.096148931639	0.160885439502771	0.515192630771977	0.312282105552822	0.754826138234292	0.999950643503196
Ppp6r2	205.644847045179	0.0683587113740893	0.502869978122736	0.135937149458155	0.891870967027955	0.999950643503196
Irak2	110.845902727664	0.203557649386544	0.567204148287794	0.358878985636863	0.719685620887483	0.999950643503196
Msrb2	139.637605134004	-0.0585599474839726	0.526754030956975	-0.111171332429264	0.911480484098467	0.999950643503196
Knl1	861.846319314479	-0.2015140958753	0.396775115569227	-0.507879874437693	0.611537589517573	0.999950643503196
6030458C11Rik	916.283262477278	-0.103308309092718	0.406192118257254	-0.254333613207359	0.799237833770767	0.999950643503196
Smim10l1	20.5809521112222	0.362130706587012	1.00073379915142	0.361865170232167	0.717452788688029	0.999950643503196
Rerg	616.856812798857	-0.438137248793223	0.418738103343718	-1.04632763365597	0.295409791273273	0.999950643503196
Rit1	133.358569668065	0.266391502671772	0.507442641837242	0.524968697363071	0.599604951661644	0.999950643503196
Pcgf2	331.498477168498	-0.313202237001587	0.484980415609893	-0.64580388593159	0.518406371080217	0.999950643503196
Pum2	193.052689526117	-0.112517075159494	0.482281971470165	-0.233301433218627	0.815527345764226	0.999950643503196
Pcdh11x	3.33451517598214	-0.363280566022624	2.19859299713988	-0.16523320436989	0.868760431141652	0.999950643503196
Gm8439	3.18199713777482	-2.03431055578568	2.29235480953802	-0.887432672866056	0.37484599932061	0.999950643503196
Gm7616	3.74326373747952	1.37128025212259	2.25250061692736	0.608781299244727	0.542669410679845	0.999950643503196
Scoc	183.572686968746	0.044782871393833	0.497178779738488	0.0900739798617077	0.928228426213437	0.999950643503196
Ptger4	16.9468317141951	-0.0427043479355968	1.10484097270641	-0.038652031369717	0.969167818225585	0.999950643503196
Ptpn21	415.985122149454	0.000171596602266224	0.429598783572348	0.000399434562731545	0.99968129733782	0.999950643503196
Snrpa	77.4407929209169	0.483794514853754	0.660754401266341	0.732185081062734	0.464055609012261	0.999950643503196
Hspbp1	443.00317951106	0.0884772328103331	0.413140981336232	0.214157483298241	0.830424250280193	0.999950643503196
Lrrn4cl	3.8723838445104	-0.199725437468472	2.03983456124952	-0.0979125666672339	0.922001721179752	0.999950643503196
Ptprc	7.16469782410334	0.70636104104644	1.805833045771	0.391155230380038	0.695682498217901	0.999950643503196
Opn1sw	38.6805840669141	-0.900265430856144	0.765974660273801	-1.17532012160081	0.239866667311794	0.999950643503196
Bckdha	235.140438321457	-0.162502194665856	0.468998231344707	-0.346487862438054	0.728976104344181	0.999950643503196
Bcat1	6875.18217212055	-0.513782572999479	0.361643053779123	-1.42068973157515	0.155406979017339	0.999950643503196
Mmp23	20.137564007389	0.284974501438664	1.00417847860272	0.283788696442885	0.776572317486129	0.999950643503196
Fhod3	2828.61278711477	-0.252701779192115	0.414353417441527	-0.609870146003505	0.541947830072527	0.999950643503196
Abi1	1878.40261424779	0.0638135621847938	0.382793618389522	0.166704874687484	0.867602269768201	0.999950643503196
Slc25a32	201.001240197529	0.157591652448838	0.514957984631554	0.306028175408511	0.759583193390982	0.999950643503196
Mcoln3	12.8074048312222	0.174990693349233	1.39152179083751	0.125754906966934	0.89992593733807	0.999950643503196
Cyp4f15	1.62996105024467	3.64398997323626	3.60861426415406	1.00980312842899	0.312589621021881	0.999950643503196
Zfp809	1213.64592926437	0.201088266271713	0.395297947175713	0.50870050732221	0.610962166748943	0.999950643503196
4933406I18Rik	22.144369071202	0.117732575295965	0.98980889021278	0.11894475434612	0.905319124576379	0.999950643503196
Tmem108	329.351867910413	-0.204596410903984	0.431284162546143	-0.4743888801669	0.635222621159613	0.999950643503196
Zfp87	63.8789118861984	0.585477668121301	0.649790802223998	0.901024862336345	0.367575100742511	0.999950643503196
Dlg1	1753.96333040284	-0.0507430940591656	0.417131316970989	-0.121647768927152	0.903177980259313	0.999950643503196
Tmem38a	67.1864999814598	0.126230296543292	0.657785998332071	0.191901768756664	0.847819151927007	0.999950643503196
Ubxn4	355.664483000295	-0.0281656000681337	0.441561693027845	-0.0637863304558839	0.94914036280856	0.999950643503196
Dsg1c	4.89153470949845	-0.41900741344625	2.00030443603176	-0.209471821338098	0.834079930744252	0.999950643503196
Rnf181	73.3523900904346	-0.381258246807819	0.600661132462543	-0.634731009221068	0.525603865794572	0.999950643503196
Ccdc59	267.251095745577	0.186773263820497	0.560572694147678	0.333182949812559	0.738996187644936	0.999950643503196
Speer5-ps1	7.22760148487967	0.611576922550435	1.55116492385831	0.394269437855275	0.693382124686535	0.999950643503196
Aldh9a1	406.456029160537	0.0607719149095093	0.413551713167783	0.146951186452596	0.883170549490561	0.999950643503196
Atxn7l2	77.2180586924388	-0.252990323103532	0.613133394202406	-0.412618731088093	0.67988597555771	0.999950643503196
Atp9a	678.016041290154	0.241434447988245	0.501266184475544	0.481649182541306	0.630055181513156	0.999950643503196
E130008D07Rik	1.86818457593691	2.41792321014014	3.10773623742429	0.778033599191201	0.436549205814899	0.999950643503196
Acsm2	4.15783232854252	2.92271083371928	2.48429867878945	1.17647320697504	0.239405832916646	0.999950643503196
Mep1b	37.9845073181272	-0.665909336556544	0.870697306332872	-0.764800042119303	0.444390622700004	0.999950643503196
Smurf2	779.18511310044	-0.102090051000886	0.402598886176794	-0.253577579337999	0.799821919680988	0.999950643503196
Dzip3	999.055611484258	0.141986643494818	0.441405767545256	0.321669207641835	0.7477033077232	0.999950643503196
Bin3	28.4307349858588	-0.130876614497909	0.872221665510389	-0.150049717489332	0.880725390361941	0.999950643503196
Aggf1	555.481978606541	0.0122453631008342	0.412126728584723	0.0297126156871352	0.976296250501321	0.999950643503196
0610030E20Rik	138.613330613374	-0.463915991664102	0.521947515359732	-0.888817319772785	0.374101266092584	0.999950643503196
Slc11a1	60.1562235264162	0.0528552515423861	0.656615053694309	0.0804965576786688	0.935842333926909	0.999950643503196
D230017M19Rik	76.5150530208595	0.0942839754443833	0.716933815278467	0.131510013107363	0.895371866054747	0.999950643503196
4930563J15Rik	2.70766815628182	0.158934579388618	2.7316587648584	0.0581824426364091	0.953603305775037	0.999950643503196
Adcy10	47.7659157445655	-0.388558157959761	0.771322219743949	-0.503755950514103	0.614432885539137	0.999950643503196
Elovl4	24.8760032817822	0.0149681964269265	0.909871831193629	0.0164508845243514	0.986874685249965	0.999950643503196
Vash2	75.4357495132921	-0.372002742367716	0.608028092049779	-0.611818347263568	0.540657949393092	0.999950643503196
Cahm	5.01515299717989	1.3174799343635	1.8616911695685	0.707679101614292	0.479144558181444	0.999950643503196
Gm11532	10.4860908973217	1.13733477609042	1.33046603138775	0.854839394061131	0.392640066103539	0.999950643503196
Apobec3	45.0582442932857	-0.180635593135366	0.732571387802003	-0.246577461450333	0.805235249193315	0.999950643503196
Smox	127.913763032228	0.321177255911339	0.682852304751914	0.47034659424343	0.638107413255239	0.999950643503196
Uimc1	620.135536612937	-0.0246064241483248	0.414161480920671	-0.0594126331923126	0.95262345100274	0.999950643503196
4930546K05Rik	2.21863608306683	0.786907681323067	2.81757064140711	0.27928587477405	0.780025445481877	0.999950643503196
Ica1l	75.1875963507493	-0.104048864403008	0.618141096539072	-0.168325427617692	0.866327270908802	0.999950643503196
Irf8	19.4727245780651	1.92158165967276	1.38512792269467	1.38729544628228	0.165351691109773	0.999950643503196
Icam5	2.66120921171514	2.9842488158403	2.73349470095228	1.09173389463702	0.274950082499675	0.999950643503196
Dnase1l1	15.3207455937728	-6.2616483172649	4.41085155606852	-1.41960078176968	0.155723937708035	0.999950643503196
Tspan4	115.813016419648	0.5148131445626	0.575934320717636	0.893874745858387	0.371388911181648	0.999950643503196
Zfp410	492.160897371206	-0.0482465873257875	0.402309000910232	-0.119924205564948	0.9045431895836	0.999950643503196
Ldhb	93.6350940500322	-1.47144062584003	0.636637302043562	-2.31126988807726	0.0208179521756151	0.778542997525737
Nkiras1	156.430195498901	-0.0996312606747809	0.517652879574647	-0.192467316624699	0.847376166831712	0.999950643503196
Mus81	63.4353912881998	1.11163252343238	0.699688137961653	1.58875427940056	0.112115879139076	0.999950643503196
Ldah	443.815700498938	0.498738281797031	0.453619068825674	1.09946498300471	0.271565299724016	0.999950643503196
Bspry	14.5555529196052	0.0243099126844733	1.15775371055861	0.0209974819884134	0.983247664316166	0.999950643503196
Tatdn1	511.087988293044	-0.315941728751576	0.404999853217466	-0.780103316684239	0.435330064382222	0.999950643503196
Drd2	15.457591302495	0.372502367943131	1.14129289983272	0.326386301008031	0.744132100764054	0.999950643503196
Chaf1a	1054.89601260892	0.477395675656381	0.41739597596461	1.14374767162791	0.252728296923353	0.999950643503196
Vsig2	8.34035601501868	1.08325871226919	1.51603989539334	0.714531797982886	0.474898400899239	0.999950643503196
Slc16a8	23.7549617939547	0.154942227920198	0.956201631906034	0.162039284132308	0.871274918377442	0.999950643503196
Sgk2	8.48596076005028	0.0259052086026407	1.47238204727438	0.0175940807282971	0.985962678841825	0.999950643503196
Prkg1	583.87205514513	1.22415596465837	0.444465578308291	2.75421995403492	0.00588322147694845	0.259200231700844
Glrx3	106.277890473708	-0.812407375619965	0.561209253026276	-1.44760153407864	0.14772852188566	0.999950643503196
Bloc1s2	125.075109455728	0.359275766951225	0.578567347400495	0.620974841676518	0.534616176466009	0.999950643503196
Ebf1	1589.43334210021	0.272266539110492	0.492166708526797	0.553199829231579	0.580126583894055	0.999950643503196
Gm6938	2.76438422169111	-1.37242064767969	2.40321688664235	-0.571076483070644	0.567947799023862	0.999950643503196
Zfp229	1047.74934405894	-0.0890333058777226	0.428031018812877	-0.208006667658461	0.835223761182268	0.999950643503196
Cox7a2l	629.075113520976	-0.0810696503160954	0.44886066521415	-0.180612062046955	0.856672087450142	0.999950643503196
Shcbp1	507.555025282687	-0.379562132641513	0.432682479826702	-0.877230186887936	0.380361622947263	0.999950643503196
Srpx	2.79842805373263	-5.52175608671607	3.21021419730495	-1.7200584594485	0.0854218157115512	0.999950643503196
Pigp	168.440137420547	-0.429400773337105	0.552800037745624	-0.776774138960349	0.437292036956586	0.999950643503196
Pcdh9	31.7560275152291	0.227693044544884	1.14815975440572	0.198311292197084	0.842801517246157	0.999950643503196
Pik3r3	86.9971669650799	-0.0379818401637645	0.613928892190422	-0.0618668393798018	0.950668875233132	0.999950643503196
Cblif	6.17552126568125	0.373415664151213	1.68335769331208	0.221827877482474	0.824447876964171	0.999950643503196
Rp9	364.541914317052	-0.0195554715772668	0.42930775440712	-0.0455511725015849	0.963667987440666	0.999950643503196
Nemf	1315.51576972213	-0.130000942406565	0.382900901948955	-0.339515894960977	0.734221124993283	0.999950643503196
Gm2762	3.84110644323794	-1.53085240450099	2.04815267913911	-0.747430804399035	0.45480355674224	0.999950643503196
Kmt5b	351.403171202855	0.0853068085075849	0.420631839083254	0.202806351258399	0.839286393513358	0.999950643503196
Suv39h1	157.662357883522	-7.59327281223919	0.842318165264101	-9.01473234862315	1.97351777627384e-19	1.51124473144093e-16
Stag2	22.2682121912679	-7.07681490573394	1.76167528414742	-4.01709382507393	5.89202695984775e-05	0.00383601965754298
Mgat4e	48.8757857968663	-1.09581835635476	0.704232020756573	-1.5560473310735	0.119696837836058	0.999950643503196
Nol4l	1369.20404248573	0.322184263085448	0.560838615003329	0.574468758866641	0.565650635503315	0.999950643503196
Tor1aip2	1578.59686136795	0.00756104677626195	0.410405634350391	0.0184233503232233	0.985301124738516	0.999950643503196
Ktn1	1992.62236178826	0.0401289224719844	0.378050884769054	0.106146881514372	0.915465815154917	0.999950643503196
Unc5d	84.6683741215327	-0.438318186007748	0.587707649035276	-0.745809905192232	0.455782255569309	0.999950643503196
Miga1	1536.45855120062	-0.517161132789126	0.429467872469007	-1.20419050164561	0.228515956331779	0.999950643503196
Setd3	1093.9408564222	-0.175385079696192	0.433095596214126	-0.404956968459869	0.685509141962643	0.999950643503196
Capn12	28.9801451623662	-0.308373621194056	0.841795625657152	-0.36632837210733	0.714120060928504	0.999950643503196
Mrpl52	85.455703307784	0.557584493179991	0.658761439688261	0.846413374534871	0.397322179964737	0.999950643503196
Gpr180	316.938311303754	0.0619866028440965	0.42612909823195	0.145464374766438	0.884344241353193	0.999950643503196
Dr1	228.504111645945	0.283277317274342	0.539518523970466	0.525055776008626	0.599544417890804	0.999950643503196
Zfand2b	60.4630901105213	-0.23354542613259	0.641618720310764	-0.363994096087898	0.715862418067872	0.999950643503196
Lman2	661.290549940244	0.109061349266266	0.425090378602497	0.256560380464997	0.797518163200472	0.999950643503196
Cmc2	264.160131818994	-0.136439702674434	0.445238741713818	-0.306441668012197	0.759268386831134	0.999950643503196
Carhsp1	202.170365463999	0.252839872345109	0.480417514893714	0.52629195336695	0.598685372968397	0.999950643503196
Pdgfrl	49.2397456801315	-0.797829329875345	0.697963790474931	-1.14308126118185	0.253004853688321	0.999950643503196
Zfp385a	159.079152044469	0.418946220329881	0.532250351549325	0.787122486834199	0.431210166966554	0.999950643503196
Nde1	549.432951425414	-0.247454111376466	0.398600587060719	-0.620807192486073	0.534726490313597	0.999950643503196
Gm35978	2.32943137645717	-0.955095535925678	3.07265259195503	-0.310837462857453	0.755924188191719	0.999950643503196
Cd46	23.4499440309366	-0.17413057752034	0.924373929834238	-0.18837677253789	0.850581306564134	0.999950643503196
Eif3k	605.791316258168	0.175756289943765	0.435329380176865	0.403731744161993	0.686409993638456	0.999950643503196
Fez2	310.692285035607	0.15618094253455	0.436747773249326	0.357599859920501	0.720642783154759	0.999950643503196
Tdrd3	1238.82766261841	0.0587589994627038	0.442788472382071	0.132702188804957	0.894428911761177	0.999950643503196
Septin4	14.070071604329	0.652300409817852	1.18447646105163	0.550707786323343	0.581834006155353	0.999950643503196
Sh3bp5l	332.993085044171	0.181373756517051	0.4322205099351	0.419632461551363	0.674753970566959	0.999950643503196
Apba2	70.0121941461769	-0.0292743798736513	0.613611132589828	-0.0477083584681635	0.961948672595827	0.999950643503196
Cpsf4	414.270643915741	0.339192461154201	0.45048191486323	0.752954669128467	0.451477154647669	0.999950643503196
Nlrp5	4.91138188273608	0.234937125868435	1.86411476640431	0.12603147086357	0.899707013043779	0.999950643503196
Abhd12	904.614881234752	0.121488386011445	0.385187437876075	0.315400696038615	0.752457438422527	0.999950643503196
Tbx6	33.0407029082723	-0.0700831318369212	0.908477878172797	-0.0771434654830318	0.938509415546501	0.999950643503196
Gm10451	2.71201557600904	1.1834237174636	2.58676316133563	0.45749210254431	0.647317377445805	0.999950643503196
Slc24a3	23.0672395118198	0.365025793719098	1.04830693681076	0.348205073248498	0.72768617801486	0.999950643503196
Cdc123	1004.84696912541	-0.223034357818331	0.383398154095896	-0.581730390289111	0.560748297950945	0.999950643503196
Scml4	18.606718109594	1.09811484624484	1.09534492275552	1.00252881392133	0.316088257366381	0.999950643503196
Ppfia2	39.9797091837572	0.0265051665397826	0.845382460207832	0.0313528701947122	0.974988126790756	0.999950643503196
Cpsf7	1126.64792587883	-0.131305179145344	0.379406752397813	-0.346080237938593	0.729282414670306	0.999950643503196
Rps21	318.086408133552	-0.386990213421337	0.696509835893304	-0.555613422063172	0.578475153917891	0.999950643503196
Cdk11b	741.665447197634	-0.118272307157414	0.390227068722995	-0.303085861123004	0.761824428888138	0.999950643503196
Hnrnpc	8116.11219856474	-0.0459823277498918	0.374301645393687	-0.122848318503991	0.902227211376349	0.999950643503196
Stard13	13.2404771848518	-0.492869425162608	1.21312084529628	-0.406282215884463	0.68453525093514	0.999950643503196
Lysmd4	64.6031846902705	0.341890836714764	0.662255340287687	0.516252291097033	0.605678212848519	0.999950643503196
Zkscan8	381.011986354251	-0.0400935807045991	0.458377585900783	-0.0874684581834624	0.930299156038382	0.999950643503196
Prom1	250.282654863511	-0.0330004830605884	0.495248890507225	-0.066634138295171	0.946872967701484	0.999950643503196
Fyb2	56.2536281912262	0.452846583913097	0.817096261853114	0.55421448494462	0.579432066335157	0.999950643503196
Nsfl1c	646.473137317239	0.239763963533854	0.406846890203099	0.589322345352482	0.555645057871108	0.999950643503196
Atp6v0e	374.211309624859	0.112294449026674	0.419830413161986	0.26747573664547	0.789102893189645	0.999950643503196
6330403K07Rik	11.3727004906809	0.237475449364921	1.2952840273651	0.183338514447676	0.854532416357207	0.999950643503196
Abcc2	22.5075259197274	-0.825602018711403	0.932316740183398	-0.885538125754341	0.375866466205165	0.999950643503196
Adat1	575.467727077996	0.129997638918094	0.405306688835113	0.320738942877351	0.748408233012561	0.999950643503196
Slc25a13	9116.4435092251	-0.514202957408615	0.402934606712763	-1.27614493479129	0.201904289770965	0.999950643503196
Sema4a	33.3257219021439	0.0774700609936813	0.86698174731688	0.089356046114505	0.928798953801015	0.999950643503196
Chek2	1201.44490784265	-0.410098051314262	0.378247422236993	-1.08420580605388	0.278273557933505	0.999950643503196
Keap1	187.876103296409	0.403032964470802	0.50025119258915	0.805661176707694	0.420438240726899	0.999950643503196
Klf13	2337.27244623325	0.0550778582427781	0.399038439964712	0.138026447396017	0.890219515595984	0.999950643503196
Reck	411.789287903357	-0.0304524530180201	0.416579690976698	-0.0731011464976183	0.941725629328168	0.999950643503196
Pld5	31.6455814742436	0.596482728912941	0.900113236056226	0.66267521131717	0.50753858912478	0.999950643503196
Myo18a	694.33317663771	0.390812540108774	0.510751666329999	0.765171346217925	0.444169519737098	0.999950643503196
Prrg1	87.9840165182501	-9.03484285058057	1.54092029817697	-5.86327719952129	4.53819656410414e-09	5.73782408921724e-07
Arhgap24	39.1421770589964	-0.0278888762786115	0.780844340870851	-0.0357163071035488	0.971508567659685	0.999950643503196
Cd72	4.14004459583529	0.608246914470939	2.00159051863726	0.303881792408295	0.761217949790461	0.999950643503196
Catsperg1	36.4804311605214	0.412912770990155	0.809085513383701	0.51034503048176	0.609809760314772	0.999950643503196
Fh1	607.832991121287	0.0454594334528055	0.425325640368261	0.106881478890963	0.914883006717263	0.999950643503196
Fkbp7	29.5884477093619	-0.72188988398362	0.85411113110881	-0.845194328572278	0.398002348345314	0.999950643503196
Cd300a	14.6439351663094	-1.18119486779039	1.17104799544233	-1.00866477922985	0.313135428594526	0.999950643503196
Hivep2	594.580522473119	0.303701328154566	0.475059858633805	0.639290654924965	0.522633866674596	0.999950643503196
Cgrrf1	70.9118951942847	0.0142609774679546	0.669545156236799	0.0212995006163719	0.983006742200037	0.999950643503196
2210408F21Rik	50.0184508308898	0.664851174398249	0.725957902010294	0.915826072775252	0.359758126135178	0.999950643503196
Akt1	180.333861846842	0.548707831003103	0.592862089467926	0.925523558936869	0.354693634900518	0.999950643503196
Efna3	16.8880689370476	-0.00831029474809497	1.30676932663288	-0.00635941981398347	0.994925951315748	0.999950643503196
Plpp1	1867.53613099746	-0.232908644842209	0.385893409006582	-0.603556939315945	0.546138248848129	0.999950643503196
Dgcr2	1435.86804696323	0.0624182592860719	0.378794987296467	0.16478111215664	0.869116271119217	0.999950643503196
Ptn	12.1833026338964	0.332360371648457	1.26920558780178	0.261864882130005	0.793425615071762	0.999950643503196
Twf1	747.822621408555	0.310017547128454	0.456169057018835	0.679611083562937	0.496750749838006	0.999950643503196
Ptgs1	111.451617969946	0.781471948902645	0.726040800869068	1.07634715289723	0.281772027753698	0.999950643503196
Ptgis	62.842781336545	-0.27134333401442	0.670721092562345	-0.404554645773568	0.685804902306985	0.999950643503196
Cst7	26.8161844117483	0.158647228020263	0.867361089201868	0.182907937645955	0.85487025462763	0.999950643503196
Plxna2	77.020504963918	-0.265472242250906	0.598621726775955	-0.443472447417974	0.657424044013223	0.999950643503196
Gm14023	7.20972408062268	-0.582505353353271	1.66776506794412	-0.34927302684864	0.72688434633038	0.999950643503196
Etaa1os	43.6590751021942	-0.0534865620068053	0.749094214117941	-0.0714016488163452	0.943078097395293	0.999950643503196
Trip10	337.487461644452	-0.145512809354754	0.467294039677249	-0.311394533204953	0.75550070933716	0.999950643503196
Gusb	77.0979425954579	0.180992811995682	0.610196493655101	0.296613982344487	0.766761234677442	0.999950643503196
BC055324	880.773613083244	-0.362845946983609	0.414195148110056	-0.876026550864371	0.381015599997183	0.999950643503196
Sowahb	7.85444850458	0.3473456891125	1.48744713551912	0.233518005997085	0.815359189238395	0.999950643503196
Dmrt2	3.00305555094036	0.240564204640903	2.47865723936318	0.0970542440562332	0.92268331720371	0.999950643503196
Nlrp3	3.93856036897388	0.498503201451802	2.03112642090046	0.245431892531239	0.806122037339406	0.999950643503196
Shisa4	2.83338580628472	-1.03044373499181	2.36300326950585	-0.436073766079594	0.662783210204892	0.999950643503196
Sgms1	54.5106017876174	0.0887649490602738	0.689521158282641	0.128734191828655	0.897567979342771	0.999950643503196
Ctnna2	60.5764507231684	-0.332655425482838	0.896735818949656	-0.370962571643983	0.71066540931555	0.999950643503196
Map3k13	38.0682615841832	-0.0638582868055797	0.825373793866481	-0.0773689294234001	0.938330057400646	0.999950643503196
Dip2b	674.970400020681	0.231632986903276	0.445885101425515	0.519490304032889	0.603418872617479	0.999950643503196
Fbxo44	66.4822527453596	0.127263793767065	0.619716543325527	0.205358070778845	0.837292376773565	0.999950643503196
Ap5z1	187.675727334446	0.125701925146087	0.478269657547436	0.262826468630033	0.792684333524171	0.999950643503196
Fbxw8	865.448302716209	0.258255509445744	0.41667642251414	0.619798710681739	0.535390317636866	0.999950643503196
Pax2	17.4485695229791	-0.300914245349073	1.15931517826083	-0.259562068186234	0.795201598852911	0.999950643503196
Dna2	517.784505683459	-0.254842615618096	0.436863718652568	-0.58334580038854	0.559660536232968	0.999950643503196
Kdm5b	3329.73902741949	-0.533786609954994	0.372000887406749	-1.4349068188414	0.151313652345239	0.999950643503196
Supt3	750.272624911068	-0.36824726492578	0.453997985053808	-0.81112092354801	0.417296231129244	0.999950643503196
Esrrb	8031.9674014059	0.199886110501297	0.396145475303068	0.504577542753392	0.613855586276449	0.999950643503196
Chchd7	274.770592872302	-0.23688432550642	0.492094700798749	-0.481379549753163	0.630246768432394	0.999950643503196
Rxrb	60.7847811284155	0.136435534531646	0.649082497414634	0.210197525083612	0.833513511114487	0.999950643503196
Cadps2	284.83077994367	-0.335825842994192	0.537351954730013	-0.624964401893587	0.531994422175465	0.999950643503196
Gabpb1	800.08952182748	0.0541529165095323	0.399577488768016	0.135525443829425	0.892196448568376	0.999950643503196
Dll3	7.12351216021967	-1.89938733142574	1.56707995412887	-1.21205515163494	0.225491269731774	0.999950643503196
Fam57a	37.9606186007598	0.00674296935930577	0.76041702859128	0.00886746233418463	0.99292488143183	0.999950643503196
Mettl7a1	119.37194355337	0.362892204724773	0.521538042949734	0.69581157047013	0.486546842219162	0.999950643503196
Ckmt1	6.06650751856964	-0.146748282921194	1.69520316891939	-0.0865667818534927	0.931015870987002	0.999950643503196
Gm4788	8.93752783662576	-1.23574545013689	1.73639973224423	-0.711671066972425	0.476668488156924	0.999950643503196
Spag7	163.909382001372	0.378597146546537	0.483412569009575	0.783176050474265	0.43352373675758	0.999950643503196
Gal3st1	7.40981593540129	0.12901834651537	1.61730662437198	0.079773584409493	0.936417333938118	0.999950643503196
Gpr68	31.9016636966228	0.30854196035396	0.926364730936194	0.333067473372118	0.739083351433321	0.999950643503196
Golph3l	333.01390358476	0.0989409108458373	0.424802068205025	0.232910614733836	0.815830815731521	0.999950643503196
Sptan1	943.169232857816	-0.133509063393296	0.385784069176829	-0.346071997421181	0.729288607471021	0.999950643503196
Slx1b	190.999244222179	0.189627898426018	0.504214585019751	0.376085706482667	0.706853180191542	0.999950643503196
Sh2d1b2	2.64050674732802	0.0581804658619083	3.00660461069735	0.0193508869290312	0.984561189615483	0.999950643503196
Rprd2	1407.44305160916	0.0677718912060317	0.3781250477262	0.179231425195364	0.857755989493433	0.999950643503196
Edem3	683.098591312857	-0.132289737806372	0.396796496738266	-0.333394419794064	0.738836574821524	0.999950643503196
Pcsk1n	4.33744058965111	-6.05149894698748	2.54845910873489	-2.37457172698823	0.0175693222769426	0.68575794062018
Gpr162	39.5619610897283	0.0622884848988665	0.854862065767587	0.0728637839871129	0.941914513499598	0.999950643503196
Syk	625.488626707404	0.585599087522434	0.434531739926836	1.34765549605429	0.177769212259813	0.999950643503196
Frmd4b	538.189577063586	-0.535714140886029	0.464442264298471	-1.15345691395079	0.248722892573749	0.999950643503196
Pomt1	256.344677260646	-0.175713700250903	0.456421207964151	-0.384981453939591	0.700251156160136	0.999950643503196
Mpp4	27.5321393759615	-0.192307538394879	0.855522001596157	-0.224783860655938	0.822147422131799	0.999950643503196
Chst10	19.0027448946218	-2.26059059598543	1.02249851228229	-2.21084976538463	0.0270462423290777	0.972999156362188
Abcc10	164.875921074897	0.902811885422627	0.501435189073641	1.8004557819137	0.0717886996333813	0.999950643503196
Chd6	2778.36116050319	0.0664097209278468	0.378831583772162	0.175301436766654	0.86084278287594	0.999950643503196
Tyms	1099.08631398859	0.219279585674313	0.40028098056838	0.547814151356745	0.583819520673167	0.999950643503196
4930447J18Rik	1.5995389401217	2.18207851549444	3.29208031587501	0.66282663426286	0.507441593473994	0.999950643503196
Fam131b	33.257736084211	0.0261833983763296	0.905983317941259	0.0289005303495304	0.976943922641955	0.999950643503196
Aicda	2.18288166872631	0.163016023173161	2.64713235603465	0.0615821202901073	0.950895615855692	0.999950643503196
Ahrr	61.854520115309	0.992094223047455	0.905626902427167	1.09547786222842	0.27330733892482	0.999950643503196
Zbtb17	566.349684505567	-0.0972279553258964	0.406068667008279	-0.239437226324862	0.810766566900065	0.999950643503196
Gm21992	3980.14248082379	-0.253220439987644	0.425789040974087	-0.594708683455887	0.552038216422253	0.999950643503196
Sergef	774.082453569796	0.224884862499786	0.540212869830576	0.416289346402123	0.677198287366093	0.999950643503196
Armc3	9.45878227381247	-0.0772269028201458	1.42209372191795	-0.0543050726051946	0.956692108164586	0.999950643503196
Gm10790	2.21330377884928	0.780289609248569	2.74205893525839	0.284563398406694	0.775978656156891	0.999950643503196
A730082K24Rik	7.52075952970246	1.04612347599696	1.58021362060547	0.662013959603844	0.507962275303387	0.999950643503196
Mettl26	2.52688639380754	2.90938139264857	2.85990517145894	1.01729995164993	0.309010759606744	0.999950643503196
Acbd6	1128.17073702811	0.0225592643173033	0.387616847841261	0.0581999065390003	0.953589395168874	0.999950643503196
Ccdc88c	2478.33176048455	0.201573633942088	0.479196293124316	0.42064940157998	0.674011114107109	0.999950643503196
Nudcd2	433.163007679145	-0.00126525776483888	0.439376980245834	-0.00287966329990925	0.997702364288201	0.999950643503196
Zmynd19	547.588890834017	0.156706046475838	0.446057101471808	0.351313869813465	0.725352890684428	0.999950643503196
Tmprss13	1.69626716804897	0.846129783339686	3.51670202105134	0.240603206718871	0.809862664586961	0.999950643503196
Odr4	267.59569876174	0.136920618082353	0.440826689007652	0.310599656274387	0.75610498852669	0.999950643503196
Elovl1	40.79058363662	-0.0167102069251649	0.759886719803004	-0.02199039210673	0.982455619674244	0.999950643503196
Nfatc4	113.723604722276	-0.243992414577204	0.617402055685171	-0.395192099427706	0.692701122896694	0.999950643503196
Camta2	69.848215626093	0.394604061044548	0.646206195218451	0.610647288689567	0.541433109203846	0.999950643503196
Ephx2	27.0714695781656	-0.575666828513914	0.90452816697476	-0.636427752647284	0.524497656873254	0.999950643503196
Hdac9	100.212466784954	-0.736941178004839	0.573833093735093	-1.28424307703843	0.199056917012743	0.999950643503196
Styxl1	19.3433352222298	0.507831477068984	0.99788838445655	0.508906091081067	0.610818050280112	0.999950643503196
Pex5	436.8968606547	-0.643789391074696	0.425041059559745	-1.5146522355782	0.129860496393762	0.999950643503196
Coq3	384.070970011285	-0.242650011604665	0.44705036000278	-0.542780038479683	0.587281258634566	0.999950643503196
Chrd	9.61438495300504	0.543895459134469	1.40917987361026	0.385965957448024	0.699521881017296	0.999950643503196
Sbk3	3.67273979328881	-0.176887754848281	2.44532485588969	-0.0723371188994531	0.942333625447214	0.999950643503196
Dync1i2	692.834346101964	-0.156850259363227	0.398387739299698	-0.393712566654147	0.693793262371349	0.999950643503196
Dennd2d	14.4117692484699	-1.71557525858262	1.14420886023433	-1.49935498509536	0.133781564939004	0.999950643503196
Gm15290	9.07279561723262	-0.397307156516466	1.4157641453344	-0.280630893094571	0.778993518548374	0.999950643503196
Sh2d3c	5.79109689048955	-0.735474832305453	1.71583176585065	-0.428640410408085	0.668184932490496	0.999950643503196
Pard6a	9.26783306204534	0.58821667798453	1.39221464748754	0.422504302081618	0.672656961244509	0.999950643503196
Srgap2	2518.85549493231	-0.192580613490474	0.410217056719408	-0.469460278006433	0.638740671187938	0.999950643503196
Nrip1	1313.99977763751	0.561696336176161	0.411409001423575	1.36529909222344	0.172159064194198	0.999950643503196
Tes	65.1114772660494	0.19783296298373	0.638627855700082	0.309778161440922	0.756729659888702	0.999950643503196
Dnph1	106.158442016477	0.403081952732274	0.630334993023315	0.639472593452169	0.522515537177276	0.999950643503196
Fbh1	405.582957465834	-0.178358869818849	0.419339572937666	-0.425332788339921	0.67059409461144	0.999950643503196
Rpl15	901.175663124189	-0.197293871921186	0.525550519743305	-0.375404199043606	0.707359882497177	0.999950643503196
Sh3tc1	698.186606889501	0.444418743177327	0.488459689263886	0.909837091873579	0.362908430001539	0.999950643503196
Ghitm	1121.41317417478	0.0241061953580749	0.409896972332038	0.0588103767171708	0.953103143342855	0.999950643503196
Atp2b1	1555.52940896221	-0.0822963352371391	0.395917066129953	-0.207862560817539	0.83533628278415	0.999950643503196
Lrriq1	43.6254412643962	-0.993280015689434	0.775506652163598	-1.28081430754755	0.200258897362199	0.999950643503196
Sgtb	246.351405750264	-0.435203883319338	0.476361520981901	-0.913599995277269	0.360927068891811	0.999950643503196
Zfp532	2539.67885400971	0.13886679958609	0.39266467856135	0.35365238374603	0.723599411487919	0.999950643503196
Tnks2	1756.47579950258	-0.248857119639727	0.37937871572693	-0.655959623783559	0.511850103382826	0.999950643503196
Mbtps1	1662.66803569759	-0.112166977940816	0.376135426806897	-0.298209022460414	0.765543635981867	0.999950643503196
Cyp4f16	157.047684694044	-0.0270814679153709	0.487092320445039	-0.0555982239478289	0.955661879402521	0.999950643503196
Toporsl	15.9543732524652	0.267707638113151	1.22593524052651	0.218370130218443	0.827140736584458	0.999950643503196
Prpf38b	1303.53289748785	-0.241986661375963	0.38951918845293	-0.621244520294552	0.534438750935575	0.999950643503196
B4gat1	10.5557591561894	-0.10562723387838	1.35175874434313	-0.0781405959609369	0.93771621499207	0.999950643503196
Rcor3	26.7119654937474	-0.218735842064231	0.864096978015816	-0.253138070875451	0.800161520381753	0.999950643503196
Man2a2	111.45596009625	0.452756728180481	0.655911204189071	0.690271374065401	0.490023546133218	0.999950643503196
Gm1715	16.0841201119791	-0.424954180456224	1.0767052140593	-0.394680154704646	0.69307895050252	0.999950643503196
St6gal1	198.727373170639	0.401786667671736	0.550052445581187	0.730451561300135	0.465114211078334	0.999950643503196
Fam227a	20.1003769050011	0.0961572733238775	0.998307668905257	0.096320279127299	0.923266205553707	0.999950643503196
Arap2	346.149228418073	-0.347991190749488	0.424339854238941	-0.820076613764253	0.412172433126811	0.999950643503196
Diaph1	1697.24504287613	-0.0929377805706977	0.383970814729271	-0.242043866371005	0.808746173128795	0.999950643503196
Pkp1	2.11572025977251	0.0811732307809359	2.71777897221758	0.0298674879785027	0.976172735110121	0.999950643503196
Gfra2	61.7760896851522	3.03759732414309	0.722652392585151	4.20340035584283	2.62934928113165e-05	0.0018626680964704
Crim1	225.534648868407	-0.2926501070923	0.483161000049996	-0.605698943130795	0.544714685959813	0.999950643503196
Pde4b	34.083819273367	-0.441715177388656	0.95629143117438	-0.461904355711109	0.644149910309646	0.999950643503196
4933405L10Rik	1.71033423351204	-0.383452848360777	3.15270485925003	-0.121626623956165	0.90319472715556	0.999950643503196
Fbrsl1	2561.50904308618	0.0454440288671904	0.435627819370184	0.104318472894802	0.91691661864371	0.999950643503196
Phka2	77.2862037691414	-6.56945995109838	1.03588510700944	-6.34188087717966	2.26976796500158e-10	3.5096287158837e-08
Eif2ak4	272.575929667685	-0.246735418159429	0.436449991803023	-0.565323456967287	0.571853776655548	0.999950643503196
Cpq	176.38052618262	0.63701030293692	0.485185652164571	1.31292073476412	0.189209659183047	0.999950643503196
Cdadc1	110.595121767314	0.324662588876228	0.539377715335172	0.601920657167828	0.547226953103269	0.999950643503196
Axin1	681.233266226782	0.0746515270573207	0.394142213885701	0.189402516217076	0.849777352506446	0.999950643503196
Arrdc1	82.5351760879954	0.123892149053671	0.621016983736502	0.199498809691554	0.841872574368195	0.999950643503196
Septin2	1214.85115420193	-0.202638318350865	0.398509616887376	-0.508490409675942	0.611109463074913	0.999950643503196
Mettl14	425.392416309273	0.136127444809724	0.410341984480276	0.33174144971331	0.740084499044326	0.999950643503196
Pcnp	976.767579655593	-0.0126279181449141	0.402978960249536	-0.0313364204848177	0.975001245314339	0.999950643503196
Kcnc4	6.93215546086005	-0.555640606014134	1.62537663415786	-0.341853447586948	0.732461184638411	0.999950643503196
Paip2	590.995341777996	-0.111608065261858	0.406075948130505	-0.274845298707494	0.783435094408356	0.999950643503196
Trim30a	3.06672483131643	0.484595122545737	2.85628198296697	0.169659412283364	0.865277995531834	0.999950643503196
Plcb4	2606.9694407024	0.258178598340565	0.411459157114701	0.627470780213048	0.53035068393451	0.999950643503196
Pak1	1418.96425736005	-0.285358142826708	0.387754199430672	-0.73592534457574	0.461776132269639	0.999950643503196
Zfp948	593.129580995863	0.00705820807614993	0.443550837785068	0.0159129630132051	0.987303828323224	0.999950643503196
Kcnj9	18.3149830848692	-0.429631081192699	1.01981231144535	-0.421284462220106	0.673547374805084	0.999950643503196
Kcnj4	22.9898520242121	0.0188472329983796	0.939040133073195	0.0200707428091473	0.983986939298749	0.999950643503196
Kcnj3	9.31769446363999	-0.433927871837885	1.46016459190424	-0.297177369074528	0.766331098686807	0.999950643503196
Ppfibp2	535.134634254879	-0.200015421557843	0.430782490877199	-0.464307221843101	0.642427650589949	0.999950643503196
Uspl1	1363.32883380897	-0.00406483202488771	0.373858573265837	-0.0108726462773862	0.991325054317843	0.999950643503196
Ptpre	36.1641123686358	-0.43575070526208	0.778958087919089	-0.559401990967378	0.575887402904931	0.999950643503196
Amer1	39.0493786839705	-7.87881416644229	1.66535989702015	-4.73099789453316	2.23418838947845e-06	0.000181454462076783
Nr2f6	41.8689578111048	-0.0767211810777957	0.785927196409196	-0.097618687110365	0.922235085210431	0.999950643503196
Epor	5.21000182511724	-0.385246625749769	1.92818678165582	-0.199797358541656	0.841639067255838	0.999950643503196
Epn2	1671.6803881344	-0.21455214816198	0.419918077126219	-0.510938108762319	0.609394395324563	0.999950643503196
Ehbp1	1742.15322001335	-0.00198336004119694	0.434100945582627	-0.00456889131751368	0.996354564840709	0.999950643503196
Ppp3cc	5.92811517518647	0.0502471672730759	1.68926635409323	0.0297449642274133	0.976270451503579	0.999950643503196
Apoe	434.102152822378	-0.231364665007921	0.499872735882653	-0.462847137680729	0.643473940780863	0.999950643503196
Tnfrsf8	53.5099363717994	-0.122302962661552	0.703787794462821	-0.173778180900256	0.862039792590818	0.999950643503196
Kif2a	763.343440799373	-0.0702844985944833	0.39260015289586	-0.179023105508384	0.857919559195762	0.999950643503196
Tctex1d2	50.7919185223007	0.276855992694451	0.684613137495828	0.404397721181824	0.685920275673837	0.999950643503196
Srsf5	459.197169071615	-0.747289527024953	0.461922789226397	-1.61778016684665	0.10570998207941	0.999950643503196
Col6a1	16.6197008013106	-0.742000165849422	1.05808016344573	-0.701270273731469	0.483134361312672	0.999950643503196
Sytl3	142.488977117839	0.234019213565447	0.57390091962269	0.407769364996492	0.683443006697707	0.999950643503196
Zfr2	61.9792413345499	2.05782302226483	0.865193690830132	2.37845356950118	0.0173854262409256	0.680248363529507
Gm6936	4.09470012909976	0.0281116104557554	1.99171551209605	0.0141142699773279	0.988738815794324	0.999950643503196
Gm12866	46.3501323221325	-0.0921540555914075	0.733972132611013	-0.125555251346643	0.900083986799347	0.999950643503196
Gm10778	523.05058907276	0.193591471534871	0.420466963341073	0.460420171888353	0.645214658430735	0.999950643503196
Ercc6	448.443845185347	0.696024412357581	0.452721654739757	1.53742239866499	0.124189904808881	0.999950643503196
Eif5	569.285583974229	-0.59166515487841	0.484841210068812	-1.22032769201784	0.222340676166009	0.999950643503196
Rin1	35.3055576909493	1.30044779073251	0.90591938783966	1.43550056239957	0.151144508188119	0.999950643503196
Plekhg4	11.8337280263105	-0.0170367336897564	1.40154216540225	-0.0121557054153036	0.990301389170404	0.999950643503196
Palb2	693.490897409488	-0.0568865245028354	0.411979069011312	-0.138081103584593	0.890176319864887	0.999950643503196
Rars2	453.957267256905	0.13420856155441	0.440692955056734	0.304539838938729	0.760716646060626	0.999950643503196
Tmcc3	47.6985724858611	0.368948449978115	0.725448749389839	0.508579620942804	0.611046916463717	0.999950643503196
Ano2	24.6735430500329	-0.0726859615586283	1.17739487694968	-0.0617345658467092	0.950774212891244	0.999950643503196
Dpysl3	16.9139027541582	0.657346957898465	1.06053611838912	0.619825149281034	0.535372909281752	0.999950643503196
Eif2ak1	322.288598692651	0.0623935437447883	0.429709536103119	0.145199346308701	0.884553482035118	0.999950643503196
Mmp28	10.1122414590153	0.328098498293737	1.33202648290571	0.246315296658379	0.805438169640968	0.999950643503196
Rab3d	20.0175151852163	1.17205262488963	1.02615843591185	1.1421751104625	0.25338123950346	0.999950643503196
Tnrc6a	1990.34210425053	-0.335425751630577	0.384150428034764	-0.873162509141399	0.382574506456943	0.999950643503196
Capn5	429.054822582707	0.400443291606354	0.51237395230595	0.781544982535023	0.434482030999008	0.999950643503196
Nptn	1137.53154832029	-0.21048667566772	0.390882649722887	-0.538490710234754	0.59023831687138	0.999950643503196
Slc25a44	299.4385647157	0.0848095172147311	0.449693219229162	0.188594165062366	0.850410906354006	0.999950643503196
Slc25a45	9.921421840589	0.327135525645819	1.39981342466545	0.233699377275227	0.815218371231361	0.999950643503196
Slc10a1	250.538548327404	0.424497554272312	0.443988359446898	0.956100639217507	0.33902139188934	0.999950643503196
Lpxn	22.2531330654261	1.01562455868676	1.04572316615918	0.971217423074817	0.331440019449271	0.999950643503196
Poc1b	623.844889573395	0.261370843064373	0.466761894028009	0.559966112076598	0.575502552584501	0.999950643503196
Acd	45.7659713233449	0.289355855738691	0.707878398470325	0.408764918330561	0.682712187363273	0.999950643503196
Tesc	56.5079629874687	1.24885746956421	0.681335843236579	1.83295430874693	0.0668093662606618	0.999950643503196
Alkbh2	208.98827626848	0.331133551719839	0.483884845070171	0.684323047298205	0.493771196617125	0.999950643503196
Dhx32	663.817065724518	0.264740906450785	0.400857882330358	0.660435825564245	0.508974188275465	0.999950643503196
Wsb1	328.303679769024	-0.244538480630561	0.438929489838638	-0.557124746210284	0.577442201127195	0.999950643503196
Mtmr14	478.660058891921	-0.461651576999319	0.412941763625237	-1.11795806979283	0.263584901886526	0.999950643503196
Ap5s1	23.8163027791694	-0.334591149170756	0.927832803025882	-0.360615779135611	0.718386691931722	0.999950643503196
Glis2	344.140976528705	0.193596308736306	0.567558059207971	0.341103972704519	0.733025310607768	0.999950643503196
Gm13483	28.9604156420242	0.676223582592489	0.872881024645993	0.774703039130378	0.438515154767995	0.999950643503196
Cyp4f37	25.4162895228481	0.0205112593796721	0.887035004829089	0.023123393403876	0.981551845435685	0.999950643503196
Tmem9	258.060422946156	0.24482946526418	0.508538905884178	0.481437039391321	0.630205917224095	0.999950643503196
Bmp1	9.32867728229127	0.882719792698329	1.38986377803713	0.635112452491547	0.525355076089915	0.999950643503196
Nsmce4a	476.865102087893	-0.0409291437356704	0.413005217505479	-0.0991007909848682	0.921058244065898	0.999950643503196
Satb1	452.05561368881	0.778197853329916	0.481349595914872	1.6166999202541	0.105943071152201	0.999950643503196
Dbn1	27.7904976370923	1.06677827382556	0.902613328642147	1.18187737758136	0.23725435947845	0.999950643503196
Psma2	400.482186980381	0.265295949735259	0.53868776991362	0.492485563163611	0.62237612529167	0.999950643503196
Syt14	942.144146083102	-0.435992498407471	0.447338718355466	-0.974636177280369	0.329740761662988	0.999950643503196
Utrn	3778.16009933503	-0.379756254353987	0.427192368006145	-0.888958424342742	0.374025424332235	0.999950643503196
Usp24	2622.65787977693	-0.117807937001282	0.378744030768214	-0.311048960329037	0.755763401458419	0.999950643503196
Foxred2	145.477566601153	0.117277203887305	0.503401696567099	0.232969425186816	0.815785147736186	0.999950643503196
Homez	49.7888941633062	0.20788115648339	0.731198800795415	0.284301829074736	0.776179084555539	0.999950643503196
Hdac7	64.7257407565305	0.138872100421133	0.693116475929138	0.200358965980389	0.841199849157232	0.999950643503196
Xylb	75.1652305471709	0.427702804267837	0.637357349345634	0.671056519089257	0.502184524892909	0.999950643503196
Pmm1	715.050630508151	-0.310773786704748	0.428512964486111	-0.725237769824395	0.468306175417892	0.999950643503196
Sh3glb1	293.995391268205	0.226309953307474	0.456184143615497	0.4960934229626	0.619828499332548	0.999950643503196
B230311B06Rik	5.15453022505338	0.450058769835922	1.95758900706708	0.229904626666357	0.818165881061516	0.999950643503196
Foxp1	1030.47037016077	0.154890243970172	0.424764578961579	0.364649623913632	0.715372967155919	0.999950643503196
Eps8	149.087983961345	-0.813780468579909	0.551805330107735	-1.47476007239913	0.140277059232081	0.999950643503196
Cast	684.261345934579	-0.240465532277705	0.391968610354497	-0.613481605224019	0.539557942018049	0.999950643503196
Kcnq2	9.71876411236191	-1.21483161439454	1.40561308034165	-0.864271705624185	0.387438649549014	0.999950643503196
Ube2h	1173.06800507579	-0.782203231422489	0.437623858009568	-1.78738708392217	0.0738749477286492	0.999950643503196
Stk40	621.148575736637	0.256855398724165	0.42414201058872	0.605588204685603	0.544788236857261	0.999950643503196
Ppp1r36	6.23493279787985	0.392017484192231	1.66891409867196	0.234893745881936	0.814291203847906	0.999950643503196
R3hdm2	1202.69868291579	0.156130470621481	0.414413288919995	0.376750637095576	0.706358927946067	0.999950643503196
Pola2	903.767219971574	-0.128990302546216	0.390405919417314	-0.330400478401392	0.741097380099556	0.999950643503196
4930432K21Rik	45.0830973092509	0.562749105773661	0.798187766356022	0.705033488978148	0.48078939561087	0.999950643503196
Mmp19	10.2072778122136	1.07936749498865	1.3795577970743	0.782401068862586	0.433978905847129	0.999950643503196
Grwd1	143.180419278871	0.0446556655680551	0.561452664555583	0.0795359402264164	0.936606345980691	0.999950643503196
Igf2bp2	1887.29040456883	-0.55898998548235	0.48229432608497	-1.15902252058397	0.246447005434481	0.999950643503196
Gm18905	7.56058346951855	0.914643146495183	1.67371396668412	0.546475183156431	0.584739342098351	0.999950643503196
Smtn	116.929056776422	0.718749686800082	0.6783731438581	1.05951966599437	0.289363177759176	0.999950643503196
Mapkap1	1711.52795168053	0.0613101941620593	0.395717685453054	0.154934177611662	0.876873209131197	0.999950643503196
Rce1	30.2304953740999	-0.0457672199344567	0.826841829306533	-0.0553518439830764	0.955858159914889	0.999950643503196
Zfp831	2.17557959552812	2.68002975401581	3.27358537146882	0.818683324215038	0.412967113244768	0.999950643503196
Large2	54.7214971179478	0.290352145336936	0.768604781412677	0.377765208282045	0.705605021588357	0.999950643503196
Plekha7	3510.92973762334	0.164251422334257	0.456379380360302	0.359901059080679	0.718921124999708	0.999950643503196
Elf2	637.483066796315	0.0751572779938444	0.411710810767308	0.182548711445719	0.855152130300156	0.999950643503196
Coasy	53.9283634747212	-0.828515173769287	0.681523168083019	-1.2156815975893	0.224106236983814	0.999950643503196
Csrp1	242.395001458399	0.00107286806558523	0.492763594923001	0.00217724701386041	0.998262809595084	0.999950643503196
Pcx	305.121706448354	-0.0621075968259707	0.431583294756887	-0.143906396703691	0.885574384429559	0.999950643503196
Rfx8	4.96822754148619	-1.98187664871328	2.0515732229728	-0.966027742281346	0.334030299287018	0.999950643503196
Lrrc57	7.39767871712779	0.837048898192102	1.56352059010399	0.535361608596681	0.592399832063116	0.999950643503196
Mindy3	1058.51607010225	-0.261329407591527	0.433294149197315	-0.603122400973205	0.546427265252791	0.999950643503196
Tcea2	14.0908849544869	-0.444684071942635	1.21018894577053	-0.367450118840331	0.713283292741455	0.999950643503196
Stam	944.565474981311	-0.18821200958937	0.402840335806336	-0.467212423534102	0.640347906021453	0.999950643503196
Fgf13	46.2856559065612	-9.53714400392016	1.66429209656447	-5.73045081666092	1.00164068011989e-08	1.19313953903762e-06
1600002D24Rik	14.9678921608324	0.408156170248444	1.17396609652598	0.347672876973422	0.728085868408377	0.999950643503196
Pde1c	40.5896266627243	-0.751344310099089	0.868321348716768	-0.865283700797462	0.386883094624082	0.999950643503196
Eda2r	173.977175529755	-7.22805961523406	0.841599932834852	-8.58847456283297	8.81315775799625e-18	5.24905147801251e-15
Nxt2	11.6692729329768	-7.53647025607281	1.93773874636965	-3.88931184360758	0.000100528874378148	0.00633962677990195
Phyhipl	58.6838715511378	0.0165303096404857	0.689820255578835	0.023963212890313	0.980881952135621	0.999950643503196
Rab26	114.986892446217	0.250483735544315	0.766070123099889	0.326972333199391	0.743688810992269	0.999950643503196
Tmeff1	1722.55960394809	-0.275816421423705	0.433972332635214	-0.6355622252434	0.525061797101587	0.999950643503196
A230028O05Rik	7.7257358851416	0.926683119348655	1.59904179607821	0.579524013456951	0.562235648328461	0.999950643503196
Olfr70	1.55419447338617	0.659871569557132	3.63727692835731	0.181419117255707	0.856038614450757	0.999950643503196
Arntl2	26.8029539298647	-0.242393339534016	0.906524474724227	-0.267387529286238	0.789170800195309	0.999950643503196
Erg	331.983808778902	0.69123713602367	0.562831532866268	1.22814216272405	0.219393605827437	0.999950643503196
Adra1b	6.49205853411047	-0.173533746341109	1.8112471080639	-0.0958089846319232	0.923672281485365	0.999950643503196
Chfr	563.542400742695	-0.114133174224032	0.400033310359911	-0.285309176181719	0.7754072833209	0.999950643503196
Mlst8	107.534655495344	0.23030736854214	0.562800338452397	0.409216826655515	0.682380546975754	0.999950643503196
Psma4	341.274032889462	-0.307319481143713	0.451988490555523	-0.67992766976433	0.496550260512661	0.999950643503196
Dnajc14	122.927997613914	0.601211785310332	0.588407776864719	1.02176043374858	0.306894300145338	0.999950643503196
Becn1	270.097085966617	0.168073197508815	0.482044165035945	0.348667631930119	0.727338847047533	0.999950643503196
Gprin1	3.0058806110705	-0.343627538886545	2.31507500620349	-0.148430412822807	0.882003099937448	0.999950643503196
Mier2	258.21001885723	-0.0868394985214362	0.485534050843807	-0.178853570353136	0.858052680329369	0.999950643503196
Zfp653	297.244417377795	0.136641174727069	0.43409414117764	0.31477313735767	0.752933908980038	0.999950643503196
Ndufa11b	5.93599464528249	-1.02101843960296	1.6978065425556	-0.601375017713196	0.547590234233298	0.999950643503196
Itgav	333.851062004923	0.0318212288458804	0.43782878881664	0.0726796173725501	0.942061068626064	0.999950643503196
Sec23b	470.215974460574	-0.111714914478317	0.407325778733975	-0.274264287483947	0.783881527054952	0.999950643503196
Cd180	60.4244443267182	2.11057309593455	0.705695385059882	2.9907707214997	0.00278274343803336	0.134382273954998
Gna13	1454.0794153908	0.169695196772281	0.380852783308214	0.445566382102429	0.655910498885372	0.999950643503196
Actr6	283.268483224552	0.137505603016564	0.438741016343973	0.313409501036393	0.753969566796578	0.999950643503196
Rnf146	685.953482064077	-0.0976164997175615	0.403876241145864	-0.241699039885602	0.809013373569879	0.999950643503196
Cdc42ep3	210.912701753252	0.351658473305412	0.467342702541506	0.752463815938539	0.45177218201481	0.999950643503196
Sox13	355.977538796377	-0.24462502083313	0.459888771945275	-0.531922142387593	0.594779920765122	0.999950643503196
Stpg1	26.5256228883892	-0.325069831505042	0.896429627756011	-0.362627273173438	0.71688333406343	0.999950643503196
Ttc30a1	28.2425709124307	0.329055289521404	0.997349809389341	0.32992966602448	0.74145310718247	0.999950643503196
9430065F17Rik	79.0706631170914	-0.0877790858416604	0.600624984998707	-0.146146244385503	0.883805940559817	0.999950643503196
5033417F24Rik	7.69865760268553	-0.583765271716505	1.73754008733318	-0.335972260998296	0.736891784361876	0.999950643503196
Slc35a1	203.945540902559	0.00836229326887266	0.463848199620049	0.0180280817640824	0.985616451040794	0.999950643503196
Lpin2	298.662973603948	0.178987332677771	0.430129437030028	0.416124350645817	0.677319012257258	0.999950643503196
Cdc40	605.781744004893	-0.0576581495762938	0.40299346355087	-0.143074652050816	0.886231223695423	0.999950643503196
Lrmda	127.288283555355	0.661280587088258	0.81597379289716	0.81041890419096	0.417699456521457	0.999950643503196
Nt5c1b	4.7982986101489	-0.0895955612897755	1.84522631502267	-0.0485553238431216	0.961273674348268	0.999950643503196
Aldh1b1	14.2260626693706	-1.3824673598593	1.15070460212999	-1.20140942975313	0.22959242005539	0.999950643503196
Shisa5	163.253288485392	0.114879490341898	0.500694222893798	0.229440415105937	0.818526627131261	0.999950643503196
Slc22a22	17.8815614788348	-0.310875312925494	1.25397880683928	-0.247911137915537	0.804203162060872	0.999950643503196
Gria2	2.13839249314027	0.69195988123458	2.73130480817908	0.253344071728083	0.800002342324374	0.999950643503196
Mtdh	1839.39353293524	0.0639564077361801	0.393368434269995	0.162586527449436	0.870843995377333	0.999950643503196
Usp15	2350.40923648434	-0.0643188999110379	0.380852698542611	-0.168881302816453	0.865890006138264	0.999950643503196
Itga7	5.11201081844799	-0.33785862483999	1.79058811032644	-0.188685841758659	0.850339048900894	0.999950643503196
Plekha1	828.30172124203	0.146905697819979	0.411076522273874	0.357368251067633	0.720816141565575	0.999950643503196
Lag3	23.375609747952	-0.930274192000406	0.944673977581558	-0.984756872822921	0.324743509338911	0.999950643503196
Plek2	78.1928193271664	-0.072583954212662	0.58736635319881	-0.123575267492542	0.901651576041651	0.999950643503196
Abl2	1561.72845495458	-0.0295552930631493	0.383779313377738	-0.0770111677021507	0.938614660811967	0.999950643503196
Clmn	259.633880897068	0.220790878920432	0.597180490712983	0.36972219011513	0.711589496246505	0.999950643503196
Slc37a3	568.676485130763	-0.579796499784803	0.41670709414761	-1.39137659984119	0.164111256656328	0.999950643503196
Klc1	706.942822009771	0.53873750173438	0.514581372580918	1.04694326386574	0.295125746396633	0.999950643503196
Higd1a	198.834253041114	0.17160768499472	0.502496987327207	0.341509878312914	0.732719769577918	0.999950643503196
Ythdc1	790.888602846054	-0.329396242922096	0.411633992370229	-0.800216330593593	0.423585469721812	0.999950643503196
Adck1	445.708053010624	0.254255397999012	0.443578228367837	0.57319178836742	0.566514843748655	0.999950643503196
Slc4a2	30.0236792371945	0.418832977637415	0.87851323804892	0.476752039124187	0.633538701677066	0.999950643503196
A530072M11Rik	25.9128114977898	-0.831054611325419	1.04773342608739	-0.793192801368259	0.427665500957615	0.999950643503196
Slc10a7	5118.68737087486	-0.0260750021444896	0.391679641993753	-0.0665722681213679	0.946922223587454	0.999950643503196
Cyb5r2	132.358394484246	-0.16079281263896	0.524626309741807	-0.306490181016834	0.759231454776446	0.999950643503196
B130034C11Rik	26.8036180974878	0.800066487216431	0.943961652304683	0.847562488648843	0.39668167239324	0.999950643503196
9630028I04Rik	48.2241496564271	-0.168099746568933	0.878558842394413	-0.191335785900004	0.848262525877384	0.999950643503196
Ypel5	133.218271752556	-0.182159657066422	0.515566132805744	-0.353319672250575	0.723848799057764	0.999950643503196
Zfp574	163.42680881067	0.088281946108528	0.550394318681468	0.160397633318631	0.872567853821814	0.999950643503196
Shoc2	1249.49086031859	-0.000501975953547738	0.386625538013276	-0.00129835177502036	0.998964065455269	0.999950643503196
E030044B06Rik	21.9331651986048	0.335468054539118	0.980084106989421	0.342284965286901	0.732136448978006	0.999950643503196
Clip3	15.0918593067453	0.283329545454317	1.16544106053178	0.243109287161237	0.807920736896214	0.999950643503196
Cdh1	2581.74999648319	0.222079012962793	0.434955002165116	0.510579282586314	0.609645685789936	0.999950643503196
Islr2	12.1341482225404	0.481049340634806	1.26895889140652	0.379089775005721	0.704621198998979	0.999950643503196
Slc24a2	30.0420622860226	0.125615737075544	0.91196606053567	0.13774167977453	0.890444577641271	0.999950643503196
Aqp8	6.78246248278287	-1.64181976829245	1.61292116987623	-1.0179169316864	0.308717434420216	0.999950643503196
Kif21a	297.417492000248	0.0880625852410744	0.588725254314271	0.149581803389167	0.881094565437052	0.999950643503196
Abhd14a	169.54033356896	-0.153526004225826	0.517479343923368	-0.296680449236561	0.766710484616335	0.999950643503196
Zfp78	115.614940788611	0.62419178483489	0.550726766701928	1.13339649091856	0.25704778705253	0.999950643503196
Ipo7	3417.46251852819	-0.182857045772015	0.4034096840653	-0.453278770924139	0.650348017409994	0.999950643503196
Wdr70	3020.93709480689	-0.12930420479899	0.386947093082506	-0.33416507608036	0.738254995926955	0.999950643503196
Cacna1d	25.1591730603934	0.65437680055056	0.994840893018054	0.657770307938764	0.510685736445177	0.999950643503196
Cyp26c1	4.61415431243772	-0.0105875216680842	2.0410087773501	-0.00518739644120017	0.995861075031256	0.999950643503196
Pls3	82.7758863051348	-7.71753935574823	2.18138565629101	-3.53790689578031	0.000403312242946525	0.0225981330272581
Ddah2	43.2576689298596	-0.164960298258628	0.732070114284679	-0.22533401519855	0.82171943972123	0.999950643503196
Men1	75.4247335399746	0.288760421460313	0.619327801739563	0.466248117150958	0.641037911207364	0.999950643503196
Taf1a	413.222032011704	0.11263472574333	0.465837437410139	0.241789767626947	0.808943067957011	0.999950643503196
Tk1	752.093013148659	0.108322239925787	0.410380174922554	0.263955830581313	0.791813954082515	0.999950643503196
Trim2	906.468090327002	0.822753576672862	0.383549991002765	2.1451012800752	0.0319447501223396	0.999950643503196
Ank1	7.48145435742314	-0.267390848761041	1.51038268543752	-0.177035165550501	0.859480767705176	0.999950643503196
Ildr1	497.225504569172	0.578505919414075	0.413532615685993	1.39893661943548	0.161831990110975	0.999950643503196
Pars2	75.0716974518262	-0.0297766255728229	0.609401811655229	-0.0488620562054862	0.961029227484612	0.999950643503196
Clip1	327.874888515342	0.516069056400358	0.497010441914926	1.03834650719208	0.299108764056829	0.999950643503196
Arhgdib	6.03878087523599	0.335763013482204	1.67164769517221	0.200857521864148	0.840809983391051	0.999950643503196
Bub3	365.301432127585	-0.0878473993966488	0.472944241072504	-0.185745785163671	0.852644121680396	0.999950643503196
Mtch2	929.720284982627	-0.309160776972695	0.414510101392497	-0.745846183082406	0.455760338025984	0.999950643503196
Atf3	176.646597264021	-0.483985701186471	0.558623837316331	-0.866389274599475	0.38627672364231	0.999950643503196
Mns1	60.4690185192067	0.0284972468054607	0.649042004496888	0.0439066294754693	0.964978830841591	0.999950643503196
Cdr2	262.086447895126	0.32059296576967	0.473389100984351	0.677229292146859	0.498260485299644	0.999950643503196
Lmna	178.764704089661	0.752231594862824	0.482155398398466	1.56014346694333	0.118725981651437	0.999950643503196
Ap2b1	1510.68456754187	0.102623238948686	0.37616118645702	0.272817192850946	0.784993742745482	0.999950643503196
Blzf1	136.836827805044	0.253818046337897	0.505115339839869	0.502495224988342	0.615319210421427	0.999950643503196
Stoml2	122.737927019995	-0.000605114503524053	0.524064096183035	-0.00115465743204188	0.999078716866672	0.999950643503196
Cic	326.276235674403	0.441983815589556	0.473621450926837	0.933200586089653	0.350716412189137	0.999950643503196
Aven	346.990098408833	-0.209064894302282	0.420220791463947	-0.497512018798381	0.618828029575445	0.999950643503196
Tspan17	85.479920137472	0.968320332637419	0.591878770255615	1.63601125990586	0.101837230843708	0.999950643503196
Lrrc2	724.483148463606	0.0849186943996939	0.457329656164516	0.185683769366459	0.852692757136009	0.999950643503196
Ctbs	21.6433293730543	0.161408927864869	0.947211042438101	0.170404398421503	0.864692113292766	0.999950643503196
Zbtb14	111.141696821568	-0.085840021399587	0.562635291372039	-0.152567787189918	0.878739129641637	0.999950643503196
Rsrc1	3610.0682170099	-0.533093312777643	0.486530572310021	-1.09570362710517	0.273208494890472	0.999950643503196
Zfp638	1474.79072172849	-0.693878826608776	0.444792334509171	-1.56000626084186	0.118758401668532	0.999950643503196
Il21r	3.52206193072131	-1.4041377477333	2.19679896021877	-0.639174441157539	0.522709457191657	0.999950643503196
Glp1r	52.1655937148922	-0.0267699486633785	0.772750701297069	-0.0346424126415478	0.972364881384227	0.999950643503196
Yeats4	387.801117014858	0.107081623619783	0.435138389328297	0.246086362973121	0.805615379309339	0.999950643503196
Slc25a39	280.244744545123	0.302262267492926	0.435566009526436	0.693952835809105	0.487711787249031	0.999950643503196
Crb2	28.3617737172297	0.0690997143155204	0.851107424423156	0.0811880055709221	0.935292438193892	0.999950643503196
Mgat1	208.260517531653	0.233728151992927	0.483703051719778	0.483205865999646	0.62894957066975	0.999950643503196
Ubr5	4601.26491476245	-0.420839791642633	0.388594335093407	-1.08297973911914	0.278817416225851	0.999950643503196
Tax1bp1	999.38958598073	-0.278902687286332	0.414202557650063	-0.6733485395857	0.500725579051411	0.999950643503196
AA465934	249.841562614383	0.291289102575698	0.468844650494043	0.621291300367303	0.534407976662368	0.999950643503196
Cbln1	3.97358908550572	-1.53969274509035	2.05130881999007	-0.750590418217866	0.452899189441671	0.999950643503196
Adar	1117.7808555066	0.0978055274908349	0.39343730638204	0.248592408254906	0.803676081523462	0.999950643503196
Trpv4	25.3975975375797	0.408396339475731	1.01089992457302	0.403992847905521	0.686217978525734	0.999950643503196
Rsrc2	1499.14909104011	-0.0158853055374815	0.404336110266561	-0.0392873778377326	0.96866126987433	0.999950643503196
Il12rb2	776.049853453806	-0.894343273878503	0.463846219403979	-1.92810297134187	0.0538423194804091	0.999950643503196
Pdcd6ip	633.762049976635	0.253698031870014	0.451240853338739	0.562223101017778	0.573964023959773	0.999950643503196
Endov	331.441952119226	0.502594524200165	0.448433277559216	1.12077883009875	0.26238201749949	0.999950643503196
Ppp1r8	602.184013061482	0.205912022703822	0.432651023935709	0.475930972798114	0.63412355547832	0.999950643503196
Rbm20	648.314571162185	0.00721419692786116	0.42407936081398	0.0170114313368474	0.986427496204084	0.999950643503196
Hdac5	214.39675955095	0.349198720057612	0.542853787985516	0.643264775499603	0.520052308422127	0.999950643503196
A930001C03Rik	52.7262642101291	-0.108255456586257	0.767661852809556	-0.141019716155042	0.887854366750286	0.999950643503196
Btf3l4	500.642282885775	-0.175237729561428	0.437629681518661	-0.400424690010328	0.688843742056589	0.999950643503196
Plec	384.813931303208	1.03229261173563	0.565811191611002	1.82444714251134	0.0680845004746667	0.999950643503196
Ctf1	16.0801402580533	-0.179803966147798	1.12449387751728	-0.159897683520323	0.872961673325145	0.999950643503196
Rprd1b	668.105717725239	-0.113599087368053	0.400628578307494	-0.283552131622678	0.776753625341511	0.999950643503196
Srpr	234.265360351083	-0.0209104024692525	0.494620716767937	-0.0422756301149091	0.966278972264719	0.999950643503196
Gm7271	3.56686931652353	1.79817548611644	2.56407545697463	0.701295853530818	0.483118400881112	0.999950643503196
Fbln5	11.7364224014854	0.249877191923563	1.25451983232589	0.19918153980897	0.84212073919931	0.999950643503196
Slc22a27	7.5093692234587	-0.434335751798425	1.76691328662909	-0.245816110550083	0.805824585235905	0.999950643503196
Thra	308.008971074871	0.33863911070405	0.539535685879402	0.627649142710726	0.530233808246165	0.999950643503196
Cux2	366.606175279103	0.467374903417873	0.56248975179301	0.830903855453463	0.406027945466537	0.999950643503196
Mx1	28.5461685561753	0.54821659484134	1.1781308802844	0.465327413121538	0.641697006499642	0.999950643503196
Aamp	107.551247329944	-0.0509091128089234	0.611567381963346	-0.0832436691530003	0.933657790248366	0.999950643503196
Mroh1	442.398334407861	0.24485497955997	0.531993607454519	0.460259251481519	0.64533014591892	0.999950643503196
Triobp	129.976663547764	0.409326114011799	0.573912770477947	0.713220083377685	0.475709580594621	0.999950643503196
Nod2	140.566450729249	0.0325959169706886	0.632545985714362	0.0515313000269485	0.958902161161307	0.999950643503196
Col6a6	19.3882505929783	1.32299716465121	1.05948287351257	1.24871972707308	0.211767602988668	0.999950643503196
Cep55	1878.81463526677	-0.104244585632401	0.399620412624353	-0.260859011049548	0.794201235115817	0.999950643503196
Zfp119a	311.308702980155	-0.201492861648567	0.48223630755589	-0.417830135333006	0.676071316109986	0.999950643503196
Sh3d21	66.048892829529	-0.214005444148583	0.619369172432456	-0.345521626961376	0.729702254297392	0.999950643503196
Fam174b	44.6803970818304	0.0455723260522559	0.759082356464904	0.0600360760122119	0.952126901995215	0.999950643503196
Rangap1	1436.56787524691	0.099135058898584	0.418143350395332	0.237083906284429	0.812591697407229	0.999950643503196
Brinp3	38.7209917765794	0.092166777714544	0.776783240318188	0.118651861846029	0.905551175715039	0.999950643503196
Syvn1	174.441435632484	0.530751540288279	0.540660632346607	0.981672251565053	0.326261339937174	0.999950643503196
Aurkaip1	28.3853502031587	-0.459342511001069	1.02665763038444	-0.44741547464958	0.654575104774495	0.999950643503196
Ndfip1	811.319942550318	0.132645928715238	0.413003455259658	0.321173895825745	0.748078613172907	0.999950643503196
Grk6	282.844575499392	-0.0371570078491385	0.496039368849976	-0.0749073766771452	0.940288407309972	0.999950643503196
Cenpa	700.479911616545	-0.36213321277699	0.396513266153285	-0.913294065265889	0.361087902809108	0.999950643503196
Rassf5	90.917393874966	0.289568657811847	0.573808202867964	0.504643635912745	0.613809155711213	0.999950643503196
Ppp1r14a	17.0787772755296	0.387075165459747	1.05166601902699	0.368059021073889	0.712829225797449	0.999950643503196
Myadm	322.722851400653	0.159888873740947	0.550272627683649	0.290563014944052	0.771385549946875	0.999950643503196
Phgdh	1604.15400125446	-0.0326434245960825	0.412669313589916	-0.0791031063398172	0.936950612756154	0.999950643503196
Nckap1	655.771165707663	-0.170003109960457	0.404690491205522	-0.420081799930704	0.674425697800439	0.999950643503196
Zfp518a	971.917873092475	-0.111583812855905	0.498792280151872	-0.22370797884428	0.82298453706734	0.999950643503196
Utp3	132.278414643103	-0.638217913450968	0.589034523252171	-1.08349831505163	0.278587298341605	0.999950643503196
Katnal2	1995.29170370813	0.0709866852738146	0.381014639418266	0.18630960055025	0.8522019791255	0.999950643503196
Rfx4	14.9767165936277	0.376193378153671	1.11538657772822	0.337276228408529	0.735908677923411	0.999950643503196
2810006K23Rik	195.150343228974	0.380544391147615	0.47427464373894	0.802371360500314	0.422338174647669	0.999950643503196
Hspa12b	48.4648460890201	0.167587144972156	0.692087991233175	0.242147164948702	0.808666133078751	0.999950643503196
Ankle2	633.457343970082	-0.131894595231817	0.399196227618889	-0.330400404879917	0.741097435645137	0.999950643503196
Dgke	1212.50540744824	0.0447630427370127	0.415169056366907	0.107818831992751	0.914139404202756	0.999950643503196
Fis1	906.846762676491	0.303115794443607	0.39351625757356	0.770275150288919	0.441136693711047	0.999950643503196
4930524B15Rik	54.8607754004957	-0.0342277837388782	0.717805432209866	-0.0476839296597451	0.961968141806833	0.999950643503196
Nkain1	371.917069411312	0.301376361630685	0.458861786653334	0.656791152361467	0.511315213995388	0.999950643503196
Slc12a5	25.3560226995001	-0.115063910971253	0.892222112682292	-0.128963303347566	0.897386685979185	0.999950643503196
Sfswap	1164.78310408998	0.234917677487803	0.400752896816069	0.586190840675623	0.557747276107055	0.999950643503196
AW551984	2.92124967962565	1.32022701603813	2.51553877996943	0.52482872717	0.599702259428616	0.999950643503196
Pheta1	18.7316701399972	0.811046089737092	1.13212078520967	0.716395370823337	0.473747252521363	0.999950643503196
Dpy19l1	1173.49618562145	-0.417351103730171	0.383739235825973	-1.08759038629931	0.276775976709001	0.999950643503196
Ctps	1054.12327091028	0.184248070082868	0.419261813638422	0.439458267100296	0.660329514827617	0.999950643503196
Maco1	777.110210750561	0.0126057145059916	0.431930833526471	0.0291845673601791	0.976717389454305	0.999950643503196
Exosc10	503.837521591356	0.147804788400231	0.424189309370243	0.348440625766037	0.727509296847796	0.999950643503196
Zfp637	25.1373871603638	0.491156962407193	0.94576943279887	0.51931997945174	0.603537623005846	0.999950643503196
Syt11	54.7936230311626	-0.229469784817851	0.661821972385918	-0.346724337347995	0.728798424577877	0.999950643503196
Gsn	3.50700998076792	0.148229713493816	2.24371699624644	0.0660643538119081	0.947326590363924	0.999950643503196
Gm5134	20.2050432323855	0.106051006920986	0.983298685697009	0.107852281777242	0.914112869862907	0.999950643503196
1810024B03Rik	123.122817512141	0.0966498538702836	0.533922125768986	0.181018634002258	0.856352949814064	0.999950643503196
Rere	6689.44167525105	-0.00856668999132414	0.416304688335966	-0.0205779330172007	0.983582343640246	0.999950643503196
Selplg	29.0113736022269	0.505179691602253	1.00214820008762	0.504096790832017	0.614193361965175	0.999950643503196
Selenbp1	2.92998444087117	0.465726968230853	2.31696658097672	0.201007201422182	0.840692943073639	0.999950643503196
Apob	4.07386807137181	-0.0576795618951071	1.99486274276269	-0.0289140504049049	0.976933139704733	0.999950643503196
Ankzf1	149.819934119906	-0.340313042123139	0.49262300693629	-0.690818409476256	0.489679665000283	0.999950643503196
Slc47a1	66.4197818127154	0.848030683899414	0.751727376392623	1.12810935258063	0.259273739809667	0.999950643503196
Wdr77	1104.19517664122	-0.0796298676986557	0.464344691917515	-0.171488700279578	0.863839514704505	0.999950643503196
Galnt13	111.129765191028	-0.268434578313195	0.664062763960654	-0.404230733721881	0.686043055456831	0.999950643503196
Tut4	1373.33495580698	-0.107679521267276	0.397255822364298	-0.271058384056937	0.78634612842914	0.999950643503196
Lurap1	33.4640648899419	0.160600286821646	0.804848093214577	0.199541116113235	0.841839483961024	0.999950643503196
Psmd8	124.625403769014	0.240630964241586	0.553262008182292	0.434931299606427	0.663612294764951	0.999950643503196
Scamp1	211.809236402952	-0.183247215328271	0.511603399810389	-0.358182168836614	0.720206990426434	0.999950643503196
Uhrf1bp1l	816.916174085251	-0.157429656327777	0.409835112355741	-0.384129254867567	0.700882649479928	0.999950643503196
Fam161b	71.2076225675723	-0.0427587163877612	0.65202524806521	-0.0655783138991036	0.947713554941953	0.999950643503196
Gask1b	17.1041573103054	-0.552576478061461	1.15938907658111	-0.476610043360885	0.633639830326231	0.999950643503196
Cars	2383.36468749643	-0.0743908834601449	0.449379714547715	-0.16554125843223	0.868517978240369	0.999950643503196
Nelfcd	221.155433511684	-0.0558286283337419	0.468249721786392	-0.119228321419505	0.905094469433544	0.999950643503196
Rmnd5a	866.937439410319	-0.461302364006788	0.402755315167208	-1.14536629719033	0.252057453349573	0.999950643503196
Pcsk7	152.915859546934	-0.10645976569257	0.530210677467614	-0.200787668405778	0.840864605754488	0.999950643503196
Tgfb2	58.5540660622628	0.0762827337823315	0.667903173199409	0.114212264357002	0.909069529977791	0.999950643503196
Tsc22d1	3446.38914982716	0.129282034625634	0.393795250543136	0.328297597412167	0.742686660591252	0.999950643503196
H2ac6	32.6313239051204	-0.286978864850347	1.02863628752722	-0.278989637377296	0.780252777333074	0.999950643503196
Zfp286	64.3371849315042	0.110292244961559	0.629273796222916	0.175269088945964	0.86086819923026	0.999950643503196
Eci2	139.388238548304	0.0443665650888991	0.504045137040659	0.0880210160331737	0.929859972592238	0.999950643503196
Uqcc2	110.704062260839	0.322793078604751	0.634706822238394	0.50857036240192	0.611053407556205	0.999950643503196
Snhg18	10.3500171811505	-0.210722309195023	1.37804438328687	-0.15291402203782	0.878466077971145	0.999950643503196
3110009E18Rik	263.401697930822	0.613291306145034	0.507393284766214	1.2087099387364	0.226774302017664	0.999950643503196
Fn1	5500.42320286581	-0.113603482366956	0.450235657214627	-0.252320047394205	0.800793693750685	0.999950643503196
Kctd17	12.0699817830221	0.369202786500236	1.2658780330894	0.291657471612166	0.770548528795687	0.999950643503196
Whrn	528.191030345133	0.106389523931867	0.476803342530639	0.223130826573495	0.823433686952481	0.999950643503196
Hrh1	70.9124540436308	-0.315971933303612	0.621731024508017	-0.508213231845144	0.611303812392647	0.999950643503196
Igsf9b	942.205300722748	-0.074244276443686	0.468531364732875	-0.158461699754114	0.874092998472235	0.999950643503196
Marchf2	159.461349182303	0.104980289448736	0.501142560002315	0.209481887645406	0.834072073292823	0.999950643503196
Lmf1	770.156801898055	0.215900904487987	0.389387688874051	0.554462584865701	0.579262304817889	0.999950643503196
2310039L15Rik	107.144481500375	-0.0092070745989987	0.537629452421145	-0.0171253166238119	0.986336642127157	0.999950643503196
AA543186	15.2638353439943	1.06889067776253	1.15059990816914	0.928985540650158	0.352896579832225	0.999950643503196
A230072C01Rik	77.5573838420429	-7.89514083862176	1.24887885496849	-6.32178277917992	2.58562682013294e-10	3.95994903757693e-08
Emp3	4.37786063393505	0.778212998656758	2.08916509578168	0.372499521568726	0.709520968140454	0.999950643503196
Emp1	30.6467130172763	0.90798233834748	0.920666063908244	0.986223315860126	0.32402354021565	0.999950643503196
Eif4ebp2	608.856167479057	0.0788076128323273	0.403032256090698	0.195536738415777	0.844972779625145	0.999950643503196
Eif3a	1907.41325725447	-0.379431183058354	0.381257412722737	-0.995209982538198	0.319634147674025	0.999950643503196
Rfxank	83.70581051696	-0.0222138139700058	0.581898476160224	-0.0381747244237313	0.969548373190246	0.999950643503196
Capn3	14.2598473147304	-0.797215304598819	1.12885728988614	-0.706214427404927	0.48005479959391	0.999950643503196
Efna4	52.1575011187018	0.445070844866957	0.738220868087448	0.602896591124589	0.546577483870908	0.999950643503196
Ikzf1	48.8201140336554	-0.228274953799997	0.718914093546438	-0.317527442915893	0.750843419572751	0.999950643503196
Hira	2554.09754397531	-0.0169896027717937	0.383358286470595	-0.044317818008342	0.964651068911173	0.999950643503196
Uhmk1	667.951353155551	-0.0616206319138404	0.408719038769136	-0.150765259429587	0.88016089191397	0.999950643503196
Nr1h4	4.05894571475924	-0.340763901299123	1.990738829375	-0.171174589188129	0.864086487476295	0.999950643503196
Gpn2	136.524334981569	-0.120072373827677	0.522305669515696	-0.229889087627582	0.818177956069407	0.999950643503196
B4galt7	94.4008767253901	0.399351201704626	0.598502112224946	0.667251114987762	0.504611746149307	0.999950643503196
Spin1	2638.4585111546	0.0509795756711939	0.370248677473292	0.13769009526002	0.890485347674647	0.999950643503196
Rnf144b	163.836311753787	0.747059116416686	0.602423913220174	1.24008874817632	0.214942570262509	0.999950643503196
Bag6	149.353652011164	-0.054315237005503	0.492210653054764	-0.110349576280828	0.912132141114887	0.999950643503196
Cdca7l	300.151849133627	0.232877391558473	0.456779959358363	0.509824012169	0.61017476154349	0.999950643503196
Dhrs7b	707.791785833389	-0.127871793259019	0.394262126839919	-0.324331921719019	0.745686754693768	0.999950643503196
Ankmy2	559.676689552231	-0.0321471264178837	0.401140989852712	-0.0801392209499389	0.936126529237561	0.999950643503196
Plekhh3	33.4772863322048	0.80976013713468	0.894405412853584	0.905361400431551	0.365273957773414	0.999950643503196
Ambp	8.09958532344796	2.11997868929968	1.6940700388096	1.25141147693596	0.210784392151711	0.999950643503196
Fdft1	1034.19090631409	0.172186631912472	0.428595822958919	0.40174594032144	0.687871010993818	0.999950643503196
Cldn3	9.03533062059311	-1.42301482377508	1.39092379309974	-1.02307173896553	0.30627392796254	0.999950643503196
Stk32a	6.7728014664081	0.420917008801286	1.59981904765767	0.263102886178008	0.79247127944824	0.999950643503196
Rgs13	13.4229695296251	-0.438479246953898	1.26556546820637	-0.346469035359613	0.72899025104113	0.999950643503196
Cdnf	11.7706145344378	0.687644605746948	1.25513770872364	0.54786387259946	0.583785377006369	0.999950643503196
Dgkd	943.290671356547	-0.133179833577722	0.410394873745248	-0.324516318545425	0.745547169762566	0.999950643503196
Tfap2a	40.5331651648681	1.63605996924689	0.821659283761163	1.99116592677903	0.0464626484779948	0.999950643503196
Zkscan17	654.792117550971	-0.15012606288643	0.402157015846392	-0.373302110794884	0.708923605630203	0.999950643503196
Ccdc85a	164.728131052639	0.015538201880585	0.508845612663709	0.0305361812972024	0.975639438324172	0.999950643503196
Fyb	2.6089701593739	4.31671670054396	2.96069878322704	1.4580060372906	0.144838878927349	0.999950643503196
Klk7	3.46068062954207	0.191624401799068	2.43251060738114	0.0787763889775477	0.937210484538	0.999950643503196
Cib1	65.2552695826319	0.150750336229198	0.686436424570054	0.219612961715457	0.82617259585511	0.999950643503196
Med24	348.769712213735	0.262697292084656	0.439401648842228	0.59785231297341	0.549938481319131	0.999950643503196
Mthfsl	186.403484344823	-0.118301345177588	0.503993287910836	-0.234728017247954	0.814419840565243	0.999950643503196
Uhrf1	2575.38218438402	0.024611655659609	0.383384956419435	0.0641956739499269	0.948814421979634	0.999950643503196
Firre	453.453932289558	-5.22543459302845	0.680367947659243	-7.68030682663135	1.58708000558375e-14	4.81544029618722e-12
Igf1	4.34493127972467	0.073094582631139	2.04319782344997	0.0357745989116794	0.971462087230343	0.999950643503196
Pwwp2a	1065.4018218113	-0.10660026040718	0.418248774139033	-0.254872857969798	0.798821300306489	0.999950643503196
Nrf1	2958.9935788302	-0.293862441455689	0.382500712710403	-0.768266389292134	0.442328938530009	0.999950643503196
Etl4	6814.13703146511	0.100846169948051	0.411727166603367	0.244934456912338	0.806507181374736	0.999950643503196
Klf10	610.76031759949	-0.618910832783262	0.417190558397622	-1.48352070852328	0.137936118624129	0.999950643503196
Gmeb1	855.570190656943	0.184583114815126	0.405831807951875	0.45482663309874	0.649233968130881	0.999950643503196
Atp13a2	93.3845011707735	0.270984062676781	0.572810141332673	0.473078325824194	0.636157299377074	0.999950643503196
Magix	8.5724442017536	-7.11387042172113	2.10724010816495	-3.37591828959449	0.000735697650751062	0.0394358464057594
Mpp2	6.9290708198748	-0.779771780133349	1.57331701917704	-0.495622796060026	0.620160566297159	0.999950643503196
Pex7	328.491279944285	-0.623069757897608	0.476057366532129	-1.30881234426935	0.190597924445445	0.999950643503196
Slc66a2	167.20196209479	0.618950914398921	0.508762797973296	1.2165805299927	0.223763854282172	0.999950643503196
Ano7	13.6690138960523	-1.61538796062247	1.16680402047159	-1.38445525750723	0.166219099158359	0.999950643503196
Ank	784.079296418644	0.0733386961229542	0.466575164018901	0.157185169247421	0.875098916232429	0.999950643503196
Meaf6	683.643031670173	0.236913914149115	0.390800416857764	0.606227383414851	0.544363771401608	0.999950643503196
Golm1	765.045084527072	-0.537865970994335	0.410199620860332	-1.31122981017448	0.189780133828584	0.999950643503196
Zfp933	120.323083285748	-0.295384215829153	0.525535731079041	-0.562063049876102	0.574073062306764	0.999950643503196
Tspyl3	11.9295606471238	-1.06896851553785	1.22665337243689	-0.871451169138529	0.383507857122354	0.999950643503196
Lad1	48.6463967660921	-0.159196095381066	0.826184543310342	-0.192688300295721	0.847203086756268	0.999950643503196
Ginm1	91.6070174687529	-0.115837649093157	0.57534895084988	-0.201334596894713	0.840436951990081	0.999950643503196
Plekhs1	14.2440390189532	0.351782536527029	1.31129075025072	0.268271957580551	0.788489989918388	0.999950643503196
Gm5141	147.046074203718	-0.0483214012717517	0.5299656469286	-0.0911783651483768	0.927350865446614	0.999950643503196
Ccdc149	13.3816945883651	-0.720010742606606	1.21637793533389	-0.591930124422201	0.553897380454161	0.999950643503196
Sspn	7.78195479140865	0.303182821810697	1.54712666882113	0.195965093176059	0.844637487837404	0.999950643503196
Bcl2l1	652.177622948015	0.0824229235623333	0.394462402403551	0.208950011611021	0.834487262120588	0.999950643503196
Map3k10	117.268413556627	0.326107188255523	0.552238036705009	0.590519244565765	0.554842587576014	0.999950643503196
Clgn	11.5857445389179	-0.0869513038983542	1.24300156307964	-0.0699526907133768	0.944231314682864	0.999950643503196
Rbm46os	4.24636287615758	0.359625968526887	1.97184173437131	0.182380747023567	0.855283934059081	0.999950643503196
AI987944	289.023332138186	-0.426929203331071	0.446707903653579	-0.95572341532187	0.33921198934532	0.999950643503196
Cgnl1	120.834861794282	-0.056479881868489	0.653153553533132	-0.0864725937154746	0.931090741495583	0.999950643503196
Col17a1	38.64741752859	-0.501807369796498	0.815584031608658	-0.615273657095435	0.538374011456437	0.999950643503196
Pde7a	1662.58707698366	-0.0865974328809563	0.392611519762271	-0.220567733044083	0.825429027576257	0.999950643503196
Klhl12	586.723187942863	0.170981820490785	0.396439959646603	0.431293103357194	0.666255264362802	0.999950643503196
Stard6	77.8115964575086	-0.143411789244195	0.621475274663349	-0.230760249185907	0.8175010643376	0.999950643503196
Ogdh	2060.92933186343	-0.255081195816457	0.3809478628608	-0.669596080421285	0.503115313369684	0.999950643503196
Bpifb5	7.33768978803135	0.984060849639238	1.59634654470638	0.616445628865779	0.537600446266976	0.999950643503196
Ptp4a2	1787.57566725845	0.174187676633575	0.378271008687814	0.460483813543669	0.64516898718781	0.999950643503196
Sez6l	19.915843433094	0.278863189056005	1.03179113096188	0.27027096927654	0.786951797705971	0.999950643503196
Slc19a2	1030.12244138854	-0.474778983135887	0.410532319269354	-1.15649599520173	0.247478336722575	0.999950643503196
Uros	81.3980354471916	0.110668745008529	0.589207715037245	0.18782636782265	0.851012765089406	0.999950643503196
Urod	41.5063873990979	0.136129536916626	0.808800386475716	0.168310425159167	0.866339072770317	0.999950643503196
Akap1	1079.20082861894	0.344753859821534	0.474329129277035	0.726824136537855	0.467333695213573	0.999950643503196
Ak4	427.910209331071	0.320049252731912	0.468583506745321	0.683014336024981	0.494597783753988	0.999950643503196
Sypl	400.720646067527	-0.199012591260625	0.416140162839135	-0.478234520558777	0.632483295189192	0.999950643503196
Eny2	196.18638866918	0.406656782696113	0.546163093138186	0.744570235164578	0.45653156724171	0.999950643503196
Man1c1	121.040301028703	-0.359522287241815	0.521377817913153	-0.689561916310181	0.490469723742981	0.999950643503196
Gpatch3	103.718080562858	0.621199017982617	0.597458008572386	1.03973669959996	0.298462245199289	0.999950643503196
Azi2	485.564335434847	-0.0346855442221052	0.411216287132648	-0.0843486634830601	0.932779222361205	0.999950643503196
Dmrt1	298.957306499339	1.05000684377801	0.533620461544322	1.96770348861669	0.0491021642040449	0.999950643503196
Gtf2ird2	154.971683861268	0.361793522010956	0.489274343795248	0.739449199818169	0.459634276178696	0.999950643503196
Noc3l	717.790454660748	-0.135736901722502	0.405558280132416	-0.334691481772196	0.737857827796699	0.999950643503196
Rcn3	10.6431565184033	-1.70061544764337	1.37387500541097	-1.23782399486528	0.215781329276336	0.999950643503196
Yif1a	24.1687244494535	-0.014688227510307	0.964491133113863	-0.0152289917512108	0.98784949226899	0.999950643503196
Trabd2b	14.5354465596859	0.634110648385699	1.14423313997623	0.554179586512302	0.579455947340299	0.999950643503196
Arhgef33	37.9930201478128	0.629265521039804	0.824684440291823	0.763037945540881	0.44544076619501	0.999950643503196
C8b	9.88074260962342	-0.00194181919843374	1.33382479924455	-0.00145582778152988	0.998838417900246	0.999950643503196
Bloc1s5	3.80509284221578	1.47085031711396	2.13717972022827	0.688220229301474	0.491314106770471	0.999950643503196
Myl6b	29.48551106602	0.598295456345459	0.879895546546079	0.679961909903958	0.496528579328004	0.999950643503196
R74862	57.1630075466032	-0.638000436395798	0.657517597401842	-0.970316899375521	0.331888556230224	0.999950643503196
Nkx6-3	16.8502733955732	0.115108748804133	1.07908634165239	0.106672417545262	0.91504886533353	0.999950643503196
Ddx28	12.213983930701	-0.585239324529064	1.25782850124336	-0.465277519113741	0.641732731701214	0.999950643503196
Hsf2bp	1757.67364497275	-0.00034917040332651	0.38492814766473	-0.000907105405112216	0.999276234701497	0.999950643503196
Zfp661	82.9160889987107	-0.448890349775569	0.584599282077668	-0.767859905985876	0.442570419581017	0.999950643503196
Scaf11	1297.96261161998	-0.0395209393417375	0.390349710989988	-0.101244956071586	0.919356010254752	0.999950643503196
Mon2	1054.5709020724	-0.0970116465828666	0.39710895746354	-0.244294782979741	0.807002523676051	0.999950643503196
Polr3e	898.440974959366	0.1144198463611	0.42687190092604	0.268042581657124	0.788666542144161	0.999950643503196
Erlin1	456.419382958444	0.310469748152117	0.407435767885752	0.762009064062276	0.446054594422528	0.999950643503196
Zfand1	798.790555676927	-0.28295064913141	0.391642613345821	-0.722471558225367	0.470004605661886	0.999950643503196
B9d1	148.076125359995	-0.0640514676309169	0.515187660376429	-0.124326478596395	0.901056783054644	0.999950643503196
Smim8	15.2826789251716	0.278377946192424	1.10827626209425	0.251181005777736	0.801674169101849	0.999950643503196
Pax6	26.0223818217516	0.943706626011532	0.946195912487587	0.997369163781832	0.318585353304367	0.999950643503196
Fstl4	64.5538723100543	-0.198696378747822	0.636913295558569	-0.311967704448007	0.755065067426249	0.999950643503196
Kank3	280.173658919533	0.0760810280473443	0.546325579231113	0.139259501915358	0.889245090777638	0.999950643503196
Fgfr3	11.4175971538594	0.0160429774515721	1.26418006843281	0.0126904211292149	0.989874780683985	0.999950643503196
Gabra1	46.0288742665256	0.946900333362074	0.763639870425306	1.2399828375052	0.214981742186967	0.999950643503196
Gk5	923.136901993913	0.0242973944012694	0.389655052018711	0.0623561641903275	0.950279202897374	0.999950643503196
Rpp40	266.827607841329	-0.304792220494781	0.476058210087072	-0.640241495759592	0.522015609202791	0.999950643503196
Slc6a15	113.661745271153	-1.43498995640221	0.618016632860427	-2.32192772832102	0.0202368274729841	0.762127453379527
Slfn9	16.7070459071147	0.215588410818785	1.11831879768212	0.192779028006704	0.847132028621017	0.999950643503196
Ranbp3l	7.25999336398328	0.0693242312931916	1.58312569233637	0.0437894676517334	0.965072222628721	0.999950643503196
Nol11	569.608393285892	-0.00269413891571974	0.426831923674262	-0.00631194333480966	0.994963831305203	0.999950643503196
Cep152	1270.01117134231	-0.123644190986679	0.37587636030371	-0.328949101472554	0.742194160026364	0.999950643503196
5830411N06Rik	6.17682436038776	2.13088326578218	2.02829350904012	1.0505793447964	0.293451831721895	0.999950643503196
F8	12.9873033212011	-4.45534479873555	1.52359767760964	-2.92422656204458	0.00345313313279189	0.16095604031428
Fmnl1	16.1728795924341	0.592758160718212	1.18173460195619	0.501600071400962	0.61594886917486	0.999950643503196
Car12	18.4332503607631	-0.887263488366311	1.10794367240293	-0.800820033063591	0.423235839726375	0.999950643503196
Jakmip1	952.619112751078	0.792114097190416	0.597792418212802	1.32506547934912	0.185149434482652	0.999950643503196
Nasp	4452.77741468289	-0.461844472106234	0.439281230805971	-1.05136400036684	0.293091443163067	0.999950643503196
Smad2	1355.28975973887	-0.0426909546489574	0.383767052837597	-0.111241844064773	0.91142457076175	0.999950643503196
Dcstamp	32.4062848007245	-0.133031664499251	0.912349854342987	-0.145812117869029	0.884069709474125	0.999950643503196
Des	5.68312665722935	-0.343891561884534	1.77263318965353	-0.194000407919559	0.846175562497935	0.999950643503196
Ddx4	107.142739875887	-0.0309853416921686	0.564169282460508	-0.0549220644502878	0.956200553517655	0.999950643503196
S1pr4	27.9394951712026	-0.353365417994736	0.852218959499172	-0.414641582490022	0.678404302855307	0.999950643503196
Asb1	320.808249931528	0.19108659317234	0.494500688194151	0.386423310896012	0.699183188728216	0.999950643503196
Sp8	2.20555390209408	0.76374602390191	2.68798112013401	0.284133701007481	0.776307921134485	0.999950643503196
Rtn2	91.015822228896	-0.295679476950087	0.60807503701224	-0.486254917489952	0.626786438759142	0.999950643503196
Ccdc115	54.282644028215	-0.33756734528975	0.679591111720323	-0.496721248215311	0.619385636370563	0.999950643503196
Gm17801	7.2086992743413	0.978098451240202	1.76103829479082	0.55541009763015	0.5786141874141	0.999950643503196
Fam216a	67.899011778507	-0.294061910465097	0.619172233768556	-0.47492748289972	0.634838661805762	0.999950643503196
Tacr3	5.7960803364757	1.07732153004914	2.0504279277235	0.525413020122704	0.599296104307039	0.999950643503196
Ngly1	349.89926101282	-0.271346625276674	0.510127303782844	-0.531919431217474	0.594781798599348	0.999950643503196
Cand2	339.051895621086	-0.51348835795344	0.449699935445123	-1.14184663479033	0.253517773959775	0.999950643503196
Fastkd3	419.929770014804	-0.0749473868241428	0.512321561205186	-0.146289737733927	0.883692666807287	0.999950643503196
Mfsd3	22.104335694463	1.18227043177893	0.999872204891206	1.18242153946821	0.237038480758168	0.999950643503196
Aldh3b1	28.2075450967234	-0.32293005904696	0.869529500185375	-0.371384822456415	0.710350928471835	0.999950643503196
Pole3	6.94904758645325	-1.22616820490771	1.56362047047985	-0.784185310986249	0.432931382951588	0.999950643503196
Slx4ip	1181.04229189751	-0.455180513036909	0.426470988048692	-1.06731882306831	0.285827891075828	0.999950643503196
Cyfip1	1825.75218875875	-0.198763424740146	0.374709270830796	-0.530447043115459	0.595802016679592	0.999950643503196
Egfl7	115.530945095078	0.457877178408768	0.535608473927375	0.854872916874077	0.392621505424467	0.999950643503196
Exosc1	419.371257209621	0.267420911507831	0.473965421343284	0.564220298497563	0.572604215121047	0.999950643503196
Col9a1	1.68851729129377	0.805920337159577	3.16953567853975	0.254270788814996	0.79928636547374	0.999950643503196
Gabrb2	207.366607994684	0.401429512003665	0.515132733976463	0.779273933739196	0.435818366078337	0.999950643503196
Vps39	120.237158533373	-0.230771816954628	0.528587493974671	-0.436582059895815	0.662414475557136	0.999950643503196
Ppcdc	591.554820945189	0.156055442647496	0.403687678432419	0.386574698671713	0.699071091959775	0.999950643503196
Ptprf	998.458682691538	0.0512143440358983	0.507563852506655	0.100902268321456	0.91962804244017	0.999950643503196
Acin1	1353.25442122989	0.138660683008368	0.380553136807141	0.364366154413383	0.715584605771855	0.999950643503196
Htr3b	3.61189557304288	-0.916964820744072	2.1508776919798	-0.426321228846836	0.669873791040837	0.999950643503196
Trim44	915.871346083108	1.24754635683695	0.631913893785418	1.97423473214625	0.0483550584139832	0.999950643503196
Pank2	1242.2703206768	-0.335715202222415	0.39010166934086	-0.860583864687532	0.389467275788492	0.999950643503196
Mvb12a	95.0395546935929	-0.173202900670159	0.582053241510182	-0.297572263700089	0.76602964641255	0.999950643503196
1700028M03Rik	4.77549678344032	0.932106468460231	1.88503293393829	0.49447755085787	0.620968956860651	0.999950643503196
Pex11g	92.755341091355	-0.341816833645231	0.624393823227368	-0.54743788444038	0.584077933986038	0.999950643503196
Stox2	466.117620460281	-0.0171581889612172	0.432557506676757	-0.0396668389667764	0.968358739529736	0.999950643503196
Mier3	547.109899037524	0.142039064917103	0.398652513682007	0.356297928753068	0.721617460300629	0.999950643503196
Fcho2	2778.47313010424	-0.227775298449072	0.401541096164525	-0.567252768458212	0.570542461423453	0.999950643503196
Morn4	109.24728948848	-0.00751741898716076	0.547735257011934	-0.0137245482939525	0.989049738584435	0.999950643503196
4933412O06Rik	1.55504976453566	3.57321295545918	3.62701511902349	0.985166269839316	0.324542405902622	0.999950643503196
Myo1a	14.7593251256634	0.439440879948678	1.15683350052128	0.379865278582149	0.704045422464981	0.999950643503196
Tspyl5	9.06997055710249	-0.184914392584964	1.42137329905322	-0.130095586225051	0.896490802126731	0.999950643503196
Lrrc9	20.3905309407677	0.829658422320375	1.01776086341231	0.81518011956043	0.414969215834759	0.999950643503196
Nanos3	31.6352254080754	0.0566806324109346	0.837565357425495	0.0676730859370298	0.946045874492705	0.999950643503196
Ffar1	3.82690978443404	0.746475003076011	2.07659430228802	0.359470794200646	0.719242922567645	0.999950643503196
Rtl1	1522.69074038549	-0.309765289157701	0.385590961218275	-0.803352050003965	0.421771281364074	0.999950643503196
Mfsd7a	3.99092901465594	-1.29901742259806	2.23640590189492	-0.580850471507609	0.561341235424726	0.999950643503196
Dbhos	39.609741442398	0.132900620429198	0.759966520329923	0.174876941120383	0.861176329373165	0.999950643503196
Ppp4r3a	2308.12550743683	0.127255537182678	0.375229643457212	0.339140415480498	0.734503953482158	0.999950643503196
Cdc45	837.549511900192	-0.163303243083816	0.389391559158836	-0.419380541880733	0.674938042396991	0.999950643503196
Usp19	244.324762091187	0.130635360198399	0.475482260048829	0.274742868819088	0.783513793475474	0.999950643503196
[truncated: 14,082 more rows]
