# Supplementary material for: Transcription elongation can be sufficient, but is not necessary, to advance replication timing
Source: EMBO Rep. 2026 Mar 24;27(8):1964–99. doi: 10.1038/s44319-026-00735-2 (PMC13121604; doi:10.1038/s44319-026-00735-2)
Supplement: Supplementary file 6 — Source data Fig. 5 [file 44319_2026_735_MOESM6_ESM.zip › Fig5/5E/TimeCourse_03H_129_DESeq.txt]

baseMean	log2FoldChange	lfcSE	stat	pvalue	padj
Zc3h14	974.730519578852	-0.119654292572412	0.384196107376622	-0.311440668645601	0.755465640965973	0.999843563777496
Troap	168.588508074486	0.120732317963002	0.516255300034635	0.233861653245792	0.815092384021904	0.999843563777496
Clca2	3.9449877019418	-1.75680804121174	2.15212610088206	-0.816312780413613	0.414321266584927	0.999843563777496
1810013L24Rik	1585.2065670319	-0.479575467824652	0.384603281521441	-1.24693545496417	0.212421165184345	0.999843563777496
Srsf7	1207.27793510985	-0.270624352268948	0.498434553716413	-0.542948618331388	0.587165180058475	0.999843563777496
Fignl2	4.83215251774932	0.0105578993671736	1.75047881440548	0.00603143510237764	0.995187640229851	0.999843563777496
Sema6a	113.350644875573	0.970392693467169	0.537121885024462	1.80665268074671	0.0708164500184457	0.999843563777496
Anapc15	54.1592612785021	0.521634365821692	0.68460371839209	0.761950821778824	0.4460893560299	0.999843563777496
Misp3	8.46097617895847	0.587472279106359	1.45962886102818	0.402480585847374	0.687330373387441	0.999843563777496
Nmb	25.1471470569067	0.04543393091013	0.869895991875501	0.0522291530648097	0.958346103841963	0.999843563777496
Tcerg1	2401.03432034323	-0.287928752079515	0.402537903472932	-0.715283578503749	0.474433833543236	0.999843563777496
Zfp712	77.6136424646765	-0.52542184124021	0.591873217421233	-0.887727009391387	0.374687613585989	0.999843563777496
Fam129c	54.9657432402342	0.634588872103849	0.738328111830183	0.859494392717646	0.390067812280822	0.999843563777496
Atp5g3	410.903015137264	0.0494246412293817	0.652207001308628	0.0757806051302931	0.939593646612325	0.999843563777496
Pifo	2.95030077143358	0.807512902824705	2.42454457047632	0.333057561678919	0.739090833121946	0.999843563777496
Vsx1	9.38400676476117	0.51499179982088	1.34240499461661	0.383633703603705	0.701249956090663	0.999843563777496
Fyco1	397.251836725692	-0.0932011068610037	0.420787953020697	-0.221491861142754	0.824709473109097	0.999843563777496
Tlr3	10.8554348120099	-0.514177204357777	1.28435504880617	-0.40033883530548	0.688906967844729	0.999843563777496
Trafd1	44.7180327587064	0.42339116490889	0.735469426097256	0.575674732198728	0.564835057462081	0.999843563777496
Erfl	6.35563069307317	0.380033232159798	1.5930464692433	0.238557530804681	0.811448699857627	0.999843563777496
Krt80	6.32744488858529	1.10772301077792	1.77923989845617	0.622582155300744	0.533559140682917	0.999843563777496
Armc8	550.295344515471	0.0227513738571271	0.400789164463155	0.0567664395009328	0.954731248208926	0.999843563777496
Ppil4	663.133562862795	-0.123901317149224	0.401873138323028	-0.308309526897594	0.757846817490864	0.999843563777496
C530005A16Rik	59.1169568507314	0.0227658631184511	0.651556794320115	0.034940719392247	0.972127011043358	0.999843563777496
Katnbl1	795.961682392124	-0.269054427912447	0.417232171220009	-0.644855422163918	0.519020882205421	0.999843563777496
Spag9	824.506912829404	-0.245969226401959	0.416738660289405	-0.590224161663199	0.555040375549031	0.999843563777496
Gm5860	4.20321659718874	1.21787676082405	2.00363461214502	0.607833760428121	0.543297735650531	0.999843563777496
Taz	84.6765658006775	-0.0972245681951392	0.556466012348302	-0.174717891187727	0.861301308879277	0.999843563777496
Gfpt1	350.893560662771	-0.165716717871725	0.48195557318459	-0.343842310561383	0.730964878833617	0.999843563777496
Abcc5	3048.87585989614	-0.212495159575125	0.39760923542794	-0.534432152579202	0.593042578802228	0.999843563777496
Kcnmb4	40.6132963864743	0.632293441582509	0.758845816428734	0.833230450631192	0.404714772124933	0.999843563777496
Gm4013	9.46673555383003	-0.431450892923555	1.30253563028081	-0.331239225164643	0.740463793580617	0.999843563777496
Hpcal1	650.639057607044	0.83921231053728	0.64874578430046	1.29359192898987	0.195806411779441	0.999843563777496
Tbc1d31	860.330787221455	-0.222673855568049	0.388612266543434	-0.572997495803859	0.566646389537425	0.999843563777496
Cyp3a13	10.2212443281841	-0.0922574233330158	1.2705598019996	-0.0726116340118911	0.942115168558271	0.999843563777496
Akap7	988.198373242773	0.0566411453477575	0.448736648400083	0.126223578015535	0.899554948072957	0.999843563777496
Ablim1	365.101245285087	0.683919395070405	0.548553230087619	1.24676942465759	0.212482054546737	0.999843563777496
Ulk1	1751.40156559411	-0.152652016408368	0.402096467992847	-0.379640281772093	0.704212455028259	0.999843563777496
Cyp4b1	1.26498451014343	1.14393952346635	3.75324391524045	0.3047868855049	0.760528470453224	0.999843563777496
Golga3	330.975002946081	-0.293443494619713	0.421579441972088	-0.696057410311628	0.486392877033199	0.999843563777496
Mir1193	24.2324944466883	0.285415355240943	0.908196672132095	0.314266021885874	0.753319002451331	0.999843563777496
Wdyhv1	424.237613802981	0.0230367637953307	0.419093315033784	0.0549681013009564	0.956163876829853	0.999843563777496
Traf1	33.5394261298722	-0.0337719163489339	0.798800505765785	-0.0422782861367343	0.966276854958932	0.999843563777496
Rxra	285.584888846948	0.292673544584766	0.537766382325204	0.544239197919547	0.586276881305814	0.999843563777496
Dapk3	145.337342174156	-0.334014766263884	0.486645260174381	-0.686361901776657	0.492484922803782	0.999843563777496
Ap3m2	50.8868936872363	1.09439745899706	0.686148899920523	1.59498537288893	0.110715506748394	0.999843563777496
Sirt2	47.9624913530424	0.107048334839805	0.697481281088169	0.153478434106209	0.878020995900008	0.999843563777496
Inhbc	66.8914768061954	-0.0729900918960246	0.681621474292576	-0.107083028702665	0.914723110877832	0.999843563777496
Slit3	472.875310248522	-0.609027860560309	0.456559707561462	-1.33395008467391	0.182220215756928	0.999843563777496
Dcakd	645.428046292464	-0.0961087244858646	0.436864307190785	-0.219996742475674	0.825873691688914	0.999843563777496
Vps35l	939.379052257422	0.0987958362100642	0.400049586717719	0.246958975812606	0.804939973385393	0.999843563777496
Cyhr1	39.9182491734005	0.463610171657091	0.721775646620268	0.642318944713578	0.520666116079646	0.999843563777496
Taf10	28.8682632974425	-0.158566422086579	0.910795808146853	-0.174096565518023	0.861789572303254	0.999843563777496
Hagh	62.0309789249067	0.0571154228724369	0.644883390211137	0.0885670552838042	0.929425991235035	0.999843563777496
Ogfod3	138.015268424561	-0.172224041883608	0.526604356103053	-0.327046367709699	0.743632815430721	0.999843563777496
Syn1	596.350820971406	-0.0867916800259821	0.427184273279924	-0.203171524456167	0.839000968842884	0.999843563777496
Glyatl3	3.56065243438218	3.54298877597967	2.48225912645646	1.42732430237348	0.153486438783274	0.999843563777496
Fundc2	209.938038019877	0.021391433031003	0.478474808303612	0.0447075429254975	0.964340421326531	0.999843563777496
Rab5if	331.650895424604	0.288992277878696	0.44373839235268	0.651267239569857	0.514873992158894	0.999843563777496
H1f5	127.864225227699	-0.644177562572342	1.861623439813	-0.346030001984208	0.729320167580629	0.999843563777496
Pop4	124.5651882877	0.150095325461096	0.566500880117554	0.264951619192453	0.791046732450006	0.999843563777496
Carnmt1	1444.88700318946	-0.116567098622701	0.382435722938668	-0.30480180493336	0.760517106763752	0.999843563777496
Iqcm	97.5218916450469	0.54555414718292	0.90559808431817	0.60242414005731	0.546891845203032	0.999843563777496
Clcc1	337.884290062137	-0.121880423955224	0.41766029423588	-0.291817119408506	0.770426455281619	0.999843563777496
Ilf3	1427.10566536123	0.0764913635462869	0.374700651226152	0.204139926888252	0.838244154084103	0.999843563777496
Tpd52l2	863.373566330507	-0.0933658582228961	0.382331087364719	-0.244201586814287	0.807074698164418	0.999843563777496
Arhgap25	12.8753570400473	0.92462810447905	1.16288339138408	0.795116785852921	0.426545571207318	0.999843563777496
Banf1	80.6605910743032	-0.597886898007356	0.687728058636319	-0.869365282540447	0.384647365994159	0.999843563777496
Tbc1d23	778.416274289935	-0.420785929298904	0.385134610670925	-1.09256846214333	0.274583316079233	0.999843563777496
4930473A02Rik	42.7606025472944	-0.164637049266028	0.752831626352558	-0.21869039968962	0.826891227919521	0.999843563777496
Pard3	10947.1721685699	0.0270913267308121	0.432633017682745	0.0626196467295025	0.950069384291455	0.999843563777496
Rorc	10.6427404716144	0.691617373186263	1.28524489053464	0.538121083600309	0.590493457639336	0.999843563777496
1700123J17Rik	258.833687025773	0.0414452382490884	0.528939519765956	0.0783553444209029	0.937545394258899	0.999843563777496
Evi5l	70.5635857295771	0.117824337264758	0.657211881499285	0.179279073585778	0.857718577502163	0.999843563777496
Pex5l	31.8524665222324	-0.386117184301627	0.902909293474523	-0.427636737258284	0.66891561496437	0.999843563777496
Mtmr1	170.73412198794	-0.254402069133534	0.492008886341702	-0.517068037175349	0.605108664946119	0.999843563777496
Mtor	785.962878854861	-0.00772932039574245	0.414707580256204	-0.0186380012416636	0.985129887487815	0.999843563777496
Zfp758	54.8127671720801	0.0540685450306286	0.637291424179511	0.0848411621107876	0.932387668860436	0.999843563777496
Plekhh2	238.776577127621	-0.590200580186286	0.473540244570563	-1.24635780581124	0.212633064540545	0.999843563777496
Adgrl3	446.320902395897	0.263130408770269	0.487199972026154	0.540087076926482	0.589136982459782	0.999843563777496
Golga5	266.976572115889	-0.0712907354298227	0.43250670468637	-0.164831515112624	0.869076597839321	0.999843563777496
Plekhb1	106.267012241239	-0.00247319185848978	0.526754782392283	-0.00469514837104593	0.996253827367768	0.999843563777496
Nufip1	1363.70993693397	0.0662673744509144	0.38276171971433	0.173129576542744	0.862549577259616	0.999843563777496
Smap1	550.066611910961	-0.0145026513908342	0.408967314317572	-0.035461639312262	0.971711634517505	0.999843563777496
Acox2	13.0468341115562	0.423170748332175	1.14443143951738	0.369765049892924	0.711557558541701	0.999843563777496
Hars2	206.370767568864	-0.128598570164509	0.449871307481509	-0.2858563505293	0.774988146518368	0.999843563777496
Gpa33	1021.28030955986	-0.0334111542059233	0.417745744545567	-0.0799796398698655	0.936253449117681	0.999843563777496
Sdhb	340.381391579564	0.124821377588692	0.438368156041328	0.284740978258751	0.775842593486611	0.999843563777496
Gmpr	43.6533793353232	-0.405768711277037	0.711058264474364	-0.570654658766948	0.568233759549118	0.999843563777496
Me1	645.592089946974	0.117797529967134	0.390864353025743	0.301377009837926	0.763127023327399	0.999843563777496
Klk11	13.0138309625988	1.13659361521954	1.21658345241078	0.934250431375889	0.35017472696552	0.999843563777496
Magt1	1225.39420785037	0.0794455601526282	0.391452592291192	0.20295065537216	0.839173600795753	0.999843563777496
Mcam	121.969783494117	0.507643614322398	0.537747046266055	0.944019344871004	0.345159762876941	0.999843563777496
Pbld1	8.33626916954934	-0.550225165447418	1.37639773510319	-0.39975738946284	0.68933521788153	0.999843563777496
Tab2	1276.36659704173	-0.0528450040184152	0.405451666307697	-0.130336137226061	0.896300490534285	0.999843563777496
Mettl27	321.413520768558	0.177082184740299	0.420475770267127	0.421147179605139	0.673647611961937	0.999843563777496
Trmt1	604.378494337011	0.333018149356194	0.456663673925882	0.729241602453898	0.465853887060928	0.999843563777496
Vps37c	424.670857388705	-0.134211695533565	0.41314641093597	-0.324852623624427	0.745292614650862	0.999843563777496
Sec23a	893.067478355549	0.10740931661421	0.4050698955082	0.265162427041028	0.790884338027788	0.999843563777496
Rara	378.615100837723	0.229046494359689	0.532456856874945	0.4301691139898	0.667072627548064	0.999843563777496
Med1	1448.25345099971	-0.599844878016497	0.378303622676404	-1.58561758878423	0.112826083850705	0.999843563777496
Ap5b1	19.3680026941414	-0.779495694197485	1.02239700552905	-0.762419774297095	0.445809507930952	0.999843563777496
Bag5	26.6438943089533	-0.144517879175648	0.904292310380073	-0.159813234633066	0.873028198352627	0.999843563777496
Pdcd2l	360.133994730818	0.21398589149229	0.428163340723628	0.499776302965681	0.617232598198694	0.999843563777496
Ctcf	1518.74065087543	0.184992280917179	0.381353726361404	0.485093675843263	0.627609897906573	0.999843563777496
Mnd1	402.039243896007	-0.218570814327938	0.469903199723334	-0.465140085142273	0.641831141721024	0.999843563777496
Tktl1	5.95570784528091	0.218532023724872	1.71355379174474	0.127531464012205	0.89851977180928	0.999843563777496
Lix1	25.694775393311	1.25948795032702	0.941818721134809	1.33729338997366	0.181126887786978	0.999843563777496
Ctnnbl1	29.5802763492139	0.63347158371515	0.854668403519919	0.741189894356948	0.458578309882598	0.999843563777496
Snph	3.77693656930336	0.971722071442748	2.02415432830259	0.480063233250409	0.631182430760018	0.999843563777496
Ppm1m	50.8938083030186	-0.700167931963276	0.654543422342676	-1.06970432833517	0.284752417456052	0.999843563777496
Prkar1a	660.136016119582	-0.126094729280082	0.422120991575059	-0.298717030891038	0.765155961279671	0.999843563777496
Slc27a3	38.7040912200405	0.742284863255979	0.753073221382856	0.985674224204831	0.324293001988494	0.999843563777496
Impdh2	214.860119979145	-0.12786973115794	0.537501617966926	-0.237896458138304	0.811961402661466	0.999843563777496
Tiprl	567.639257700019	0.0648919072446657	0.411485920857001	0.157701403512216	0.874692094491588	0.999843563777496
Uaca	648.726973238423	0.0698322071017136	0.396462206174308	0.176138370856493	0.860185236563693	0.999843563777496
Smim31	48.1502795175709	1.11751999908247	0.700417408875967	1.59550574403322	0.110599186544704	0.999843563777496
Calca	120.499818975274	-0.600470758498055	0.580947049896243	-1.03360669204758	0.301320069621475	0.999843563777496
Phf3	38.0612913490436	-0.462857412850956	0.737490708375203	-0.62761117881837	0.530258683770082	0.999843563777496
9330020H09Rik	45.3457297276011	1.09410513936966	0.810103351375884	1.35057476001232	0.176831690546406	0.999843563777496
Ube2q2	927.189152366101	-0.148550344516815	0.420799417945153	-0.353019367855155	0.724073920702812	0.999843563777496
Rfx3	1115.01479505054	-0.652650057096186	0.423807258797183	-1.53996903910633	0.123567900478472	0.999843563777496
Bri3	276.424368554342	0.0123243111303796	0.457642629012422	0.026929989360858	0.978515574135816	0.999843563777496
Fbxo27	59.0751210636563	0.0495482076443964	0.625205070225676	0.0792511289559941	0.93683287741751	0.999843563777496
Eps15l1	3069.12630180609	0.0607361533583641	0.387379599796185	0.156787175654886	0.875412580191169	0.999843563777496
Tmprss15	8.41607217992015	0.508151701501683	1.82613250912846	0.278266609329573	0.780807706138297	0.999843563777496
Max	1106.56847385003	-0.0262564736404485	0.377099959252973	-0.0696273574053469	0.944490261716955	0.999843563777496
Ttc8	98.7977811978134	-0.0168594643775477	0.553619044329556	-0.0304531871694639	0.975705627274751	0.999843563777496
Vti1b	291.23353249485	-0.00532772561304526	0.433716543837675	-0.0122838883799628	0.990199121597772	0.999843563777496
Cpsf3	475.682242364508	0.233737722085744	0.428301225570324	0.545732087911959	0.585250111523922	0.999843563777496
Nlgn1	42.0681621375232	0.946372007639417	1.00371165745445	0.94287238831075	0.345746179696944	0.999843563777496
Casq2	99.8036368724085	-0.503739940566606	0.551490951769696	-0.913414696923203	0.361024478812652	0.999843563777496
Pidd1	156.261401867684	0.1799933661144	0.496320130759006	0.362655783957708	0.716862033434077	0.999843563777496
Asb4	4.91182513247951	1.87784170486713	2.16314721922724	0.868106288918223	0.385336148577122	0.999843563777496
Orc4	1977.45646107081	-0.506667713120067	0.421579768853933	-1.20183118487267	0.229428940517937	0.999843563777496
Mapkbp1	114.148327137915	-0.210679313612543	0.55369764846599	-0.380495229113265	0.703577837341359	0.999843563777496
Mospd1	188.180498294182	-0.234341157646253	0.51456308700147	-0.455417738982866	0.648808735793384	0.999843563777496
Banf2	2.18133137046375	1.49987976440768	2.73677144365206	0.548047140687121	0.583659534513489	0.999843563777496
Dclk1	60.2988342140669	-0.386508846270826	0.720538252723618	-0.536416831181178	0.591670501562774	0.999843563777496
Gpcpd1	769.879256139107	-0.0976483768388271	0.414111717600261	-0.235802013535599	0.81358630563709	0.999843563777496
Sinhcaf	1211.14080849659	0.131007751502621	0.399947432532165	0.32756242657486	0.743242535055366	0.999843563777496
Acbd5	406.872653459284	-0.11522045961953	0.426820888212533	-0.269950376847903	0.78719843020715	0.999843563777496
Myo7a	8.04137987655547	0.278502341661777	1.48385516227186	0.187688359850011	0.851120955603125	0.999843563777496
4930548K13Rik	4.33387586198879	0.631955033422123	2.15964091716991	0.292620420551332	0.769812303325022	0.999843563777496
Luc7l2	2694.28102448973	-0.204520385138691	0.427023144506977	-0.478944496965901	0.631978114375405	0.999843563777496
Dnah8	557.911156076116	-0.564520248582998	0.399279128009234	-1.41384863115094	0.157406351249667	0.999843563777496
Evc	101.843080635358	-0.726151470868227	0.551712782821295	-1.3161766293594	0.188114765872388	0.999843563777496
Shroom2	660.404864415448	-0.318729281396078	0.480985407213454	-0.662658942695596	0.507549010750211	0.999843563777496
1500009C09Rik	12.0366903144073	1.58570726100294	1.24622447898906	1.27240901437699	0.203227832892897	0.999843563777496
Kmt2e	689.54369891963	-0.0404843294277223	0.429333862017067	-0.0942956822402071	0.924874279707383	0.999843563777496
Setd5	2167.99314826996	0.0153488107695634	0.467188339326322	0.0328535827578577	0.973791348387765	0.999843563777496
Pcyox1	126.872436137876	-0.133836530503784	0.507111249790067	-0.263919466505997	0.791841975200833	0.999843563777496
Arpp21	20.7816511763037	0.247948889530062	1.17905068398156	0.210295361258565	0.833437155523357	0.999843563777496
Smim4	152.616323051381	0.470415037920107	0.51319806626651	0.916634470862979	0.35933421480454	0.999843563777496
Smc6	1093.31807307905	-0.0584025679824832	0.380351289535145	-0.153549020574799	0.877965335781902	0.999843563777496
Nsmf	4.87652665896937	0.303820249998992	1.84118207985038	0.165013690565401	0.868933206266071	0.999843563777496
Hmbs	219.038594574073	0.250471874997302	0.506076132915477	0.494929238322991	0.620650070944739	0.999843563777496
Slc35b1	174.954309254665	-0.154687641571028	0.543443093160115	-0.284643679380523	0.775917143576432	0.999843563777496
Synj2	168.591358123665	0.127618969513831	0.509791656826843	0.250335539636299	0.802327874563592	0.999843563777496
Suds3	414.676780815675	-0.23949675446145	0.443729429350568	-0.539736016184394	0.589379098149241	0.999843563777496
Ptk2b	266.210562156967	0.281475477668154	0.464111392243364	0.606482586664363	0.544194342098961	0.999843563777496
Gfm2	885.138763801122	-0.193715429237541	0.386377921884492	-0.501362573442933	0.616115974769009	0.999843563777496
Rlim	2362.62542543313	-0.484357964013103	0.490461895035817	-0.987554729359213	0.323370766778561	0.999843563777496
Ddt	150.118956174525	-0.149372199341062	0.652636054838025	-0.228875187378567	0.818965926315068	0.999843563777496
Epha3	25.7709882912048	0.489494768224744	1.04214195765239	0.469700662784385	0.638568894274961	0.999843563777496
Gatad2a	3882.39732802424	0.215179239426313	0.368211346271503	0.584390572439475	0.558957568075656	0.999843563777496
Shc1	270.991412249293	0.162283331653537	0.442494997231937	0.366746138755722	0.713808387205676	0.999843563777496
Anks1b	233.262636904138	1.04411558163238	0.643589219715692	1.62233230397119	0.104732215425414	0.999843563777496
Cdk6	3953.62654570792	0.0896879613100594	0.365516209123732	0.245373417296794	0.806167309882567	0.999843563777496
Kdm1a	2081.54687632326	-0.192099935584756	0.374627025274803	-0.512776502025832	0.608107668618231	0.999843563777496
Scaf4	1690.36193295668	-0.422347823124257	0.377380722544886	-1.11915579650209	0.263073679606349	0.999843563777496
6030466F02Rik	1.6249553956111	3.8086056510752	3.76379442525092	1.0119058643383	0.311583065069385	0.999843563777496
Plcxd2	102.039456345049	-0.343447339330569	0.530996797177735	-0.646797384006838	0.517763085673791	0.999843563777496
Morc2a	1361.23169826818	-0.447666420459762	0.374537645565623	-1.19525079991278	0.231989056154087	0.999843563777496
Atp6v1c2	23.9945063025371	-0.621033814619749	0.88518308652498	-0.701587981146117	0.482936149124496	0.999843563777496
Map1a	32.6147905902405	1.13540057128364	0.85149482060255	1.33342040821832	0.182393878792969	0.999843563777496
Runx2	16.2618753728082	1.42725955483009	1.20126893837149	1.1881265795193	0.234783544057271	0.999843563777496
Gja3	6.37474082985114	0.504813829875759	1.58948921834716	0.317595000990754	0.750792166597058	0.999843563777496
Ackr3	38.1649040168808	-0.364876645347323	0.816438636278535	-0.446912516304339	0.654938226523059	0.999843563777496
Socs1	7.60968142974971	-0.194042730766052	1.70055716852945	-0.11410538519787	0.909154253338642	0.999843563777496
Sort1	146.621675554066	-0.456683044615864	0.509741460229007	-0.895911124064136	0.370300232468615	0.999843563777496
Rangrf	26.8139382395929	0.175645344111872	0.959613464963967	0.183037598496461	0.854768517599454	0.999843563777496
Phyhd1	174.483633014319	0.529209497480179	0.516992463531536	1.02363097106907	0.306009610933805	0.999843563777496
Slc4a9	30.9394532797113	0.530980545306517	0.798508723909339	0.664965240087725	0.506072725959684	0.999843563777496
Specc1	452.110994330328	-0.373619177062579	0.466019816389578	-0.801723797835766	0.422712746650963	0.999843563777496
Gtf2a2	448.785600994212	0.105109807607547	0.4070282581996	0.258237126022839	0.79622390692488	0.999843563777496
Deaf1	995.451364565302	-0.167793382359095	0.399986391557315	-0.419497727674697	0.67485241504961	0.999843563777496
Mtarc1	6.0938792412809	1.18890611000262	1.62600163709437	0.731183833324527	0.464666873532139	0.999843563777496
Set	1509.09190504611	-0.105400637798415	0.440433275789699	-0.239311250062637	0.810864242533685	0.999843563777496
Glra3	28.0691193743037	0.957109801882002	1.06619382656494	0.897688373384806	0.369351709647303	0.999843563777496
Dnhd1	45.9548568654042	-0.0895263666422111	0.713591373665522	-0.125458868963534	0.900160285512535	0.999843563777496
Pgpep1l	33.338136140086	-0.981111678079788	0.793230546551333	-1.23685564347628	0.216140679972293	0.999843563777496
Notch3	117.368769476018	0.43768068473691	0.690436420961621	0.633918882968717	0.526133761589345	0.999843563777496
Gtsf1l	120.61225059986	-0.245332642017331	0.518717419627537	-0.47296009876339	0.636241646616334	0.999843563777496
Rnf212	4.64126676156309	-1.15017037039227	1.99231216323601	-0.577304295790728	0.563733912252768	0.999843563777496
Tceal8	140.178304212718	0.495086512081363	0.592289411417659	0.835886143728894	0.403218958249729	0.999843563777496
Gm5087	13.3264681501826	1.10317992779934	1.23528045416849	0.893060295802969	0.371824883888854	0.999843563777496
Slco6b1	15.3812261302244	0.215576481707939	1.34898962265072	0.159805885892835	0.873033987401463	0.999843563777496
Ranbp3	990.085739861524	0.062423825412426	0.399978836203079	0.156067821000239	0.875979562636309	0.999843563777496
Parp6	154.293685564405	-0.0270321570857164	0.483376290637007	-0.0559236305324216	0.95540264584226	0.999843563777496
Gng10	14.389032056222	-0.296783619791118	1.07561586563814	-0.275919711927122	0.782609733471305	0.999843563777496
Mrps18b	119.369403657041	0.296390116921125	0.550665502919053	0.538239848601328	0.590411472639706	0.999843563777496
D16Ertd472e	432.814968578561	0.981115629850371	0.564453783865365	1.73816822190777	0.0821811767496977	0.999843563777496
2310039H08Rik	36.0523663700848	-0.87767606126213	0.846591291694501	-1.03671756356649	0.299867504157077	0.999843563777496
Rps10	1083.94723591944	-0.197046292222483	0.493023566024164	-0.39966911482853	0.689400243160681	0.999843563777496
Arih1	2806.34300225725	-0.281437050838372	0.400432860491664	-0.702832056522071	0.482160417184422	0.999843563777496
Dancr	44.6517321078281	-0.402480002922728	1.06354420707221	-0.378432791271273	0.705109112353568	0.999843563777496
9530026P05Rik	59.8908478531988	-1.22937353265404	0.659264272307754	-1.86476589782519	0.0622142253254211	0.999843563777496
Itgal	33.9588960152869	-0.367735545673675	0.813453851364195	-0.452066881307363	0.651220801619128	0.999843563777496
Sirt6	145.115970938337	0.484759040592009	0.535232647567687	0.905697817192111	0.3650958181827	0.999843563777496
Rgs12	227.223561349999	0.125727816496619	0.489241409041977	0.256985230957487	0.797190174280214	0.999843563777496
Hfe	6.34838364975802	0.507166706641836	1.5964312738251	0.317687779585179	0.750721781850584	0.999843563777496
Tdrd7	21.9616198480813	-0.286793458226703	0.967129935489694	-0.296540772550369	0.766817134364852	0.999843563777496
Ak2	651.274046828932	0.192418912121673	0.45098713875856	0.426661639734002	0.669625794561144	0.999843563777496
Znhit1	61.2566343694154	0.745607004970677	0.664472679747053	1.12210332749047	0.261818509257928	0.999843563777496
Prx	271.533963505468	0.71082847326008	0.447092712570848	1.58989053785447	0.111859480874702	0.999843563777496
Zxdb	9.26760221770016	-1.76947359164683	1.4760152043766	-1.19881799753829	0.230598722844183	0.999843563777496
Alas2	526.904305073302	-0.702509401140578	0.508364167348072	-1.38190188503112	0.167001829088301	0.999843563777496
Fiz1	316.208289168948	0.574130196821124	0.514530620711735	1.11583290422433	0.264493666329891	0.999843563777496
Serpinh1	76.8072263134638	-0.208678870079394	0.570519190057172	-0.365770115565232	0.714536621225258	0.999843563777496
Vmn2r65	2.70413658192264	2.24693436837968	2.91066834428179	0.771965096193094	0.440135100447206	0.999843563777496
Myh3	11.4373733392039	0.343812130974255	1.24942791250481	0.275175644415525	0.783181297856373	0.999843563777496
Grm5	79.5599377099674	0.588740466507593	0.646535089566629	0.910608683129983	0.362501593763949	0.999843563777496
Vill	26.0535481085292	0.132652336085582	0.898817500570058	0.147585395257046	0.882669981767213	0.999843563777496
1700123O12Rik	52.5889873220849	1.00657501615134	0.669505376319751	1.50346069165934	0.132720286102399	0.999843563777496
Wnk1	1741.73718300218	0.0198433507426128	0.418477145759949	0.0474180034529187	0.96218008047878	0.999843563777496
Tex14	1005.61906637068	-0.257479283499186	0.428768701002244	-0.600508579328038	0.548167344933959	0.999843563777496
Zbtb37	229.38032439119	0.0373376158540321	0.465672657441956	0.0801799617334976	0.93609412706383	0.999843563777496
Egfem1	40.1222250387586	0.764703540789225	1.05106667438998	0.727549982719263	0.466889107997119	0.999843563777496
Eya1	1498.74127207074	0.26288586394046	0.49836320994389	0.527498536599558	0.597847432403137	0.999843563777496
Adgrg2	61.6448248373367	1.09995985295021	0.66364165813906	1.65746052777133	0.0974264028734874	0.999843563777496
Nkain3	136.06483637397	0.12845133706405	0.65886615318256	0.194958166303708	0.845425697601986	0.999843563777496
Cd2bp2	363.030260431812	-0.0767641035825149	0.454685678053538	-0.168828945550108	0.8659311898714	0.999843563777496
Sapcd2	62.4640356352483	0.242565471902217	0.631374700570437	0.384186239459806	0.700840416519053	0.999843563777496
Kcng2	6.18501946594853	1.06861789063135	1.67803752911682	0.636825978018371	0.524238202758653	0.999843563777496
Tecr	2003.01030416022	0.143286106557378	0.370742068506788	0.386484617552255	0.699137792740005	0.999843563777496
Tfg	479.824716619394	-0.131451375665015	0.405188978861981	-0.324419918908485	0.745620141433936	0.999843563777496
Gm12530	12.4296683274846	-0.0769479340526314	1.18783634841187	-0.0647799119428449	0.948349235797375	0.999843563777496
Trpm3	143.797907594973	0.848856547982344	0.515270296879948	1.64740050634069	0.0994757513632056	0.999843563777496
Trpc4	9.71861671016065	0.818261304265244	1.47784811394124	0.553684303918784	0.579794919112467	0.999843563777496
Mtarc2	466.754606146299	0.607029531404511	0.474134481650231	1.2802897804263	0.200443240522314	0.999843563777496
Itih5	11.8809388581248	-0.2491264514372	1.21367642437882	-0.20526595592784	0.837364340940564	0.999843563777496
Adcy4	4.62740720939814	1.39370498043317	2.07742805595051	0.670880022266521	0.502296964056943	0.999843563777496
Mical1	148.351442321998	-0.28614042510373	0.534395604124748	-0.535446816731176	0.592340924074228	0.999843563777496
Zc3hav1l	160.705040658461	-0.48558127951325	0.475649283239352	-1.02088092345321	0.307310858248185	0.999843563777496
Wnk2	153.225890852398	0.175498129860026	0.624106297291151	0.281199101213611	0.77855769398904	0.999843563777496
Sec22a	674.990215146873	-0.576614639809162	0.440671006425263	-1.30849234780994	0.190706368357569	0.999843563777496
Ahsa2	133.844449503607	-0.836888648110479	0.511687492635532	-1.63554642268066	0.10193455135237	0.999843563777496
Tfeb	1025.12945952709	0.314197618835266	0.477141544730594	0.658499814793261	0.510217016002646	0.999843563777496
Tgm1	106.033667023418	1.42643902164351	0.594547884405913	2.3991995582809	0.0164309573360702	0.999843563777496
D7Ertd443e	9.35761182804998	-0.335257303684303	1.45619819094286	-0.23022779850264	0.817914761894667	0.999843563777496
Tlcd2	9.59500287640256	-0.243800874120509	1.28991982535403	-0.18900467248311	0.85008915468415	0.999843563777496
Cbwd1	604.308327707945	-0.0616003859965947	0.429265246110942	-0.143501917648079	0.885893796860594	0.999843563777496
Lrch2	513.619610715091	-0.314184406401071	0.462224487970837	-0.679722547328332	0.496680156574576	0.999843563777496
Zdhhc6	370.346292785399	-0.491727774363197	0.433760410523336	-1.1336391298826	0.256945952248843	0.999843563777496
Cbx3	947.075264206165	-0.0996315508577591	0.440697862233758	-0.226076773671554	0.821141708881565	0.999843563777496
Fndc4	3.97915953978641	-0.191085974490806	2.09520786256891	-0.0912014401552109	0.927332530646039	0.999843563777496
Slc25a28	376.189610315437	0.126876584333739	0.419785188215689	0.302241689072052	0.762467826089906	0.999843563777496
Gbp4	9.64828087237287	2.09037372788665	1.43028815162808	1.46150530961694	0.143876819493457	0.999843563777496
Cdkl3	176.245054052438	0.35449316269249	0.468187232860203	0.757161105241711	0.448953349140864	0.999843563777496
Etfrf1	150.075551444827	0.103986344828562	0.495541717794592	0.209843775194857	0.833789605957312	0.999843563777496
Gm10549	3.19360233990675	-0.966595010183909	2.19825533176729	-0.439710071990051	0.660147106804184	0.999843563777496
Atn1	34.5393596663412	0.451740982087787	0.755152432377032	0.598211649356433	0.549698719390138	0.999843563777496
Zfp111	557.38696374808	-0.2279093286104	0.44445543365374	-0.512783310436376	0.608102905532487	0.999843563777496
Sema3b	54.8359123811517	0.85519792648267	0.692852615255731	1.23431435149742	0.217085790167948	0.999843563777496
Rbm43	27.8385172623154	0.608044954641193	0.832390409182964	0.730480490804816	0.465096533795894	0.999843563777496
S100a3	2.88295763237286	-0.950048993569472	2.2330661490129	-0.425445969878424	0.670511600769284	0.999843563777496
Kif18b	750.296920678128	0.0965438517083542	0.433400350025716	0.222759053384765	0.823723037922193	0.999843563777496
Hsh2d	13.4696290215631	0.786870010125922	1.258862840544	0.62506413310753	0.531928966975642	0.999843563777496
Sgsm2	214.734980840375	0.441426347004185	0.570620016187049	0.773590716206993	0.439172863886194	0.999843563777496
Sem1	1027.99330315576	-0.0637316063311965	0.440081103272694	-0.144817866200689	0.88485467574173	0.999843563777496
Gjb5	61.1910443415133	0.307761174242578	0.762789024255227	0.403468278195364	0.686603766442803	0.999843563777496
Rnps1	659.228207747751	-0.0359184851134329	0.427513540396313	-0.0840171871050817	0.933042766749272	0.999843563777496
Gpr83	12.070786956967	2.91616990440196	1.61060971255725	1.81059997444807	0.0702027961668576	0.999843563777496
Rab23	522.910515259304	0.586675966035243	0.414489192856709	1.41541921030993	0.156945620457815	0.999843563777496
Ext2	804.375110541323	0.312119168781656	0.404907727694918	0.770840237005369	0.440801634166099	0.999843563777496
Scin	6.69784938734738	-1.02000673381187	1.72873764284783	-0.590029804714364	0.555170667815296	0.999843563777496
Clec11a	13.0585668093785	0.431165331634294	1.26278556381608	0.341439864367257	0.732772468792358	0.999843563777496
Map7d2	189.092145546367	-0.28992689482641	0.639575036776641	-0.453311774467616	0.650324255466715	0.999843563777496
Ola1	1025.48980073023	-0.100805799570468	0.396350574809766	-0.254334939766018	0.799236809015521	0.999843563777496
Lrrc46	7.70633700896383	0.0120975599263143	1.43576112490344	0.00842588625397412	0.993277194995184	0.999843563777496
Tmigd3	2.86015678679088	1.10093425047633	2.29160919834628	0.480419720461415	0.630928974548954	0.999843563777496
Slc25a51	173.10307719367	0.421801851273011	0.483619012043069	0.872177976401488	0.383111292247312	0.999843563777496
6720489N17Rik	153.070557945775	-0.290756933411939	0.489694367110881	-0.593751843884499	0.552678102117959	0.999843563777496
Zfp703	5.29330207560494	-0.902416564319595	1.69126628951457	-0.533574499719147	0.593635954809788	0.999843563777496
Slc35g2	14.4796049844046	0.52701677227157	1.08889553254577	0.48399204195414	0.628391516921073	0.999843563777496
Clasp2	2657.02336692877	-0.142583789668119	0.427067988575475	-0.333866722588412	0.738480131852121	0.999843563777496
Pak6	27.7894264746206	1.77729005465062	0.882046502334628	2.01496185285745	0.0439086462406173	0.999843563777496
Smim19	241.263375150484	-0.261565997292315	0.542065285295422	-0.482535968245529	0.6294252536225	0.999843563777496
Heph	14.9862930757639	0.868822816906139	1.15061139275005	0.755096657638324	0.450190988490445	0.999843563777496
Prame	2.70652852415017	0.479698065782368	2.60239927249921	0.184329157655232	0.853755241314666	0.999843563777496
Sh3d19	1379.9222212879	-0.0369589779037627	0.445639855242101	-0.0829346331325867	0.933903515630826	0.999843563777496
Dab2	21.9805916319142	0.906639057201227	0.973376439988426	0.931437232251078	0.351627438903466	0.999843563777496
Arhgap44	2227.96280886174	-0.392001965808405	0.400760878773657	-0.978144291448671	0.328002964526481	0.999843563777496
Ppp1r32	4.67895717730077	-0.543723803602427	1.8425017448928	-0.295100835106162	0.767916851795588	0.999843563777496
Tead3	78.3020392566267	0.716567130994297	0.682060314836006	1.05059203036404	0.293446002937648	0.999843563777496
Gps1	115.798052419812	-0.194749175003168	0.578855319433814	-0.33643843023444	0.736540273589378	0.999843563777496
Cdh16	34.1964469406423	0.0969475189615926	0.804345530835971	0.120529691836335	0.904063560404279	0.999843563777496
Shmt2	377.863731430064	-0.382965045858438	0.412128645440007	-0.929236659707473	0.352766452677282	0.999843563777496
Ncor1	4966.27080417075	-0.324204301191225	0.363759104554859	-0.891260994244974	0.372789169142213	0.999843563777496
Dhrs3	19.3257931638821	-1.08061698553164	1.01095382988462	-1.06890834535437	0.28511097115434	0.999843563777496
Rs1	15.4941375004345	-0.245914280655658	1.0458426163431	-0.235135073683958	0.814103896855329	0.999843563777496
Rps7	1018.96890749855	0.0833737603938218	0.515371998581796	0.161773943138646	0.871483873088729	0.999843563777496
Klk5	3.53898220311801	0.812176630644384	2.14116807287368	0.379314749240753	0.704454148300103	0.999843563777496
D030068K23Rik	324.322644132126	0.311490056241697	0.507794266386663	0.613417828559156	0.539600100493334	0.999843563777496
4930547E08Rik	4.18550216261336	0.13107693657059	1.88980699176226	0.0693599595842109	0.944703099751744	0.999843563777496
Mpig6b	4.39766266653837	0.516607699578154	1.88619517123328	0.273888782803093	0.784170092124577	0.999843563777496
Lgi1	36.7471690244378	-1.65051680143987	0.901510560932451	-1.83083468232774	0.0671252219726748	0.999843563777496
Cep131	119.469323234759	-0.0316763239863572	0.558492078012341	-0.0567175887240736	0.954770162793319	0.999843563777496
Masp1	15.2117123753543	0.869755925351777	1.0994402585701	0.791089755511549	0.428891616869809	0.999843563777496
Mapkapk2	268.062572241214	0.440383425826612	0.442130220801394	0.996049139161724	0.319226270166064	0.999843563777496
Ppp2r5c	3293.88018466046	0.0634629594186702	0.429948368702736	0.147606001181384	0.882653718727579	0.999843563777496
Commd4	53.4212135681183	-0.102738822285283	0.66332225286049	-0.154885233899866	0.876911794804042	0.999843563777496
Utp23	182.927076490662	0.109940593943703	0.464922060378449	0.23647102022694	0.813067192180965	0.999843563777496
Ppcs	49.5170062342186	0.171109103178811	0.760974517394474	0.22485523400268	0.822091895584425	0.999843563777496
Mrpl19	230.873346364909	0.169032780891284	0.454734966710987	0.371717139136818	0.710103462781214	0.999843563777496
Hormad1	99.1350736760352	0.340828821914657	0.584112652163828	0.583498441014873	0.55955780622423	0.999843563777496
Tctn2	88.5440001028786	0.111312837861946	0.553510009754322	0.201103567957792	0.84061759216277	0.999843563777496
Tppp3	5.52174785188823	0.372156565763701	1.72756237981452	0.215422939346282	0.829437586814172	0.999843563777496
Ooep	134.32289853887	0.120048607461024	0.495309477122669	0.242370907494857	0.808492774879749	0.999843563777496
U2surp	2643.43320267453	-0.188788515260397	0.391309247741596	-0.482453497713053	0.629483825174085	0.999843563777496
Plekhj1	52.853635071213	0.259543656976815	0.707106830992342	0.367050133870967	0.713581622451295	0.999843563777496
Cux1	3227.53015749307	-0.0742886049534304	0.382095116277802	-0.194424377042859	0.845843603970542	0.999843563777496
Gm45927	11.5782014473649	-0.317606914940638	1.19562946980138	-0.265639918522082	0.790516539221616	0.999843563777496
Mpv17	427.30786171399	0.012490834955508	0.425126382160949	0.0293814627358954	0.976560357015879	0.999843563777496
Ankrd23	33.8500370594403	-0.651863987252375	0.791394920777911	-0.82368987990423	0.410115791145986	0.999843563777496
Hsf3	11.8147601113477	0.0503488816428062	1.21766559224106	0.0413486937330152	0.967017914253643	0.999843563777496
Radil	96.203602857613	-0.919746500893203	0.598341686625588	-1.53715932125708	0.124254299125165	0.999843563777496
Gm10653	7.31562022452209	-0.595263509807311	1.49730004773149	-0.397557931497549	0.690956075597261	0.999843563777496
Nanog	975.092007453386	-0.293368146791654	0.472844291023581	-0.620432883215298	0.53497282876547	0.999843563777496
Nit1	49.7002789449266	0.378579880298976	0.676362196006302	0.559729509624231	0.575663950877024	0.999843563777496
Rnf25	113.243252736894	0.423774083620549	0.563889665407694	0.751519507480528	0.452340065218751	0.999843563777496
Tmem33	720.509248275569	-0.0108805643829464	0.398419811263099	-0.0273092955605096	0.978213042849668	0.999843563777496
Osgin1	23.6151903096715	1.08339209679459	0.910020304978567	1.1905142015706	0.233844351577355	0.999843563777496
Nfix	155.912505693279	1.12169883600286	0.481794669832089	2.32816779893764	0.019903195328562	0.999843563777496
Stk35	753.611357003493	-0.285551560218186	0.392752738732793	-0.727051735245718	0.467194263734657	0.999843563777496
Pex26	133.923403423441	0.00685307503144389	0.54164561684885	0.0126523225117435	0.989905176542318	0.999843563777496
Stard7	480.325878428092	-0.226878795930588	0.401881226250254	-0.564541912165135	0.572385384794816	0.999843563777496
Stat5b	198.766056527013	0.0697399946024549	0.594935932288216	0.117222697130133	0.906683581203891	0.999843563777496
Ubac1	594.398627148591	0.0677107912383219	0.403783878570521	0.167690675214752	0.866826632409917	0.999843563777496
Stat5a	64.4261981914605	-0.0280518741476356	0.69522048062528	-0.0403496084039495	0.967814404169534	0.999843563777496
Eva1c	63.6674851847123	0.422548781564268	0.852066579047511	0.495910521495417	0.619957542534251	0.999843563777496
Dab1	1973.15594629619	-0.301911325469188	0.531948955427462	-0.567556947689801	0.570335847569045	0.999843563777496
Gpx6	3.87173006410823	3.00436808697667	2.33086422691879	1.28895027530119	0.197415374048842	0.999843563777496
Clba1	26.9093742261676	-0.257089848979683	0.850772815385997	-0.302183901895174	0.762511875380959	0.999843563777496
Mical3	1319.16112751954	0.125854139957544	0.470708942321179	0.267371465978375	0.789183166809106	0.999843563777496
Gm10516	3.46542601738515	1.77535027605541	2.28230456249223	0.777876145555596	0.43664203237372	0.999843563777496
Cilk1	493.931483109587	-0.11431099376569	0.405867559001253	-0.281646047412567	0.778214928148251	0.999843563777496
Slc38a10	1077.28369783623	-0.29772571587317	0.431409006812447	-0.690124014964307	0.490116202224026	0.999843563777496
Zfp451	1127.81970680627	-0.0727293639857627	0.377479984027329	-0.192670782725521	0.847216806697421	0.999843563777496
Bloc1s4	32.4001702702051	-0.755118893544101	0.790959717370824	-0.954686916362998	0.339736048263052	0.999843563777496
Abhd17c	887.982788771021	0.12797424598377	0.38151264238977	0.335439070071565	0.737293899741502	0.999843563777496
Acad10	105.679125221022	0.231119879760322	0.55038366798161	0.419925032673834	0.674540220090468	0.999843563777496
Snx10	1433.40275811043	-0.400272799556281	0.403555382317743	-0.991865843189579	0.321262973193321	0.999843563777496
Sh2d4a	462.733562778188	0.216378425804239	0.519092040339187	0.416840192083956	0.676795302005958	0.999843563777496
Metrn	16.6189581345281	-0.430101365045849	1.02809486229855	-0.418347937353032	0.675692745584104	0.999843563777496
Rab43	110.737444105111	-0.309745948169502	0.561676798764281	-0.551466517490056	0.581313913163145	0.999843563777496
Abcb8	250.41222203131	0.336261103981451	0.498277026578353	0.674847697254961	0.49977253308567	0.999843563777496
D14Ertd670e	4.04590160439628	-1.00511478051407	1.94760550027741	-0.516077193441334	0.605800496025353	0.999843563777496
Optn	326.830195617605	-0.346966533834648	0.442871990142197	-0.783446552407263	0.433364928175136	0.999843563777496
Sidt2	150.18179367837	0.16577742698051	0.533090279147273	0.310974394891773	0.755820087137638	0.999843563777496
Pum1	7692.11992488287	-0.171993946905573	0.370394598151484	-0.464353280970991	0.642394656339545	0.999843563777496
Oxr1	1835.66049686533	-0.165639149596223	0.389313132578769	-0.425465096692337	0.670497660333555	0.999843563777496
Gm11545	3.66356279553879	-0.630729903927179	2.21716753119112	-0.28447552792203	0.776045985554104	0.999843563777496
Cyp3a59	3.12403541087719	1.77742999194695	2.28230522343839	0.778787155062977	0.436105105511529	0.999843563777496
Zfat	1026.19543068201	0.00385194716978806	0.392015485193786	0.0098260076840687	0.992160106332268	0.999843563777496
Mecp2	1695.86657692914	-0.0305181624216401	0.421697623951434	-0.0723697756123824	0.942307637273589	0.999843563777496
Efcab12	268.386205161696	-0.255002577291628	0.471428682062657	-0.540914430950419	0.588566563686962	0.999843563777496
Gnb1l	844.458369701987	0.0683631870540516	0.457922281154075	0.149289933832789	0.881324857900692	0.999843563777496
Ap1b1	804.308464105802	-0.210870205172563	0.386560316315458	-0.545504016507684	0.585406918856852	0.999843563777496
Tbc1d4	323.524389505666	-0.0651673195289485	0.47470624703883	-0.137279254139704	0.890810067973786	0.999843563777496
B4galnt1	12.1545871813457	1.20640704670495	1.36508674381966	0.883758524626273	0.37682658000781	0.999843563777496
Oxtr	2.85420851005222	0.368685779545275	2.39875511037639	0.153698798993877	0.877847231794045	0.999843563777496
Prickle2	608.615639670167	-0.200879882175288	0.445916530761761	-0.450487632365016	0.652358869933845	0.999843563777496
Gm2381	2067.74674342322	-0.148211397727881	0.43812207036756	-0.338287905933477	0.735146236720209	0.999843563777496
Gpr161	85.4598655342903	0.488567003487276	0.589535571613901	0.828732017221258	0.407256064309858	0.999843563777496
Carmil1	1576.37471743499	-0.058639106326394	0.391377643328921	-0.149827429660085	0.880900767885473	0.999843563777496
Myo1b	2031.87871178571	-0.0210293436527551	0.377891948478189	-0.0556490915920345	0.95562135563318	0.999843563777496
Rngtt	3637.46811242818	-0.166797370059567	0.398666630809021	-0.418388089620347	0.675663393262028	0.999843563777496
Larp4b	2720.55017212697	-0.106472232361224	0.387583869417423	-0.274707594310523	0.783540896145202	0.999843563777496
Sh2b3	293.348141897301	0.178755663924771	0.438606803723047	0.407553331155447	0.683601632792106	0.999843563777496
Ap4s1	194.132342826141	0.191647516834415	0.45952430238978	0.417056325068647	0.676637209616002	0.999843563777496
Ntng2	16.4321288730255	0.861721080563469	1.23616781691583	0.697090693327884	0.485746038095578	0.999843563777496
Stk26	44.8973161110433	-0.695390098947276	0.688682998596264	-1.00973902414418	0.31262034062662	0.999843563777496
LOC666331	110.650612532161	-0.179616503211858	0.671245208549003	-0.267587017269182	0.789017225367815	0.999843563777496
Ubap2l	1630.70608169911	-0.362843714451854	0.396901359005154	-0.914191161656221	0.360616407489774	0.999843563777496
Tsen34	197.47768615952	0.166162678103954	0.470564035926005	0.353113849376458	0.724003090542324	0.999843563777496
Nup98	3001.89374068607	-0.166647276268023	0.385502181755463	-0.432286207847543	0.665533410042553	0.999843563777496
Nbr1	928.872343402922	-0.280929835096945	0.383752966572417	-0.732059057695733	0.464132521990266	0.999843563777496
Fen1	175.182037445561	0.304501334521833	0.536746572580793	0.567309322643133	0.57050404427406	0.999843563777496
Xpo6	2842.07338007434	-0.316521562351539	0.383305403585178	-0.825768589200703	0.408935375516104	0.999843563777496
Mybl2	4583.45097564209	-0.256385326561897	0.383959861326658	-0.667739918636375	0.504299624072964	0.999843563777496
Vamp2	126.617257692904	-0.31942095439599	0.553918960753884	-0.576656473288544	0.564171541548863	0.999843563777496
Vamp1	77.5192607876251	-0.11258985290021	0.572876707003073	-0.196534178338667	0.844192083822826	0.999843563777496
Ahi1	135.520136469123	0.200321015774016	0.514115096406582	0.389642352800305	0.696801029509046	0.999843563777496
Arpc4	375.884927092404	0.253235284804246	0.467578387668619	0.541588943122234	0.588101710485129	0.999843563777496
Vps8	1508.60559947324	-0.248439405956601	0.395364502291347	-0.628380657638111	0.529754604960555	0.999843563777496
Mapk10	44.1432621008904	0.571321636120231	0.755468267326675	0.756248357249907	0.449500304630728	0.999843563777496
Pccb	404.846512506917	-0.0800569073968475	0.418538259637316	-0.191277393532005	0.848308271437388	0.999843563777496
Bpgm	151.293159310638	-0.0636044583135692	0.48297374800595	-0.131693406890483	0.895226800636318	0.999843563777496
2310057M21Rik	498.980479093857	0.231861181557831	0.422391552147442	0.54892476040074	0.583057085174142	0.999843563777496
Ubr7	908.059100985255	-0.201370400335741	0.385041181657953	-0.522984059701504	0.600985346074692	0.999843563777496
Lbh	5.09321025606821	-1.25307995693297	1.93641397026082	-0.64711367309759	0.517558376653728	0.999843563777496
Hspa13	178.789509214999	-0.308321606017963	0.602147518463819	-0.512036663049852	0.608625350507439	0.999843563777496
Tspyl4	32.2385341144632	0.250839307607216	0.779332577291535	0.321864265547546	0.747555525725936	0.999843563777496
Atp12a	11.39755177252	0.676070630278786	1.2585120377055	0.537198381917257	0.591130588843686	0.999843563777496
Cutc	36.0040030738292	0.569507595940994	0.751075496218223	0.758256125793677	0.448297667174473	0.999843563777496
Sprtn	465.877467319695	-0.0105766578187282	0.434654754320061	-0.0243334686060743	0.980586616941939	0.999843563777496
Prkd2	68.0460591368627	0.17666715013646	0.756496410128917	0.233533362182583	0.815347266350782	0.999843563777496
Proz	59.6925519356126	0.304529284541558	0.632793745029059	0.481245724904523	0.630341866587002	0.999843563777496
Ube2d2a	1410.54521797833	-0.0968350111061489	0.392871014237116	-0.246480416210356	0.805310362494002	0.999843563777496
Sult1b1	5.0009351204792	0.0220497923934256	1.89361395616201	0.0116442912356414	0.990709409753174	0.999843563777496
Polr3k	58.2249746904543	0.012413617188533	0.68231082575392	0.0181934929360333	0.985484493663486	0.999843563777496
Tsc22d4	150.335661627854	0.435698262858282	0.574864806731717	0.757914309166638	0.448502283462981	0.999843563777496
Asb3	776.53734198917	-0.554400022811058	0.418355313551252	-1.32518939010234	0.185108343493183	0.999843563777496
Wdr72	9.57020525416714	-0.248800281082258	1.55174283318033	-0.160336027183279	0.872616380385485	0.999843563777496
Eefsec	1469.04594250058	-0.463922405579393	0.405717759786755	-1.14346092668763	0.252847268708177	0.999843563777496
Ccdc57	665.167688046343	-0.535157139063818	0.437344285158255	-1.22365183958027	0.221083594810299	0.999843563777496
Arhgap4	154.06791802434	0.0855227613816775	0.501036587061698	0.170691649253044	0.864466229394822	0.999843563777496
Mtf2	4681.93753445267	-0.564729213817491	0.365846082413051	-1.54362514993367	0.122679168663126	0.999843563777496
Cxxc5	654.406556672045	0.280752230865688	0.488093947404094	0.575201213534517	0.565155222158659	0.999843563777496
Nmnat3	55.3013965670421	0.208282642395018	0.676841497795264	0.307727352819642	0.758289804507123	0.999843563777496
St3gal6	65.4467504171452	-0.573827350532354	0.632789357953705	-0.906822062223012	0.364500901061047	0.999843563777496
Rock1	1804.29722813741	-0.298154353770032	0.413287089691241	-0.721421890997798	0.470649981960628	0.999843563777496
Atpif1	508.734682952502	-0.704059860927485	0.579569218075269	-1.21479857620052	0.224442924029682	0.999843563777496
Hyal1	59.8252240950107	1.44332580149673	0.764206591043072	1.88865919034633	0.058937510240475	0.999843563777496
Kitl	100.160156634247	-0.575998608874008	0.607135927525285	-0.948714419227019	0.34276587836926	0.999843563777496
Krba1	296.698126837526	-0.227543617056558	0.430897995829511	-0.528068404260083	0.597451859500267	0.999843563777496
Pik3cd	113.521014670443	0.4651394166277	0.536825859454621	0.866462388939778	0.386236643287567	0.999843563777496
Nfe2l1	570.232868920269	-0.573576576131539	0.454754612769094	-1.26128808818214	0.207205071315479	0.999843563777496
Lpp	3430.94193703906	0.0444771813997576	0.435840648886668	0.102049181308288	0.918717637777905	0.999843563777496
Gucy2d	3.97108011210144	1.08365939730924	2.04091349113822	0.530967824954148	0.595441075622841	0.999843563777496
Wac	3209.21589529402	-0.468766812848736	0.410007568650035	-1.14331258418514	0.252908832002253	0.999843563777496
Setdb1	733.476200108731	-0.295912519563165	0.391503200114677	-0.755836783649501	0.449747059724885	0.999843563777496
Chn2	1308.676476874	-0.49977436971197	0.409185346325218	-1.22138872811626	0.22193887295381	0.999843563777496
Rnpep	168.34772518318	0.331019271905566	0.520360694440694	0.636134272711278	0.524688908725473	0.999843563777496
Pcdh15	65.8162058043178	1.11620183447539	0.894778405310643	1.2474617490214	0.212228237277772	0.999843563777496
Kcnt1	9.6939200022036	-0.557057212919102	1.30594136567767	-0.426556067186094	0.669702702527475	0.999843563777496
2810459M11Rik	1.91745274637744	0.735732610607163	2.8773289351862	0.25569986163558	0.798182602014985	0.999843563777496
Gm10548	4.79432772771877	1.96435810718315	1.95615260334392	1.00419471559898	0.315284768734673	0.999843563777496
Yars2	483.259944937954	-0.0760618360139332	0.525152997294562	-0.144837478612484	0.884839190557036	0.999843563777496
Nudt12os	3.22790457339196	1.31375463335902	2.19123202451017	0.59955067225375	0.548805729979235	0.999843563777496
Fam49b	2842.43777800394	-0.393111480848803	0.395930565055699	-0.992879852035423	0.320768509553	0.999843563777496
Cacna1g	2.98204291043259	1.16741982109963	2.37958157884902	0.490598780674834	0.623710248993163	0.999843563777496
Bcar1	408.089747841604	0.801933474507148	0.492945495934431	1.62681976226803	0.103775383146792	0.999843563777496
Crhr2	6.95907129927268	1.53011602793109	1.67064190667091	0.915885098907971	0.359727163127428	0.999843563777496
Elavl4	133.783698662184	-0.636071908715445	0.507057963803563	-1.25443628563511	0.209683470616931	0.999843563777496
Gm19466	20.3502552560495	-0.0156569560848097	0.93758311042462	-0.0166992727479049	0.986676527343966	0.999843563777496
Gm4262	27.5287049391514	0.508076605822354	0.948005325855258	0.535942775810869	0.591998099933864	0.999843563777496
4930556M19Rik	153.555010254797	-0.156588793994063	0.582190467130514	-0.268964888356647	0.787956702351272	0.999843563777496
1700026F02Rik	8.2629737750977	0.179818950962721	1.53106234630406	0.11744717737772	0.906505700589282	0.999843563777496
Kdm6a	4085.21132216902	-0.22760473604411	0.435025407961923	-0.523198718691924	0.600835973001553	0.999843563777496
Mettl1	99.1894393398757	0.179769463480646	0.550117302488343	0.326783874398234	0.743831356802045	0.999843563777496
Aanat	5.29047721118525	-0.06420590121417	1.71524502924947	-0.0374324951358491	0.970140163447382	0.999843563777496
Dnajc2	909.892442650186	-0.217304978821987	0.440122309333583	-0.493737704755348	0.62149143317488	0.999843563777496
Mid1	67.7929893983835	0.72255291502466	0.769022258247902	0.939573474337251	0.347436387712958	0.999843563777496
Bcl11a	69.1711287408965	-0.610738808182118	0.669805769056652	-0.91181479228266	0.36186622211424	0.999843563777496
Tpx2	1527.39015817947	-0.0657456186468314	0.38024183794292	-0.172904746627858	0.862726300581913	0.999843563777496
1700001G11Rik	8.31516257406924	0.990730400894324	1.43682634390342	0.68952689035671	0.49049175720326	0.999843563777496
Mad2l1bp	32.1994522931265	0.442938517618638	0.829329375131593	0.53409240152425	0.593277606580292	0.999843563777496
Tars2	189.719319808969	-0.189871496541598	0.475191005408231	-0.399568793139258	0.689474145383658	0.999843563777496
Mrps34	31.1902884017744	0.086635366169902	0.949347865195029	0.0912577668799034	0.927287775056932	0.999843563777496
Pycard	84.5823824471376	-0.711673423971141	0.607812223445025	-1.17087711717517	0.241648174233519	0.999843563777496
Ints12	91.8228324652837	0.347090497093455	0.560874823434495	0.618837720274302	0.536023270228551	0.999843563777496
Mybphl	8.73393047075468	0.171716658361469	1.38503345363995	0.123980152183464	0.901330990066786	0.999843563777496
Trnau1ap	290.155579278102	0.211464882939808	0.433068464170305	0.488294347049589	0.625341364988371	0.999843563777496
Rreb1	1831.7287279708	0.248413806881969	0.385324599083229	0.644687122164014	0.519129963317237	0.999843563777496
Gnpda1	474.79204693106	-0.00294262426233711	0.412913662863766	-0.00712648799734191	0.994313933383766	0.999843563777496
Ksr1	447.598894458776	-0.520702389393271	0.53386347191203	-0.975347475129507	0.329387928480769	0.999843563777496
Thbs3	16.448608016636	1.18415826182789	1.1601847440561	1.02066353474703	0.307413876657084	0.999843563777496
Sart1	132.443105515691	-0.159764521517364	0.565281850541465	-0.282628075471256	0.777461956307816	0.999843563777496
Cuta	75.3225451946141	-0.109249885643823	0.684996533312883	-0.159489691306103	0.873283079509526	0.999843563777496
Syt17	20.7833871616759	0.395516158774744	0.945072240700838	0.418503625163555	0.67557893661117	0.999843563777496
Amdhd2	314.576608421833	0.217735079007886	0.428890884593764	0.507670101718574	0.611684719375112	0.999843563777496
Dgkk	20.8850502959108	2.15453135019555	1.1828729162767	1.82143941293144	0.0685400886179585	0.999843563777496
Gprasp1	987.413266307155	-0.00702757565543114	0.444928369331083	-0.0157948473054136	0.987398059179772	0.999843563777496
Zfp7	665.245692745339	-0.021705262774754	0.417346531994157	-0.052007770787126	0.958522501602612	0.999843563777496
Fam178b	1510.77115860207	0.104654807576583	0.419981448077776	0.249189120270861	0.803214494806435	0.999843563777496
Syce2	399.952851856991	-0.156551988705187	0.428204437477129	-0.365601042407574	0.714662797152592	0.999843563777496
Vezt	607.47349390659	0.136084608717016	0.392096914286817	0.347068808140302	0.728539626190637	0.999843563777496
Stil	969.814451287223	-0.132667794504651	0.392957581973541	-0.337613525201263	0.735654448435686	0.999843563777496
Tbl2	381.835964911307	-0.0767179843410121	0.488810414879731	-0.156948342354547	0.87528556024503	0.999843563777496
Rrm2	762.704651342702	0.0138984085237064	0.518196607989955	0.0268207246234538	0.978602723303844	0.999843563777496
St6galnac2	396.858203317163	-0.313503406152308	0.49198877709874	-0.637216580429008	0.52398377911182	0.999843563777496
St3gal1	62.2375111223823	-0.0372953807828267	0.612303325468385	-0.0609099758755963	0.951430904599511	0.999843563777496
Zfp317	930.093184147149	-0.22917091411343	0.418401591016938	-0.547729547481938	0.583877620443722	0.999843563777496
Pdia6	509.540748306091	-0.12332662441624	0.457041263095732	-0.269836958660793	0.787285688195115	0.999843563777496
Mrpl1	1047.15909943751	-0.238894409868868	0.410836427056773	-0.581483028611423	0.560914953151577	0.999843563777496
Dcaf7	631.375376020995	-0.252633054933424	0.410605440248259	-0.615269624242381	0.538376674322821	0.999843563777496
Pdilt	3.06055113287917	0.858570680015713	2.24732378436018	0.382041380058704	0.702430671535623	0.999843563777496
Fendrr	2.79384764437317	1.95177148283804	2.55549977813337	0.763753336837964	0.445014249356168	0.999843563777496
Ccdc163	108.803190011594	-0.114872233922867	0.531099373887381	-0.216291412814253	0.828760602235916	0.999843563777496
2410004B18Rik	162.653639821512	0.241048762109629	0.500755419850141	0.481370250933613	0.630253376129595	0.999843563777496
Disp3	7.29355084903156	1.61062647464787	1.62653798285521	0.990217561240462	0.322067790737903	0.999843563777496
Ccdc34	59.8120297827987	-0.0348918368886634	0.687845542460808	-0.0507262673591455	0.959543645263737	0.999843563777496
Rabggtb	1995.74398051234	-0.34326511913317	0.499347422881859	-0.687427437098005	0.491813412688253	0.999843563777496
Pex11b	3.42829891948025	1.06201475257287	2.09109057063199	0.50787601813531	0.611540294099746	0.999843563777496
Dand5	307.662445939489	0.649500723664913	0.436646002641805	1.48747662805863	0.136888971584422	0.999843563777496
Mir22hg	55.2447429606788	-0.047089281909564	0.718170335900953	-0.0655684028643288	0.947721445820474	0.999843563777496
AU019990	49.1711891522117	-0.0632232652746083	0.706210675943774	-0.0895246523852351	0.928664962471069	0.999843563777496
Mrps12	104.439172024348	0.60759150860128	0.680084639296301	0.893405722602364	0.371639939201308	0.999843563777496
Exoc1	871.226188522705	-0.491248555701641	0.409101656744875	-1.2007982554028	0.229829468778989	0.999843563777496
Gm10649	24.7625384262065	0.547069780863029	1.15750296182588	0.472629270857383	0.636477695650555	0.999843563777496
Nkx6-2	12.5321043491301	1.0428784864888	1.1822978407296	0.882077637767852	0.37773482420073	0.999843563777496
Lrrc75a	825.36429674877	-0.108004809217742	0.651318088238824	-0.165824980402109	0.868294686766567	0.999843563777496
Slc23a2	2594.9463854149	-0.182055316095728	0.397747129720444	-0.457716228458231	0.647156327285813	0.999843563777496
Atg13	830.938037237647	-0.0997745788650716	0.393089397064315	-0.253821597860975	0.799633387061301	0.999843563777496
Setd2	1763.95305260263	0.0177627894631672	0.369982051758252	0.0480098679888761	0.961708378159437	0.999843563777496
Nhsl1	897.229415934414	-0.00604098725955483	0.483576389369756	-0.0124923122641038	0.990032836158804	0.999843563777496
Cops7a	256.032822795817	-0.0449034109988014	0.46610635820569	-0.0963372633912575	0.923252716799762	0.999843563777496
Cops6	68.4774355964227	0.126861285052331	0.651970828540599	0.194581228942869	0.845720799302998	0.999843563777496
Rpl21	2922.79268843483	-0.472883534450708	0.570740115812421	-0.828544413384331	0.407362253306114	0.999843563777496
Derl3	24.7535719480308	-0.0259870689054457	0.935992735272962	-0.0277641779963892	0.977850236759132	0.999843563777496
Kctd18	257.921497195835	-0.215433717173173	0.454935392953642	-0.473547937817021	0.635822308671654	0.999843563777496
D330050G23Rik	12.5469604592712	1.66334190640753	1.43315440614403	1.1606159805787	0.245798103654226	0.999843563777496
Inppl1	137.092148962104	0.0421123397149486	0.553952977161146	0.076021506249073	0.939401988194532	0.999843563777496
Trp63	13.5258662562459	1.0484084347207	1.13656033752971	0.92243975097652	0.356299243258729	0.999843563777496
Mocs2	123.140223479396	0.0641960529439383	0.524712959518235	0.122345087498658	0.902625725516475	0.999843563777496
Rnf34	234.316509135551	0.254329412023773	0.441785184695088	0.575685697109345	0.564827644685898	0.999843563777496
Ttc39a	89.5955489981506	-0.294688965285799	0.602088042110306	-0.489444972620483	0.624526703332096	0.999843563777496
Tmc7	165.392827936909	-0.185480473918832	0.562692241287063	-0.329630409501608	0.741679242223833	0.999843563777496
Nkd2	42.8903578931408	-0.825965303468599	0.820474813001271	-1.0066918452344	0.314082882143516	0.999843563777496
Matn2	674.058848224438	0.279098850183681	0.454603814623429	0.61393864548821	0.539255871626319	0.999843563777496
Tmub1	5.21987628551269	-0.0334978237749623	1.87523965179859	-0.017863222838123	0.985747968253349	0.999843563777496
Folh1	11.5800595531219	0.644536050428701	1.35063746526299	0.477208775119532	0.633213463092453	0.999843563777496
Stk32b	16.6627018216028	1.80895982033671	1.10735626791301	1.63358430593071	0.102346165384224	0.999843563777496
Sdf2l1	10.8278123253548	-0.0706872632976254	1.22279822441751	-0.0578077902683394	0.95390173282144	0.999843563777496
Ulk2	103.394684901927	-0.494131413103011	0.664892597786866	-0.743174784540776	0.457375867447627	0.999843563777496
Rhbg	16.7182075861943	1.30208553372776	1.06659923681433	1.22078236022067	0.222168434367641	0.999843563777496
Ralgps2	1424.51892403904	-0.412469283742892	0.380337121947905	-1.0844833699914	0.278150536528184	0.999843563777496
Tiam1	1327.70784319647	-0.377619202766897	0.409260139341007	-0.922687470553428	0.356170097173516	0.999843563777496
Ypel1	215.501365766606	-0.512557893082156	0.497375719730768	-1.03052455668646	0.302763830748772	0.999843563777496
Klhl22	1397.8510399788	-0.217796887815762	0.55254511769261	-0.394170323547997	0.693455294122542	0.999843563777496
Ndrg2	67.1063116823027	-0.895879892080375	0.688925008945613	-1.30040262793116	0.193463009719847	0.999843563777496
Man2c1	303.595567248335	-0.445941021832269	0.431932968429594	-1.03243108173383	0.301870217630076	0.999843563777496
Setd6	156.262109262526	0.0158045292026429	0.496956472055888	0.0318026428698278	0.974629438998631	0.999843563777496
Sis	2.87474780904728	0.265979301288531	2.33906329491871	0.113711887090159	0.909466189111774	0.999843563777496
Porcn	95.7311919501069	1.45781735549138	0.739972193489126	1.97009748247088	0.0488271994032853	0.999843563777496
Gm12250	9.81836622033151	0.0962388325273357	1.28322072602105	0.0749978788339464	0.940216399586674	0.999843563777496
Satb2	781.172287029505	0.0902367060515195	0.424770139567392	0.212436557201081	0.831766468045549	0.999843563777496
Mark3	1912.82706508653	0.0454964313975257	0.39869291688992	0.114113969599534	0.909147448425076	0.999843563777496
Itgb3	56.1502861252215	-0.439220061605911	0.67803991907137	-0.64777906027636	0.517127860721124	0.999843563777496
Zkscan3	720.610414004158	0.14718425209366	0.388725166192954	0.378633196134777	0.704960267476496	0.999843563777496
Ripk4	52.551989090692	0.0501468762797041	0.810509853098696	0.0618707793470806	0.950665737604848	0.999843563777496
Pde1a	75.5718668923611	0.503264754587153	0.693994985745922	0.725170591897334	0.46834738178651	0.999843563777496
Enpp4	71.6492587318146	-0.26479860457831	0.681940493605765	-0.388301629044178	0.697792831858148	0.999843563777496
Igsf1	6.17491378024789	-1.63352666548197	1.59569376559807	-1.023709373753	0.305972566559596	0.999843563777496
Fbf1	208.728959758565	-0.247842664845757	0.487596555907897	-0.508294535395718	0.611246801786108	0.999843563777496
Atraid	77.8861976122463	-0.276686343712151	0.587183290088757	-0.47120949860533	0.637491136276589	0.999843563777496
Dock9	1501.8887089606	-0.135905918297895	0.416471863080819	-0.326326771015313	0.744177135523231	0.999843563777496
Wdr76	1018.19283144656	-0.371935509539812	0.39667220899302	-0.937639444124398	0.348429733555578	0.999843563777496
Crtac1	233.440737200422	0.62284594320803	0.632638487714687	0.984521105344015	0.324859359511234	0.999843563777496
Paqr7	45.0663761572338	0.327912492767881	0.741291023822855	0.442353248899237	0.65823360394807	0.999843563777496
Phf23	98.2070735081134	-0.213279436506658	0.571073360825255	-0.37347117049629	0.708797798280041	0.999843563777496
Ms4a8a	1.3171355524969	0.556066647866636	3.67914387180823	0.151140229151555	0.879865098715179	0.999843563777496
Tpm1	367.396041537936	0.0648124813507604	0.417489274855577	0.155243464333739	0.876629384041656	0.999843563777496
Gramd4	127.329057298113	0.50446399614348	0.590174306808762	0.854771192719755	0.392677828992069	0.999843563777496
Polk	932.5813978157	0.390010483333692	0.438704409817383	0.889005158384526	0.374000307526333	0.999843563777496
Syne1	501.488012581776	-0.286974232024633	0.452582312600621	-0.63408185436065	0.526027404192753	0.999843563777496
Dbi	456.837334882925	0.307983279641836	0.493931636673657	0.623534223715502	0.532933519676348	0.999843563777496
Daxx	57.6328081408913	0.0882985261514451	0.646737884430496	0.136529076581309	0.891403039968919	0.999843563777496
Cyp1a1	3.83773035717457	-0.323857085465202	2.01437863426782	-0.160772696828626	0.8722724302345	0.999843563777496
Cyp46a1	5.06472192502878	-0.017640008943867	1.74674788050931	-0.0100987722044486	0.99194248253316	0.999843563777496
Eif4ebp3	37.7904682081937	-0.544209872309189	0.727460675456784	-0.74809524510376	0.454402709861876	0.999843563777496
Mprip	827.742565620765	-0.0700757115336794	0.40629907380627	-0.172473224901056	0.863065509351725	0.999843563777496
Grin3a	63.6024047017481	-0.174496670390873	0.654367447893282	-0.266664656001242	0.789727369168487	0.999843563777496
Epc1	1343.22577482998	0.390386875665939	0.392979346816036	0.993403034609575	0.320513583331134	0.999843563777496
Dnm1l	2376.78428884999	-0.436603624202012	0.378276464851185	-1.15419188020004	0.248421510784466	0.999843563777496
Klk1	8.54530626115537	-1.06000511402817	1.40468451670412	-0.754621483630578	0.450476129436076	0.999843563777496
Rfc1	2037.99492351948	-0.28936889668375	0.375539180939636	-0.77054249295565	0.440978158772503	0.999843563777496
Rbp1	16.1034929233582	0.19541324830877	1.20228339231322	0.162535097430557	0.870884491962967	0.999843563777496
Zfp850	556.123083599026	-0.215294661723573	0.404706635222209	-0.53197709893084	0.594741856870011	0.999843563777496
Tnip1	1233.1808819923	-0.427726325785307	0.510290510995161	-0.83820160588752	0.401917485301097	0.999843563777496
Smarcd1	246.143796788756	0.0654892639153516	0.481005221493407	0.136150837847504	0.891702038875574	0.999843563777496
Kis2	97.1111799529835	0.297073885664828	0.68666517884055	0.432632809728962	0.665281549675386	0.999843563777496
Lpcat1	1179.70482544115	0.0308743396530457	0.406429899270827	0.0759647351448236	0.939447154377315	0.999843563777496
Dnm1	3.91102177297395	1.3882685995604	2.40807717635911	0.576505027824477	0.564273872435827	0.999843563777496
Secisbp2l	413.316681602092	-0.0469666422982499	0.414804162916099	-0.113226063036763	0.909851333216328	0.999843563777496
Rragd	414.977770867433	0.139281911742824	0.435072424933473	0.320135002268005	0.748865992802872	0.999843563777496
Lrp8	308.888651107167	0.0179276411798333	0.423993243367655	0.0422828463902851	0.966273219653803	0.999843563777496
Hsf4	9.25813138441616	-0.0421515635375485	1.31949822962949	-0.0319451459585396	0.974515795726707	0.999843563777496
Ampd3	233.125449135263	1.00449929003073	0.546762060261754	1.83717811281536	0.066183605674804	0.999843563777496
Mgst2	6.80983175551293	1.3940796920033	1.56771879926766	0.88924091020311	0.373873620663175	0.999843563777496
Sh3bp1	180.981322552591	0.615302344322692	0.549774699401168	1.11918999727143	0.263059091846657	0.999843563777496
Usf1	284.894169630398	0.0228321132148994	0.444370148570077	0.0513808438491425	0.959022049002281	0.999843563777496
Wdr44	13.6634365777951	0.863987313033017	1.13347417685239	0.762247019541528	0.445912587946198	0.999843563777496
Adamts10	32.4977672070396	-0.225693366516215	0.780867649251169	-0.289028962504272	0.772559214073547	0.999843563777496
Col26a1	77.9651591714332	0.566347436641421	0.650449972731022	0.870700992212388	0.383917436593324	0.999843563777496
C2cd6	11.0839140483077	0.298517942069101	1.25517221023315	0.237830267142109	0.812012742323991	0.999843563777496
Itpa	511.25274450575	0.38767382717197	0.428408067254362	0.904917196486392	0.365509256024728	0.999843563777496
Rint1	525.106034176462	-0.0458215676246185	0.397842576941423	-0.115175122725402	0.908306316625414	0.999843563777496
Vasp	734.380879182214	0.21836440877973	0.429331400968661	0.508615042568642	0.61102208291382	0.999843563777496
Pla2g4a	22.9039247442684	0.727163745808293	0.912424328005056	0.796957866520481	0.425475501704981	0.999843563777496
Igfbp7	74.2655049183769	0.0893024065049134	0.675431948086102	0.132215253894874	0.89481403617717	0.999843563777496
Rgl2	77.2040083051994	-0.214547419230248	0.613284832367117	-0.34983323882665	0.726463852341642	0.999843563777496
Ptpra	667.526601157523	-0.149610826015834	0.428061793866117	-0.349507543442727	0.72670830862473	0.999843563777496
Rabggta	208.185369552712	0.255125676965354	0.451637360854103	0.564890549539302	0.5721482120462	0.999843563777496
Ccdc186	511.925476884746	-0.0402144903368988	0.404938281800091	-0.0993101718072481	0.920892002409308	0.999843563777496
Slc16a11	3.0945548184651	-0.405515506764523	2.33179479528952	-0.173907029719643	0.861938527899455	0.999843563777496
Timm10b	51.9624767020986	-0.070206245986863	0.673710945147977	-0.10420826096486	0.917004078365944	0.999843563777496
Arvcf	270.650827414935	0.166344785283993	0.497138954862011	0.334604206041679	0.737923671676385	0.999843563777496
Kcnj15	3.86960289181419	0.317997277858983	2.24298535641948	0.141774121239297	0.887258425820788	0.999843563777496
Palld	1104.21150270127	0.790344473854239	0.383171026856893	2.06264153200033	0.0391466987265706	0.999843563777496
Csde1	2092.72849223352	-0.202931000204902	0.381798613017544	-0.531513193830217	0.595063200869032	0.999843563777496
Dctn6	572.562861981814	0.219175365108874	0.405613805069837	0.540354796531487	0.588952375412403	0.999843563777496
Fgd4	1035.0215403811	-0.382333787267865	0.402096096817587	-0.950851774722181	0.341679625566284	0.999843563777496
Tpk1	2724.34190709429	-0.154707326792037	0.43289181851465	-0.357381036497462	0.720806571342095	0.999843563777496
Mgme1	571.035597704137	0.0552229745881749	0.44992051603561	0.1227394008941	0.902313462337941	0.999843563777496
St7	993.601829176764	-0.0149305311138495	0.424857856650607	-0.0351424149986427	0.971966180006758	0.999843563777496
Azin2	295.976378705097	0.835807056983911	0.566461367338712	1.47548818891324	0.140081341367623	0.999843563777496
Rgs21	2.47439203906287	0.220194919387091	2.68656666999478	0.08196145729282	0.934677362919853	0.999843563777496
Ddit3	224.829035695251	-0.0809232246592661	0.44855347868364	-0.180409312389572	0.856831244045616	0.999843563777496
Ltbp1	340.38122545057	-0.918800573152508	0.435437117968687	-2.1100648870696	0.0348527672208192	0.999843563777496
Cc2d2a	408.137140610189	0.147112980220522	0.410949654589094	0.357982975719056	0.720356053849832	0.999843563777496
Gpr135	10.0253690966173	0.249362398973947	1.39404441200941	0.178876940236437	0.858034329763482	0.999843563777496
Ffar4	5.63542415220435	1.04330547505265	1.80179174631718	0.579037770144713	0.562563688018111	0.999843563777496
Aida	516.039407641695	-0.0621060833661284	0.416869044960361	-0.148982238227916	0.881567648382307	0.999843563777496
A730020M07Rik	1.3171355524969	0.556066647866636	3.67914387180823	0.151140229151555	0.879865098715179	0.999843563777496
Homer3	278.0949532754	-0.192906795224364	0.51216300467976	-0.376651170548686	0.70643285495473	0.999843563777496
Hint3	90.7633458380216	-0.0322895098155766	0.580698616634628	-0.0556045922800828	0.955656806056768	0.999843563777496
Etfdh	230.75005992451	0.0565821808540794	0.444683414215692	0.127241491463935	0.898749266809542	0.999843563777496
Alg6	733.658356733309	-0.327984491498224	0.432544320819277	-0.758267940906014	0.44829059542846	0.999843563777496
Slc44a5	27.8476224113876	1.00663333289031	0.898434008652755	1.12043102019235	0.262530132208442	0.999843563777496
Tspan2	71.8573533562906	-0.122724831958062	0.622819991149944	-0.197047033977617	0.843790731454484	0.999843563777496
Rufy3	1075.29778575506	-0.179875543005809	0.387097516387627	-0.46467759515586	0.642162355303401	0.999843563777496
Als2	1008.95108807533	-0.0103834118696184	0.386208060762361	-0.0268855389737903	0.978551027576415	0.999843563777496
Nus1	808.290496206138	0.110330965089691	0.390210734698364	0.282747129381197	0.777370685689437	0.999843563777496
Cttnbp2nl	244.529391822379	0.315304871652286	0.44488299666723	0.708736620671822	0.478487934961142	0.999843563777496
Adamts18	17.6728078621337	0.377443711860967	1.2643358776976	0.298531204024919	0.7652977638694	0.999843563777496
Asb18	16.9085297065964	0.437031963693824	1.04793037213759	0.417042940364787	0.676646999562595	0.999843563777496
Mettl18	7.35131418155763	2.03370340702597	1.64544917109225	1.23595638367607	0.216474776758706	0.999843563777496
Zfp819	398.755249277537	-0.603265865853695	0.462385167460263	-1.30468256403475	0.19200096104766	0.999843563777496
Ubap1	21.7164184385808	-0.300076632792273	0.907525360625661	-0.330653715930754	0.740906066787087	0.999843563777496
1700049E22Rik	4.43535308227604	1.34111872085911	1.97009561456013	0.680737884469906	0.496037360166139	0.999843563777496
Iqch	23.3478854287634	0.0218817934484201	0.93803651597178	0.0233272298848101	0.981389251313678	0.999843563777496
Slc2a4rg-ps	35.0139398328219	-0.372436339882973	0.756225592403779	-0.49249369979549	0.622370374647092	0.999843563777496
Retreg1	482.890248419436	0.262116826432334	0.578757932822457	0.452895436187035	0.650624037395812	0.999843563777496
Fhl1	611.732266543801	-0.215801707748149	0.454761636319101	-0.474538066787858	0.635116259107024	0.999843563777496
Hnrnpf	3570.92396641252	0.198790631081835	0.36654216848381	0.54234041312116	0.587584020250169	0.999843563777496
Sfxn4	146.511131360943	0.037731302034274	0.495875107511794	0.0760903329542039	0.939347231029883	0.999843563777496
Sfxn3	58.593280388775	0.397217160422505	0.733347527531516	0.541649280198104	0.58806013628491	0.999843563777496
Camsap2	586.189249749996	-0.0856400600301224	0.407930296046791	-0.209937974355058	0.833716083358645	0.999843563777496
Psmc5	308.335017912614	0.00865952594495475	0.489980103859038	0.0176732195384121	0.985899545023446	0.999843563777496
Fli1	7.34270887470666	0.717587710244424	1.66739728519638	0.430363967013362	0.666930902408186	0.999843563777496
Peg12	2.369093714331	1.09122209172716	2.72981704311477	0.399741841483288	0.689346670741384	0.999843563777496
Mlip	25.9135103315164	-0.330203415757133	1.19855111697857	-0.275502155126718	0.782930470308515	0.999843563777496
Cldn10	19.4572725591439	-0.36598555772664	0.994720705438971	-0.367927957793068	0.712926952937376	0.999843563777496
Rad18	1543.62853152214	-0.53955603795599	0.405391939979048	-1.33094910072429	0.183205759465095	0.999843563777496
Mrpl53	47.8424218161709	-0.373250500059101	0.730454404604548	-0.510983981623289	0.609362273306037	0.999843563777496
Tspan11	2.62802030170358	0.905268432489187	2.36083374683133	0.383452851647949	0.701384022423129	0.999843563777496
Nadsyn1	182.124467660857	0.0615205045358733	0.479151030773625	0.128394807867874	0.897836539871504	0.999843563777496
Lrrc40	792.631084348555	-0.362535112868713	0.413049220111671	-0.87770438779838	0.380104162702579	0.999843563777496
Spag16	114.14280471929	0.0220829420346206	0.658110031316899	0.0335550910695464	0.973231934217965	0.999843563777496
4933439C10Rik	32.4856988406027	0.3562433778717	0.831845418237865	0.42825670498534	0.668464236181757	0.999843563777496
Pdcd4	57.7075741148791	-0.439394175169765	0.673914406212304	-0.652002941500173	0.514399274825416	0.999843563777496
Pik3c2g	24.576604706734	0.429129773720762	1.06207209904098	0.404049568864726	0.686176268735788	0.999843563777496
Zeb2	15.7498063011953	0.0797805260031871	1.04764930351475	0.0761519391417834	0.939298218609326	0.999843563777496
BC031181	80.3339004633023	-0.412590879447249	0.59050864242428	-0.698704218372478	0.484736897153464	0.999843563777496
Cyp39a1	201.491299602748	-0.241719940256808	0.578917123876128	-0.417538072873673	0.676284882195807	0.999843563777496
Rpap3	300.908305557512	0.146479206530039	0.454511021923718	0.322278667544884	0.747241592553404	0.999843563777496
Pmfbp1	14.9406201679674	0.997083567812007	1.08237736678516	0.921197724942741	0.356947205852044	0.999843563777496
Armcx3	5.38583800247516	-1.77241352459143	1.74059993229555	-1.01827737190241	0.30854615883838	0.999843563777496
Lama1	1519.94737963611	0.0478376443755408	0.421581315445675	0.113471927295851	0.909656418085202	0.999843563777496
Fanca	1010.92045690766	0.0731533385413158	0.39134610483128	0.186927473247381	0.851717498308387	0.999843563777496
Naa30	373.584706742645	-0.579632261374151	0.458877254052298	-1.26315317714155	0.206534136289315	0.999843563777496
Ovch2	1.99270318221218	4.07577149344509	3.13193318823116	1.30135965504008	0.193135376575635	0.999843563777496
Rap1gap	100.920138020035	0.365126005158323	0.554036326647286	0.659028997914016	0.509877147799325	0.999843563777496
Chchd6	542.371899790067	-0.37721220255648	0.437896452886457	-0.861418721412407	0.389007468644364	0.999843563777496
Zfp57	86.4306012262532	0.259263641549932	0.645299348789805	0.401772668818209	0.68785133825878	0.999843563777496
Rapgef4	104.692425964822	2.45837821240638	0.766384358475229	3.20776146488361	0.00133772400401982	0.999843563777496
Zbed4	43.5296311272723	-0.375244178972444	0.705780891625386	-0.531672341125971	0.594952951656343	0.999843563777496
Gtf2h3	321.919248041602	0.123870860803229	0.441418807284445	0.280619807672599	0.779002021932894	0.999843563777496
Fcgrt	25.73670229028	-0.999497617400878	0.925465593515866	-1.07999435570993	0.280144693627062	0.999843563777496
Mapk1	2948.81397108474	-0.341145033078374	0.36987028273534	-0.922336962449291	0.356352839677451	0.999843563777496
Ahcyl1	129.890508673959	-0.132362634044297	0.497069644636753	-0.266285892676116	0.790019037015313	0.999843563777496
Cox7b2	217.048276811826	-0.487103164658663	0.502272283970025	-0.969799011819917	0.332146685517444	0.999843563777496
Rgs17	19.9181951036841	0.303397926750341	0.961386706935702	0.315583650742773	0.752318548791783	0.999843563777496
Mzf1	52.5205512236567	0.184649445058849	0.780349559447831	0.23662401397331	0.812948488735285	0.999843563777496
Cdk2ap1	161.039082833769	0.045446908853949	0.513472059937522	0.0885090200613426	0.929472115504552	0.999843563777496
Srcin1	306.550220051774	0.0537861147594342	0.512144022257064	0.10502146353753	0.916358777458751	0.999843563777496
Nphs1	380.918411241123	-0.252589098220134	0.459354386627643	-0.549878493758426	0.582402715999067	0.999843563777496
Tsnaxip1	64.6107957056897	0.238361611815391	0.615715095893877	0.387129718606859	0.698660177381947	0.999843563777496
Phyh	334.511704981156	0.157493514687403	0.438849461759692	0.358878222285811	0.719686191967732	0.999843563777496
Vdac1	2236.87641309126	-0.110944919592912	0.420236410086671	-0.26400596647499	0.791775321235169	0.999843563777496
Grb2	75.8585148173036	-0.137311673499119	0.593766066718915	-0.231255508179994	0.817116309185352	0.999843563777496
Pax7	12.5610590623762	0.535121594312767	1.23842547363676	0.432098342374476	0.665669939405236	0.999843563777496
Smarcd3	20.9757990157053	0.589462656002168	0.93027888472588	0.633640799205994	0.526315268290685	0.999843563777496
Khdc3	58.3927708575437	0.759222736676178	0.918477874013389	0.826609718270807	0.408458307296117	0.999843563777496
Rab5a	907.878899897451	0.287699949374926	0.387930291745951	0.741627956095101	0.458312780659795	0.999843563777496
Slc25a23	49.6939766019815	-0.341292017058843	0.699168896628324	-0.488139587880256	0.625450971951566	0.999843563777496
Cd68	18.0018017549919	-0.999843850738062	1.04309063724182	-0.958539761589546	0.337790651495364	0.999843563777496
Sh3kbp1	215.652689035436	0.238771547209506	0.468558895207045	0.509587054374452	0.610340795250745	0.999843563777496
Pan3	2358.79005372371	-0.321526059739073	0.387661935038797	-0.82939806743444	0.406879194693571	0.999843563777496
4930550C14Rik	39.1411073877718	0.286652693711026	0.734748944154013	0.390136924988816	0.69643529971369	0.999843563777496
Cobll1	93.6717094884826	-0.664709451689456	0.547217470720679	-1.21470802241391	0.224477471691057	0.999843563777496
Dguok	320.345193444206	-0.0555015565200018	0.424306959116324	-0.130805199696915	0.89592940957856	0.999843563777496
Rpl3	3079.27911837239	-0.309097485752086	0.577488060467166	-0.535244807489245	0.592480585977518	0.999843563777496
Cntn6	17.5675095374019	0.544216069294605	1.12681148565444	0.482969934388386	0.629117084123034	0.999843563777496
Ap1ar	675.215942358599	-0.146768306191668	0.414892589329108	-0.353750127060586	0.723526152483966	0.999843563777496
Barhl1	34.7634621197148	-0.450232747924189	0.906279160580214	-0.49679256404389	0.619335339480984	0.999843563777496
Fmn2	1505.88677906771	0.492622755272115	0.399074906901575	1.2344117526628	0.217049511832235	0.999843563777496
Srfbp1	1405.81942429157	0.130643144404737	0.38975061060171	0.335196766473428	0.73747666106706	0.999843563777496
Ccdc30	174.96912973976	-0.605969638214407	0.552226764619642	-1.09732029854037	0.2725014005661	0.999843563777496
Myl12a	313.426593097589	-0.0620624283352902	0.497981188782548	-0.124628057712419	0.900818014727753	0.999843563777496
Stard3nl	700.013033795544	0.172972266400806	0.393301799517368	0.439795258025937	0.660085402421147	0.999843563777496
Xaf1	29.1332136747899	0.438894587659537	0.838046055665726	0.523711775375983	0.600479024229484	0.999843563777496
Kansl2	1744.27356334974	0.0555808929005644	0.382165173305672	0.145436834078307	0.884365984425404	0.999843563777496
Otub1	242.552608342929	0.0441098538486631	0.481745381933848	0.0915625878375731	0.9270455771199	0.999843563777496
C2cd5	51.5510310440132	-0.0101363258721584	0.654959345744262	-0.0154762672492902	0.987652218217746	0.999843563777496
Capza1	1123.67196854273	0.0597986545523296	0.380314012216313	0.157234949624516	0.875059685045399	0.999843563777496
Asap1	2668.14641692179	-0.157137776460645	0.394044836702479	-0.398781462981815	0.690054236917793	0.999843563777496
Alyref	102.03834349242	-0.0696989684870427	0.611459863611769	-0.113987806289272	0.909247459609612	0.999843563777496
Prkacb	999.566434482096	-0.379089489519388	0.415154025348177	-0.913129745523862	0.361174307747486	0.999843563777496
Scyl2	561.30025718461	-0.160175053999966	0.407245783036023	-0.393312983638182	0.694088329838652	0.999843563777496
Gm12505	7.78471085711754	1.50888834628083	1.46769115312729	1.02806938848528	0.303917188885514	0.999843563777496
Rgs19	28.9058650528099	-0.261748316441053	0.901815765153624	-0.290245886748791	0.771628133782504	0.999843563777496
Ctbp1	95.1344325864072	0.137722689090117	0.597580533447177	0.230467161129992	0.817728778324819	0.999843563777496
Txndc16	209.651831617915	-0.471374510424242	0.5070082519157	-0.929717630123734	0.352517303822518	0.999843563777496
Mfap2	7.07171758159807	-1.04201665235182	1.50511170700076	-0.692318482080147	0.488737345933459	0.999843563777496
Ncor2	1430.33507125191	0.424961460887624	0.535809567033722	0.793120330493984	0.427707718875496	0.999843563777496
Avpr1b	4.11250929471327	1.10025296738897	1.94024012078111	0.567070516481244	0.570666273227134	0.999843563777496
Gm20556	2.24524857065393	2.11061752962936	2.72957191692192	0.773241223850757	0.439379633294918	0.999843563777496
Ckm	2.77343874101872	3.21970207689564	2.59579796811872	1.2403515668167	0.21484538686947	0.999843563777496
Ncan	4.98039582148414	0.120671552836473	1.73758750022179	0.0694477560531888	0.944633216816917	0.999843563777496
A830082K12Rik	6.02696902441235	0.190420867015965	1.60086558685914	0.118948691619742	0.905316005231529	0.999843563777496
Ablim2	855.859375794066	0.881139748328595	0.560135722364397	1.57308258185927	0.115699697556524	0.999843563777496
Fgf1	27.7847685875349	-0.32201880439799	0.835965737445679	-0.385205744653996	0.700084987524833	0.999843563777496
Armt1	557.368268975141	-0.0654596487560875	0.403247616191386	-0.162331148722823	0.871045086842153	0.999843563777496
Ncbp3	25.6419008381706	-0.176181201585031	0.884200926969226	-0.199254712601271	0.842063502895547	0.999843563777496
Slc15a3	5.32265227237643	-0.0275158134857035	1.72232385417307	-0.0159759811832337	0.987253553489313	0.999843563777496
Ccnc	572.773526457481	-0.0326319133863834	0.431483659499714	-0.0756272286747049	0.939715673144537	0.999843563777496
Atp2a3	83.350807917211	0.748036993617808	0.663059094136502	1.12816037097262	0.259252196814588	0.999843563777496
2810004N23Rik	1383.97078988652	0.256103406587096	0.378977945281682	0.675773906570586	0.499184203953306	0.999843563777496
Rwdd1	482.0207337145	-0.0821899549313517	0.405398438412882	-0.202738706278993	0.839339268132564	0.999843563777496
Grtp1	1299.36506088328	0.550293393743002	0.38217764210804	1.43988902832635	0.149898797675449	0.999843563777496
Podxl	131.546042452188	0.147408066012978	0.518707115539137	0.28418362038424	0.776269667261325	0.999843563777496
A330076C08Rik	30.0606624608358	1.00902940162652	0.804929204296115	1.25356291738586	0.210000916847866	0.999843563777496
Zfp617	186.710731618935	0.866862408584247	0.473529680389669	1.83064007280579	0.0671542831763517	0.999843563777496
C1ql1	36.5943532529055	0.0145927837742835	0.832775262421833	0.017523075471581	0.986019324107238	0.999843563777496
Bpnt1	13.4031182668722	0.127511896150448	1.11875879579752	0.113976217777622	0.90925664603534	0.999843563777496
Ube3a	1076.53854617153	-0.465503625099246	0.46900148568511	-0.992541898709011	0.32093325128791	0.999843563777496
Ubb	507.113635541894	-0.300872654599489	0.529833529849722	-0.567862616555858	0.570128257808866	0.999843563777496
Tyr	5.66294572458108	3.53307214917198	1.99992044145713	1.76660634889946	0.0772941769851265	0.999843563777496
Med21	165.229416441839	0.300564730549968	0.50853970125349	0.591034937506575	0.554497011998714	0.999843563777496
Ftsj3	618.047639444093	-0.824928657064569	0.436345931157856	-1.8905382132832	0.0586860148641765	0.999843563777496
Gdpd3	21.8152051687413	-0.494735887684923	0.916493928167544	-0.53981360102855	0.58932558634198	0.999843563777496
Tjap1	960.641129013919	-0.0373466914931223	0.407978563141642	-0.091540818236953	0.927062874106819	0.999843563777496
Stau2	680.633912422771	-0.52767370417012	0.510461350264834	-1.03371921085966	0.301267449450496	0.999843563777496
Paqr5	25.9427721858689	0.410224220443662	0.859798479477434	0.47711670843264	0.633279017449562	0.999843563777496
Clasp1	1864.99140231869	-0.0676602365209781	0.383875808300168	-0.176255536447016	0.860093191875404	0.999843563777496
Rbm10	677.813770958359	0.152336593649989	0.399586912158373	0.381235193182733	0.703028737050731	0.999843563777496
Mrgprd	2.24524857065393	2.11061752962936	2.72957191692192	0.773241223850757	0.439379633294918	0.999843563777496
Slc41a3	62.9202291777379	0.331970692332958	0.616912626508401	0.53811622273294	0.590496813269892	0.999843563777496
Flot2	390.631641165808	0.37801733200804	0.456921499298245	0.827313515754044	0.408059385047715	0.999843563777496
Ccnyl1	575.415521435864	-0.181531158733459	0.419237745676436	-0.433002897772384	0.6650126646353	0.999843563777496
Ecm1	43.0869020730412	0.70203375568028	0.774218475602638	0.906764405400981	0.364531396594781	0.999843563777496
Cd82	12.524159295738	0.455380748663637	1.2074660366013	0.377137521768659	0.706071408105437	0.999843563777496
Anks1	1129.71503875466	0.152485695496816	0.458481065774191	0.332588861089233	0.739444652714351	0.999843563777496
Syt6	4.8814786956831	0.720361507245223	1.77351740665684	0.406176733615002	0.684612748020757	0.999843563777496
Dnmt3a	329.398237653985	0.249473268925344	0.454722189056705	0.548627876380657	0.583260851215322	0.999843563777496
Mpv17l	455.357445208018	-0.189105934121302	0.414656354864452	-0.456054590512955	0.648350722843001	0.999843563777496
Pde4dip	549.130797355559	-0.453376965699418	0.403506102114378	-1.12359382751268	0.261185375862308	0.999843563777496
Pomgnt2	139.890144041178	0.265951703262595	0.552588797429311	0.481283197378999	0.63031523740836	0.999843563777496
Ankrd10	4756.85558237027	-0.0338878621932326	0.371157689330789	-0.0913031392514963	0.927251723647798	0.999843563777496
4930504C09Rik	4.46735999120853	-0.985562872741954	2.36213398735579	-0.417234110350026	0.676507177675338	0.999843563777496
Nsg1	19.8323683033385	-1.09869622388364	0.97309791459886	-1.12907057696918	0.258868062159082	0.999843563777496
Prkar1b	123.884284959086	0.434566345944258	0.532368539139031	0.816288555756989	0.414335118260984	0.999843563777496
Tmem159	56.0546388236569	-0.152393274931099	0.729593068370435	-0.20887434590281	0.834546331434111	0.999843563777496
Thumpd1	260.372593059982	-0.292768862070707	0.537961088338292	-0.544219402512997	0.58629050166674	0.999843563777496
Brdt	15.0440226303242	-0.457516904053174	1.08317359717733	-0.422385576278289	0.672743604176592	0.999843563777496
Adgrv1	427.331111971648	-0.158695179803661	0.455534017639593	-0.348371743181683	0.727561020677165	0.999843563777496
Ctu1	82.3878135477427	0.134436567366546	0.650905714955524	0.206537697054529	0.836370921464262	0.999843563777496
Ube2m	92.1448437668089	-0.21379099809388	0.590240260402243	-0.362210124311383	0.717195014407975	0.999843563777496
Ccdc136	56.3004114066269	-1.69800809819252	0.7405481414061	-2.29290710927781	0.021853353443616	0.999843563777496
Mrps35	689.963504107087	0.131676159341788	0.391540923839446	0.336302417766635	0.736642826890275	0.999843563777496
Eva1a	107.062645747124	0.550375803884397	0.552282975153286	0.996546749846201	0.318984564226052	0.999843563777496
Tmem141	3.11765421194637	1.20648586128358	2.33093604822824	0.517597152526189	0.604739368907686	0.999843563777496
Rsph6a	10.4505559488517	0.417378940212398	1.25995549220959	0.331264828633302	0.740444455571733	0.999843563777496
Thy1	24.7665656558114	-0.426863887457609	1.03273872467028	-0.41333192729254	0.679363441124458	0.999843563777496
Thrb	134.086369775869	0.771497200903728	0.524823526742609	1.47001260727036	0.141558339510783	0.999843563777496
Thpo	35.9410860923162	0.15476784731833	0.749388573164831	0.206525496732238	0.836380450498427	0.999843563777496
Adam17	676.225110133576	0.0806330673323863	0.39410313371554	0.2045988992074	0.837885515514364	0.999843563777496
Prap1	12.938714901057	-0.0738442355841001	1.19151711404623	-0.0619749684780734	0.950582765933495	0.999843563777496
Uox	2.38129279435988	1.63914981943859	2.63675215021826	0.621654871620341	0.53416883178666	0.999843563777496
Patl2	124.716965130083	-0.766542100161784	0.500295534232917	-1.53217857788215	0.125478373330784	0.999843563777496
Tmem86a	9.13056175396928	-1.63617864730558	1.36401343913718	-1.1995326441509	0.230320899320833	0.999843563777496
Plce1	760.259954102909	0.181841672463788	0.392586909109744	0.463188324022684	0.64322938468357	0.999843563777496
Aknad1	4.38124301988721	2.41765666014123	2.30379818093834	1.04942207183987	0.293983904098429	0.999843563777496
Pde2a	34.2196807084164	-0.0838158388904035	0.809591941687584	-0.103528499450835	0.917543531725701	0.999843563777496
Rhbdf2	293.777938602011	0.447429866182117	0.55926047061979	0.800038425183637	0.423688534606752	0.999843563777496
Rps27l	340.456385980107	-0.170365396774782	0.629190939092625	-0.270768992669333	0.786568709541502	0.999843563777496
Ppa1	659.393604326952	0.634179186678335	0.459357857771617	1.38057763886916	0.167408862679559	0.999843563777496
Mfap3l	64.0362349354028	0.395865246432789	0.607950695238468	0.651146959010403	0.514951625758128	0.999843563777496
Ifi30	52.3872683887589	0.133825636829242	0.64992360199797	0.205909796809718	0.836861372683387	0.999843563777496
Cpvl	22.0647913184705	0.163743826143896	0.913056250737128	0.179335967539462	0.857673906609123	0.999843563777496
Nipbl	2016.64395967008	-0.233581328386814	0.421568623431654	-0.554076644711874	0.579526393128121	0.999843563777496
Rbm12b1	77.6519342728163	-0.120242404925717	0.587826132964209	-0.20455437106781	0.837920308095806	0.999843563777496
1700029P11Rik	40.1797950342673	0.393594680288406	0.75708151562782	0.519884150073342	0.603144323190028	0.999843563777496
1810012K16Rik	2.29696669081524	2.11623729778861	2.69900613650137	0.784080209810792	0.432993046934568	0.999843563777496
Nox4	313.480511245054	-0.223304158475721	0.460802187853489	-0.484598737510161	0.627961009426186	0.999843563777496
Eral1	201.989525083212	-0.242913069397509	0.518760193127742	-0.468256956905121	0.639600845447566	0.999843563777496
4930526I15Rik	6.40452792746705	-0.914204987284583	1.64208395141442	-0.556734621574691	0.577708758518682	0.999843563777496
1110038B12Rik	1588.03865037252	0.119290318353862	0.542672243718116	0.219820194850108	0.826011191074968	0.999843563777496
1110020A21Rik	22.3574190648774	0.077346246051236	0.896466568433066	0.0862790078010712	0.931244625587993	0.999843563777496
Angel2	303.492233295764	-0.0353984132036618	0.439457870555965	-0.0805501859800092	0.935799683231478	0.999843563777496
Cpeb3	410.799006521148	0.219424987803908	0.438794429931284	0.500063293506872	0.617030511258837	0.999843563777496
Armh3	3277.19760394984	-0.285626329557741	0.383592537096469	-0.744608671794647	0.456508324036665	0.999843563777496
Dhx30	626.882191231534	-0.0878280302101478	0.390751446704344	-0.224766999459381	0.822160539820088	0.999843563777496
Marchf1	309.145641349111	0.022184028989814	0.624020461813963	0.0355501627708286	0.971641047524113	0.999843563777496
Efemp2	41.7520735083589	0.232430777076406	0.701764781480822	0.331208950933595	0.740486659574858	0.999843563777496
Mmaa	182.607637639199	0.637166577324167	0.466471534421897	1.36592810130164	0.171961531501532	0.999843563777496
Npy4r	1.75787620699807	-1.030317175773	3.23491031718789	-0.318499455857761	0.750106107341558	0.999843563777496
Cstf2	45.6001662621953	-0.383278386357285	0.751777212423886	-0.509829747461374	0.610170743136095	0.999843563777496
Hap1	385.727165878119	-0.134850970356527	0.517785209070497	-0.260438050361857	0.794525895369776	0.999843563777496
Ormdl2	46.2910941408765	0.0678117886035352	0.714154502843172	0.0949539467070009	0.924351406773918	0.999843563777496
Tec	164.722822472224	0.383677220611572	0.608594034609361	0.630432108750201	0.528411908674375	0.999843563777496
Tom1	1043.08511468328	0.274956076362055	0.386267447590975	0.711828237344012	0.476571144726106	0.999843563777496
Sgpl1	1015.37558551474	0.0560214105284975	0.383973471456343	0.14589916932547	0.884000987355307	0.999843563777496
Hvcn1	433.959787335481	-0.0243146451352394	0.457729111595795	-0.0531201632565395	0.957636166176899	0.999843563777496
1700109H08Rik	476.234169859557	-0.150664131202747	0.406763576482529	-0.370397301807622	0.711086483922543	0.999843563777496
Pi4k2b	178.879815249257	-0.68493374861825	0.51227803896596	-1.33703515770615	0.181211160990456	0.999843563777496
Rtn4ip1	895.353302175654	-0.159513814547074	0.398031978220015	-0.400756279081932	0.68859957107075	0.999843563777496
Sdr42e1	22.945966122269	0.596563339766551	0.90953182044384	0.655901559854646	0.511887464510721	0.999843563777496
Ahctf1	1999.04400442628	-0.287781522314364	0.369154733557606	-0.779568826169356	0.435644711099842	0.999843563777496
Stk31	58.8579079266904	0.530171053659255	0.629169487581127	0.842652201233603	0.399422987098622	0.999843563777496
Ctrb1	2.19309752830047	2.85442466019941	2.80389408224165	1.01802157159851	0.308667704687576	0.999843563777496
C330018D20Rik	74.6838343850893	-0.451808362959128	0.606668088720402	-0.744737314125245	0.456430536934438	0.999843563777496
Ankrd55	28.1201694999851	0.530403057194218	0.88744180836201	0.597676436016921	0.55005585141589	0.999843563777496
Sema3d	38.2160763646147	1.04809618741927	0.751919322331308	1.39389447284008	0.163349473606978	0.999843563777496
Wdr82	1786.42091665482	-0.0915657864641915	0.433856172507876	-0.211051017056878	0.832847461966052	0.999843563777496
4933430I17Rik	15.5842814850772	-0.263482545051433	1.03780053598176	-0.253885535723084	0.79958398957503	0.999843563777496
Dao	3.28686973686842	0.983655675139432	2.43843512479273	0.403396286880113	0.686656717886349	0.999843563777496
E2f3	3812.413050673	-0.198292554712199	0.364972575598185	-0.543308094826576	0.586917691777628	0.999843563777496
Zbtb39	161.649670894798	-0.244900820736952	0.530433743969291	-0.461699172651297	0.644297064472866	0.999843563777496
1810058I24Rik	434.711401489702	0.319132102872749	0.411175949262876	0.77614486801785	0.437663454125597	0.999843563777496
Klkb1	6.57373947373683	0.937803749349945	1.89783123046307	0.494144966262948	0.62120380311947	0.999843563777496
Hspb1	377.042283456964	0.240346923643369	0.627013678863376	0.383320064211453	0.701482464240448	0.999843563777496
Neb	372.299568444043	-0.0215352214361804	0.454511677408457	-0.0473810080281553	0.962209565416308	0.999843563777496
Ptger3	43.7290721797833	0.156770530668495	0.816866590087331	0.191916933035216	0.84780727334895	0.999843563777496
Ptcra	2.48020992016092	0.341758817247694	2.4144045766191	0.141549937635663	0.887435512611466	0.999843563777496
Pstpip1	80.2748924550459	0.0210786268750313	0.594799071758678	0.0354382309520202	0.971730299954642	0.999843563777496
Scn1b	43.3952595149947	1.03365119025393	0.941009411433324	1.09844936479381	0.272008316661136	0.999843563777496
Slc20a1	2263.0867013896	-0.827965639063298	0.413388770195718	-2.00287404679934	0.0451908094326494	0.999843563777496
Csnk1g2	420.298332370248	-0.0318711590110231	0.463590440976357	-0.0687485249779957	0.945189792198352	0.999843563777496
Gm12348	11.1104393806595	1.14026971864154	1.27666722499717	0.893161268900023	0.371770816061091	0.999843563777496
Zc2hc1c	32.1857899549635	-0.797252172585302	0.777415828177996	-1.02551574548436	0.305119899845086	0.999843563777496
Aplf	266.033297754192	0.243779539720625	0.440926178009205	0.552880622378324	0.580345157151822	0.999843563777496
Fam13c	699.739473302291	0.852719214272066	0.492067759034714	1.73293047271546	0.0831080272875628	0.999843563777496
Phospho2	148.183980009902	-0.0483322965597131	0.49599999785551	-0.0974441467110506	0.922373687511244	0.999843563777496
Col20a1	51.1890038849327	-0.403200592214377	0.875108175839263	-0.46074371528719	0.644982487460823	0.999843563777496
Fgd6	224.249047757181	0.286237288562516	0.47167907697632	0.606847542183614	0.543952093885797	0.999843563777496
Ccdc60	117.262298801698	0.60318930349278	0.636145655293519	0.948193701353611	0.343030853103591	0.999843563777496
Trerf1	1488.21612588905	0.0658979387982781	0.392823225889151	0.167754690800471	0.86677626875519	0.999843563777496
Ctnnd1	480.738755840626	-0.252336173112971	0.44395145462495	-0.568386859608658	0.569772311038371	0.999843563777496
Stxbp1	80.2452731917374	0.00602126193957237	0.587679131251082	0.0102458324949433	0.991825151468589	0.999843563777496
Zfp275	365.114415419109	0.170110239435128	0.412746750249331	0.412141923182601	0.680235402172736	0.999843563777496
Acer2	99.7732656704725	0.154138227510155	0.564574578173963	0.273016592437962	0.784840461012972	0.999843563777496
Pdzd4	514.934743293263	-0.177178390025477	0.410251821969577	-0.431877155779251	0.665830698767985	0.999843563777496
Matn4	1.96139396540533	1.92455432702363	3.17688814658698	0.605798579685984	0.54464851299564	0.999843563777496
Scn1a	20.1633547779143	0.581343514370706	1.04892107209975	0.554229989113441	0.579421456977098	0.999843563777496
Adh5	611.803317367164	-0.0659877491795143	0.403924826301996	-0.163366410982073	0.870229947716077	0.999843563777496
Tmcc2	91.0422730160404	0.163450421400285	0.592460675280925	0.27588400077825	0.78263716274054	0.999843563777496
Hnrnph3	251.122176901761	-0.1235772255074	0.459963154290911	-0.268667662517249	0.788185438648797	0.999843563777496
Il1r1	28.6311155966335	0.0420990211467419	0.813041132136736	0.0517796941417986	0.958704235570284	0.999843563777496
Odf2	649.590995450338	-0.215027173580265	0.393059721025158	-0.547059803073799	0.58433764705031	0.999843563777496
Stx8	2003.06595110776	-0.5435839863046	0.427676012476842	-1.27101817835536	0.203722181653517	0.999843563777496
S100pbp	783.19894851428	-0.0402528659630953	0.395574520389729	-0.101757984623067	0.918948775887024	0.999843563777496
Nt5c3b	206.304293677565	-0.142363182360045	0.526359426024624	-0.270467622163159	0.78680052275543	0.999843563777496
Gpr179	35.6752189668323	-0.219846320643741	0.772851782712269	-0.284461167796244	0.776056988937973	0.999843563777496
Gtf2ird1	2147.2994799466	0.28165842308301	0.434548941163406	0.648162718631723	0.516879712070567	0.999843563777496
Zfp37	112.334127200895	0.483797855732908	0.518055788901623	0.933872115894413	0.350369863964304	0.999843563777496
Pbx1	461.861970242123	-0.62094018120419	0.408700854307831	-1.5193023813366	0.128686400607714	0.999843563777496
Lats1	657.205514252946	0.0110413024361744	0.390360020065536	0.0282849212742654	0.977434906869226	0.999843563777496
Lat	15.9409985625853	-0.522911968389801	1.0495779229757	-0.498211668655598	0.618334858841593	0.999843563777496
Lasp1	1564.63907983027	0.0261915657522267	0.487332075578356	0.0537448016758246	0.957138487784887	0.999843563777496
Laptm5	500.91041557051	0.377713876605891	0.400431867234059	0.943266277019633	0.345544720438789	0.999843563777496
Ing1	183.24975307982	0.390721992452879	0.498428760340028	0.783907397691755	0.433094448699022	0.999843563777496
Actn3	9.54185559402416	-0.125006591433732	1.31631572443236	-0.0949670273730411	0.924341016863683	0.999843563777496
Slc9b1	872.663220465739	-0.167601971116397	0.407454460520522	-0.411339149170894	0.680823866750883	0.999843563777496
Nalcn	17.1573466296161	0.265255217479388	1.10704247054945	0.239607083319699	0.810634873026298	0.999843563777496
Cnga1	3.16840955209724	2.56904540640326	2.7681967625306	0.928057369756736	0.353377811342304	0.999843563777496
Clk4	671.262225827857	-0.568502679229285	0.417256883458798	-1.36247645459256	0.173047569892145	0.999843563777496
Lta4h	423.789126418599	-0.184556694437528	0.421910940069671	-0.437430454889488	0.661799201548942	0.999843563777496
Tmem116	131.426101450929	0.597115861687013	0.574139719570271	1.04001838112496	0.298331360983042	0.999843563777496
Mast2	1533.74843731703	-0.181016585604475	0.406788166107635	-0.444989802276053	0.656327123721769	0.999843563777496
Pigv	225.438125928622	-0.334836523307438	0.442699758334382	-0.756351267430619	0.449438617796779	0.999843563777496
Cabyr	92.7109510482755	-0.581460389146621	0.557917925362516	-1.04219700194936	0.297320352755029	0.999843563777496
Mtif2	744.858555230616	-0.248576113849683	0.385601912991049	-0.644644400027789	0.519157654910483	0.999843563777496
Blcap	32.0107271692489	0.529815074905873	0.807737562194834	0.655924770251153	0.511872529653212	0.999843563777496
Sgk1	468.783244472153	0.152744291252743	0.564190681273065	0.270731680480939	0.78659740892997	0.999843563777496
Sertad1	21.4328249425648	0.688585295038302	0.9434732814211	0.729840800580092	0.465487501668923	0.999843563777496
Bace1	121.432622129354	-0.298121421218353	0.505586248733765	-0.589654924288378	0.555422020921249	0.999843563777496
Ash2l	4865.11073760162	0.0754455356732968	0.370696530425955	0.203523716789593	0.838725710263884	0.999843563777496
Smarcal1	581.937720719264	-0.00900136340710132	0.406371446079075	-0.0221505804454326	0.982327838997289	0.999843563777496
Dusp14	110.189002201548	0.642659711372397	0.562841879329769	1.14181217669459	0.253532099807243	0.999843563777496
Npy1r	3.79391953378729	-0.601064449357695	1.99441675735302	-0.301373545494787	0.763129664751391	0.999843563777496
Cbx5	2445.13630401178	-0.0516454151302787	0.3912654641166	-0.131995843913502	0.894987579062773	0.999843563777496
Bclaf3	3603.42450007722	-0.253745061474838	0.415835196157391	-0.61020583110718	0.541725467557697	0.999843563777496
Zbtb3	13.0626904403746	-0.12371692197332	1.15962794443681	-0.106686737385761	0.915037504583847	0.999843563777496
Abcc8	32.5078728927403	0.236084117096072	0.804861964993813	0.293322491761537	0.769275663405086	0.999843563777496
Nr6a1	1311.55341058789	-0.0504207136505107	0.39363317801452	-0.128090609396373	0.89807726744714	0.999843563777496
Fut10	462.587143273377	0.271719858948605	0.420388434465393	0.646354268271321	0.518049950031563	0.999843563777496
Tmem200a	101.346132965107	0.359788384633982	0.537925191269717	0.668844646938246	0.503594583018318	0.999843563777496
Rgs7bp	27.9825988604847	-0.0861186280243262	0.893964848335997	-0.0963333493309331	0.923255825310295	0.999843563777496
Ak7	103.187201636533	1.1930798527548	0.591744170456704	2.01620888268995	0.0437781379796475	0.999843563777496
Pold3	1210.41460087384	-0.253431313397838	0.395274129612961	-0.64115330200332	0.521423086277984	0.999843563777496
Cds2	1576.86485358835	0.0183989905739696	0.386032039304202	0.0476618225967268	0.96198576065851	0.999843563777496
Armc9	485.460918591515	-0.0452075124151009	0.414488727590146	-0.109068134802939	0.913148448819487	0.999843563777496
Asb10	7.1709332552984	0.0583294996408938	1.54642367405612	0.0377189644852636	0.969911755282848	0.999843563777496
Ppp1r3c	2.66288983167383	-1.18816564693724	2.73360131796001	-0.434652134212433	0.663814946951413	0.999843563777496
Slc22a5	179.866792259288	-0.388951908507747	0.47987774580706	-0.810522913192413	0.41763970142114	0.999843563777496
1600023N17Rik	3.9329567741716	0.45367892249413	1.94105736150527	0.233727725667162	0.81519636186862	0.999843563777496
Slc7a7	887.968810833689	-0.414835520751039	0.38468048994388	-1.07838981075323	0.280859832225629	0.999843563777496
Tcf7l2	941.805905270366	0.0807908458396525	0.394139497224381	0.204980334142099	0.837587489871427	0.999843563777496
Bcl2l2	14.9064900653931	0.237814473396028	1.1140078824037	0.213476472790206	0.830955338164755	0.999843563777496
Anxa4	788.857939661262	0.496479601668352	0.435683091331049	1.13954296493712	0.254476758658594	0.999843563777496
Rgl1	147.047363520326	0.104458801982303	0.484726920395592	0.215500310766839	0.82937726979774	0.999843563777496
Psme3	327.373298065269	-0.558864261627293	0.501757953402903	-1.11381246243751	0.26535964939568	0.999843563777496
Tmem19	693.11903553027	0.654262808699593	0.432382111119578	1.51315882843879	0.130239319457856	0.999843563777496
Mrpl42	836.598406843884	0.103834231946898	0.391221587669065	0.265410282100108	0.790693416144545	0.999843563777496
Herc4	1824.59418112809	-0.070155892424416	0.412978887387875	-0.169877673089193	0.865106340184645	0.999843563777496
Aup1	67.9337882414659	-0.137806099257798	0.625132200087699	-0.220443130650549	0.825526058054701	0.999843563777496
Hadhb	516.810135187998	0.0967313474654728	0.416155301617008	0.2324405025951	0.816195893698942	0.999843563777496
Agbl5	435.994168173177	-0.0228275231128974	0.426939820179066	-0.0534677770354688	0.957359204110749	0.999843563777496
Pvr	286.551291710276	-0.134840831977336	0.44025029429081	-0.306282207475972	0.759389785061031	0.999843563777496
Zmym2	1293.68196749939	-0.180490686015456	0.384842494187154	-0.468998846909252	0.639070460232191	0.999843563777496
Nol8	548.793221262083	0.133003366503175	0.448761192935643	0.296378939616217	0.766940706979441	0.999843563777496
Anxa6	499.624805084499	0.0678487774365687	0.495374897362268	0.136964504656664	0.891058851829183	0.999843563777496
Sh3gl1	575.991998232391	0.374125819528835	0.436789797538263	0.856535160934159	0.391701832833532	0.999843563777496
Cpt1c	210.02117125889	0.371710972944025	0.541788190472115	0.686081718798846	0.492661578274237	0.999843563777496
Map2k7	558.651881961149	0.101255992596928	0.418495849129876	0.241952202889125	0.808817199496763	0.999843563777496
Lrrc73	7.67954690667855	0.148457975123396	1.51840038859353	0.0977726140210686	0.922112854013249	0.999843563777496
Zfp936	787.684725407767	-0.105048914590699	0.430719459223363	-0.243891731244542	0.807314673354314	0.999843563777496
Cmip	4276.33480525701	0.490611713046384	0.420525156325378	1.1666643616126	0.2433459403858	0.999843563777496
Dpy30	693.665072403827	0.340535497731076	0.38858503063286	0.876347442351217	0.380841181103906	0.999843563777496
Gm4710	1.71167344138326	0.417533678812885	3.10114271522596	0.134638653281864	0.892897578943277	0.999843563777496
Ect2	714.519129549084	-0.251957095252213	0.394143301516699	-0.639252511161954	0.522658676427231	0.999843563777496
Rpl31	189.844135432637	-0.136588441238022	0.610649410708193	-0.223677348807419	0.823008372436285	0.999843563777496
Insig2	224.098757564599	0.05255595734633	0.445200161284048	0.118050175891104	0.90602790118488	0.999843563777496
4921509O07Rik	5.93290699969893	1.18751824050566	1.77401439757091	0.669396055709401	0.503242867021187	0.999843563777496
Cers3	31.8545010555039	0.0611436149953544	0.793789693948958	0.0770274739788774	0.938601688817416	0.999843563777496
Ldb2	20.9535949479706	0.956709889824088	1.27373553736277	0.751105595911164	0.452589108255409	0.999843563777496
Ncoa7	604.267106838985	0.0997133336107672	0.418916620471699	0.238026682967342	0.811860398855095	0.999843563777496
Cmah	124.414225269799	-0.301682078992153	0.589882111865528	-0.511427746195033	0.609051570421102	0.999843563777496
Vps13d	1192.9648805995	-0.0368342348754858	0.396163187445563	-0.0929774296117485	0.925921492096871	0.999843563777496
Zfp59	1059.95312211923	-0.348866082557701	0.386593123823236	-0.902411504652665	0.366838311934193	0.999843563777496
Commd6	247.090208765428	0.164636108299829	0.447443432268209	0.367948429738358	0.712911687751289	0.999843563777496
Tmem42	6.05289328231331	0.331297052840744	1.69593703657381	0.195347495629933	0.845120917082293	0.999843563777496
Traf7	221.714034061158	0.297591455592091	0.487028077126246	0.611035522526867	0.541176063767714	0.999843563777496
Mynn	515.188302845714	0.0681154829361318	0.418955564764053	0.162584027197474	0.87084596409652	0.999843563777496
Rab27b	10.3763017530419	-0.044726178267376	1.35979503867914	-0.0328918528124809	0.97376082979593	0.999843563777496
E230029C05Rik	4.02535832674895	2.98832428036632	2.21051433893531	1.35186830853386	0.17641744728039	0.999843563777496
1700045H11Rik	2.45980101680647	1.27397341099219	2.48838417706539	0.511968136887373	0.608673309725439	0.999843563777496
Il6ra	282.873544405789	0.278463883653796	0.481375922719964	0.578474889396972	0.562943545822577	0.999843563777496
Meis2	723.532204845978	0.750309051736022	0.402827356826365	1.86260699284988	0.0625175797866052	0.999843563777496
Kcnd1	68.02623131303	0.446046495984513	0.619392300912867	0.720135680290383	0.471441460942235	0.999843563777496
Kcnc3	86.5504299667725	0.399297345539452	0.664220833778089	0.601151492446041	0.547739089482946	0.999843563777496
Tnfrsf18	44.3848185155095	0.293612615205142	0.700618471271103	0.419076326481164	0.6751603514192	0.999843563777496
Foxa3	8.49883872560708	0.416349822162354	1.38524183522865	0.300561108951515	0.763749191431236	0.999843563777496
Jpt1	495.12301809951	-0.336131818884329	0.453211009256755	-0.741667373516742	0.458288892189928	0.999843563777496
Hmgcs2	2.53518582693408	-1.98194367074495	2.56149811043522	-0.773743951897043	0.439082223011305	0.999843563777496
Ankdd1a	18.1228932508818	-0.252676139216659	0.988179066638993	-0.255698736946599	0.798183470525244	0.999843563777496
St3gal2	480.131313574799	0.378929655679631	0.445813291107322	0.849973886463628	0.395339604743382	0.999843563777496
Tbca	1226.51452479135	0.0390077945003767	0.418793112380333	0.0931433525223577	0.925789676781806	0.999843563777496
Gm11351	3.80568569162401	-0.00227888034373545	2.07463277320466	-0.0010984499874719	0.999123563890432	0.999843563777496
Pacsin3	16.9656367643159	-0.242523030142511	1.03607301586312	-0.234079091366425	0.814923577725042	0.999843563777496
Ush1c	16.6787891423889	-0.573192501361703	1.04929412021791	-0.546264855884895	0.584883890339475	0.999843563777496
Hp	4.13079102577369	-1.03152253594231	2.08790985965831	-0.494045531310016	0.621274024110272	0.999843563777496
Slc25a4	121.941744953733	0.621478891041097	0.557466002279092	1.11482832764743	0.264923994834574	0.999843563777496
Ctnnb1	1600.44064838744	-0.279963760977376	0.383432902094152	-0.730150593358917	0.465298138745174	0.999843563777496
Ctsl	279.138699549272	-0.973035509968746	0.462967297035189	-2.10173702591954	0.0355763182619979	0.999843563777496
Ctsd	414.480924544027	0.205889681035665	0.407046511410476	0.505813648475275	0.612987476241598	0.999843563777496
Sec61g	605.876267425061	0.198490797705348	0.496632490163365	0.399673403647143	0.689397083857778	0.999843563777496
Myh6	2.70413658192264	2.24693436837968	2.91066834428179	0.771965096193094	0.440135100447206	0.999843563777496
Pik3c2a	506.343826477465	0.182795048526162	0.405866647706901	0.450382039418446	0.652434993238215	0.999843563777496
4930584F24Rik	2.73870358534134	0.496094932116383	2.81980600624364	0.175932291447683	0.860347136100695	0.999843563777496
Lpar5	148.502018808571	0.249340893788873	0.529325181229794	0.471054283133807	0.637601971021535	0.999843563777496
Rnf20	384.353481206442	-0.168258809993485	0.4163389039036	-0.404139052142107	0.686110469099939	0.999843563777496
Gm38509	219.151002029323	-0.736671753475763	0.445064602946437	-1.6552018484481	0.0978835604175278	0.999843563777496
Prxl2a	162.810633673878	0.174429994297552	0.532766452777612	0.327404237613218	0.743362161778989	0.999843563777496
4921525O09Rik	10.2382650492861	0.0877310836043822	1.26328378022387	0.0694468534922811	0.944633935221832	0.999843563777496
Rorb	11.2031057031703	0.926409189785991	1.29544654094446	0.715127302058009	0.474530384967755	0.999843563777496
Tbx2	1.90568658854073	-0.282884939508376	2.86491865139491	-0.0987410024262435	0.921343912692796	0.999843563777496
Trpc5	1126.2813483846	-0.673871667061885	0.43544418545924	-1.54755004100282	0.121730667602188	0.999843563777496
Fam149b	657.749408034232	-0.286956043049161	0.400786132394845	-0.715982964117277	0.474001868182048	0.999843563777496
Pus1	33.1661255500578	0.189572901848043	0.826936236702343	0.229247302795705	0.818676709051661	0.999843563777496
Aldh18a1	1477.88890623735	-0.368247533636111	0.416598944259469	-0.883937750468125	0.376729817308835	0.999843563777496
Gdi2	1088.64863914738	0.249412741986574	0.400277125390934	0.623100162775934	0.533218702773133	0.999843563777496
Drd3	9.73520450907048	1.09286302056304	1.34054231545915	0.815239480291026	0.414935243108121	0.999843563777496
Dpep1	4.82068490781189	2.12742052654312	1.88587089682261	1.12808386307222	0.259284503458429	0.999843563777496
Pkib	38.2661002346742	0.826411539114124	0.753405981585982	1.09690068742812	0.272684808219768	0.999843563777496
Crx	1.71167344138326	0.417533678812885	3.10114271522596	0.134638653281864	0.892897578943277	0.999843563777496
Dmbt1	4.58120444378333	2.52546822322937	2.11799114928199	1.19238846870796	0.233108959666842	0.999843563777496
Epha6	83.1946160550388	-0.0345863301549588	0.761769709703922	-0.045402606213368	0.963786403673732	0.999843563777496
Inka2	113.046227587244	1.36855568045173	0.680415668359659	2.01135238956362	0.0442882484455958	0.999843563777496
Rhot1	1093.50508081219	-0.152509832928471	0.390103127309619	-0.390947475813046	0.695836060384944	0.999843563777496
Ncmap	60.2603479594002	-0.65983056362542	0.692875375293713	-0.952307712401692	0.340940947597238	0.999843563777496
Cacfd1	165.208723951341	-0.41275718524365	0.480963541500946	-0.85818809458105	0.390788608927326	0.999843563777496
Jarid2	7254.85745357183	-0.417581849114331	0.375592848553592	-1.11179392984302	0.26622676239257	0.999843563777496
St7l	633.277674441154	-0.0936787925662859	0.422857264042533	-0.221537621633155	0.824673846410379	0.999843563777496
Arhgap15	44.8656375493236	0.506311108563159	0.690902889503487	0.732825287396057	0.463664996036803	0.999843563777496
Mag	2.29696669081524	2.11623729778861	2.69900613650137	0.784080209810792	0.432993046934568	0.999843563777496
Zfp467	23.3266109989759	1.04015624144761	0.918152104360767	1.13288009307758	0.257264610829119	0.999843563777496
Ranbp17	5042.45699110597	-0.779791483449361	0.417476440033788	-1.86786943806038	0.0617802717430547	0.999843563777496
Pecam1	1133.12653663739	-0.194962941690253	0.454982488361633	-0.428506473715733	0.668282421367775	0.999843563777496
Aldh1l1	434.293753720641	0.0756722762640367	0.493465314187709	0.153348723990055	0.878123278837324	0.999843563777496
Stk32c	13.617969260924	0.793637567861068	1.11508512923824	0.711728232268001	0.476633081585186	0.999843563777496
Itch	1031.72470192411	-0.054246006768311	0.387508655001818	-0.13998656821757	0.888670602896228	0.999843563777496
Slc30a6	414.370556196505	-0.0563039624028042	0.41298219183623	-0.136335085424535	0.891556388661351	0.999843563777496
Prmt1	526.991363779882	0.177541707457866	0.442673000477019	0.401067395722237	0.688370504792955	0.999843563777496
Mpl	3.57354920653671	-0.214946700604921	2.12287687387287	-0.101252551784967	0.919349980736886	0.999843563777496
Rhbdl3	22.6597275320974	-0.410722193638965	0.937528491830508	-0.438090359085554	0.661320782886147	0.999843563777496
Lin54	866.412061336698	-0.0266313940233396	0.386297902039167	-0.0689400431189488	0.945037344524777	0.999843563777496
Rpain	254.40092739633	-0.162070308984464	0.56855490205323	-0.285056567798778	0.775600804005839	0.999843563777496
Arih2	1168.99148568888	0.143325291130538	0.424949240920466	0.337276261089646	0.73590865328939	0.999843563777496
Osbpl3	344.955647568971	0.175209647901135	0.444859074855991	0.393854273868311	0.693688631461572	0.999843563777496
Cmtm7	832.168441083863	0.234655128411563	0.472377784529665	0.496753099100974	0.619363172687335	0.999843563777496
Cbfa2t3	33.7890417609636	0.836827978822776	0.829368730290042	1.00899388686878	0.312977565967899	0.999843563777496
Senp6	1853.12809196843	-0.144785500414829	0.404306247384113	-0.358108491648595	0.720262124495299	0.999843563777496
Thap3	103.359844697663	0.552088057848776	0.626647760497502	0.881018161479533	0.378307990147186	0.999843563777496
Mtpap	1254.14580695245	-0.326997103566075	0.389621541484846	-0.839268543314855	0.401318631212585	0.999843563777496
Peli3	21.5044300655668	-0.537204050100582	0.946843859480085	-0.56736287057463	0.570467670402862	0.999843563777496
Gm5741	9.76677849581081	0.257801792400119	1.3200529133291	0.195296559552266	0.845160790296189	0.999843563777496
Zfp169	336.413758828723	0.0777633595344039	0.444813671575617	0.174822323376327	0.861219246941609	0.999843563777496
Gm2721	3.2896946012881	-0.47578009141152	2.40244071055982	-0.198040305144784	0.843013529243238	0.999843563777496
Tmem241	204.15131620322	-0.412605359359398	0.459567769757824	-0.897811784270308	0.369285901058026	0.999843563777496
Tcf20	1711.55164159679	-0.195109626318452	0.401470711018712	-0.485987198974916	0.626976241991232	0.999843563777496
Cacnb1	207.925486931456	0.0287227722200707	0.493700313117297	0.0581785578354425	0.953606400156121	0.999843563777496
Podn	6.86727082114618	1.47334191458835	1.71424418037677	0.859470273519919	0.390081113581376	0.999843563777496
Asgr2	7.11466256060103	-0.641090434359933	1.49395724583743	-0.429122343458079	0.667834192835115	0.999843563777496
Tet3	206.576461975857	-0.0379629519334584	0.468886315627739	-0.0809640858949659	0.935470514007854	0.999843563777496
Arhgap33	10.1864125548319	1.28212330165985	1.28862026499799	0.99495820179566	0.319756593795871	0.999843563777496
Nrap	4.07016539016116	3.04377836609388	2.21920654258038	1.37156155035246	0.170199970272395	0.999843563777496
1700012B07Rik	11.8442407037598	0.56443634077533	1.24334157359857	0.453967238577647	0.649852407050531	0.999843563777496
Pianp	51.6519449464677	0.0341262312612895	0.66417439155353	0.0513814318878915	0.959021580434165	0.999843563777496
Rae1	775.408754184881	0.109659237276911	0.414540486976963	0.2645320317844	0.791369985802922	0.999843563777496
4931406C07Rik	71.88300059035	0.282846308692855	0.584878885234893	0.483598084720158	0.628671134301717	0.999843563777496
Cnep1r1	875.803834440109	0.173772779025942	0.38544811309969	0.450833129337433	0.652109822062043	0.999843563777496
Snx16	607.511396733879	0.316998057410675	0.423048390751829	0.749318669779868	0.453665157649168	0.999843563777496
Spata17	50.0248842205715	1.0415914795569	0.682395789925776	1.52637442219595	0.126916643871296	0.999843563777496
Tbc1d30	38.8489680818641	0.961269475294721	0.756071823938083	1.27139968037407	0.203586496287236	0.999843563777496
Asnsd1	108.898304112591	0.228742614596909	0.548414919324636	0.417097723888696	0.676606929707576	0.999843563777496
Kptn	43.5972691535313	0.716176802401967	0.77932068756302	0.918975735959856	0.358108263729691	0.999843563777496
F9	2.69476236631345	-0.336077921555677	2.33774939940538	-0.143761312329354	0.885688953745911	0.999843563777496
Ankra2	122.626677366612	-0.645008018545354	0.5036786318798	-1.28059436656682	0.200336179750203	0.999843563777496
Capzb	279.934639811377	0.330613779043472	0.472355895631849	0.699925166809287	0.483974039586454	0.999843563777496
Nf2	2403.32554976041	-0.326539979596301	0.377835525226344	-0.864238425967718	0.387456927336634	0.999843563777496
Pex3	275.36504074098	0.110671857748061	0.476992957894537	0.232019898651273	0.816522558589932	0.999843563777496
Trim24	2790.79256230773	0.0070265138111085	0.397437703524011	0.0176795350536842	0.985894506758492	0.999843563777496
Kmt5a	559.745953625063	0.188891852776472	0.407978013350369	0.462995177669668	0.643367823693705	0.999843563777496
Cep57	773.525946080091	-0.240057351920473	0.391768309967507	-0.612753369307443	0.540039428022329	0.999843563777496
Tsc2	389.203464297763	-0.0429585179518842	0.43204222101205	-0.0994312959767098	0.920795835281866	0.999843563777496
Mapk7	73.6141919059447	0.188886017026923	0.661163068512997	0.285687489247912	0.775117487658224	0.999843563777496
Egflam	21.0190422246562	0.30692848794797	1.01566773471424	0.302193795724272	0.762504333581289	0.999843563777496
Txk	3.29268761796647	1.02215416580445	2.19506111596137	0.465660914118457	0.64145823379086	0.999843563777496
Zfp862-ps	176.242989936137	-0.113023224133322	0.505025747187435	-0.223796954437997	0.82291529987581	0.999843563777496
D6Ertd474e	5.12920244305173	0.275977502231815	2.26895601554814	0.121631931311433	0.903190523706253	0.999843563777496
Dnajb6	2114.10714539049	-0.11250996949766	0.381083489064502	-0.295237061500233	0.767812792128499	0.999843563777496
Slc26a10	4.20577669167494	3.06990505926971	2.16346707637771	1.41897470628934	0.15590639037006	0.999843563777496
Hspa14	1199.43267033672	-0.0604624516647598	0.388728610075086	-0.155538980403529	0.876396425933316	0.999843563777496
Fkbp11	34.6713096387454	-0.592362569725357	0.881460292977325	-0.672024110949483	0.501568346947056	0.999843563777496
Nubp2	127.568195360347	-0.0706935909499713	0.636108207231282	-0.11113453677586	0.911509661978352	0.999843563777496
Ndrg3	424.216371548455	0.224126346898538	0.436663974729442	0.513269607453665	0.607762740751482	0.999843563777496
Fgfr1	1244.82079491527	0.565823778552365	0.393638030994433	1.43742152434547	0.150598256411203	0.999843563777496
Lct	36.2465393942451	-0.4554045244727	0.76162875134226	-0.597935048631129	0.549883272599838	0.999843563777496
Fmo5	7.6140658520271	-0.809478769517433	1.44694786448199	-0.559438794850586	0.575862291140949	0.999843563777496
Fbxw7	2036.60896833077	-0.211295527016363	0.414289278253895	-0.510019298367823	0.610037941738536	0.999843563777496
Septin7	1898.27367625168	-0.0841019726513369	0.397427624456015	-0.211615820028748	0.832406766239108	0.999843563777496
Gm14169	2.2802484962648	0.136396887527438	2.70366455516745	0.0504488943596	0.959764673898375	0.999843563777496
Brd2	1155.08491693067	-0.230230413992707	0.46080103148739	-0.499630856401431	0.617335026758294	0.999843563777496
Frk	30.3051320822936	0.0144915115036157	0.906451537458953	0.015987078078371	0.98724470057864	0.999843563777496
Tmpo	2560.75478062013	-0.046291253333168	0.37763903705628	-0.122580688940453	0.902439147095779	0.999843563777496
Triml2	2712.16379728233	0.286346153970989	0.408370574350251	0.701191936824996	0.483183241148428	0.999843563777496
Abr	1776.93813724641	-0.0391043604471569	0.4189808258008	-0.0933321002755116	0.925639731042108	0.999843563777496
Gins4	712.25711986331	0.167988942678103	0.433354277744667	0.387648054502608	0.698276501920552	0.999843563777496
Med27	1184.42217482051	0.134518531255606	0.37677356120284	0.357027522913653	0.72107120146948	0.999843563777496
2510003B16Rik	203.295685012356	0.196431140349651	0.4522891214308	0.434304366481882	0.664067433451996	0.999843563777496
4930586N03Rik	3.92670597088139	0.671609010384454	2.02758344346864	0.331236187860913	0.740466087632486	0.999843563777496
Lin7a	12.7092646094929	-0.0895650191861711	1.44238641149753	-0.0620950242405443	0.950487159434537	0.999843563777496
Gxylt1	442.080447935733	0.139818408886263	0.409546264502386	0.341398325427647	0.732803735580087	0.999843563777496
Zdbf2	2326.26336602911	-0.221864812706693	0.412358416911398	-0.538038763385699	0.590550287411355	0.999843563777496
Magoh	112.110095862487	0.357378817109509	0.559430429169808	0.638826203358043	0.5229359999072	0.999843563777496
Tmem175	140.772284331834	-0.343649749594183	0.497896709563393	-0.690202893478711	0.49006660401489	0.999843563777496
Alkbh4	88.8621989948341	0.368132020797853	0.602360070740913	0.611149441471185	0.541100650832339	0.999843563777496
Stra8	6.40708404330099	2.14462741275485	1.7357873417158	1.23553580626698	0.216631158956425	0.999843563777496
Adad1	3.97390497652113	-0.141960546051149	1.98721895411095	-0.0714367914806144	0.943050129026283	0.999843563777496
Golt1a	5.44779618262998	-0.803358603854309	1.9341227852325	-0.415360705115595	0.677877868023225	0.999843563777496
Myl4	13.1759338184986	0.234394223827703	1.1587799877193	0.202276727516701	0.839700392667905	0.999843563777496
E030030I06Rik	86.0354822578451	0.0741863947524602	0.593020907115257	0.125099121906745	0.900445078453463	0.999843563777496
Srrm1	1478.17021460343	-0.11585057575714	0.377122377703469	-0.307196238161803	0.758694008702728	0.999843563777496
Lrrc56	36.9326121718387	0.0451860368176974	0.760238630431609	0.0594366492426779	0.952604322770424	0.999843563777496
Klhdc3	145.649907353548	-0.0703669671057524	0.513182652642717	-0.137118756340235	0.890936927083051	0.999843563777496
Slc38a4	537.388898167163	-0.0748029159866558	0.612048201258901	-0.122217361039206	0.902726877405554	0.999843563777496
Dars2	234.7193526262	-0.487418776878449	0.453957085473599	-1.07371113366353	0.282952169760686	0.999843563777496
Tmem218	98.0159267443623	0.0762163479227173	0.544579993225326	0.139954366430759	0.888696045745286	0.999843563777496
Parp11	60.1535747585286	-0.322594428227691	0.625695448166901	-0.51557739339929	0.606149602808366	0.999843563777496
Zfp773	14.4103997609347	0.316048297619671	1.17737883229053	0.268433820068613	0.788365409785625	0.999843563777496
G3bp1	3346.22133546417	-0.312453346193278	0.382486072903075	-0.816901237270554	0.413984870680637	0.999843563777496
Stx3	782.348694156431	-0.328763753581391	0.418192721688238	-0.786153695487996	0.43177744988234	0.999843563777496
Extl3	503.067626867861	0.224111465187243	0.43364796939829	0.516805060792074	0.605292246899114	0.999843563777496
Dhx16	14.2927422628875	2.1897239357645	1.18614487499001	1.84608472534431	0.0648799043496917	0.999843563777496
Tbc1d7	60.7037849297604	0.286460222545706	0.646036781483206	0.443411630353361	0.657468025053747	0.999843563777496
Map3k4	812.705250514261	-0.0546582991505929	0.44509564409776	-0.122801244800742	0.902264488514161	0.999843563777496
Svop	317.275441054191	1.50579219237214	0.650636200708418	2.31433816737006	0.0206491797336202	0.999843563777496
Slc27a1	138.052148081654	0.543934438161628	0.525833052768774	1.0344242061193	0.300937893027166	0.999843563777496
Aqr	1508.86369240979	0.119113194066812	0.372039244081496	0.320162982700609	0.748844782938183	0.999843563777496
Colgalt1	473.045752287436	0.553112936005768	0.429661402713256	1.28732283726891	0.197981786839356	0.999843563777496
Acap1	55.5066285704804	0.302536698518165	0.711686211696895	0.425098440219626	0.670764914922171	0.999843563777496
Zfp687	104.51566396304	0.267869587890428	0.562437322854185	0.476265669090162	0.63388512032778	0.999843563777496
Zmym5	418.72297400556	-0.0271942119820789	0.407154461434815	-0.0667908977007064	0.946748169811647	0.999843563777496
Zbbx	296.983415469289	0.299377750303863	0.561729597093718	0.532957052383898	0.59406331030992	0.999843563777496
Tfdp1	5152.05483663857	0.00212134006956927	0.378207746894038	0.00560892812743893	0.995524746309778	0.999843563777496
Cct2	911.842488575197	-0.254654517006624	0.451871109341344	-0.56355565058765	0.573056576446259	0.999843563777496
Ccng2	54.9891073019812	-0.462641271937958	0.659362086224103	-0.701649793950567	0.482897590312874	0.999843563777496
Ccnf	1575.0419368627	0.130002936506246	0.387030644364197	0.335898302626168	0.736947557077722	0.999843563777496
Kcnc1	6.19648707588595	-0.330845640482427	1.80456831975518	-0.183337830361175	0.854532953082593	0.999843563777496
4933433G15Rik	61.944547071458	-0.306022046525977	0.611626582501719	-0.500341311645193	0.616834769970372	0.999843563777496
Mitf	1786.27638030981	-0.0679225604868402	0.382719736205496	-0.177473367744929	0.859136582624794	0.999843563777496
Pkd1	330.462874323521	0.0543439396050739	0.429324381020251	0.126580138486266	0.899272717668028	0.999843563777496
Mmp20	6.04571745563073	2.55561142551769	1.78434914428267	1.43223731392831	0.152075916255219	0.999843563777496
Tcl1b2	11.3860881412348	0.271903463567403	1.32943177476313	0.204526075522641	0.837942417314867	0.999843563777496
Nfatc1	18.0618307144249	1.40123704071702	1.01175604276241	1.3849554452783	0.166066091531043	0.999843563777496
Tnk2	1099.18179889742	-0.215485711663793	0.463498571653443	-0.464911274472947	0.641994996262869	0.999843563777496
Pdlim5	1973.39181567059	-0.0560677905263418	0.405934298589195	-0.138120357706167	0.890145296854851	0.999843563777496
Ints13	1021.50678163822	-0.178218261680943	0.40658711823232	-0.438327368697182	0.66114898892869	0.999843563777496
Aak1	1161.35062690741	-0.194627127418304	0.415630105626739	-0.46827004296241	0.639591488485905	0.999843563777496
Cryz	57.4924681552782	0.287881777978402	0.657840240732851	0.437616552094311	0.661664270434892	0.999843563777496
Hus1	577.569574871354	-0.378653207300735	0.458280567697702	-0.826247574063641	0.408663666156433	0.999843563777496
Wbp1	42.7348678640421	-0.353409166134229	0.702866043740685	-0.502811551762224	0.615096771132936	0.999843563777496
Cdk2	345.710782513815	-0.353220987755685	0.451849067340593	-0.781723396785138	0.434377148492509	0.999843563777496
Mylpf	165.646314513095	0.216527601982192	0.581095535485943	0.372619627512919	0.70943156260929	0.999843563777496
A330093E20Rik	43.709373006179	0.352194859472703	0.833006648502086	0.422799578017799	0.672441495571001	0.999843563777496
Nup88	932.338663682951	-0.206944105950453	0.397196643560484	-0.521011718768313	0.60235860783836	0.999843563777496
Ggps1	253.461986059963	0.20464223560041	0.446430595768463	0.458396529136068	0.646667584826449	0.999843563777496
Mkrn2os	3.23741316329403	-0.582598149743469	2.32886377582422	-0.250164116850192	0.802460433731551	0.999843563777496
Usp17le	3.99135861981529	0.101058570459842	2.1016957408641	0.04808430092659	0.961649057778378	0.999843563777496
Tmem250-ps	77.5521175246651	-0.330584052875306	0.604381116606976	-0.546979453513074	0.584392847993253	0.999843563777496
Ate1	2132.23950550417	-0.348550673406612	0.389090657043927	-0.89580838577489	0.370355110393489	0.999843563777496
Papss1	225.683877292538	-0.124948613946984	0.47053911478407	-0.265543522358015	0.790590786830605	0.999843563777496
Pi4kb	422.389273580423	-0.0935326088213536	0.410856760477734	-0.22765259773892	0.819916326296929	0.999843563777496
Gid8	328.270856017958	0.113561245901374	0.449951845130653	0.252385332186824	0.80074323648109	0.999843563777496
Tll2	12.3899771564413	0.289635197668161	1.42699640227571	0.202968414781049	0.83915971970114	0.999843563777496
Cacna1c	175.890035880627	0.583987104988183	0.595453893509202	0.980742776819475	0.326719603365577	0.999843563777496
Zdhhc23	123.489913388327	-1.22996084674362	0.626107668566384	-1.96445580926983	0.0494772561881405	0.999843563777496
Vdr	9.88032440048633	0.47198894292808	1.35412090533452	0.348557459728074	0.727421569239431	0.999843563777496
Vcp	1405.93524880706	-0.0975920555290012	0.404014248193476	-0.241555974734499	0.809124238969452	0.999843563777496
Hsd3b7	4.91930348571364	-1.06979587034073	1.74810258768904	-0.611975451483644	0.540553999483327	0.999843563777496
Ppp1r11	1.82774168392691	0.588346593054851	3.02876167351998	0.19425318214988	0.845977642527638	0.999843563777496
Brk1	788.776353650427	-0.00800861628356147	0.400315558996234	-0.0200057582164495	0.984038779093244	0.999843563777496
C9orf72	144.540406660611	0.0160508907411914	0.519349998573617	0.0309057298262729	0.975344720366885	0.999843563777496
Zfp202	1731.12847936358	0.0190427492209418	0.391311484863096	0.048663915978863	0.961187132664662	0.999843563777496
Ube2w	972.812233102724	-0.123008988613025	0.442493239808289	-0.277990661882923	0.781019527081944	0.999843563777496
Kif20a	173.558257742288	-0.119894394247314	0.497814945738343	-0.240841291073515	0.80967812572288	0.999843563777496
Gm45871	257.271850007664	0.247703531902866	0.466261617973849	0.531254390998917	0.595242506319834	0.999843563777496
Dph3	104.117053881145	0.169857894579317	0.625526517508028	0.271543875159756	0.785972759338869	0.999843563777496
Ankrd31	162.83912556395	-0.396353069572018	0.522198740184287	-0.759008092267979	0.447847716016139	0.999843563777496
Gm4961	10.2069180758611	-0.912235723796433	1.28814569878611	-0.708177440375016	0.478835073835616	0.999843563777496
Stard8	62.045451169528	-0.91098831650329	0.756460548657448	-1.2042773653168	0.228482392170939	0.999843563777496
Tjp2	3460.1196487926	-0.102613183077709	0.377380927209577	-0.271908768247642	0.785692169081589	0.999843563777496
Fchsd2	768.938974646013	-0.0757533310062833	0.391049218752321	-0.193718149464616	0.846396579822974	0.999843563777496
Mphosph6	515.73834151563	0.921869695384633	0.470036574039119	1.96127226326841	0.0498472710562624	0.999843563777496
Hcrtr2	139.104751650807	0.707993917525548	0.605570204074244	1.16913598582328	0.242348847310658	0.999843563777496
Gabra4	14.6275497402402	-0.179856598860911	1.07343043559613	-0.167553101623234	0.866934868957003	0.999843563777496
Fubp1	2412.03765435852	-0.334660794542262	0.369980124569332	-0.904537223267917	0.365710605837344	0.999843563777496
Bdnf	32.2203450224254	0.314805159394624	0.87197778614643	0.361024287999189	0.718081290614791	0.999843563777496
Hnrnpab	331.301281914572	-0.538132128720764	0.557592411830884	-0.965099447737781	0.334495003543382	0.999843563777496
Rad1	463.298923586495	-0.0204883076539201	0.422206618612317	-0.0485267325302948	0.961296460055326	0.999843563777496
Ovol3	13.5322139951622	0.939527607556905	1.1796303658842	0.796459327200072	0.425765106962036	0.999843563777496
Obsl1	38.5286585681263	-0.123832064437918	0.837595048319396	-0.147842402705678	0.88246714450082	0.999843563777496
Bmf	38.0433499011529	-0.0820128636233867	0.75139036936029	-0.109148143185825	0.913084990216658	0.999843563777496
Mcts1	26.7705937984123	0.170977708940402	0.905407157004664	0.188840686333917	0.850217682420097	0.999843563777496
Ccpg1	280.120090076844	-0.0861311888743698	0.440696054024646	-0.195443521873588	0.845045747965168	0.999843563777496
Dnajb2	94.3374198142147	0.383902434289572	0.565598064715386	0.678754858333461	0.497293200609206	0.999843563777496
Nthl1	22.6257830255195	-0.646948581250836	0.898247209335035	-0.720234446071663	0.471380658704935	0.999843563777496
Kcnip4	317.423263910961	-0.422648192119351	0.489381104511748	-0.86363815076396	0.387786699559857	0.999843563777496
Pkm	4508.42373021945	-0.443708852946233	0.477462813313558	-0.929305572232788	0.352730748267834	0.999843563777496
Apbb1	29.1137458111046	0.32777543896104	0.879932175199815	0.372500799719716	0.709520016677991	0.999843563777496
Mphosph9	990.75811431784	0.177305158713104	0.38150667513309	0.464749820304588	0.642110626355906	0.999843563777496
Immt	1490.10882361419	-0.242114920334644	0.388544120900602	-0.623133660531134	0.533196691610169	0.999843563777496
Prlr	95.3806341539571	-0.596244559284955	0.735343968116854	-0.810837628561612	0.417458922286483	0.999843563777496
Enpp1	8.19796339925648	0.131468031023448	1.49832553923267	0.087743302494047	0.930080701912322	0.999843563777496
Pmepa1	515.053821525162	0.673462437380436	0.600897712345053	1.12076052803096	0.262389809988778	0.999843563777496
Mtrr	1099.00276184886	-0.088116536008223	0.38030970389393	-0.231696785819588	0.81677352800619	0.999843563777496
Csf3r	8.85685059103939	1.04424903157148	1.4815077595255	0.704855593807981	0.480900107328964	0.999843563777496
Sumo3	306.907094819452	0.222310921894008	0.504831529416893	0.440366555850403	0.659671643415757	0.999843563777496
Hipk1	635.921255656883	0.177863812313933	0.397369504906629	0.447603075016353	0.654439683514779	0.999843563777496
Brd8	1458.79361576336	-0.419990923354747	0.386321706519329	-1.08715331359133	0.276969059572215	0.999843563777496
Tmem63c	116.800587569754	0.265352543645684	0.512187183824064	0.518077281169988	0.604404350652089	0.999843563777496
Apool	10.1980105604099	0.564597622423756	1.29039374482063	0.437539026122788	0.661720479861892	0.999843563777496
Ppt2	18.433012397201	0.133864294820061	1.12786126828268	0.118688617638132	0.905522054610422	0.999843563777496
Pbx3	490.735017938668	-0.77589578713309	0.430953523820133	-1.80041638888402	0.071794914924018	0.999843563777496
Plpp2	38.2808633878415	0.641557038779889	0.728086422525126	0.881155064744734	0.378233896750092	0.999843563777496
Kmt2b	157.861399662389	-0.227739776640422	0.510952023497154	-0.445716556872957	0.655802003218053	0.999843563777496
Kctd9	452.40615889417	-0.0993174279373251	0.404387886603212	-0.24559941389831	0.805992342981924	0.999843563777496
Dusp28	13.7500242279266	0.396282695709631	1.13054393922084	0.350523922124375	0.725945540275608	0.999843563777496
Lax1	52.4900901912129	0.866582574389382	0.746434595954541	1.16096249970997	0.245657150041417	0.999843563777496
Ikzf5	89.3988932398202	0.399740649436774	0.556108077409	0.718818275935197	0.472252895494639	0.999843563777496
Actn1	2558.67876450194	0.181647953065572	0.393954887917627	0.461088207397882	0.644735321980978	0.999843563777496
Rps19bp1	97.5535636358831	0.173136484849852	0.624513409020749	0.277234215228995	0.781600268913447	0.999843563777496
Slc16a13	16.020070420816	0.61268339041498	1.19697119103246	0.511861434097257	0.608747990865188	0.999843563777496
Zranb1	993.044888353677	-0.239659409684129	0.410400930490802	-0.583964099198114	0.559244466057158	0.999843563777496
Tom1l2	612.437749244418	-0.294377378836405	0.456166632244358	-0.645328610266947	0.518714255894628	0.999843563777496
Pex10	122.486981246242	0.419274512286821	0.54463567462989	0.769825650094884	0.441403322162076	0.999843563777496
Rad52	211.883730343637	0.0755654190581561	0.449915597845573	0.167954655095316	0.866618952227614	0.999843563777496
Traf3	498.281291016966	0.13076101505058	0.41991050918264	0.311402101617099	0.755494956417571	0.999843563777496
Hsp90b1	630.528499518437	-0.20422260991591	0.449902487189401	-0.453926385674627	0.649881811696185	0.999843563777496
Nrg1	233.90425600631	0.29934503388897	0.556398773637889	0.538004481806761	0.590573954446715	0.999843563777496
Ralbp1	974.44336671816	-0.05396314930787	0.411020194312945	-0.13129074934645	0.89554530940042	0.999843563777496
Arhgef2	554.061993566718	0.357118555910091	0.505758270329393	0.706105222317976	0.480122704306974	0.999843563777496
Fip1l1	2227.57402103242	-0.270663832681407	0.394540162098267	-0.686023524809101	0.49269827386583	0.999843563777496
Tada2b	94.3636007830769	-0.0355823337711079	0.584695887101002	-0.0608561383038449	0.951473781226715	0.999843563777496
Wbp2	347.351277137098	-0.280404981626642	0.42260744241019	-0.663511697823998	0.507002890060555	0.999843563777496
Matn3	21.2243925861105	-0.214212054180455	0.950294185576534	-0.22541656829195	0.821655223664854	0.999843563777496
Gpr158	49.4496589002221	1.13820470566288	0.776936969936089	1.46498976069643	0.14292371137165	0.999843563777496
Apaf1	1501.18615375443	0.555921388659312	0.517507283628485	1.07422910990061	0.282720008526624	0.999843563777496
Grb7	96.1035508208906	-0.834929545272577	0.573393641793601	-1.45611929469758	0.1453596445776	0.999843563777496
Mon1b	173.594598589365	0.2471339644737	0.477235245928624	0.517845164585059	0.604566303705294	0.999843563777496
Dipk2b	8.88812205122817	0.430077639513604	1.50962475588861	0.284890425806808	0.775728091275182	0.999843563777496
Enox2	1685.47469513322	-0.433392705489791	0.456725243498832	-0.948913403975008	0.342664656695017	0.999843563777496
Kcnma1	209.900566410408	-0.578171937908555	0.556618057141663	-1.03872292767068	0.298933614839533	0.999843563777496
Haghl	12.6321938245192	-0.568218656326876	1.24253746457534	-0.457305049164914	0.647451801037353	0.999843563777496
Orc6	718.333629243149	-0.0955205710649583	0.457991699117692	-0.208563978886464	0.834788632813337	0.999843563777496
Camsap1	1110.04746282928	0.0769702603761567	0.429991924077137	0.179003967438116	0.857934586446718	0.999843563777496
Dst	9518.43013852133	-0.0612260804310829	0.401254450143167	-0.152586670152163	0.878724237572643	0.999843563777496
Usp29	38.5578657973978	-0.0546435931054007	0.778566625120109	-0.0701848645219936	0.944046520977902	0.999843563777496
Slc30a4	15.0348165669737	-0.210433790481322	1.09387458977717	-0.192374694912868	0.847448712720357	0.999843563777496
Slc2a12	2.45980101680647	1.27397341099219	2.48838417706539	0.511968136887373	0.608673309725439	0.999843563777496
Cdk10	125.075923171026	0.511659852105618	0.547359591783935	0.934778269689281	0.349902580574885	0.999843563777496
Hnrnpr	1141.9539700418	-0.209745910157365	0.404763017237369	-0.518194353794834	0.604322673790353	0.999843563777496
Wdr37	1259.95548125875	-0.107534402748884	0.416957262465089	-0.257902697540585	0.796482002936849	0.999843563777496
Tfpt	116.886157455803	-0.102588032860237	0.556004764453109	-0.184509269378553	0.853613956083042	0.999843563777496
Polg	330.433402006364	0.0252206160171019	0.439007001908458	0.0574492340838811	0.954187344604838	0.999843563777496
Cyba	143.172332980482	-0.302103112312144	0.570036142604089	-0.529971855700324	0.596131444375761	0.999843563777496
Slc26a2	229.936404471003	0.21246158301631	0.451033725120979	0.471054759728492	0.637601630687062	0.999843563777496
Dsg2	644.279355165204	0.208895060285467	0.442407749717858	0.472177669624205	0.636799977246314	0.999843563777496
Htr7	10.2659170173034	1.1922589116566	1.41568137864973	0.842180260076436	0.399687061372129	0.999843563777496
Vldlr	210.202166142771	-0.384205997011381	0.592916222695728	-0.647993733861028	0.516989003125215	0.999843563777496
Smarca2	92.1330362933209	0.637766912359348	0.557675089775946	1.14361735722422	0.252782360128144	0.999843563777496
Ptprk	5046.75966877065	-0.212575266093056	0.44317360305061	-0.479665902097468	0.631464977421975	0.999843563777496
Cpne9	59.7672133346211	0.529952768150046	0.645162538122516	0.821425201922385	0.411404113281528	0.999843563777496
Gnas	181.686700028105	0.142882158456242	0.463990355382745	0.307942087154761	0.758126399936884	0.999843563777496
Rpusd4	243.372011672079	-0.0390137397977739	0.532037744174746	-0.0733288948480317	0.94154439882509	0.999843563777496
Ppp6r2	189.34826645847	-0.239350303216343	0.48583106663027	-0.492661584769537	0.622251725434527	0.999843563777496
Irak2	220.950999255558	0.429892202189467	0.523701359471679	0.820872801672982	0.411718724822538	0.999843563777496
Msrb2	530.84828719592	0.113710338333223	0.460233715842368	0.247070856434538	0.804853387839967	0.999843563777496
Knl1	833.410800085336	-0.233980031401597	0.403821809947838	-0.579414052529307	0.562309824396603	0.999843563777496
6030458C11Rik	1076.29625355578	-0.275756800073756	0.391921126010573	-0.703602796003184	0.481680169644271	0.999843563777496
Smim10l1	48.901190438427	0.343103611476157	0.787228035532722	0.435837642956881	0.662954530235725	0.999843563777496
Rerg	452.678092492113	-0.360045884725831	0.446655902854115	-0.806092301534919	0.420189630166957	0.999843563777496
Rit1	90.2423221095739	0.202682524641753	0.553389869272472	0.366256297586754	0.714173836763448	0.999843563777496
Pcgf2	309.29090256336	-0.609171714901063	0.525130512487238	-1.16003869593441	0.246033051686103	0.999843563777496
Pum2	200.063214554998	-0.332253528933039	0.473159080222656	-0.702202584333136	0.482552834172354	0.999843563777496
Pcdh11x	9.86343407502494	0.422880428672895	1.58279295990327	0.267173559262444	0.789335533055118	0.999843563777496
Gm8439	1.87351152734955	-0.398555390318604	2.89469817191652	-0.137684610501111	0.89048968259346	0.999843563777496
Gm7616	2.35776047868645	-0.180971305088703	2.63881679926409	-0.0685804733163638	0.94532356230189	0.999843563777496
Scoc	245.885362823871	0.560848809459133	0.454522267420598	1.23393032566245	0.217228868106437	0.999843563777496
Ptger4	12.7055404406744	0.306047733465234	1.2086006671391	0.253224858951704	0.800094457718022	0.999843563777496
Ptpn21	368.360864010512	-0.158659755012953	0.430168549864907	-0.368831601154431	0.712253248457388	0.999843563777496
Snrpa	73.3931573465829	0.371993446746094	0.628360925072495	0.592006014223714	0.55384656107011	0.999843563777496
Hspbp1	472.060031253189	0.196520510891132	0.40427183730609	0.486109822046147	0.62688930337941	0.999843563777496
Lrrn4cl	7.00853185149934	0.180180359318262	1.55226958856949	0.116075429580701	0.90759276151938	0.999843563777496
Ptprc	9.0189494682869	1.35090496339734	1.49200556911828	0.905428901445502	0.36523821024695	0.999843563777496
Bdkrb1	1.58965692210095	-0.819393933951123	3.37346886674922	-0.242893581152482	0.808087838194826	0.999843563777496
Opn1sw	47.0276273714227	-0.414267993208931	0.672771175499769	-0.615763588416509	0.538050562190221	0.999843563777496
Bckdha	278.011614391473	0.0682165983190002	0.472341551263541	0.144422183770445	0.885167100326355	0.999843563777496
Bcat1	5212.25827632012	-0.157188095430085	0.371287145725831	-0.423359917626012	0.672032684367941	0.999843563777496
Mmp23	17.2927348964667	0.541138621817708	1.07192417658819	0.504829197471869	0.613678806654572	0.999843563777496
Fhod3	2289.07480214378	-0.702913218672872	0.398039828345145	-1.76593689529825	0.0774064364479639	0.999843563777496
Abi1	1758.83918863567	0.0650515643594961	0.395857728087334	0.164330666660989	0.869470841337082	0.999843563777496
Slc25a32	188.623012217066	0.191746711729728	0.46599177056305	0.411480896965291	0.680719945965927	0.999843563777496
Mbnl3	13.1472773352005	0.0442390080777832	1.17308086881426	0.0377118144655276	0.969917456117185	0.999843563777496
Mcoln3	4.38602690434226	0.422941930177386	1.97891488074919	0.213724164839908	0.830762165903475	0.999843563777496
Zfp809	1196.52880895318	0.187077297386573	0.386036661985303	0.484610182940849	0.627952889033691	0.999843563777496
4933406I18Rik	11.0058009914352	-0.425887317911094	1.38786428398272	-0.30686524815592	0.758945941628828	0.999843563777496
Tmem108	401.329219853049	-0.176412469261225	0.45875793772569	-0.384543687975834	0.700575521982684	0.999843563777496
Zfp87	49.417496092939	0.673867936055209	0.685726023024069	0.98270725250215	0.325751540237729	0.999843563777496
Dlg1	1864.17455595723	-0.341804062644955	0.391552812822248	-0.872944980732709	0.382693067348663	0.999843563777496
Tmem38a	118.699458711378	0.807013609463607	0.599004263707135	1.34725853947873	0.177896980160056	0.999843563777496
Ubxn4	354.652425692274	-0.164909360893731	0.431520325667045	-0.382158964676377	0.70234345738454	0.999843563777496
Dsg1c	4.45276896895213	-0.353424290506028	2.01006148775426	-0.17582760162272	0.860429384481196	0.999843563777496
Rnf181	87.1339410972907	-0.260606458666654	0.551841850357423	-0.472248450344717	0.636749460609967	0.999843563777496
Ccdc59	358.10080792779	0.0835318907376528	0.522948109654341	0.159732656444376	0.873091675055275	0.999843563777496
Speer5-ps1	4.00907305439066	1.10133651194911	1.9853220910872	0.554739463633328	0.579072879045476	0.999843563777496
Aldh9a1	276.576028296294	-0.182060051367215	0.461245272481907	-0.394714184033955	0.693053833663486	0.999843563777496
Atxn7l2	66.9519646230977	-0.172891833454782	0.661431880866877	-0.261390233002057	0.793791588233543	0.999843563777496
Atp9a	382.336653749872	0.639460792666998	0.561983071881455	1.13786486579775	0.255176914083426	0.999843563777496
E130008D07Rik	12.6032685926354	1.08012365895711	1.19712100132447	0.902267738818451	0.366914658730898	0.999843563777496
AI197445	2.55233694367668	-0.449768328280173	2.34038816521244	-0.19217680851644	0.847603711427219	0.999843563777496
Acsm2	4.96397617483298	1.58496555646917	1.98716043877839	0.7976032158951	0.42510078422828	0.999843563777496
Mep1b	154.631957907383	0.0373660692206824	0.631357464657875	0.0591836975285161	0.95280579436745	0.999843563777496
Smurf2	842.765561242526	-0.236520974984417	0.410148331679813	-0.57667179582498	0.564161188691042	0.999843563777496
Dzip3	1019.1136899159	-0.289723946543587	0.422604280939862	-0.685567940531146	0.49298560389193	0.999843563777496
Bin3	24.1652856819204	-0.392925939717943	0.900652955550565	-0.436267862439589	0.66264239606089	0.999843563777496
Aggf1	546.89772914845	0.080973800144678	0.439745797060823	0.184137746593353	0.853905395239776	0.999843563777496
0610030E20Rik	129.797477303139	0.366112202614245	0.510084020831457	0.717748817180094	0.472912177228764	0.999843563777496
Slc11a1	26.4237255939759	0.332599179654512	0.841559156508586	0.395217825249957	0.692682138632978	0.999843563777496
D230017M19Rik	341.18772043724	-0.162280259514798	0.472334277285421	-0.34357078729803	0.731169097102834	0.999843563777496
4930563J15Rik	4.32167678195991	0.348333044389487	1.96414300554043	0.177346070732585	0.859236565065571	0.999843563777496
Adcy10	62.5179354921568	-0.196533532594766	0.629187208476131	-0.31236097928749	0.754766201801168	0.999843563777496
Elovl4	41.0324004860093	-0.47481360027511	0.708450803345281	-0.670213934451137	0.502721422255563	0.999843563777496
Vash2	39.7169214269963	-0.536879394008523	0.741304650481256	-0.724235836993576	0.468920960750791	0.999843563777496
Cahm	13.2896101188147	0.51598449851332	1.16664629606667	0.442280149736003	0.658286493379541	0.999843563777496
Gm11532	9.67693703771968	0.0516260006768061	1.32022924344181	0.0391038154420957	0.968807619014649	0.999843563777496
Apobec3	32.3217375609946	-0.194229292946401	0.804613900532412	-0.241394403971743	0.809249449519287	0.999843563777496
Smox	132.680706019005	0.40879799474895	0.645523354641094	0.633281494480147	0.526549835693543	0.999843563777496
Uimc1	499.898709942165	-0.282077035217634	0.419593963855866	-0.672261899636214	0.501416980614114	0.999843563777496
4930546K05Rik	53.3011306678291	0.350996223291976	0.681150586824856	0.515299010352651	0.606344090407997	0.999843563777496
Ica1l	77.9255230990778	-0.0322933818667725	0.581257619139069	-0.0555577781751987	0.955694100657256	0.999843563777496
Irf8	5.92609287857594	1.14876092843387	1.65190249759639	0.695416908749384	0.486794067021501	0.999843563777496
Dnase1l1	127.681720478535	0.405812786159933	0.686598532551339	0.591048140828336	0.554488165585915	0.999843563777496
Smpx	1.32890171033361	2.08363330311868	3.71845247914119	0.560349584889656	0.575241012132893	0.999843563777496
Tspan4	147.549742486361	0.526402487056571	0.531515119317261	0.990381021959906	0.321987917966018	0.999843563777496
Zfp410	473.726093199024	0.134884239895522	0.402623988339973	0.335012924718303	0.737615336526418	0.999843563777496
Ldhb	83.4989756600299	-2.19781983924315	0.617665217489756	-3.55827036557972	0.000373304955081563	0.479754298811359
Nkiras1	172.644626556853	-0.0565271359502055	0.485986076817706	-0.116314311554668	0.907403443618326	0.999843563777496
Mus81	48.6748126554298	0.502725807516505	0.707574850632445	0.710491345286168	0.477399496014206	0.999843563777496
Ldah	738.889312974033	0.433863660010363	0.400618197160375	1.08298540377256	0.278814901839606	0.999843563777496
Bspry	22.9831389340965	-0.0781790006710579	1.02039901514857	-0.0766161075328707	0.938928944660573	0.999843563777496
Tatdn1	492.031662017135	-0.313042031800304	0.409008556926183	-0.76536792812577	0.444052485207482	0.999843563777496
Drd2	21.6608414573569	-0.449929800394725	0.909205985086363	-0.494860139258748	0.620698849435828	0.999843563777496
Chaf1a	1086.28609275468	0.326509557752634	0.404017542001178	0.808156883820855	0.419000274796904	0.999843563777496
Vsig2	10.7513008795617	0.497007094792777	1.42860021968678	0.347897954895839	0.72791682120906	0.999843563777496
Slc16a8	24.1117429160166	-0.751132361742419	0.893930009109626	-0.840258581866564	0.400763418615462	0.999843563777496
Sgk2	23.3407353210743	0.0418280776987345	0.942939047048625	0.0443592593070096	0.964618036024527	0.999843563777496
Ldoc1	2.86467590131245	2.47296813756805	2.86168418855022	0.864165286813459	0.387497098526646	0.999843563777496
Prkg1	369.335565486355	1.08969357578081	0.441561936206344	2.46781591987491	0.0135940206660928	0.999843563777496
Glrx3	85.4901875778863	-0.111813462463889	0.58724976524551	-0.190401885332629	0.848994220415917	0.999843563777496
Bloc1s2	127.857366144445	0.54948636788876	0.525409344037067	1.04582526771734	0.295641712898791	0.999843563777496
Ebf1	1839.67101339384	-0.171145421694788	0.412066153219453	-0.415334820289504	0.677896814323895	0.999843563777496
Gm6938	81.9397617384122	-0.279866193662316	0.59313810500133	-0.471839848599322	0.637041105448754	0.999843563777496
Zfp229	1012.82784885562	-0.189449777434581	0.430524641450021	-0.440043981678977	0.659905253029131	0.999843563777496
Cox7a2l	638.874198049963	0.0359107987491216	0.457115177737721	0.0785596289470094	0.937382899684168	0.999843563777496
Shcbp1	616.850710029342	-0.172237206732371	0.451954557098181	-0.381094081312593	0.703133439068265	0.999843563777496
Srpx	8.1486372213227	-0.318020694139861	1.55036007511126	-0.205126989042877	0.837472910548763	0.999843563777496
Pigp	645.077941628465	-1.90803106033004	0.466313389834853	-4.0917355193377	4.28156803573844e-05	0.117555998965461
Pcdh9	67.3054742835112	0.0350450743669405	0.762700264961509	0.0459486851872395	0.963351149960999	0.999843563777496
Pik3r3	132.304528547289	0.488149045639938	0.502849067067307	0.970766533359398	0.331664551556181	0.999843563777496
Cblif	4.84195965555067	0.982043671619226	1.89618607232612	0.517904696143305	0.604524765318274	0.999843563777496
Rp9	384.587589703043	0.0312847079270429	0.410458553446812	0.0762189206786667	0.939244929949366	0.999843563777496
Nemf	1273.58347318699	-0.0795346728670403	0.376501193695131	-0.211246801335357	0.832694692481555	0.999843563777496
Gm2762	3.76517041146665	0.383787775951611	1.99727599122247	0.192155604752805	0.847620320073461	0.999843563777496
Kmt5b	297.108928576381	-0.152540046653438	0.426372694612422	-0.357762231448942	0.720521257197974	0.999843563777496
Suv39h1	772.096765772797	0.095866394162343	0.410645622121592	0.233452858128747	0.815409771983253	0.999843563777496
Stag2	302.693241130028	-0.188450811016594	0.504797587634099	-0.373319555467432	0.708910623647345	0.999843563777496
Mgat4e	19.8369626131449	-1.03200313093316	0.97521191470287	-1.05823474403263	0.289948434985301	0.999843563777496
Nol4l	299.139277313867	0.558723459032936	0.549474034614809	1.01683323293813	0.309232769771296	0.999843563777496
Tor1aip2	1766.62027375213	-0.0123474341368135	0.39441970520243	-0.0313053175943032	0.975026049660999	0.999843563777496
Ktn1	1805.10384297812	-0.263163654793612	0.384232644150607	-0.684907070754925	0.493402563864571	0.999843563777496
Unc5d	183.447973585837	0.111214198387651	0.483539660692271	0.23000015806031	0.818091646894093	0.999843563777496
Miga1	1108.60204460604	-0.463055954906899	0.378166867406038	-1.22447521138788	0.220773011935301	0.999843563777496
Setd3	1112.1054048821	-0.0767459011093381	0.419968725237726	-0.182741943619482	0.855000503623246	0.999843563777496
Capn12	42.5575689327828	0.0701536446665084	0.700119589630126	0.100202373573879	0.920183661661363	0.999843563777496
Mrpl52	67.0966436350168	0.133908040985549	0.656913362009886	0.203844294742073	0.838475177294943	0.999843563777496
Gpr180	167.482075809796	0.00063581555650363	0.508301369289933	0.00125086335571322	0.999001955701069	0.999843563777496
Dr1	237.28173123815	0.338560910081538	0.513559783569536	0.659243423868484	0.509739466326104	0.999843563777496
Zfand2b	59.0458263851918	0.378182886354753	0.671224739286407	0.563422150912983	0.573147457160772	0.999843563777496
Lman2	693.844567517941	0.223267775509378	0.425997046776354	0.524106392752981	0.600204542442743	0.999843563777496
Cmc2	683.821456753648	0.309153033901528	0.397051891834838	0.778621233796128	0.436202867116763	0.999843563777496
Carhsp1	258.012265436952	-0.0602619963606514	0.453580603458228	-0.132858406865719	0.894305361728217	0.999843563777496
Pdgfrl	84.9881529753415	-0.277361026516044	0.610869654784511	-0.454042894983686	0.649797953368821	0.999843563777496
Zfp385a	193.487246136194	1.51114476352482	0.601524851577438	2.5121900775371	0.0119984443401225	0.999843563777496
Nde1	787.86798946499	-0.261246272914916	0.414640224446907	-0.630055304603876	0.528658400942307	0.999843563777496
1700111N16Rik	28.2132055870278	1.24909274568061	0.894944908796683	1.39572026546317	0.162798749227148	0.999843563777496
Gm35978	3.13181231201061	0.808887919262657	2.30619784572439	0.350745241030516	0.72577948162942	0.999843563777496
Cd46	22.8087237283136	-0.722879400381948	0.910877185346464	-0.793607977026003	0.427423687097225	0.999843563777496
Eif3k	716.957613059878	0.348442078896289	0.434999293989096	0.801017573387197	0.423121472344393	0.999843563777496
Fez2	344.225691438513	-0.136431222224505	0.417742397431811	-0.326591753825455	0.743976681326339	0.999843563777496
Tdrd3	920.842504051592	-0.23823985326675	0.44444447651889	-0.536039631165547	0.591931160781127	0.999843563777496
Septin4	17.7009641852594	-0.676893272302338	0.992066482771097	-0.682306361577301	0.495045251322498	0.999843563777496
Sh3bp5l	434.709635353606	-0.186335012449536	0.418605493208418	-0.445132745443362	0.656223825930129	0.999843563777496
Apba2	78.4023568548409	-0.134333762193352	0.580408226643988	-0.231447033358041	0.816967529555229	0.999843563777496
Cpsf4	463.619327918508	0.315041236497163	0.433332505505698	0.727019626947927	0.467213932516513	0.999843563777496
Nlrp5	7.43165071044767	-1.93516889981674	1.77391807467658	-1.09090094263207	0.275316472310005	0.999843563777496
Abhd12	761.098258919654	0.0427694527114286	0.388787665228804	0.110007226402768	0.912403643860439	0.999843563777496
Tbx6	37.1217150175528	-0.171829394584966	0.761745359489799	-0.225573273856311	0.82153332948074	0.999843563777496
Gm10451	162.275970098127	-0.226219262384663	0.503721622814281	-0.449095794460403	0.653362554101305	0.999843563777496
Slc24a3	31.3370765063473	-0.15937012414374	0.910683950654477	-0.17500047522437	0.861079260172358	0.999843563777496
Cdc123	1073.34082505232	-0.222784796464895	0.397736529836203	-0.560131594039508	0.575389681819563	0.999843563777496
Scml4	22.9565126874663	0.0826744076687558	0.956575377232355	0.0864274887651367	0.931126595807862	0.999843563777496
Chrdl1	6.44564030342298	2.6619642864388	1.72578518778188	1.5424656007508	0.122960490905596	0.999843563777496
Ppfia2	27.0636625259837	1.25730983150147	1.13657272251191	1.10622911019958	0.268627366082868	0.999843563777496
Cpsf7	1189.17825047893	-0.156045106734955	0.376640423209941	-0.414307910460196	0.678648621318107	0.999843563777496
Rps21	328.458408040456	-0.25679600746265	0.697693508518523	-0.368064206313068	0.712825359528519	0.999843563777496
Cdk11b	718.844671930653	-0.0781225101964317	0.403784986676604	-0.193475519829074	0.846586576185029	0.999843563777496
Hnrnpc	3290.65461549549	-0.0648986316148357	0.370820675397379	-0.175013519797107	0.86106901028119	0.999843563777496
Stard13	56.0555017988985	-0.49899675976033	0.691435377569339	-0.721682424631635	0.470489750106718	0.999843563777496
Lysmd4	50.7002578773668	-0.0269143624088258	0.653740870213369	-0.0411697717476979	0.967160551883691	0.999843563777496
Zkscan8	416.760241973611	-0.251223761864013	0.468545934142251	-0.536177445065057	0.591835920146482	0.999843563777496
Prom1	391.070891956264	-0.610007743335856	0.471045502177935	-1.29500810540683	0.195317433391891	0.999843563777496
Fyb2	63.403687162024	0.0134109574363564	0.664504024574012	0.0201819055120903	0.983898262256356	0.999843563777496
Nsfl1c	605.336920082208	0.130313896255924	0.423777782138634	0.307505258058321	0.758458821438134	0.999843563777496
Atp6v0e	408.895347259093	0.201499689432645	0.414522091061602	0.486101208542587	0.626895410103749	0.999843563777496
6330403K07Rik	8.9017208121119	-1.29251787312006	1.3556588024379	-0.953424173395036	0.3403751983103	0.999843563777496
Abcc2	17.917412493787	0.280092558385807	0.999614849296978	0.280200477796818	0.779323700117705	0.999843563777496
Adat1	1338.54627688855	0.260908353166538	0.373976997842422	0.697658825734715	0.485390583555519	0.999843563777496
Slc25a13	6238.49168790163	0.0115542787005942	0.373238683221654	0.0309568091947545	0.975303984418989	0.999843563777496
Sema4a	48.5401638159751	0.0554295024511023	0.679377273516544	0.0815886910143345	0.934973794574342	0.999843563777496
Chek2	1220.35429304824	-0.371109193030731	0.389620864638973	-0.952487986942396	0.34084955552568	0.999843563777496
Keap1	208.872379073371	0.281362181520294	0.452072763952522	0.622382509975416	0.533690378219556	0.999843563777496
Klf13	2495.2363375481	0.0453377040950618	0.402125067873708	0.112745281797007	0.910232500414957	0.999843563777496
Reck	198.47414126361	-0.259678511580728	0.470699993964469	-0.551685818802729	0.581163627612937	0.999843563777496
Pld5	25.0587602637426	1.04578852043366	1.12885092204175	0.9264186262453	0.354228467970321	0.999843563777496
1700027A15Rik	7.83560057156129	0.176123193557508	1.55823265126322	0.113027533734921	0.910008726319063	0.999843563777496
Myo18a	804.248898344028	0.138651518581443	0.537677304961277	0.257871249729294	0.796506274008864	0.999843563777496
Prrg1	616.081908470261	-0.465107237433009	0.480826078954143	-0.967308675196393	0.333389748211535	0.999843563777496
Arhgap24	43.984723218855	-0.0921830892024376	0.799126902620084	-0.115354756422539	0.908163938637979	0.999843563777496
Cd72	8.61473881589206	-0.603117218192044	1.36050441068708	-0.443304125627538	0.657545772083728	0.999843563777496
Catsperg1	51.7590382192962	0.595766223279948	0.717902059023731	0.82987117224615	0.406611625340537	0.999843563777496
Fh1	747.947423449269	-0.0223164966060149	0.412142295156006	-0.0541475526008986	0.956817606295009	0.999843563777496
Fkbp7	36.2579481431258	0.0779971650880334	0.747352107542282	0.104364682056671	0.916879949224189	0.999843563777496
Cd300a	6.28024986159782	-0.485024030993675	1.70601252682206	-0.284302737153503	0.776178388711275	0.999843563777496
Hivep2	536.984936946291	0.369009159378124	0.453834946797289	0.813091107201461	0.416165824670909	0.999843563777496
Cgrrf1	44.7946073621599	-0.189779208147	0.720573261054436	-0.263372537400694	0.792263455575733	0.999843563777496
2210408F21Rik	35.0235414813655	1.57583873742455	0.814391990117658	1.93498801135911	0.0529917668666857	0.999843563777496
Akt1	225.658549758496	0.517632483137694	0.546038401213451	0.947978167812683	0.343140568720496	0.999843563777496
Efna3	12.7814671462448	0.99680965028514	1.38510720534505	0.71966245387975	0.471732848808325	0.999843563777496
Plpp1	1947.85957663194	-0.308251692763303	0.416934482635138	-0.739328852857334	0.459707333144633	0.999843563777496
Dgcr2	1464.27009519085	-0.247161058942775	0.378806627491999	-0.652472900432545	0.514096149358434	0.999843563777496
Ptn	1986.13446464192	8.62121016214094	0.720228355650101	11.9701065564951	5.09631337649269e-33	8.51441075810634e-29
Twf1	615.694204485569	0.23272525246635	0.468442735687436	0.496806193663837	0.619325727126489	0.999843563777496
Ptgs1	39.2859090543106	0.584231527112822	0.909151337747297	0.642611964428757	0.52047591770413	0.999843563777496
Ptgis	37.0629137097314	-0.0676859569246845	0.733740390713979	-0.0922478274077586	0.926501139234766	0.999843563777496
Cst7	28.2609758678049	0.135535728496265	0.832573978578242	0.162791213734202	0.87068282641017	0.999843563777496
Plxna2	100.224405944019	0.117656124727751	0.54456668553362	0.216054576699747	0.828945205991308	0.999843563777496
Gm14023	2.86597466788894	1.08969954459507	2.41465305119383	0.45128617714098	0.651783306085045	0.999843563777496
Etaa1os	8.60127872590476	0.479238308288701	1.61812015361128	0.296169791358911	0.767100417473072	0.999843563777496
Trip10	403.421192481857	-0.10823064675837	0.458337457697717	-0.236137468017615	0.813326000627108	0.999843563777496
Gusb	123.733821742367	-0.0109758066080419	0.5206593526347	-0.0210805905099003	0.983181367984382	0.999843563777496
BC055324	871.610604709614	-0.516005473031475	0.417701960388955	-1.23534367076224	0.216702627246178	0.999843563777496
Sowahb	9.12268823516106	0.946519575179134	1.35331795723467	0.699406647284297	0.484297934827866	0.999843563777496
Dmrt2	3.3122306769366	0.982940555631904	2.12036567433328	0.463571245059406	0.642954959950281	0.999843563777496
Nlrp3	6.09431614212533	-1.00575632499103	1.86505760933597	-0.539262873144769	0.58970548279065	0.999843563777496
Shisa4	2.41629271997074	-0.158380723925133	2.41923414525786	-0.0654672984984063	0.947801942477976	0.999843563777496
Sgms1	41.4948408531369	-0.0319172384617801	0.70564598368853	-0.0452312337908357	0.963922998754202	0.999843563777496
Ctnna2	63.7357545583427	0.780669118766216	0.826001615261005	0.94511815030717	0.344598559994712	0.999843563777496
Map3k13	83.7176973971132	-0.400648020710666	0.647317739250548	-0.618935642292961	0.535958757037268	0.999843563777496
Dip2b	838.54407391689	0.00996078047112015	0.436711448370392	0.0228086085406949	0.981802941189603	0.999843563777496
1700128A07Rik	4.91408667906643	0.560808745444041	1.81262890271216	0.309389718218067	0.757025090664569	0.999843563777496
Fbxo44	56.2546474906042	0.371022805451008	0.63306068355372	0.586077788575104	0.557823241714832	0.999843563777496
Ifi202b	4.11915526357758	-1.38852784759525	2.42861298358913	-0.571736977846181	0.567500178860397	0.999843563777496
Clec9a	2.80800574443741	1.56574855394264	2.38125329280005	0.657531291894413	0.510839357216193	0.999843563777496
Ap5z1	196.833889358608	0.468255405398885	0.512462802994865	0.913735402184062	0.360855896948592	0.999843563777496
Fbxw8	777.449979845094	0.173438590768592	0.407756633055538	0.42534830020771	0.670582788349199	0.999843563777496
Klhl33	1.27675066798015	3.46135801662378	4.13415870268388	0.837258137762509	0.402447484527902	0.999843563777496
Pax2	5.98971153086684	-0.425210070401085	1.60578537528525	-0.264798818662519	0.791164446991122	0.999843563777496
Dna2	423.768904336639	-0.0210794224565451	0.414671304190343	-0.050834051557301	0.95945775672474	0.999843563777496
Kdm5b	2374.58227580068	-0.632111973611216	0.384821219491067	-1.64261205358477	0.100463225266603	0.999843563777496
Supt3	669.747992075868	-0.386911910178054	0.443024072101568	-0.873342860000056	0.382476225755003	0.999843563777496
Esrrb	8960.86513652613	0.168967537911936	0.400542602167576	0.42184660757071	0.673136983817374	0.999843563777496
Chchd7	202.176359954163	0.0874528108055228	0.52052434896009	0.168009068125703	0.866576145154498	0.999843563777496
Rxrb	58.6055008911938	0.139255625478999	0.639816805884276	0.217649214897594	0.827702435630749	0.999843563777496
Cadps2	690.610325564431	-0.10787739020758	0.454421185298256	-0.237395160476015	0.812350243822211	0.999843563777496
Gabpb1	798.785106300643	0.129008575148264	0.409146026645813	0.315311812278561	0.752524917211619	0.999843563777496
Dll3	5.98346072757662	-0.359672376758269	1.59216119420633	-0.225901986599768	0.821277652679063	0.999843563777496
Fam57a	58.0723466464908	-0.251022240383572	0.664084238317097	-0.377997588106752	0.705432385701148	0.999843563777496
Mettl7a1	16.0514130976373	0.854608557387276	1.04262190829339	0.819672549166111	0.412402803018542	0.999843563777496
Ckmt1	4.89650264013166	0.0897626495402649	1.77407286629117	0.0505969350221336	0.95964670519698	0.999843563777496
Gm4788	12.4239808420272	0.00302390057953677	1.23558594730072	0.00244734134937584	0.998047306071589	0.999843563777496
Spag7	175.226418116625	0.221412014421329	0.516906786101098	0.428340312750362	0.668403373193755	0.999843563777496
Gal3st1	10.2765227615088	-0.84312578451985	1.25136873190965	-0.673762867027371	0.500462086108938	0.999843563777496
Gpr68	51.6816943891332	0.792938100932551	0.734062063264498	1.08020580358863	0.28005054458426	0.999843563777496
Golph3l	252.329825005961	-0.126293390709159	0.447214735339847	-0.282399886965232	0.777636901657692	0.999843563777496
Sptan1	799.776104713275	-0.121183544259629	0.392973442070015	-0.308375913703701	0.757796307590487	0.999843563777496
Slx1b	161.777677744041	-0.120618627832097	0.557858290584728	-0.21621732591922	0.828818348827792	0.999843563777496
Rprd2	1320.17191590274	-0.0245238355113287	0.376515742071802	-0.0651336259578012	0.948067607622944	0.999843563777496
Edem3	650.303432025315	-0.18665792205764	0.394202063313002	-0.473508232019147	0.635850629327951	0.999843563777496
Kir3dl1	3.52139816418324	0.0296617223481295	2.31934959103574	0.0127888104763386	0.9897962837132	0.999843563777496
Pcsk1n	4.23096947948445	0.277443930502148	2.0379904396565	0.136136031407935	0.891713743725999	0.999843563777496
Gpr162	15.3645122322775	0.355496567582973	1.06926871025929	0.332467006816992	0.739536648896178	0.999843563777496
Syk	550.302210697535	0.323606078627545	0.410216551783199	0.788866458997911	0.430190061195706	0.999843563777496
Frmd4b	319.559824337526	0.398283956741469	0.453684230935349	0.877888032212045	0.380004484511528	0.999843563777496
Pomt1	229.551375706253	0.125274503698023	0.45624932191925	0.274574662754667	0.783643034585419	0.999843563777496
Mpp4	23.4607336413132	0.596176570350949	0.90220913903723	0.660796421312184	0.508742878152893	0.999843563777496
Chst10	54.9127897274403	-0.345504051572541	0.735077298286628	-0.470024108182727	0.638337793555864	0.999843563777496
Abcc10	149.440124242575	0.204112954454339	0.488139049325835	0.418145105859156	0.675841028067243	0.999843563777496
Chd6	2591.01060702333	-0.103502460612039	0.391076727125748	-0.26466024039001	0.791271209101856	0.999843563777496
Tyms	1195.08013168573	0.167938594672336	0.398628875607052	0.421290591196111	0.673542899857016	0.999843563777496
4930447J18Rik	3.2751035790317	0.279316016739938	2.18187522885176	0.128016493815245	0.89813592026228	0.999843563777496
Fam131b	13.7722952156903	0.105841834208136	1.11370434549719	0.0950358455869046	0.924286355099422	0.999843563777496
Vmn2r56	4.28754270073338	0.960687413611949	1.95407305691607	0.491633314430992	0.622978588020557	0.999843563777496
Aicda	2.27699070965294	2.89990858368965	2.75166167547281	1.05387541264184	0.291939961164931	0.999843563777496
Ahrr	20.7648403427307	0.378983696374671	1.03877836731355	0.364835953750929	0.715233865025139	0.999843563777496
Zbtb17	421.61392304115	0.0440259629904034	0.422987431744765	0.104083383302436	0.91710317743309	0.999843563777496
Gm21992	3668.92135678575	-0.391427034452181	0.416788438565785	-0.93915041357463	0.347653523744628	0.999843563777496
Sergef	964.972409963078	0.10000453407852	0.478325641160311	0.209072074488692	0.834391974286691	0.999843563777496
Armc3	11.6036296254134	1.81800962076008	1.27572749742592	1.42507676947336	0.15413501095346	0.999843563777496
Gm10790	4.81573287109816	1.5255836006421	1.95052133517967	0.782141457838284	0.434131444638288	0.999843563777496
A730082K24Rik	599.11377928326	0.785267828645106	0.579589365414272	1.35486928419368	0.17545920739909	0.999843563777496
Mettl26	5.60467825323028	0.84776164231711	1.72538900416432	0.491345221437595	0.623182300811894	0.999843563777496
Acbd6	949.489285515809	-0.00984819575716837	0.385054287079163	-0.0255761228679521	0.979595431030243	0.999843563777496
Ccdc88c	2167.99191594582	0.226276785000611	0.471544407183292	0.479863150858358	0.6313247048709	0.999843563777496
Nudcd2	498.578307927769	-0.287263592363672	0.434993514718576	-0.660385919890139	0.509006205438143	0.999843563777496
Zmynd19	597.670935133649	0.195334295390975	0.446828520418895	0.437157178793897	0.66199736225079	0.999843563777496
Tmprss13	4.94566066580676	-1.1137618722616	1.80311200083324	-0.617688680318757	0.53678057514819	0.999843563777496
Odr4	209.341121999727	0.371760275571714	0.471480501374992	0.78849554644898	0.430406902571869	0.999843563777496
Elovl1	32.5709913848587	-0.711621345092141	0.795484363606264	-0.894576157180593	0.371013702054079	0.999843563777496
Nfatc4	93.253059158255	-0.228459643985898	0.59119923608361	-0.386434267911652	0.699175075263505	0.999843563777496
Camta2	85.1720336082952	-0.00660772723748076	0.623849747445257	-0.0105918568766602	0.991549078942697	0.999843563777496
Ephx2	666.660135841032	-0.072576517338823	0.402931730691269	-0.180121126758399	0.857057477102822	0.999843563777496
Hdac9	104.570199145972	-0.396430164768416	0.64790402076804	-0.611865572771841	0.5406267010132	0.999843563777496
Styxl1	10.7004108471666	-0.381007484293967	1.23925977245405	-0.307447633468708	0.758502676368277	0.999843563777496
Pex5	361.125437522624	-0.316032006056853	0.447705860345666	-0.705892046650561	0.480255273956739	0.999843563777496
Coq3	254.007216364444	-0.546091891785723	0.476452222729084	-1.14616296395418	0.251727729053262	0.999843563777496
Chrd	8.62693789592094	-0.448180451015386	1.41994180539907	-0.315632971232527	0.752281108630751	0.999843563777496
Sbk3	1.77559064157344	1.31700641559066	3.36356478153616	0.391550780535041	0.695390161100574	0.999843563777496
Dync1i2	743.258357988669	-0.0630176568032557	0.389813920001525	-0.161660868352287	0.871572921646436	0.999843563777496
Dennd2d	11.3840201479488	-1.10318342695378	1.21443250074243	-0.90839418928542	0.363669994644985	0.999843563777496
Gm15290	63.3279662636626	-0.750246999337124	0.663659260040311	-1.13047017424507	0.258278159267241	0.999843563777496
Sh2d3c	13.251881946459	-0.269836281511982	1.11706147416575	-0.241559025848154	0.809121874531618	0.999843563777496
Pard6a	15.1128918672281	-0.225087870441567	1.11902775267651	-0.201145923238452	0.840584474188316	0.999843563777496
Srgap2	2828.93074293494	-0.195970247263552	0.43758335944424	-0.447846662890579	0.654263864063509	0.999843563777496
Nrip1	967.077381440874	0.309737853810175	0.405081778937472	0.764630427521614	0.444491645147301	0.999843563777496
Tes	64.3232546882407	0.424763145929047	0.636293811053046	0.667558191751193	0.504415652583951	0.999843563777496
Dnph1	106.217919220304	0.486956355076581	0.606933182184919	0.802322841080415	0.422366233167982	0.999843563777496
Fbh1	419.084036476922	-0.26533457917205	0.422377823464792	-0.628192495987345	0.529877845502727	0.999843563777496
Rpl15	630.392658617666	0.256336692502655	0.561287944178043	0.456693743668479	0.647891188329784	0.999843563777496
Sh3tc1	768.336763126799	0.46262099471151	0.424888553224901	1.08880550252583	0.276239664598957	0.999843563777496
Slc7a4	1.62139906109996	-0.233302487494056	3.0668694030962	-0.0760718690070475	0.939361920552738	0.999843563777496
Ghitm	1190.16538029524	-0.253581701127341	0.396042665184662	-0.64028884617546	0.521984830760934	0.999843563777496
Atp2b1	2153.57328996475	-0.133620898969314	0.417259014954151	-0.320234900099154	0.748790268631012	0.999843563777496
Lrriq1	29.7279734609023	-0.117395850602935	0.878963756508054	-0.133561651130332	0.8937492103818	0.999843563777496
Sgtb	237.54647720229	-0.161450695274897	0.457666749599264	-0.352769117302633	0.724261537974316	0.999843563777496
Zfp532	1940.76807854848	0.0062468390903006	0.384272558765967	0.0162562716171079	0.987029943121309	0.999843563777496
Tnks2	1960.44459436036	-0.0974351647230411	0.371917782344118	-0.261980387463402	0.793336562791226	0.999843563777496
Mbtps1	3077.9636595539	0.110958204353436	0.37282314213734	0.297616193343924	0.765996113854958	0.999843563777496
Cyp4f16	288.918231261514	-0.397794272454993	0.451435912590672	-0.881175514309786	0.378222830011052	0.999843563777496
Toporsl	12.2747412982674	-0.00908831190073948	1.15786462580834	-0.00784920075988561	0.993737308206469	0.999843563777496
Prpf38b	1166.84405765709	-0.201931895474842	0.382426421638739	-0.528028096514729	0.597479835159328	0.999843563777496
B4gat1	5.83495265390832	1.29390700527777	1.80627279045567	0.716340860646718	0.473780902230755	0.999843563777496
Rcor3	11.5789329174564	0.514356615146696	1.19846905965816	0.429178050948937	0.667793654895143	0.999843563777496
Man2a2	70.2068097910123	0.568809595586927	0.66004448225689	0.861774639251579	0.388811543211633	0.999843563777496
Gm1715	33.4528007231226	-0.10516217324214	0.777408054423922	-0.1352728115482	0.892396180710682	0.999843563777496
St6gal1	172.337948052836	-0.512534431214106	0.488205395303977	-1.04983360721563	0.293794620893637	0.999843563777496
Fam227a	27.5421650291387	0.159257587209324	0.836641826479405	0.190353365285932	0.849032238573383	0.999843563777496
Arap2	397.339490020133	0.617928616741669	0.514225946388603	1.20166751810438	0.229492370734888	0.999843563777496
Diaph1	1295.29147391872	0.0304147647067489	0.391303292401385	0.0777268305617796	0.938045350963675	0.999843563777496
Pkp1	2.1755134893657	1.81953162336513	2.84220858051136	0.640182299019646	0.522054089235752	0.999843563777496
Gcsam	2.11159628917552	0.910847550548474	2.6276834034684	0.346635195604693	0.728865401153523	0.999843563777496
Gfra2	89.7738848286545	1.77039345354825	0.571787673756408	3.09624277473052	0.00195989823726302	0.999843563777496
Crim1	268.214593715894	-0.190658224059012	0.472880890813506	-0.403184454611856	0.686812534826599	0.999843563777496
Pde4b	72.0561200543547	-0.474431924834628	0.749481376663672	-0.633013627298612	0.526724744021253	0.999843563777496
4933405L10Rik	2.93554159691849	-1.54800445094407	2.3929474672324	-0.646902814266307	0.517694844315449	0.999843563777496
Fbrsl1	2664.0091341272	-0.175825326453814	0.412975702893108	-0.425752230027255	0.670288398979869	0.999843563777496
Phka2	777.625377013397	-0.0668002415978848	0.410481660938659	-0.162736238800854	0.870726112873284	0.999843563777496
Eif2ak4	224.710407676173	-0.0199114130512752	0.444023454596133	-0.0448431560206338	0.964232326142426	0.999843563777496
Cpq	430.331625604934	0.239361137752684	0.427130579016161	0.560393353957522	0.575211163832194	0.999843563777496
Cdadc1	119.069200303823	0.254658145366313	0.510953746325704	0.498397647923268	0.618203794274101	0.999843563777496
2310016D03Rik	3.32442975696548	1.42705444111508	2.17977886678434	0.654678537745579	0.512674746348574	0.999843563777496
Axin1	635.658834897766	0.0499443810756301	0.398952540642285	0.125188778081782	0.900374101145488	0.999843563777496
Arrdc1	90.9647941756819	-0.0317675049332107	0.558245475585333	-0.0569059783241445	0.954620092018371	0.999843563777496
Septin2	1146.94300266845	-0.181026265787736	0.396657954624732	-0.456378760786482	0.648117636086528	0.999843563777496
Mettl14	571.501698183829	0.062246503719767	0.418041781128928	0.148900197371826	0.881632385470599	0.999843563777496
Pcnp	1119.55574131698	-0.22057297343809	0.387372778648333	-0.569407520600027	0.569079614270734	0.999843563777496
Kcnc4	8.02232891878554	-0.936740670914907	1.48025721531297	-0.632822904846882	0.526849297493494	0.999843563777496
Paip2	640.468970526893	-0.0949696278429922	0.397753186008275	-0.238765222212491	0.811287638985528	0.999843563777496
Trim30a	5.53750326642824	1.72359292303153	1.73329659896474	0.994401606776931	0.320027386199977	0.999843563777496
Plcb4	2263.9398988875	0.135333713070417	0.390582127459733	0.346492334277044	0.728972744210752	0.999843563777496
Pak1	973.863842306102	-0.13125818736963	0.388210297176652	-0.338111040135295	0.735279511158368	0.999843563777496
Zfp948	495.074805254102	-0.0149310010746697	0.447516383289095	-0.0333641440452567	0.973384202640732	0.999843563777496
Kcnj9	7.97573496624891	-1.06184842754905	1.46338700607842	-0.725610124415817	0.468077812685547	0.999843563777496
Kcnj4	43.602119640064	0.177582044810068	0.785741574671122	0.226005662083486	0.821197016553796	0.999843563777496
Kcnj3	11.8929658072427	0.161333796743535	1.23372522788044	0.130769634192136	0.89595754507997	0.999843563777496
Ppfibp2	473.634499489541	-0.158565756897248	0.443828710043531	-0.357267912843438	0.720891248828351	0.999843563777496
Uspl1	1328.20157979428	0.0565655634213003	0.374975733092978	0.150851264306414	0.880093045869728	0.999843563777496
Ptpre	49.9356982997166	-0.729392834701171	0.717113246986518	-1.01712363809518	0.309094616584393	0.999843563777496
Amer1	322.387752560502	-0.197674339229143	0.424898842076612	-0.465226824961555	0.641769030673091	0.999843563777496
Nr2f6	77.1475992575568	0.0311477583529238	0.605435853728646	0.0514468348068532	0.95896946538125	0.999843563777496
Epn2	1601.15736756461	-0.597014980624742	0.425507232491812	-1.40306658744333	0.160596983595379	0.999843563777496
Nmur2	1.32890171033361	2.08363330311868	3.71845247914119	0.560349584889656	0.575241012132893	0.999843563777496
Ehbp1	1864.68799189316	-0.408370383280401	0.406500831059998	-1.00459913505104	0.315089913939188	0.999843563777496
Ppp3cc	3.5272160452813	0.149735099912103	2.05057960510377	0.0730208666561499	0.94178951264475	0.999843563777496
Apoe	241.923542757658	-0.392216134100421	0.501935568307466	-0.781407333660334	0.434562959188389	0.999843563777496
Tnfrsf8	48.9442897866519	0.0064719208809034	0.728682209750549	0.00888167817781492	0.99291353927633	0.999843563777496
Kif2a	925.444734773009	0.0408767904849684	0.382211437152471	0.106948109113391	0.914830146473248	0.999843563777496
Tctex1d2	55.054382447756	-0.651747005892783	0.637825895838706	-1.02182587779032	0.306863319165154	0.999843563777496
Srsf5	496.006488078514	-0.817919970729105	0.440721038069104	-1.85586777139705	0.0634724077304238	0.999843563777496
Sytl3	37.778933360276	-0.943919570653986	0.785367439198789	-1.2018827411752	0.229408962091141	0.999843563777496
Zfr2	62.2637460674748	1.40204666999024	0.731936266053071	1.91553108517317	0.0554248087651435	0.999843563777496
Gm6936	3.00484375601457	-0.614589620486384	2.18081779612575	-0.281816124931762	0.778084505962367	0.999843563777496
Gm12866	65.8628871043796	-0.0727668188173066	0.645064643657623	-0.112805467688799	0.910184783427109	0.999843563777496
Gm10778	551.634898103551	0.100940426916591	0.398351323938029	0.25339548496717	0.799962616310515	0.999843563777496
Ercc6	573.763580903218	0.120930390147928	0.402450510178036	0.300485120752937	0.763807144273895	0.999843563777496
Eif5	510.607870246768	-0.484204985308801	0.475671425016073	-1.01794003138288	0.308706455918966	0.999843563777496
Rin1	26.870653894107	0.999160705002672	0.898674809680818	1.11181563591122	0.266217427627857	0.999843563777496
Plekhg4	2.44846778116191	-0.0839564503376457	2.61441358711843	-0.0321129184576268	0.974382001284828	0.999843563777496
Palb2	668.770592503063	-0.188421750116435	0.403103242051176	-0.467428019575477	0.640193679717644	0.999843563777496
Rars2	423.235423314892	-0.0845751417481865	0.460149339106186	-0.18379933330442	0.854170879174081	0.999843563777496
Tmcc3	52.8315650598199	-0.184389228018065	0.667960548091569	-0.276048081798969	0.782511136473606	0.999843563777496
Ano2	21.4647683758857	0.311404114473111	1.19603392146525	0.260363948617454	0.794583049026913	0.999843563777496
Dpysl3	70.633502644493	-0.114732105105894	0.625746466058539	-0.183352382041517	0.854521536037667	0.999843563777496
Eif2ak1	311.938322557426	0.119847778592573	0.427224794224541	0.280526271444778	0.779073772578768	0.999843563777496
Mmp28	4.49515063012231	0.125431399107763	2.01456851597336	0.0622621658748395	0.950354057252414	0.999843563777496
Rab3d	16.5775352747161	0.0799366304672328	1.11353410977434	0.0717864228545566	0.942771877934666	0.999843563777496
Tnrc6a	1696.27928837406	-0.313963550437069	0.390120649220079	-0.804785778616791	0.420943309677382	0.999843563777496
Capn5	533.280059703137	0.532227947320356	0.545293682491807	0.976039085742302	0.329045095614992	0.999843563777496
Nptn	1127.29504767735	-0.307106118345331	0.387556487756547	-0.792416403923671	0.428117917644573	0.999843563777496
Slc25a44	240.551056925942	0.271040173533052	0.465121427275069	0.582729923067512	0.560075126138552	0.999843563777496
Slc25a45	5.30819164576063	0.698932407561066	1.70473945248059	0.409993683518052	0.681810581090144	0.999843563777496
Slc10a1	355.31497405751	0.217535588101956	0.41739812143098	0.521170501094186	0.602248001774032	0.999843563777496
Lpxn	26.1031393743478	0.625063337076722	0.861504909480237	0.725548200826661	0.468115785757613	0.999843563777496
Poc1b	633.343220142828	0.250447055407794	0.416644226016073	0.601105307044702	0.547769848855018	0.999843563777496
Acd	79.3340225468081	0.391667256981456	0.592605455109749	0.660924150468578	0.508660957384203	0.999843563777496
Tesc	32.0784280352169	0.779054184378462	0.789652440275399	0.986578581466499	0.323849274553618	0.999843563777496
Alkbh2	148.000703740161	0.477905653584122	0.510211588182765	0.936681299784453	0.348922518221714	0.999843563777496
Dhx32	635.023478208035	0.194601782818163	0.393539234235847	0.494491440468521	0.620959149900877	0.999843563777496
Wsb1	785.625235848605	-0.524880290109393	0.391043483735149	-1.34225555965252	0.179513147375085	0.999843563777496
Mtmr14	445.465137440764	-0.0765577101095947	0.411191218536744	-0.186185177742928	0.852299547177509	0.999843563777496
Ap5s1	20.9084638339491	-0.919720812459607	0.950068068559924	-0.968057808588056	0.333015499613129	0.999843563777496
Glis2	327.625536374505	0.0963977989634398	0.569340873668461	0.169314734672596	0.865549086713261	0.999843563777496
Gm13483	31.7144635964424	0.358366346523564	0.815429250685239	0.439481838825887	0.66031243856054	0.999843563777496
Cyp4f37	9.5544875962452	-0.0792695001220532	1.3017177448812	-0.0608960740020393	0.951441976137581	0.999843563777496
Tmem9	275.213953065725	0.0304266749756257	0.449441680167964	0.0676988279419362	0.946025382339492	0.999843563777496
Bmp1	9.74936260913472	0.96696832377785	1.31440767552646	0.735668500559042	0.461932463816468	0.999843563777496
Nsmce4a	598.17706340558	-0.0408180863748573	0.413944330756705	-0.0986076709886095	0.921449779140758	0.999843563777496
Satb1	162.596162147074	0.157889434091089	0.495334415703229	0.318753208106754	0.74991366325183	0.999843563777496
Dbn1	20.6436522291659	0.742712882147354	0.938964716485356	0.790991257826393	0.428949092966552	0.999843563777496
Psma2	544.254048587671	0.549777283125377	0.483232093714516	1.1377085468379	0.255242203365385	0.999843563777496
Syt14	1031.24141482542	-0.718096496524765	0.454634695122758	-1.57950218984248	0.114220914621944	0.999843563777496
Cd79a	5.75175716468149	-0.643069916322979	1.6195570380357	-0.397065309353313	0.691319300720207	0.999843563777496
Utrn	6681.36055927099	-0.309845531797588	0.424995035669348	-0.72905682606291	0.465966902648804	0.999843563777496
Usp24	2522.91849502614	0.0435157154720064	0.40923199703805	0.106335075915289	0.91531650278571	0.999843563777496
Foxred2	142.490813947562	-0.224611029468312	0.492745949929294	-0.455835364046203	0.648508371840176	0.999843563777496
Homez	25.3489331265453	0.412512226271462	0.87027371582349	0.474002855390302	0.63549787103903	0.999843563777496
Hdac7	122.013420555797	-0.282859779786591	0.562790898294874	-0.50260190888586	0.615244186925069	0.999843563777496
Xylb	92.0529089143895	-0.0809824288626954	0.580028461946986	-0.139618025968693	0.888961797462591	0.999843563777496
Pmm1	930.917875907872	0.116937008805992	0.433615494026887	0.269679036881328	0.787407189354072	0.999843563777496
Sh3glb1	365.447904452907	0.171970988103208	0.428808529398427	0.401043767353381	0.688387900682023	0.999843563777496
Foxp1	884.322536453571	0.3292390190046	0.418212177962937	0.787253543424502	0.431133459014646	0.999843563777496
Eps8	824.856791745272	0.121766350350627	0.432138795891597	0.28177602082543	0.778115258818285	0.999843563777496
Cast	688.291883549888	-0.129959560652495	0.399465860242911	-0.325333335302968	0.744928803984279	0.999843563777496
Kcnq2	85.4596809461357	-0.57314120420571	0.57316301734055	-0.999961942529124	0.31732892580098	0.999843563777496
Ube2h	741.080123541775	-0.149305949104791	0.483822624402975	-0.308596459888643	0.757628514115055	0.999843563777496
Spx	8.50748147112483	-0.0452595431471442	1.39144638319669	-0.0325269760255983	0.974051803650218	0.999843563777496
Stk40	579.180680520458	0.0335975898090786	0.415697785420724	0.0808221525045528	0.935583390548875	0.999843563777496
Ppp1r36	8.07299161991387	0.224124577903149	1.50561819284518	0.148858840154966	0.881665020069092	0.999843563777496
R3hdm2	1406.91327303765	-0.0293580567533047	0.401758272051174	-0.0730739322513941	0.94174728523711	0.999843563777496
Trim43c	15.0426269281216	-0.231450998121647	1.1086885314289	-0.208761064591646	0.834634767549757	0.999843563777496
Tro	10.5925524279485	-0.733585190905012	1.23084643076163	-0.596000583477403	0.551174836929342	0.999843563777496
Pola2	916.863883700751	-0.173587293481815	0.396502013023122	-0.437796752047491	0.661533625636877	0.999843563777496
4930432K21Rik	194.206994738716	0.153266121878348	0.482539392260471	0.31762406206956	0.750770119729721	0.999843563777496
Mmp19	10.2826391905061	0.225271632881712	1.2633372763532	0.178314720145036	0.85847581906793	0.999843563777496
Grwd1	136.082259960627	0.158964738033579	0.587997831567395	0.270349190931257	0.78689162484711	0.999843563777496
Igf2bp2	1877.34729183158	-1.08908844681442	0.4538049133526	-2.39990448487765	0.0163993503721656	0.999843563777496
Gm18905	5.32221935018426	0.123774378206888	1.7093134536341	0.0724117498424506	0.942274234321026	0.999843563777496
Smtn	114.015940798902	0.0741434273563015	0.570571903212595	0.129945808650651	0.896609301457356	0.999843563777496
Mapkap1	1472.41361987139	0.135871941520191	0.386104623831047	0.351904466131559	0.724909909690411	0.999843563777496
Rce1	28.9162355084441	-0.090721847706955	0.826141060063572	-0.109813991934953	0.912556894199229	0.999843563777496
Zfp831	2.51238498135209	0.3941345554479	2.61168537640797	0.150911958618071	0.880045166917453	0.999843563777496
Large2	30.7202135667786	0.19654171440921	0.797519789158675	0.24644117560587	0.805340735347267	0.999843563777496
Plekha7	3962.72441437409	0.169093583881427	0.455498782984158	0.371227301143651	0.710468240268501	0.999843563777496
Elf2	663.946494906456	0.124986851468189	0.415955351915906	0.30048141198928	0.763809972817991	0.999843563777496
Coasy	42.0409469686825	-1.00269255826486	0.711205860428998	-1.40984856010612	0.158584404399915	0.999843563777496
Csrp1	307.158285037365	-0.401062972639138	0.451419530161003	-0.888448429548664	0.374299584440516	0.999843563777496
Pcx	262.137172872776	0.00888093300537947	0.432668724516501	0.0205259416781366	0.983623817967044	0.999843563777496
Rfx8	6.17833971911841	-0.800317073656427	1.61143766640797	-0.496647863172022	0.619437394474526	0.999843563777496
Lrrc57	11.1293853438311	-0.819690747494513	1.21462199731812	-0.674852546145536	0.499769452107188	0.999843563777496
Mindy3	1230.49756352434	-0.346441046681365	0.411667935063525	-0.84155460548052	0.400037307703388	0.999843563777496
Tcea2	7.59070168861234	-0.139737686924504	1.4482783592969	-0.0964853793661205	0.923135085323394	0.999843563777496
Stam	1119.2726634499	-0.545578703842171	0.408090408292082	-1.33690646179482	0.181253171319596	0.999843563777496
Fgf13	337.797207123711	-0.194518325756309	0.441800586960972	-0.440285349311889	0.659730450418517	0.999843563777496
1600002D24Rik	33.3339453727773	0.246212862067489	0.795044377934722	0.309684426304697	0.75680094696231	0.999843563777496
Pde1c	34.2818241666163	-0.396719425672108	0.929958452156039	-0.426599085961683	0.669671363597468	0.999843563777496
Eda2r	1648.07484766773	0.25463241988008	0.395131552159	0.644424416346322	0.519300255795316	0.999843563777496
Nxt2	110.996561376642	-0.671931277704458	0.567245017581884	-1.18455210161006	0.236194584697468	0.999843563777496
Phyhipl	70.2811783661859	0.5959822102334	0.591022276529136	1.00839212649207	0.313266251270795	0.999843563777496
Rab26	72.4396542249468	0.425234416213758	0.791715578119951	0.537105026054359	0.591195069246424	0.999843563777496
Tmeff1	1764.4234238022	-0.308297946110609	0.415532707497843	-0.741934246204215	0.458127175472935	0.999843563777496
A230028O05Rik	8.09662087121341	0.701202085607125	1.64764827510273	0.42557753144457	0.67041571539622	0.999843563777496
Arntl2	11.2822150000678	1.66250484231965	1.33056945223421	1.24946866886811	0.211493706084613	0.999843563777496
Erg	20.6199855391996	1.13308592724277	0.943106951285932	1.20143948223243	0.229580768456099	0.999843563777496
Adra1b	12.9985081522997	-0.897360504667582	1.28111607393155	-0.700452147098365	0.483644979716581	0.999843563777496
Chfr	418.463550918716	-0.152264064969837	0.407608788559244	-0.373554420914324	0.708735849625268	0.999843563777496
Mlst8	97.528638385482	-0.222076191185358	0.677319938990398	-0.327874876260665	0.743006270461541	0.999843563777496
Psma4	322.370773790954	-0.323657648425721	0.447802513472378	-0.72276871765635	0.469821989310239	0.999843563777496
Dnajc14	131.439613195187	0.108574892588013	0.511558339532991	0.212243422103397	0.831917132384605	0.999843563777496
Becn1	346.095223744048	-0.0185406031802401	0.469599816896232	-0.0394817087084535	0.968506336481613	0.999843563777496
Mier2	241.243979416245	0.0297134514991318	0.490225187676269	0.0606118417537406	0.951668342509636	0.999843563777496
Zfp653	240.683387962932	-0.112548428241544	0.450185232555695	-0.250004709400635	0.802583706686147	0.999843563777496
Ndufa11b	6.79620319531566	-1.58304062912231	1.59284175240338	-0.993846768979856	0.320297472897731	0.999843563777496
Itgav	296.625754288487	-0.0482532206575914	0.486967062504717	-0.0990892903708945	0.921067375284489	0.999843563777496
Sec23b	424.490273036552	0.0412156225390983	0.406098180713922	0.101491768484757	0.919160091616976	0.999843563777496
Cd180	90.3319353766312	2.41334124591256	0.648945177160697	3.71886768073622	0.000200117840694787	0.35728679609581
Gna13	1820.84900884924	-0.0637236772858025	0.380326174753429	-0.167550070218321	0.866937253954465	0.999843563777496
Actr6	262.827802419841	-0.0832954634883223	0.455843095103927	-0.182728365051426	0.855011158367368	0.999843563777496
Rnf146	620.756962351021	0.026131409735071	0.401274927923821	0.0651209630022832	0.948077689794865	0.999843563777496
Cdc42ep3	222.27635231714	0.3044280494221	0.524463506991366	0.580456114417723	0.561607073221997	0.999843563777496
Sox13	385.408752700364	-0.380305542439308	0.464511126247563	-0.818722138071291	0.412944962992862	0.999843563777496
Stpg1	38.9571704449528	0.33460392090553	0.753352176963039	0.444153386872003	0.656931690454413	0.999843563777496
Ttc30a1	26.2807960325144	-0.0107103704205234	0.946219804320181	-0.0113191146196928	0.990968846052187	0.999843563777496
9430065F17Rik	13.2223973753946	0.262341527361294	1.14513054126067	0.229093119001509	0.818796541501197	0.999843563777496
5033417F24Rik	7.94711623956887	-0.397029108230567	1.42479788527	-0.278656441264531	0.780508493662858	0.999843563777496
Slc35a1	205.427117556275	-0.346440226205136	0.468922721370066	-0.738800255174096	0.460028296851464	0.999843563777496
Lpin2	396.188472480784	-0.378596749923426	0.41200767268748	-0.918907037468214	0.358144198639982	0.999843563777496
Cdc40	579.992008820194	0.110447158405705	0.396324544024543	0.278678573080918	0.780491507533578	0.999843563777496
Lrmda	107.071578129383	0.289521884773112	0.626229966032708	0.462325184799589	0.64384814174035	0.999843563777496
Nt5c1b	3.42573882499405	-0.658488456058402	2.13821424857449	-0.307961868880729	0.758111347347664	0.999843563777496
Aldh1b1	30.3819797309364	-1.56708383878117	0.798451249423403	-1.96265437609726	0.0496863478159641	0.999843563777496
Shisa5	177.380623181954	0.446321792966127	0.489547587781468	0.911702568056292	0.361925311753056	0.999843563777496
Slc22a22	15.8217020147921	0.727920113022912	1.17568223821506	0.619146984926859	0.535819533162684	0.999843563777496
Gria2	4.63574742836433	1.1411156287378	1.90830609025865	0.597973058181215	0.549857910103303	0.999843563777496
Mtdh	1689.66140210994	0.0839307364977132	0.378065851932131	0.222000310445335	0.824313641661046	0.999843563777496
Tfap2b	2.82259676669382	0.594531952813485	2.56502478946246	0.231784096300324	0.816705710026909	0.999843563777496
Usp15	1741.66353557679	-0.0550399863035263	0.384423836528883	-0.143175269256205	0.886151760851487	0.999843563777496
Itga7	9.90946900633237	1.20269381385754	1.35420255975987	0.888119583875847	0.374476429321417	0.999843563777496
Plekha1	958.458447310055	0.0286960929105893	0.392626930804195	0.073087428954027	0.941736545145051	0.999843563777496
Lag3	10.2327496947396	-0.158896040348122	1.29180763867914	-0.123002864815532	0.902104829401084	0.999843563777496
L1cam	12.6384366705049	1.50367866252845	1.18989301250102	1.26370912908203	0.206334447246992	0.999843563777496
Plek2	87.9161947966359	0.0235039252877568	0.554316996999258	0.0424015958648085	0.966178556178933	0.999843563777496
Abl2	1293.9533189083	-0.260122035577276	0.396347754043143	-0.656297488565966	0.511632733144537	0.999843563777496
Clmn	295.382653402182	0.187707846121534	0.485443854067188	0.386672618365366	0.698998589723209	0.999843563777496
Slc37a3	473.156047632815	-0.0357642842594339	0.439532464577331	-0.0813689252597667	0.935148561192685	0.999843563777496
Klc1	902.048813876461	0.404716050967281	0.464940258496716	0.870468933526736	0.384044189535305	0.999843563777496
Higd1a	213.029075214303	0.318992606547367	0.507813756961375	0.628168501097991	0.529893562521791	0.999843563777496
Ythdc1	767.034268767776	-0.36507727096831	0.413458538311392	-0.882983992686	0.377244920280316	0.999843563777496
Adck1	435.785699271282	-0.0343620415530261	0.405487642520406	-0.0847425123474554	0.932466097538533	0.999843563777496
Slc4a2	37.5554062623597	0.405475933198387	0.736704749503513	0.550391365701998	0.582050969546587	0.999843563777496
0610031O16Rik	1.3171355524969	0.556066647866636	3.67914387180823	0.151140229151555	0.879865098715179	0.999843563777496
A530072M11Rik	92.2904515644891	0.152913117606742	0.560768474500089	0.272684939614446	0.785095412577051	0.999843563777496
Slc10a7	8767.31694032337	0.135019429834819	0.419677427567802	0.32172192490149	0.747663366556528	0.999843563777496
Cyb5r2	162.886094213525	0.0207609942970708	0.4853822151036	0.0427724660093686	0.965882912837356	0.999843563777496
B130034C11Rik	64.3567953343696	-0.427532927289907	0.621156155188445	-0.688285745410029	0.491272856461436	0.999843563777496
9630028I04Rik	3.65179663770208	-1.21479867372199	2.22649728668253	-0.545609770552217	0.585334206703027	0.999843563777496
Ypel5	186.265509085244	0.195555963279657	0.512546405862236	0.381538063759673	0.702804032520698	0.999843563777496
Zfp574	164.504056251984	0.252380021242093	0.533587729496055	0.472986928467138	0.636222504971916	0.999843563777496
Shoc2	1173.60226820975	-0.0956012333550008	0.406690606542447	-0.235071161755546	0.814153501175308	0.999843563777496
E030044B06Rik	9.87899185594404	-1.43374442410315	1.28097359720509	-1.11926149549951	0.263028597290562	0.999843563777496
Clip3	29.4916959010812	0.220686463988788	0.849973734613766	0.259639157072388	0.795142128879905	0.999843563777496
Cdh1	4704.78646258742	0.541100419854769	0.470227170483522	1.15072129774715	0.249846911746552	0.999843563777496
Islr2	5.68640682362194	2.11467829543177	2.07248368832428	1.02035943990546	0.307558022621972	0.999843563777496
Slc24a2	25.6116768397102	0.749115273594878	0.906386024664629	0.82648590469172	0.4085285105769	0.999843563777496
Kif21a	164.446450672469	-0.206557630727951	0.678720746757736	-0.304333750978854	0.760873634290256	0.999843563777496
Abhd14a	118.537111986648	-0.247905322940491	0.525718416117182	-0.471555333312184	0.637244215167923	0.999843563777496
Zfp78	259.85766368171	0.957528573428144	0.482252430587704	1.98553395005441	0.0470850967807808	0.999843563777496
Ipo7	3441.37358818853	-0.271142700221704	0.400184324405955	-0.677544530571495	0.498060526491232	0.999843563777496
Wdr70	2582.98237658431	-0.00823036930288422	0.395981089444961	-0.020784753419464	0.983417360121695	0.999843563777496
Cacna1d	49.8835553163354	-0.0680919574322494	0.750148424497141	-0.0907713129943512	0.92767430483994	0.999843563777496
Cyp26c1	6.53744476020175	-0.0332597581169392	1.53685451481563	-0.0216414486838588	0.982733969996408	0.999843563777496
Pls3	440.833680727185	-0.0219914698828772	0.430706496283492	-0.051059062430306	0.959278456865614	0.999843563777496
Ddah2	46.4680147143968	-1.11561037196457	0.713714148070664	-1.56310530620743	0.118027827770542	0.999843563777496
Men1	67.6832356510253	0.150543459398368	0.640659154275967	0.234982140493259	0.814222594983963	0.999843563777496
Taf1a	385.32813478282	0.00872838527388135	0.4336010658282	0.0201299903569418	0.983939676143812	0.999843563777496
Tk1	856.390156807343	0.072504851791352	0.43253289282755	0.167628527202577	0.866875527286097	0.999843563777496
Trim2	656.133564289427	0.422778088063779	0.412614095777862	1.0246331678678	0.305536308267742	0.999843563777496
Ank1	29.6798116752522	0.0554956696842877	0.925512168587767	0.0599621178065851	0.952185805986148	0.999843563777496
Ildr1	736.697376811945	0.293282484038568	0.405254328993806	0.723699817758273	0.469250045061441	0.999843563777496
Pars2	112.074338646123	-0.0965492066288756	0.584983100067699	-0.165046146833476	0.868907660162682	0.999843563777496
Clip1	275.886342759708	0.151360272091815	0.456611141472747	0.33148615603995	0.740277296335192	0.999843563777496
Arhgdib	6.59810417378009	0.966088277752695	1.57788410879442	0.61226820928619	0.540360319402062	0.999843563777496
Bub3	468.862057651087	-0.114740803505133	0.436607593084012	-0.262800751344364	0.792704156397914	0.999843563777496
Mtch2	806.274545527103	-0.105450178562931	0.395919756360461	-0.266342300097105	0.789975598444452	0.999843563777496
Atf3	100.595456595252	-0.491762823654055	0.600846269632388	-0.818450323333	0.41310009674515	0.999843563777496
Mns1	82.8386846530842	-0.551713157553219	0.562799433348063	-0.980301551249098	0.326937289229437	0.999843563777496
Casp4	2.5535013359603	4.45912946817166	3.19901404102131	1.39390743866446	0.163345557704926	0.999843563777496
Cdr2	259.938998582197	0.529812113834073	0.47249282585072	1.12131250433305	0.262154864780739	0.999843563777496
Lmna	163.713277834237	0.809049261202592	0.491618243279879	1.64568600181503	0.099828422473834	0.999843563777496
Ap2b1	1465.11859532931	0.0658143331693705	0.372465283167684	0.176699241898851	0.859744636382719	0.999843563777496
Blzf1	150.15473625496	0.263885822218688	0.4842930241665	0.544888753400595	0.585830031770986	0.999843563777496
Stoml2	101.674626697793	-0.0792273422966857	0.579347220558484	-0.136752778791812	0.891226209932725	0.999843563777496
Cic	343.605195373084	0.608253342895401	0.467686340008454	1.30055828204092	0.193409694585276	0.999843563777496
Aven	464.995281004746	-0.190288140758763	0.402720720121396	-0.472506457332025	0.636565333730388	0.999843563777496
Tspan17	46.6528304930787	0.500768096582815	0.6876643668749	0.728215857480826	0.466481460235099	0.999843563777496
Lrrc2	644.598920093902	0.246800621547361	0.412376696438287	0.598483434391388	0.549517409041537	0.999843563777496
Ctbs	43.8178284195279	-0.364244092013342	0.710109020276628	-0.512941085963741	0.607992532245441	0.999843563777496
Zbtb14	111.946705858016	-0.0275346405107738	0.551780176762995	-0.0499014674146235	0.960200907934513	0.999843563777496
Rsrc1	3123.49709892626	-0.813226264695797	0.486196803241457	-1.67262774924484	0.0944006006285096	0.999843563777496
Zfp638	1405.10605316097	-0.574794817500783	0.43499919002341	-1.32136985696421	0.186378071643738	0.999843563777496
Glp1r	34.8889089761389	1.56507732209222	0.998602783890371	1.56726713297851	0.117052264393035	0.999843563777496
Yeats4	416.184696946936	0.172121941319837	0.433095184267382	0.397422893563214	0.691055636054166	0.999843563777496
Slc25a39	294.63629060233	-0.0182262973051789	0.455491240508572	-0.0400145945393562	0.968081490852192	0.999843563777496
Tcirg1	7.81180348595438	0.897059812243756	1.48883916683431	0.602522980471527	0.546826070979392	0.999843563777496
Crb2	15.0252527767158	-0.101916910902554	1.15710569602968	-0.0880791713775646	0.929813750862903	0.999843563777496
Dmkn	1.66490735793569	1.59096600083936	3.05349952785202	0.521030373945568	0.602345612367643	0.999843563777496
Mgat1	215.553576509255	0.0439419117909339	0.481817418944622	0.0912003386826169	0.927333405846652	0.999843563777496
Ubr5	4101.12127987796	-0.539112665040198	0.377521187017095	-1.4280328722737	0.153282397098838	0.999843563777496
Tax1bp1	853.989025343115	0.0164751636273253	0.398771393436183	0.0413148081795941	0.967044927929777	0.999843563777496
AA465934	211.277145653247	-0.129309248650364	0.563715012131639	-0.229387626491251	0.818567652424604	0.999843563777496
Cbln1	8.44239589999876	0.300537732627738	1.41708290640822	0.21208196871804	0.832043086617137	0.999843563777496
Adar	1073.46816608634	-0.0951763336442843	0.39192534657549	-0.242843017110025	0.808127009984722	0.999843563777496
Trpv4	42.7596655879452	0.969199537765363	0.737607831680766	1.31397674500944	0.188854030183582	0.999843563777496
Rsrc2	1564.50197989351	-0.211091825704123	0.393435305186003	-0.536535036184223	0.591588828367218	0.999843563777496
Il12rb2	639.251090677722	-0.403623639312277	0.456584009399234	-0.884007391856228	0.376692222576569	0.999843563777496
Pdcd6ip	1144.29561572489	0.260706283528351	0.46027851805184	0.566409843830662	0.571115204542095	0.999843563777496
Endov	230.750084533994	0.145431141741497	0.45009782791046	0.323110072351711	0.746611882423799	0.999843563777496
Ppp1r8	537.987554949186	0.157350991871898	0.421040937452724	0.373718985198598	0.708613399019166	0.999843563777496
Rbm20	318.922390282692	0.301417878732648	0.461162570559053	0.65360438590506	0.513366717826153	0.999843563777496
Hdac5	228.682536272065	-0.139586528420707	0.517186393940077	-0.269895979585418	0.787240280266571	0.999843563777496
A930001C03Rik	86.2707405115069	0.670960569466051	0.766150173398292	0.875755945456459	0.381162724267767	0.999843563777496
Btf3l4	475.894062794907	-0.280735461321032	0.435118803978746	-0.645192666356808	0.518802338086441	0.999843563777496
Plec	283.79606303817	0.522370356573013	0.518810755011314	1.00686107897208	0.314001537901755	0.999843563777496
Ctf1	10.4358345309547	0.46449157590778	1.27065271458888	0.3655535226697	0.714698261590008	0.999843563777496
Rprd1b	642.53851907052	0.111556577955487	0.40059096538491	0.278480014765928	0.780643904428667	0.999843563777496
Srpr	250.802976626358	-0.191329271882267	0.528410092554481	-0.36208481741393	0.717288648931762	0.999843563777496
Gm7271	3.62613317108234	-0.724519803753932	2.23588942526854	-0.324040981439373	0.745907007991643	0.999843563777496
Fbln5	17.3203530865183	-0.0543896635972982	1.04132242166446	-0.0522313382154598	0.958344362720505	0.999843563777496
Slc22a27	7.09059640845706	0.771527748889615	1.85587307181426	0.415722260647592	0.677613250115958	0.999843563777496
Thra	205.453030744626	0.0538223700382656	0.602957223463504	0.0892639941007745	0.928872108348425	0.999843563777496
Cux2	425.905820623444	0.295394510764173	0.526001569369364	0.561584846825322	0.574398907043777	0.999843563777496
Mx1	3.29538208674555	-0.685713958629583	2.51745564429374	-0.272383730050567	0.785326981467	0.999843563777496
Aamp	105.52760435203	0.00985624374270535	0.595879190601303	0.0165406745161874	0.986803052948411	0.999843563777496
Mroh1	315.112837983617	0.194225220048107	0.517861232583586	0.375052635392548	0.707621321563226	0.999843563777496
Triobp	89.9210919707151	0.553615686882647	0.634002600414732	0.873207281043484	0.382550106936603	0.999843563777496
Nod2	410.21600196603	0.596544983594129	0.531500615751422	1.12237872528284	0.261701446198658	0.999843563777496
Tmem255a	6.07672812453829	0.62199324696518	1.59451209051353	0.390083744529564	0.696474622597403	0.999843563777496
Col6a6	16.2063023702365	0.307886479459263	1.06792213471218	0.288304240029861	0.773113861814696	0.999843563777496
Cep55	2542.98913175877	-0.274478764664836	0.405158143009681	-0.677460812279115	0.498113625656752	0.999843563777496
Zfp119a	301.824703159288	-0.233706080378624	0.460871649723341	-0.507095805348228	0.612087598063031	0.999843563777496
Sh3d21	46.5756461202995	-0.579963214219752	0.682147773198404	-0.850201726087097	0.395212942254224	0.999843563777496
Fam174b	68.3857778695126	0.701275064091529	0.68955167071978	1.0170014719267	0.309152729194497	0.999843563777496
Rangap1	1549.74370054615	0.0676578674803141	0.394840943326859	0.171354740747606	0.86394484000887	0.999843563777496
Brinp3	45.9108150500492	0.577065949677073	0.704402475625062	0.819227600194058	0.412656570656782	0.999843563777496
Syvn1	152.808086486241	-0.101575274056173	0.550296631227991	-0.184582765534121	0.853556304763776	0.999843563777496
Aurkaip1	31.4549402312225	0.29962318826777	0.857049557566913	0.349598439929627	0.726640081899575	0.999843563777496
Ndfip1	883.234038903592	0.181976191876514	0.402807873461894	0.451769202802658	0.651435258296337	0.999843563777496
Grk6	225.406442596692	0.177122056709961	0.473923358245774	0.373735654991934	0.708600995615902	0.999843563777496
Cenpa	699.660729490382	-0.461968050346433	0.407912555256667	-1.13251736038317	0.257416989949749	0.999843563777496
Rassf5	96.736489882859	0.0369871746430866	0.53799576376197	0.0687499365876998	0.945188668555328	0.999843563777496
Ppp1r14a	26.0243700426687	-0.180218217433186	0.856520113593275	-0.210407455205149	0.83334967448041	0.999843563777496
Klrg1	3.56594045766197	4.93987285039342	2.65868068812348	1.85801659915769	0.0631666571345467	0.999843563777496
Myadm	339.814032990856	0.221597241875359	0.501038924025134	0.44227550246025	0.658289855880392	0.999843563777496
Phgdh	1316.79381525222	-0.255200977544352	0.403886478000973	-0.6318631383934	0.527476312047859	0.999843563777496
Nckap1	605.84453101234	-0.12456633820413	0.412109400121715	-0.302265219301816	0.762449889979185	0.999843563777496
Zfp518a	861.329107080778	-0.340685048282153	0.497862970973883	-0.684294812316992	0.493789022134113	0.999843563777496
Utp3	173.866398029298	-0.555985297557649	0.59708492335551	-0.931166197319323	0.351767600345694	0.999843563777496
Katnal2	1894.57426334505	-0.0152895665901714	0.393120918081784	-0.0388927830774719	0.968975870487156	0.999843563777496
Rfx4	23.9298834529167	0.928765802499321	0.927937601498149	1.0008925179881	0.316878774165497	0.999843563777496
2810006K23Rik	200.625757706944	0.148774633724399	0.452777425515675	0.328582268771366	0.742471452023857	0.999843563777496
Hspa12b	30.5818783151235	-0.0916657583106396	0.819971896139235	-0.11179134155968	0.910988852923154	0.999843563777496
Ankle2	806.660789885328	-0.430050565616187	0.385377919300598	-1.11591906042947	0.264456782212663	0.999843563777496
Dgke	1059.19089125036	-0.10572179607542	0.411156147489995	-0.257132957200872	0.797076136498542	0.999843563777496
Fis1	746.218090246071	0.271779801011354	0.415341575933356	0.654352505887737	0.512884725544902	0.999843563777496
4930524B15Rik	66.5711754660457	-1.76605721286249	0.687313139778978	-2.56950887543109	0.0101842782977042	0.999843563777496
Nkain1	404.670285343139	0.100204349383302	0.468682687901627	0.213799980178345	0.830703040411864	0.999843563777496
Slc12a5	19.7863714466004	-0.0324972889755525	0.969829829487411	-0.0335082382367311	0.973269296359506	0.999843563777496
Sfswap	1171.07523266183	0.198178421441403	0.401041243723812	0.49415970188314	0.621193397114008	0.999843563777496
AW551984	7.23680947552395	-0.143164995862223	1.50668660008613	-0.0950197578275655	0.924299133447716	0.999843563777496
Pheta1	29.0183850198147	0.607819178550835	0.89503826265435	0.679098541271599	0.497075426690666	0.999843563777496
Dpy19l1	1298.72150452572	-0.58560730406087	0.376265828642283	-1.55636589741347	0.11962110969148	0.999843563777496
Ctps	954.897268798538	-0.0780932857134547	0.400792726635151	-0.194847063141803	0.845512677261138	0.999843563777496
Maco1	638.63054328134	0.152911936041193	0.432143204026341	0.353845518375599	0.72345465875536	0.999843563777496
Exosc10	477.658217128167	-0.00400545061527349	0.43050087824302	-0.00930416363288437	0.992576458592481	0.999843563777496
Zfp637	20.3530804384204	0.698403938538163	1.01073300907402	0.690987562757054	0.489573357007913	0.999843563777496
Syt11	53.2505391833334	0.364956741287853	0.651902480406129	0.559833337434899	0.575593122134488	0.999843563777496
Gsn	13.4348012268631	0.800553154260756	1.43918474197815	0.556254614790038	0.578036808424663	0.999843563777496
Gm5134	250.446886227678	0.177949948268371	0.480838669283383	0.370082440610649	0.711321065113922	0.999843563777496
1810024B03Rik	149.506980050646	-0.110526956103439	0.490551716253801	-0.225311526677556	0.8217369332053	0.999843563777496
Rere	5873.45290757613	-0.14836562906481	0.419934340241703	-0.35330673118901	0.723858499765655	0.999843563777496
Selplg	10.6147267980375	0.671837557149197	1.40616162064753	0.477781179122082	0.632805958195178	0.999843563777496
Selenbp1	5.36898543363184	-0.249015026146415	1.67696417160349	-0.148491560143655	0.881954846147959	0.999843563777496
Apob	4.58642125043055	0.309338516015409	1.94308276637634	0.159199865990421	0.873511409440006	0.999843563777496
Ankzf1	140.048659491448	-0.673696797664325	0.491093417081218	-1.37183023480217	0.170116292658878	0.999843563777496
Slc47a1	28.3312033682446	0.546636874349564	0.894383464658798	0.611188484525597	0.541074806020115	0.999843563777496
Wdr77	1236.41003148733	-0.297785990514858	0.454983395746814	-0.654498588956349	0.512790635930645	0.999843563777496
Galnt13	88.3330840584004	0.0705720155068515	0.729010440745532	0.0968052191881918	0.922881079091777	0.999843563777496
Tut4	1197.2959930014	-0.383977175634857	0.396136216333583	-0.969305909943647	0.332392581462241	0.999843563777496
Lurap1	19.7407359774707	-0.516852381528201	0.953228544784723	-0.54221244669601	0.58767216185876	0.999843563777496
Psmd8	102.934667866097	0.596475467856002	0.581557479806638	1.02565178605273	0.305055748134562	0.999843563777496
Scamp1	316.875595598919	-0.335351812962999	0.453366292360024	-0.73969286780741	0.459486376738	0.999843563777496
Uhrf1bp1l	1003.4574137735	-0.296266843596054	0.410812450360588	-0.721172991071735	0.47080308705229	0.999843563777496
Fam161b	61.5306342758601	-0.148217491195227	0.614021385067071	-0.24138815813237	0.809254289880331	0.999843563777496
Gask1b	47.0346177037766	0.421907776570296	0.785444682283291	0.537157849670339	0.591158583855947	0.999843563777496
Cars	2345.79769126839	-0.160422578772674	0.461447618061878	-0.347650681233253	0.728102539474965	0.999843563777496
Nelfcd	192.191655100812	0.0861642902805435	0.477908845323725	0.180294403678965	0.856921448899925	0.999843563777496
Rmnd5a	706.46103513868	-0.310841444907325	0.396724629138106	-0.783519403830904	0.433322163691637	0.999843563777496
Pcsk7	134.658848884449	-0.321738268919606	0.497030829313515	-0.647320548232354	0.517424505332436	0.999843563777496
Tgfb2	104.054009732125	0.385595431451252	0.605963583813598	0.636334330562456	0.524558533299099	0.999843563777496
Tsc22d1	3003.21623865262	-0.10278474401598	0.38690558590426	-0.265658464908838	0.790502254380876	0.999843563777496
H2ac6	40.585615728653	-1.31616647111209	1.05424517328447	-1.24844438890018	0.211868361848242	0.999843563777496
Zfp286	146.125989644291	-0.140756853032649	0.525074884403306	-0.268070054793431	0.788645395309813	0.999843563777496
Eci2	146.853048164569	0.259613063244817	0.484532396465742	0.535801249077414	0.592095918839561	0.999843563777496
Uqcc2	60.3168797633301	-0.230040841790877	0.648279784670883	-0.354848087554763	0.722703400897285	0.999843563777496
Snhg18	4.61955909163215	-0.185770834835295	2.11719984153173	-0.0877436466747962	0.930080428350908	0.999843563777496
C430049B03Rik	25.6658841556765	1.44054556316347	1.09180895989143	1.31941174333897	0.187031497902503	0.999843563777496
3110009E18Rik	339.099723445667	0.555036899523226	0.498229195123745	1.11401922038184	0.265270941122638	0.999843563777496
Fn1	5232.7487168266	-0.461539904625625	0.40907952821923	-1.12824004328635	0.259218556912043	0.999843563777496
Kctd17	8.62819922383065	0.51633955305249	1.37770297971117	0.374782925388416	0.70782191382447	0.999843563777496
Whrn	599.527498592843	0.210491244662507	0.461544217590131	0.456058675724612	0.648347785256397	0.999843563777496
Hrh1	16.7914317640133	0.3329995695932	1.15250263756516	0.288936058573119	0.772630309226499	0.999843563777496
Igsf9b	782.833972003301	-0.0826132431537254	0.463024570463801	-0.178420862355044	0.858392466375511	0.999843563777496
Marchf2	163.474241808739	0.0997651597143415	0.487713480078527	0.204556904390419	0.837918328646124	0.999843563777496
Lmf1	535.279026313214	-0.0652736336056752	0.403771114227774	-0.161659988309251	0.87157361470355	0.999843563777496
2310039L15Rik	124.963748575353	0.0281331797765484	0.508965281732346	0.0552752432951664	0.955919184993857	0.999843563777496
Gm4489	2.48303478458061	-1.5499950014573	2.5771560422501	-0.601436225066141	0.547549477069824	0.999843563777496
AA543186	15.17801121632	0.960948131434273	1.10640892950423	0.868528900851213	0.385104857899398	0.999843563777496
A230072C01Rik	666.118129647805	-0.308397953437025	0.429001612203254	-0.718873646775274	0.472218775212486	0.999843563777496
Emp3	4.678393859468	-0.653387414086125	1.81445280893279	-0.360101630017278	0.718771133871881	0.999843563777496
Emp1	51.7143872705181	0.431429041102326	0.662628084942585	0.651087768396819	0.514989831839899	0.999843563777496
Eif4ebp2	749.551062207488	0.359376310850026	0.40384773234308	0.889880720054969	0.373529937413408	0.999843563777496
Eif3a	1714.21709859743	-0.505684705032517	0.397730469797848	-1.27142560963342	0.203577276650602	0.999843563777496
Rfxank	161.931516097546	0.601563415657403	0.496974089474964	1.21045227185372	0.226105394475957	0.999843563777496
Capn3	17.9593274547992	-0.706480221999358	0.988721424312048	-0.714539206522128	0.474893821529203	0.999843563777496
Efna4	55.939189417253	0.253387459865969	0.688945761395998	0.367790142655838	0.713029719672059	0.999843563777496
Ikzf1	27.5200280977165	-0.801916174175931	0.824167620655559	-0.973001309537096	0.330552651253133	0.999843563777496
Hira	2837.34867271672	-0.357660745585433	0.383252525775898	-0.933224757909543	0.350703934362638	0.999843563777496
Uhmk1	604.278550645218	0.0291639097084464	0.393703997126236	0.074075726742229	0.940950129439587	0.999843563777496
Chrne	3.9329567741716	0.45367892249413	1.94105736150527	0.233727725667162	0.81519636186862	0.999843563777496
Nr1h4	3.75370280152922	3.66575638977116	2.32717119874788	1.57519841760826	0.115210652349455	0.999843563777496
Gpn2	111.518596887784	-0.178706859251717	0.519257318570825	-0.344158575835926	0.730727033208549	0.999843563777496
B4galt7	101.095600267928	-0.0720266802732138	0.541466130071996	-0.133021580248495	0.894176313595215	0.999843563777496
Spin1	1788.81854745533	0.110217587419183	0.371446586912529	0.296725266303599	0.766676265604818	0.999843563777496
Rnf144b	172.171771347235	0.585863390845284	0.593277932147512	0.987502415140591	0.323396399520275	0.999843563777496
Bag6	145.458564383637	-0.10533723287592	0.488120512693683	-0.215801692689821	0.82914232883175	0.999843563777496
Cdca7l	260.116432834964	-0.130739275203562	0.490590138424065	-0.266493891670019	0.789858863115149	0.999843563777496
Dhrs7b	1079.46861209816	-0.328129224048153	0.394139297545757	-0.832520954117901	0.405114955650338	0.999843563777496
Ankmy2	517.370307570364	0.0116893944327722	0.405844278430183	0.0288026591824508	0.977021980040267	0.999843563777496
Plekhh3	28.977705566051	-0.0612412735840805	0.937247159572375	-0.0653416475671393	0.947901983212643	0.999843563777496
Fdft1	1146.75972189911	0.271366662968766	0.381589343497118	0.711148431142745	0.476992260828103	0.999843563777496
Cldn3	4.03682593668638	0.219354293564654	1.98343270312189	0.11059326248851	0.911938890466775	0.999843563777496
Stk32a	28.4029683682495	0.172652702728716	0.832534998854946	0.207381915434401	0.835711604996612	0.999843563777496
Rgs13	6.50982227354665	0.754297160984137	1.75711740340264	0.429281025572593	0.667718723554636	0.999843563777496
Cdnf	13.7237974434741	0.529899123641222	1.13802139031704	0.465631953977244	0.641478966566041	0.999843563777496
Dgkd	880.671206867456	-0.128732927565268	0.411557306921391	-0.312794659213416	0.754436673263932	0.999843563777496
Tfap2a	81.6437562500399	0.791074898735284	0.62254799588815	1.27070507649247	0.203833588923995	0.999843563777496
Zkscan17	588.292116188308	-0.494250786282107	0.428353455401717	-1.15383868169942	0.248566312197487	0.999843563777496
Ccdc85a	412.912704079545	-1.26554937525374	0.45691904188773	-2.769745314236	0.0056100140561884	0.999843563777496
Fyb	129.932400920247	1.86147191042656	0.577790763067189	3.22170590015143	0.00127429864596768	0.999843563777496
Klk7	5.39650700600857	1.44938971380233	2.03581549984272	0.711945514666875	0.476498516139738	0.999843563777496
Cib1	72.8490058528014	0.0145002472056269	0.627253726677929	0.0231170363585136	0.981556916268559	0.999843563777496
Med24	373.865374209279	0.0664871697812302	0.472034202277834	0.140852441328174	0.887986513796194	0.999843563777496
Mthfsl	24.2706729849739	0.588951259684613	0.994410844621392	0.59226150123981	0.553675491717894	0.999843563777496
Uhrf1	2490.43597205887	-0.0582862178031167	0.387711783567149	-0.150333882728178	0.880501202190218	0.999843563777496
Firre	5114.38507674434	-0.233468366785646	0.392140057040068	-0.595369849609092	0.551596274734188	0.999843563777496
Klrb1f	2.27443061516674	-0.041671350374282	3.01336554539978	-0.0138288401279087	0.988966533636753	0.999843563777496
Igf1	4.9849149360057	0.726489343838967	1.86328426521564	0.389897213968523	0.696612554134078	0.999843563777496
Pwwp2a	1340.83288094558	-0.334121458295276	0.383890454549486	-0.8703562548524	0.384105745070784	0.999843563777496
Nrf1	2347.35503129462	0.0679760601040421	0.370616067069906	0.183413689108142	0.854473435704963	0.999843563777496
Etl4	7591.52342705296	0.106790236606699	0.403933399731434	0.264375851756012	0.791490317259442	0.999843563777496
Klf10	468.289864869975	-0.732907438085903	0.442404957411077	-1.65664381876466	0.0975915077028845	0.999843563777496
Gmeb1	846.815353475634	0.0203890431249897	0.398264376224622	0.0511947448533288	0.959170339355017	0.999843563777496
Atp13a2	89.9607588502258	0.516720307818885	0.552607171364278	0.935058997774503	0.349757895605534	0.999843563777496
Magix	48.5619430204899	0.548100294613078	0.692060355278062	0.791983373173946	0.428370371139627	0.999843563777496
Alkbh7	3.77563780272688	2.09706826269946	2.19589280837138	0.954995733263859	0.339579854670364	0.999843563777496
Mpp2	11.999399042896	-0.514891356588971	1.17975900872194	-0.436437740913516	0.662519161432676	0.999843563777496
Pex7	579.16103649289	-0.659403062138743	0.4122982948123	-1.59933492433904	0.109746203411967	0.999843563777496
Slc66a2	263.323243432415	0.722977315963779	0.448423960209359	1.6122629032272	0.106904742193836	0.999843563777496
Ano7	17.1190968746979	-0.677319632539521	1.01499161985755	-0.667315492353111	0.504570632620097	0.999843563777496
Ank	595.445081154265	-0.153233876948828	0.406452544217759	-0.377003119131004	0.706171286928989	0.999843563777496
Meaf6	664.476538039155	0.156051632837525	0.389252566122535	0.400900716961236	0.688493222041011	0.999843563777496
Golm1	917.072060300098	-0.0405983884512287	0.400241212304617	-0.101434802821679	0.91920531028144	0.999843563777496
Zfp933	100.740421325887	0.125890210069843	0.559921441353454	0.224835487216812	0.822107257964469	0.999843563777496
Tspyl3	8.24881965368573	-1.28804773986265	1.38739999259671	-0.928389611313094	0.353205505421501	0.999843563777496
Lad1	28.6819086934024	0.387196482415298	0.8366049376043	0.462818786994101	0.643494263770128	0.999843563777496
Ginm1	77.4057740619576	-0.25971665480783	0.581062359550336	-0.446968643793783	0.654897700009866	0.999843563777496
Plekhs1	7.39087066035682	-0.0148907908272398	1.46815733628438	-0.0101425034355824	0.991907591845941	0.999843563777496
Gm5141	105.793987552296	-0.145924838223411	0.534769375088477	-0.272874336155222	0.784949814897714	0.999843563777496
Ccdc149	11.6808430599358	0.649197927631765	1.22582721623646	0.529599864510218	0.596389388318706	0.999843563777496
Sspn	2.14377135036669	0.975814361555482	2.64549372140503	0.368859072943566	0.712232770586494	0.999843563777496
Bcl2l1	552.27868954603	0.396881880906891	0.409069182743154	0.970207235474117	0.331943204888014	0.999843563777496
Map3k10	156.1861890868	-0.140078338705232	0.511003067281529	-0.274124262013594	0.783989129323816	0.999843563777496
Clgn	53.8778734928146	0.0187026707952565	0.651065039950414	0.0287262710292061	0.977082903759166	0.999843563777496
Rbm46os	6.66584247841489	0.463858957102628	1.60083627063402	0.289760399368583	0.771999545434229	0.999843563777496
AI987944	385.976512685776	-0.262978807567878	0.42428548922833	-0.619815700146075	0.53537913098166	0.999843563777496
Cgnl1	104.222201815307	0.211077882528752	0.696092872643643	0.303232357094986	0.761712791740701	0.999843563777496
Col17a1	32.1857267973032	-0.120280817457552	0.806144342646705	-0.149205063032075	0.881391824993573	0.999843563777496
Pde7a	1747.32784379961	-0.175019968170061	0.398705868639942	-0.438970132963144	0.660683177770878	0.999843563777496
Klhl12	545.997976915247	-0.0202571151674464	0.401858125002317	-0.0504086241066536	0.959796764081879	0.999843563777496
Stard6	41.0135133838945	-0.642468615183487	0.72779497880924	-0.882760439258105	0.377365719207979	0.999843563777496
Ogdh	2189.65991632252	-0.453710439842711	0.367710277901215	-1.2338802233986	0.217247539894554	0.999843563777496
Bpifb5	11.9873641364735	1.25877082416822	1.20705636537651	1.04284344979663	0.297020804068471	0.999843563777496
Ptp4a2	1470.88989621695	0.182029454181164	0.384309047170096	0.473653835426354	0.635746778483104	0.999843563777496
Sez6l	18.51204220221	0.376082662430067	1.0276370317275	0.365968382628111	0.714388668408607	0.999843563777496
Slc19a2	1036.13612987299	-0.148851873055217	0.395955295384809	-0.375931007338987	0.706968187965588	0.999843563777496
Uros	139.867111567726	0.241358668147394	0.503363815036892	0.479491494893618	0.631589017360603	0.999843563777496
Urod	30.5139341016119	-0.546109533718586	0.822430731002989	-0.664018881021849	0.506678226730804	0.999843563777496
Akap1	935.367342019773	0.00211882464586141	0.45698934796547	0.0046364858509164	0.996300632777394	0.999843563777496
Ak4	449.185136546288	0.0417086515831848	0.463668298002275	0.0899536409171975	0.92832405459962	0.999843563777496
Sypl	400.448701365097	-0.178689913541731	0.408632521112436	-0.437287548859979	0.661902824047765	0.999843563777496
Eny2	181.861588449669	0.0507090673914313	0.560630582040551	0.0904500557334269	0.927929580947234	0.999843563777496
Man1c1	326.336815222928	-0.292225597827549	0.438334605044605	-0.666672433489053	0.504981390701109	0.999843563777496
Gpatch3	94.1462318494282	0.560616596937068	0.594670993055741	0.942734055441845	0.345816949511656	0.999843563777496
Azi2	416.407617821611	-0.0033422170279603	0.416789613427891	-0.00801895469628477	0.993601868424649	0.999843563777496
Dmrt1	263.75073902788	0.743780976106048	0.504963744318449	1.47293936341892	0.140767386747952	0.999843563777496
Gtf2ird2	163.816747013288	0.00162095958204502	0.472512307789216	0.00343051293124858	0.997262852065174	0.999843563777496
Noc3l	780.226867759721	-0.190668537535063	0.385466269502258	-0.494643896549672	0.620851510515122	0.999843563777496
Rcn3	20.5969493033787	-0.189359152558845	0.996635197330009	-0.189998459883956	0.84931033738391	0.999843563777496
Yif1a	22.5925111279763	0.823089433775958	0.944291597329297	0.871647525090628	0.383400695454465	0.999843563777496
Trabd2b	23.9959314861019	-0.131506415672795	0.881323873105676	-0.149214630042169	0.881384276125787	0.999843563777496
Arhgef33	32.5229266365024	1.22677186541736	0.806247487384499	1.5215822493873	0.128113788027906	0.999843563777496
C8b	7.23385421546365	0.25701733739091	1.47073480953093	0.174754371573542	0.861272642727944	0.999843563777496
Bloc1s5	4.98295591597034	1.23231582757008	1.89610770172979	0.64991868681608	0.515744746821497	0.999843563777496
Myl6b	26.8784013138782	0.35229203706012	0.93011019371123	0.378763763091813	0.704863298746686	0.999843563777496
R74862	49.9789959174651	0.223699958035928	0.685172783379856	0.326486929227471	0.744055976965391	0.999843563777496
Nkx6-3	60.2857070858473	1.02237974670268	0.700158538570116	1.46021178116404	0.144231878460426	0.999843563777496
Ddx28	14.538234161315	0.493703896869791	1.15209906673324	0.428525559238304	0.668268529192855	0.999843563777496
Hsf2bp	1598.74133988448	-0.298514606259891	0.393771354925072	-0.758091218485645	0.448396376412082	0.999843563777496
Zfp661	76.7931691276779	-0.356560513694501	0.588009522321858	-0.606385611386973	0.544258720845929	0.999843563777496
Scaf11	1130.42911685983	-0.0542996585020555	0.386969754748792	-0.140320161551915	0.888407035304741	0.999843563777496
Mon2	1151.10778482218	-0.156184960675584	0.39060329464084	-0.399855717600119	0.689262789644909	0.999843563777496
Polr3e	864.055614131324	0.00274718601286103	0.416223319438591	0.00660026933754332	0.994733785234301	0.999843563777496
Erlin1	365.624912678956	0.270517833194302	0.416586711149568	0.649367408883039	0.516100924496305	0.999843563777496
Zfand1	417.729276839221	-0.32674735663918	0.443593193137487	-0.736592359157117	0.461370282933611	0.999843563777496
B9d1	164.777937380793	-0.416225176960817	0.529520607845562	-0.78604150772204	0.43184317018358	0.999843563777496
Smim8	29.561053260533	0.478097891063709	0.821699498706516	0.58184031001152	0.560674249334738	0.999843563777496
Pax6	16.7508747485856	0.765186618839193	1.09508517978115	0.698746209853845	0.484710649752899	0.999843563777496
Fstl4	238.245985448712	1.18917828080872	0.726971096642153	1.63579857067424	0.101881751278759	0.999843563777496
Kank3	396.690674652732	0.144261608076774	0.515503246134263	0.279846168105799	0.779595529194847	0.999843563777496
Fgfr3	6.15493779908559	-1.3728945820771	1.59168544135455	-0.862541395684776	0.38838966376122	0.999843563777496
Gabra1	11.0237844925476	-0.4422854203635	1.24468841307251	-0.355338264354625	0.722336192620458	0.999843563777496
Gk5	933.344897648349	0.0885916621539288	0.391875058298798	0.226071193554705	0.821146048835097	0.999843563777496
Rpp40	282.731146501546	-0.231430031103197	0.458069905787881	-0.505228630344396	0.613398263583893	0.999843563777496
[truncated: 14,708 more rows]
