# Supplementary material for: Transcription elongation can be sufficient, but is not necessary, to advance replication timing
Source: EMBO Rep. 2026 Mar 24;27(8):1964–99. doi: 10.1038/s44319-026-00735-2 (PMC13121604; doi:10.1038/s44319-026-00735-2)
Supplement: Supplementary file 6 — Source data Fig. 5 [file 44319_2026_735_MOESM6_ESM.zip › Fig5/5E/TimeCourse_24H_cas_DESeq.txt]

baseMean	log2FoldChange	lfcSE	stat	pvalue	padj
Zc3h14	597.999034241131	-0.340074190823471	0.449174806044949	-0.757108783143639	0.448984692449152	0.999905135222105
Troap	134.803775557949	-0.218903553262711	0.547346305082468	-0.399936112165275	0.689203573344301	0.999905135222105
Clca2	3.46916996387547	2.42750321399688	2.54011445927213	0.955666861836014	0.339240569680239	0.999905135222105
1810013L24Rik	1131.32919115074	-0.275932255823712	0.441556436095578	-0.624908241092844	0.532031283207925	0.999905135222105
Srsf7	715.788346194386	-0.654383053830968	0.483100770349103	-1.35454773412613	0.175561695257929	0.999905135222105
Fignl2	4.36534865134804	0.497925264031647	2.04286271747255	0.243738974612884	0.807432986122473	0.999905135222105
Sema6a	85.9606852656894	2.22334608474273	0.63337430263116	3.51031937277297	0.000447568772583538	0.0302234860758901
Anapc15	50.5844020062857	0.568710663302203	0.75923562183303	0.749056876347766	0.453822925278831	0.999905135222105
Misp3	4.47466389415635	-0.364914697332323	2.09180125586301	-0.17444998482027	0.861511834300779	0.999905135222105
Nmb	21.2404199480226	0.222379312751088	1.01236716903432	0.219662706924023	0.826133850828312	0.999905135222105
Tcerg1	1509.62914293924	-0.223824084174664	0.395656303208083	-0.565703319673771	0.571595478170296	0.999905135222105
Zfp712	90.7466105798818	0.722764020834002	0.624683471679846	1.15700839481219	0.247268930578255	0.999905135222105
Fam129c	21.3140890041096	0.0151483905536476	1.10863200546491	0.0136640386340777	0.989098013780997	0.999905135222105
Atp5g3	287.072798796739	-0.214973376529114	0.581074493170048	-0.369958377206214	0.711413503641449	0.999905135222105
Fyco1	382.937921791831	0.167396386852715	0.415532434501523	0.402847943875971	0.687060088561243	0.999905135222105
Tlr3	5.81427102698404	-0.0279876553974304	1.86573135055354	-0.0150009032056661	0.988031459810093	0.999905135222105
Trafd1	26.9111051473449	0.764104133897457	1.01908546381707	0.749793968246238	0.453378802087148	0.999905135222105
Erfl	4.99081864166135	1.69791395945199	2.12984104959313	0.797202194866302	0.425333611527684	0.999905135222105
Krt80	3.55807316376138	1.05325815105067	2.41527189893461	0.436082642088979	0.662776770526436	0.999905135222105
Armc8	421.190437105736	-0.0696887963014019	0.433397604011861	-0.160796450317927	0.872253721093173	0.999905135222105
Ppil4	501.825098358717	-0.1803391534461	0.455165503396225	-0.396205670466008	0.691953308463693	0.999905135222105
C530005A16Rik	27.7603631519611	1.29982365797612	0.898800276630519	1.44617629942103	0.148127759483254	0.999905135222105
Katnbl1	532.840618939224	-0.281200958839422	0.490551306947007	-0.573234552343776	0.566485892363416	0.999905135222105
Spag9	852.640935462704	0.362283798352669	0.431262685539831	0.840053662187773	0.400878299474588	0.999905135222105
Gm5860	2.70629701381106	5.0052202457366	3.41515266447321	1.46559194785181	0.142759486229033	0.999905135222105
Taz	11.108219004611	-6.86501730020548	2.03093215128557	-3.38022976093021	0.00072425257979356	0.0459368266628072
Gfpt1	294.32136779984	-0.0409952236203892	0.541382982645237	-0.075723147816881	0.939639359568858	0.999905135222105
Abcc5	1505.73399578163	0.292518783082004	0.375450623214152	0.779113856777793	0.435912648219839	0.999905135222105
Kcnmb4	38.5129628278989	2.18848038428543	0.906973268701849	2.41294915716513	0.0158240267704969	0.549189648344872
Gm4013	3.93205549610923	0.218432685759177	2.13622380134027	0.102251779809836	0.918556828752872	0.999905135222105
Hpcal1	467.582553698537	0.62171021782651	0.582441870412108	1.06742020003922	0.285782130827932	0.999905135222105
Tbc1d31	736.48746537124	0.00106182659808084	0.388280457390663	0.00273468977866299	0.997818035966666	0.999905135222105
Cyp3a13	5.52544458665835	1.46404645981975	1.98899184787248	0.736074640721011	0.461685274752124	0.999905135222105
Akap7	553.023842820123	0.301761256439466	0.475538276565369	0.634567754711506	0.525710364104852	0.999905135222105
Ablim1	752.645601375533	1.42721430922069	0.611190586291528	2.33513791153178	0.0195362173775469	0.620875327501173
Ulk1	786.701114758177	-0.629586230669441	0.421227445970511	-1.49464674415711	0.135006659904322	0.999905135222105
Golga3	225.184567316826	0.211847070962819	0.463441802433389	0.45711688037306	0.647587037808433	0.999905135222105
Mir1193	27.3685763846061	-0.867689962451603	0.901077970712248	-0.962946593584733	0.335574325381616	0.999905135222105
Wdyhv1	195.988302725123	0.175792838318548	0.534482701840324	0.328902764698015	0.742229184547668	0.999905135222105
Traf1	39.758016070019	0.0514446277083489	0.772801910347103	0.066568970676124	0.946924848744769	0.999905135222105
Rxra	141.461893718744	0.225847472481767	0.620968360250972	0.36370206106876	0.716080504106114	0.999905135222105
Dapk3	121.651920174615	0.0505255424785459	0.541243186773909	0.0933509071582118	0.925624790548282	0.999905135222105
Ap3m2	14.9303786205606	0.343358032188562	1.23244938695354	0.27859807942077	0.780553286775331	0.999905135222105
Sirt2	36.181609631609	0.472635520263448	0.861544143159535	0.548591182490261	0.583286038334155	0.999905135222105
Inhbc	11.4567305865201	0.923703400126459	1.35639037269672	0.681001147398289	0.495870764409773	0.999905135222105
Slit3	57.7233904661995	-1.02529539240674	0.684597423951971	-1.49766177396349	0.134221148223502	0.999905135222105
Dcakd	377.654899049613	-0.114093891366448	0.437097422725274	-0.261026227642981	0.794072281462948	0.999905135222105
Vps35l	708.503643722471	0.281407953340981	0.393915677630481	0.714386274325848	0.474988356970536	0.999905135222105
Cyhr1	24.1652526600564	0.0574982016725443	0.943049322682983	0.0609705137255827	0.951382691990745	0.999905135222105
Taf10	22.7222030358538	-0.0613888522769445	1.00739393456787	-0.0609382786320601	0.951408364138214	0.999905135222105
Hagh	45.2865993831302	0.312454451287937	0.798493418059264	0.391304980380874	0.69557181797036	0.999905135222105
Ogfod3	100.277274354494	-0.122726163404183	0.593004930444293	-0.206956396319055	0.83604391191073	0.999905135222105
Syn1	33.8033228540276	-8.46961436968462	1.76903737186587	-4.78769668995256	1.68706363228952e-06	0.00019069931594264
Glyatl3	11.8621480164519	1.00945277888368	1.41142971312186	0.715198758747207	0.474486235931943	0.999905135222105
Sqor	2.94397614258884	3.80687517993066	2.80650910457616	1.35644497775665	0.174957630759011	0.999905135222105
Fundc2	9.75580143408889	-3.99563063752697	1.74035468679789	-2.29587144955986	0.0216832326201749	0.660618643832243
Rab5if	170.605595860473	-0.145132047176613	0.517268518985739	-0.280573902817801	0.779037234823648	0.999905135222105
H1f5	83.2923019094807	-1.12930239362852	0.916799664827758	-1.23178752889344	0.218028463095428	0.999905135222105
Pop4	102.742179202454	-0.158348363988036	0.629102509437439	-0.25170518574093	0.801268948389269	0.999905135222105
Carnmt1	1192.71648160258	-0.226856714443738	0.386410431236998	-0.5870874492635	0.557144976328655	0.999905135222105
Iqcm	30.8003923747315	0.535145286179338	1.05484992361424	0.507318884136397	0.611931090549318	0.999905135222105
Clcc1	171.131659265631	0.138068446856598	0.486597164526955	0.283742810114442	0.776607484704885	0.999905135222105
Ilf3	867.629762085183	0.0470890426626995	0.414623606464631	0.113570578058045	0.909578211717845	0.999905135222105
Tpd52l2	490.212735293041	-0.360615245510298	0.448840509888989	-0.803437384917614	0.42172197413098	0.999905135222105
Arhgap25	13.8200632595895	0.423836841388181	1.21791069203294	0.348003219087198	0.727837765946049	0.999905135222105
Banf1	41.7151452132991	-0.611480668060416	0.856100944309437	-0.714262345024815	0.475064971771901	0.999905135222105
Tbc1d23	601.530548838935	-0.123442494425253	0.406532072399969	-0.30364761554115	0.761396371306762	0.999905135222105
4930473A02Rik	27.9370266601024	0.960578762925233	0.928042603764548	1.03505890680956	0.300641401945866	0.999905135222105
Pard3	3591.40075597365	0.0838805318323159	0.399262539010484	0.210088660058622	0.833598475943901	0.999905135222105
Rorc	4.34245791292923	-0.29411652293281	2.04749246597544	-0.143647182014265	0.885779081134818	0.999905135222105
1700123J17Rik	47.3054911452309	1.63397762960119	0.903385316053081	1.80872724026564	0.0704933888480064	0.999905135222105
Evi5l	37.2235821756003	-0.468361161978713	0.818778389115596	-0.572024333085554	0.567305489722637	0.999905135222105
Pex5l	8.92072130070438	0.17777674891023	1.53311436443401	0.115957917448553	0.907685893747689	0.999905135222105
Mtmr1	15.0890412416131	-5.9716112744434	1.8157198738032	-3.28883951792369	0.00100601367446067	0.0613000285465312
Mtor	579.148295980347	-0.0695097274133163	0.399361867416247	-0.174051989147145	0.861824604293041	0.999905135222105
Zfp758	48.0522692889168	-0.43384528214381	0.719358239945212	-0.603100455451588	0.546441863479194	0.999905135222105
Plekhh2	60.2515433678662	-0.453324183648611	0.681888344758218	-0.664807056952043	0.506173908407366	0.999905135222105
Adgrl3	197.707247156514	0.854167572707654	0.491628413926298	1.73742515385961	0.0823121545251556	0.999905135222105
Golga5	134.70502034149	-0.198026935364365	0.521585095378385	-0.379663715698597	0.704195057543352	0.999905135222105
Plekhb1	118.315001460547	0.859696061130891	0.586596615855169	1.46556600889622	0.142766557170906	0.999905135222105
Nufip1	628.599610135978	0.117617045371339	0.392911315707018	0.299347564372623	0.764674866291131	0.999905135222105
Smap1	366.29410757329	0.135844787561619	0.442628261009995	0.306904912152799	0.758915750041577	0.999905135222105
Acox2	39.0643585100898	1.41156044519565	0.845001385868126	1.67048299423256	0.0948238412753241	0.999905135222105
Hars2	130.588058229893	-0.379671125867358	0.604854172992477	-0.62770688013767	0.530195977414802	0.999905135222105
Gpa33	48.3893825987445	-1.684515513157	0.819192902478621	-2.05631116683285	0.0397525326196262	0.942017281713339
Sdhb	190.356889782368	-0.214636053635236	0.501979513930845	-0.427579308873559	0.66895743280363	0.999905135222105
Gmpr	51.1867639417316	-0.221465714103505	0.737694865255921	-0.300213170152233	0.764014559825104	0.999905135222105
Me1	346.68325077276	0.690593305435352	0.423368995503783	1.63118535549252	0.102851214423492	0.999905135222105
Klk11	3.14406823921492	-1.15426703008995	2.41302302140782	-0.478348950610726	0.63240186135085	0.999905135222105
Magt1	112.714717504158	-8.84614197807979	1.4295340080927	-6.18812978774981	6.08821937246361e-10	2.06456813024043e-07
Mcam	215.992417408685	0.633617465704163	0.540291110599558	1.17273346400432	0.240902707398405	0.999905135222105
Pbld1	5.07523156927556	-0.66442817385479	1.90377475651159	-0.349005664447544	0.727085057026603	0.999905135222105
Tab2	875.693719821975	-0.199860631596552	0.387792454953955	-0.515380402695775	0.606287224139511	0.999905135222105
Mettl27	214.484263371278	0.155524960645988	0.46333142163657	0.335666767638261	0.737122168784048	0.999905135222105
Trmt1	273.459053770413	-0.211198272065962	0.512233237859327	-0.412308800866927	0.680113098767364	0.999905135222105
Vps37c	173.283482838757	-0.176383806796261	0.498043708745135	-0.3541532674726	0.723224023913256	0.999905135222105
Sec23a	623.997325291301	0.441979573875224	0.46438293935492	0.95175669995367	0.341220386419529	0.999905135222105
Rara	177.706885352172	-0.0388926489389396	0.545760425645748	-0.0712632267041376	0.94318826162932	0.999905135222105
Med1	878.183110810378	0.0408836101684098	0.393050970767707	0.104016051883948	0.917156610107829	0.999905135222105
Ap5b1	14.1122248784497	-1.12513335518811	1.24363578671555	-0.904712912901614	0.365617498370483	0.999905135222105
Bag5	14.3693025648679	-0.135784864503572	1.22256940792584	-0.111065158037889	0.911564677618459	0.999905135222105
Pdcd2l	338.510528623999	-0.147935683186333	0.441728038125323	-0.334902180568311	0.737698877143997	0.999905135222105
Ctcf	644.966607435351	-0.163533417780225	0.414738226570186	-0.394305147930583	0.693355763037047	0.999905135222105
Mnd1	374.570534549941	-0.133299121921817	0.500367888713555	-0.266402231095463	0.789929447130663	0.999905135222105
Lix1	36.3253509090336	2.54274779869863	1.08811042384514	2.33684720132828	0.0194471305203307	0.620875327501173
Ctnnbl1	17.0353649948445	-0.0532072618657099	1.08996062897609	-0.0488157649471182	0.961066118541716	0.999905135222105
Snph	26.144770949845	0.577732165311222	0.965879459552116	0.598141061596982	0.549745813970213	0.999905135222105
Ppm1m	19.6375006089218	-0.00235720488045508	1.02349253072844	-0.0023030992505411	0.998162394290522	0.999905135222105
Prkar1a	390.611540940905	-0.374424941484888	0.451266756237718	-0.829719752916273	0.40669725069183	0.999905135222105
Slc27a3	36.6275875038055	0.59419508228588	0.825901080105376	0.7194506661864	0.471863288651851	0.999905135222105
Impdh2	127.786459122873	-0.803578506922308	0.52115196017368	-1.54192743831282	0.123091227432833	0.999905135222105
Tiprl	390.098492622369	0.412781600372011	0.451704738802624	0.913830573188604	0.360805878880887	0.999905135222105
Uaca	390.496973760267	0.058655039936462	0.415900760334927	0.141031336151506	0.887845187073505	0.999905135222105
Smim31	10.9871743490531	1.11305115398266	1.34031704892353	0.830438704690504	0.406290790026645	0.999905135222105
Calca	31.5090720868238	-1.00058114448287	0.900992084350016	-1.11053266933494	0.26676955842954	0.999905135222105
Phf3	30.371270510628	0.0742852294227154	0.867210949767634	0.0856599301964763	0.931736756071861	0.999905135222105
9330020H09Rik	25.5276057311657	0.924866851308912	1.00960566070068	0.916067418507779	0.359631535326372	0.999905135222105
Ube2q2	571.919557279278	-0.198503149351564	0.415367171279134	-0.477898021502924	0.63272278965451	0.999905135222105
Rfx3	895.717155582706	-0.126450916956356	0.43493836768314	-0.290732955176945	0.771255565172337	0.999905135222105
Bri3	166.918317373328	-0.47183399013412	0.51740452191934	-0.911924751611807	0.361808330880528	0.999905135222105
Fbxo27	47.1900837881298	0.586041697604045	0.755919993926435	0.775269476019545	0.438180442098182	0.999905135222105
Eps15l1	1209.0725977223	-0.305282370258555	0.377886600092472	-0.807867678250169	0.419166759673742	0.999905135222105
Tmprss15	7.4368285112565	0.56059276822957	2.19906877157282	0.254922799812497	0.798782726194481	0.999905135222105
Max	637.534189962585	-0.520188078592137	0.450780865056152	-1.15397107312294	0.248512028536503	0.999905135222105
Ttc8	92.713091902704	-0.140916717895503	0.584613256693833	-0.241042631657774	0.80952207516331	0.999905135222105
Vti1b	218.228347594238	-0.0140004406208821	0.480928423056298	-0.0291112771665883	0.976775841732374	0.999905135222105
Cpsf3	323.196778682829	-0.145340470499722	0.457785304033121	-0.317486099311756	0.750874785466169	0.999905135222105
Nlgn1	22.0942906081998	0.903443503017581	1.20717724979177	0.748393413786933	0.454222894018517	0.999905135222105
Casq2	28.392491645401	0.869778238294048	0.954252740961133	0.911475755802387	0.362044754105288	0.999905135222105
Pidd1	116.30597124592	-0.171903848756491	0.538056619390647	-0.319490259131416	0.749354776752998	0.999905135222105
Asb4	16.7309426422983	0.648267944159726	1.10745427691472	0.585367683048502	0.558300513763018	0.999905135222105
Orc4	1462.62331862812	-0.459304731739792	0.444506925062447	-1.03329038501541	0.301468025493808	0.999905135222105
Mapkbp1	123.390460415247	0.508402599846746	0.574199325703402	0.88541134948904	0.375934813346205	0.999905135222105
Mospd1	14.1130415634858	-5.87486358146295	1.83291655901765	-3.20519968711046	0.00134968808706885	0.0791495656773948
Dclk1	27.0443436932546	0.0630494042839679	0.938109853534395	0.0672089777614261	0.946415338066891	0.999905135222105
Gpcpd1	271.049727379914	0.0854055914076692	0.484019631559196	0.176450676458201	0.859939895101131	0.999905135222105
Sinhcaf	809.498061141964	-0.15384067280545	0.417566138927355	-0.368422289222579	0.712558380089404	0.999905135222105
Acbd5	314.308420128976	0.160456587376866	0.455308863093684	0.352412615661844	0.724528842171586	0.999905135222105
Myo7a	3.98987351289041	-0.290836940106873	2.3142930156064	-0.125669886287354	0.899993240105715	0.999905135222105
4930548K13Rik	3.30365523113254	2.76134324447252	2.57542321776434	1.07219008721587	0.283634661883334	0.999905135222105
Luc7l2	2048.38248101289	-0.578453355769118	0.433771115895917	-1.33354512223427	0.182352978233209	0.999905135222105
Dnah8	278.573603269633	-0.192010075413883	0.439918146887367	-0.436467731036891	0.662497406701513	0.999905135222105
Evc	32.0592541460392	-1.51221709986213	0.851593573279033	-1.7757497793688	0.0757741685806063	0.999905135222105
Shroom2	55.3336133128365	-9.17544448698934	1.65467842504334	-5.54515267022292	2.93697793870071e-08	5.32719986811539e-06
Kmt2e	586.64770270441	-0.0222399699051769	0.427451869878592	-0.052029179124877	0.958505443315263	0.999905135222105
Setd5	1815.29179202546	-0.726488513681351	0.422030638157791	-1.72141178387558	0.0851761274505869	0.999905135222105
Pcyox1	84.1112373128754	-0.875255387041582	0.591502233609976	-1.47971611484853	0.138949023186231	0.999905135222105
Arpp21	8.50544776379059	0.722317819677111	1.67069279631329	0.43234628249493	0.665489753729909	0.999905135222105
Smim4	109.599277849752	0.451783117744641	0.561048990513577	0.805247180519983	0.420677055249188	0.999905135222105
Smc6	770.020759593826	-0.143488624659854	0.391193119384063	-0.366797414243322	0.713770136550356	0.999905135222105
Nsmf	5.6310865903953	0.0576612155005848	1.855321356582	0.0310788291721129	0.975206673385988	0.999905135222105
Hmbs	143.743285746245	-0.0400801460538109	0.578147928247377	-0.0693250707916771	0.944730870134988	0.999905135222105
Slc35b1	130.426802698385	-0.260659617192095	0.533808006415253	-0.488302187414787	0.625335812331864	0.999905135222105
Synj2	99.5588794475467	0.116949020789266	0.577047888645827	0.202667790820123	0.8393946998968	0.999905135222105
Suds3	257.798141398578	-0.533098582449454	0.451748824560197	-1.18007740909665	0.237969428687645	0.999905135222105
Ptk2b	164.066276094474	1.10599010248491	0.59019415169746	1.87394283610565	0.0609383044741998	0.999905135222105
Gfm2	332.748304961934	0.14624085264073	0.448510145209199	0.326059185511888	0.74437957619595	0.999905135222105
Rlim	190.817288871201	-9.60090954667873	1.39572417222729	-6.87880151230574	6.03581884166456e-12	4.09359730917937e-09
Ddt	56.8044939302705	-0.097268348609956	0.723444486873144	-0.1344517103591	0.893045393839139	0.999905135222105
Epha3	25.068805421567	-0.334108459586979	1.11294031846683	-0.300203392799392	0.764022017285435	0.999905135222105
Gatad2a	1604.75847227163	-0.0392631446158035	0.379173262430078	-0.103549349350665	0.917526984844503	0.999905135222105
Shc1	191.987663126256	0.178625571751214	0.470767723305184	0.379434619045488	0.704365146885448	0.999905135222105
Anks1b	367.483142603322	2.26879114288203	1.43843130462114	1.57726763564812	0.114733956006092	0.999905135222105
Cdk6	2304.87783004608	0.451048115184128	0.419163420911689	1.07606745408053	0.281897089919165	0.999905135222105
Kdm1a	1346.00681537026	-0.0715651148134489	0.401534375317805	-0.178229111160923	0.858543048319318	0.999905135222105
Scaf4	739.776988129459	-0.374938259391646	0.405227167435135	-0.925254498025882	0.354833541353847	0.999905135222105
Plcxd2	32.2776177963936	0.108053610794665	0.881125348424408	0.122631372469175	0.902399010300226	0.999905135222105
Morc2a	815.940237136246	-0.387657192336967	0.407514788219019	-0.951271471720483	0.341466585008572	0.999905135222105
Atp6v1c2	42.4184730777542	0.708088309912483	0.797447223949111	0.887943789440879	0.37457098830816	0.999905135222105
Map1a	24.5253247985289	0.455876284230019	0.942364828957531	0.483757744582129	0.628557806765832	0.999905135222105
Runx2	9.06207668266117	1.10534847406351	1.69077130649025	0.653753981878263	0.513270318563074	0.999905135222105
Ackr3	22.4588750876277	-0.183462543152544	1.18336713759303	-0.155034339998412	0.876794245188782	0.999905135222105
Socs1	3.96515225598925	1.0307437389818	2.1844872964001	0.471846982438578	0.637036013095271	0.999905135222105
Sort1	164.71609287723	0.495323836456061	0.627394501048759	0.789493429776756	0.429823668358427	0.999905135222105
Rangrf	21.0135278262216	0.111036280113182	1.03261267633693	0.107529456743713	0.914368957691478	0.999905135222105
Phyhd1	101.167251094656	-0.0361000168456106	0.557290595638508	-0.064777724813837	0.948350977216253	0.999905135222105
Slc4a9	27.9351652082771	2.09151951730545	0.982951964727753	2.12779422836266	0.033354148119356	0.857817160271796
Specc1	356.762896444257	-0.0608675017256022	0.493267418935552	-0.123396558112335	0.901793082473792	0.999905135222105
Gtf2a2	406.150250312717	0.115130087348188	0.424754079555093	0.271051163225508	0.786351682012695	0.999905135222105
Deaf1	650.594675968308	-0.778163099793278	0.43707766176092	-1.78037719122542	0.0750142519782449	0.999905135222105
Mtarc1	22.2861969224002	3.27176117332896	1.27288249149898	2.5703560188624	0.0101594048110245	0.40739474459427
Set	838.879246976365	-0.58247526479935	0.524948683107254	-1.1095851528793	0.267177832041509	0.999905135222105
Glra3	10.6563413356489	-0.569632662665305	1.56690928957693	-0.363539016875131	0.716202272397608	0.999905135222105
Dnhd1	57.9660689171028	1.00618602635087	0.786947692226016	1.27859327410276	0.201040319696403	0.999905135222105
Pgpep1l	199.846677703512	-0.0369308506997144	0.561909198952362	-0.0657238763283626	0.94759766294751	0.999905135222105
Notch3	105.450902998373	0.516616462034537	0.698271411925753	0.739850512581874	0.459390705107827	0.999905135222105
Gtsf1l	83.8116952932464	-0.0711191777557439	0.613724446505571	-0.11588128542163	0.907746627832259	0.999905135222105
Rnf212	2.87757063119301	1.75788675941165	2.53545576982428	0.693321800495648	0.488107624878046	0.999905135222105
Tceal8	9.80584898945576	-6.68634213251996	2.09285379022929	-3.19484436215078	0.00139906266170439	0.0811300314495417
Gm5087	14.4231734842562	2.24266683985519	1.44417900861538	1.55290087065132	0.120446818774672	0.999905135222105
Slco6b1	8.2528603496441	0.0952244177336508	1.82573891442028	0.0521566457183649	0.958403877589911	0.999905135222105
Ranbp3	612.04441361144	-0.251999639445356	0.438896124209227	-0.574166928221095	0.565854846597826	0.999905135222105
Parp6	121.690607311112	0.3659430396911	0.526483563369004	0.695070207604214	0.487011304254913	0.999905135222105
Gng10	14.5440805651349	0.363445493303893	1.17886025555125	0.308302440083486	0.757852209500966	0.999905135222105
Mrps18b	81.3991235815157	0.155505157745714	0.607418030183938	0.256010111683093	0.797943029455402	0.999905135222105
D16Ertd472e	838.741726816754	0.231711167367743	0.481513064297355	0.481214705370178	0.630363910456448	0.999905135222105
2310039H08Rik	47.4685694758329	-0.871054080935244	0.74925738152448	-1.16255655588331	0.245009465872828	0.999905135222105
Rps10	649.604719117832	-0.447259557042956	0.486545793780488	-0.919254801419049	0.35796231307495	0.999905135222105
Arih1	1948.29942627453	-0.229683633113162	0.390679334779816	-0.587908324464128	0.556593828626976	0.999905135222105
Dancr	23.1460911127145	-1.15181154759337	1.18936418226409	-0.968426294291767	0.332831512774311	0.999905135222105
9530026P05Rik	71.7100443610628	-1.23977066030275	0.723453394877741	-1.71368421114709	0.0865867381684939	0.999905135222105
Itgal	2.3027101023616	-0.799481475775633	2.90269317233056	-0.275427483482084	0.782987831538768	0.999905135222105
Sirt6	100.524163198206	0.35829942152203	0.567387268601108	0.631490062167621	0.527720145090013	0.999905135222105
Rgs12	189.064730459733	0.660211421725448	0.52621166634345	1.25464991362343	0.209605875415817	0.999905135222105
Hfe	2.63378270329699	0.901922371283163	2.75231838650771	0.327695507796091	0.743141900277293	0.999905135222105
Tdrd7	18.6622316930957	-0.0778001166886403	1.08099741956835	-0.0719706775245647	0.942625243264022	0.999905135222105
Ak2	559.813553901998	0.125309245189869	0.444193876446498	0.282104846181872	0.777863117373841	0.999905135222105
Znhit1	48.0000844360379	-0.20851223809203	0.770801605053153	-0.270513497539553	0.786765234345236	0.999905135222105
Prx	125.155892044281	0.411177994648024	0.52401001235305	0.784675836252904	0.432643653748486	0.999905135222105
Alas2	29.6139348925791	-6.10558174620277	1.4507490793519	-4.20857185649937	2.56989806631183e-05	0.00220262856793397
Fiz1	194.685103328895	-0.181835630505404	0.498361614176422	-0.364866846347908	0.715210803470021	0.999905135222105
Serpinh1	86.637664698195	-0.706037245090284	0.640667543209485	-1.10203373430363	0.270447006031063	0.999905135222105
Myh3	5.71102144784446	0.246138041927178	1.90308713185911	0.12933619160502	0.897091635160005	0.999905135222105
Grm5	29.2085236861875	0.153647150270841	1.31223160316949	0.11708843918995	0.90678997090833	0.999905135222105
Vill	17.8679667808969	-0.0351530092963816	1.07093103440193	-0.0328247180884184	0.973814366646958	0.999905135222105
1700123O12Rik	62.0601814383658	0.510063612266081	0.710696720750885	0.717695181887395	0.472945254735953	0.999905135222105
Wnk1	1397.46870944349	-0.168279507550949	0.428512238947541	-0.392706420624662	0.694536327916272	0.999905135222105
Tex14	553.333720598128	0.0367978683523615	0.509653081392726	0.0722017970573319	0.942441315063502	0.999905135222105
Zbtb37	235.155290638031	0.11575579592711	0.459923175622529	0.251685068425675	0.801284499224171	0.999905135222105
Egfem1	23.8086815670215	0.288144549350978	1.28249734072074	0.224674578419823	0.822232442503401	0.999905135222105
Eya1	1714.09149191422	0.47783063771118	0.485867043255654	0.983459661123289	0.325381259428895	0.999905135222105
Adgrg2	4.39510988452928	-5.52374412759811	2.6011339032943	-2.12359083882701	0.0337043722683088	0.860703809204222
Nkain3	60.0857397311772	1.2286163555027	0.782367066418635	1.57038352998013	0.116325911783749	0.999905135222105
Cd2bp2	257.411679811779	-0.324944809838591	0.449020633484731	-0.723674561048075	0.469265554347484	0.999905135222105
Sapcd2	38.6147570634012	-0.206830212619779	0.824787086288051	-0.250768005535365	0.80199347919813	0.999905135222105
Kcng2	4.43065440656283	2.49812234595554	2.52945422192081	0.987613187187282	0.323342125378761	0.999905135222105
Tecr	775.605148667085	-0.490784265366077	0.438132505985122	-1.12017314091446	0.262639987265356	0.999905135222105
Tfg	330.74327802435	0.102894162954193	0.427997692120503	0.240408219129423	0.810013807080788	0.999905135222105
Gm12530	3.26274487438871	-0.350145963744009	2.78385715239951	-0.125777273967598	0.899908231635256	0.999905135222105
Trpm3	138.566873353761	0.216557865306334	0.554084412268306	0.390839122183192	0.695916155117411	0.999905135222105
Trpc4	6.78924168027521	-0.752664824726807	1.98449604102817	-0.379272525198312	0.704485499940801	0.999905135222105
Mtarc2	441.196190878904	0.071883732060197	0.426981828834339	0.16835314106092	0.866305469879147	0.999905135222105
Itih5	5.99242734123507	-0.237287032920472	1.73677570152559	-0.136625030343318	0.891327190672415	0.999905135222105
Adcy4	18.0026445803266	1.65906909883915	1.34442020794241	1.23404058421459	0.217187781726513	0.999905135222105
Mical1	64.2374089185959	-0.840502111897737	0.680492909123873	-1.23513720808623	0.216779443697493	0.999905135222105
Zc3hav1l	121.444916405056	-0.616662783976539	0.604412906302478	-1.02026739923375	0.307601660235477	0.999905135222105
Wnk2	237.696758094743	0.207489587007888	0.513330543323635	0.404202691046719	0.686063675024976	0.999905135222105
Sec22a	361.91968508344	-0.00732822515545196	0.476411864801114	-0.0153821214308154	0.987727326772039	0.999905135222105
Ahsa2	72.0797257368945	-0.0896153287430722	0.68355273491108	-0.13110228979587	0.89569438980383	0.999905135222105
Tfeb	807.013755434903	-0.367046004529451	0.473580519473635	-0.775044558288434	0.438313330426886	0.999905135222105
Tgm1	226.762528206069	0.5000300269929	0.50721301461917	0.985838321535058	0.324212457421268	0.999905135222105
D7Ertd443e	2.92906785722014	1.06615264948201	2.74725378907724	0.388079417242377	0.697957263296253	0.999905135222105
Tlcd2	12.0819213936991	0.422574405015802	1.30843343531874	0.322962096205423	0.746723947930067	0.999905135222105
Cbwd1	331.333484981207	-0.130049897279078	0.477331959900098	-0.272451686047371	0.785274735466982	0.999905135222105
Lrch2	16.4514959774101	-4.10526856678126	1.42845940166074	-2.87391336569205	0.00405420155371975	0.193992300725382
Zdhhc6	186.621017500926	-0.524934308881418	0.50501954041013	-1.03943365925032	0.298603096670399	0.999905135222105
Cbx3	697.708404802369	-0.549677815324475	0.539597165277775	-1.01868180690221	0.308354052446781	0.999905135222105
Fndc4	1.68084261977476	0.701986989734631	3.33029495196493	0.210788233432731	0.833052520623506	NA
Slc25a28	189.296799697609	-0.140922071872594	0.477857287016918	-0.294904097313902	0.768067141870104	0.999905135222105
Gbp4	9.07384957902454	0.499587592953458	1.68472610944546	0.296539354469849	0.766818217158978	0.999905135222105
Cdkl3	133.962088065394	1.40563251938587	0.575836374135222	2.44102766432011	0.0146455328060378	0.529969960107701
Etfrf1	142.743512946599	-0.165983371526088	0.533245726445957	-0.311269951720672	0.755595408461948	0.999905135222105
Atn1	22.3720541958619	-0.113015059936493	0.976090743071763	-0.115783353892727	0.907824243447451	0.999905135222105
Zfp111	237.764985869571	-0.0184294427848504	0.52173450977119	-0.0353234115046995	0.971821855296348	0.999905135222105
Sema3b	31.355319833304	0.373124350651888	0.906003753001731	0.411835325643706	0.680460127136249	0.999905135222105
Rbm43	26.1659759699187	0.37729941995214	0.916484192821026	0.411681317482167	0.680573020285201	0.999905135222105
S100a3	2.55120029416513	2.37200908227885	2.87300118500758	0.825620641807218	0.409019322009221	0.999905135222105
Kif18b	467.586663702509	0.283969053045298	0.420314486429753	0.675610910909579	0.499287712285318	0.999905135222105
Hsh2d	14.5844408697061	0.0337585570672125	1.19204727341948	0.0283198140039979	0.97740707764706	0.999905135222105
Sgsm2	135.480355397337	0.300325049584548	0.547873930075651	0.548164519423435	0.583578942108369	0.999905135222105
Sem1	704.247970781825	-0.829302305600383	0.524237700153543	-1.58192038717835	0.113667746173943	0.999905135222105
Shd	3.22311533211884	-0.28206496733973	2.55384297317482	-0.110447263321394	0.912054671666329	0.999905135222105
Gjb5	56.2382606940557	0.0654333562542126	0.712781592696235	0.0918000084804354	0.926856937325453	0.999905135222105
Rnps1	540.451259660278	-0.176496415029441	0.414496896754981	-0.425808773023871	0.670247193737909	0.999905135222105
Gpr83	10.0314487910047	0.618530614437325	1.46953027182575	0.420903622263501	0.673825460069069	0.999905135222105
Rab23	382.626911349425	0.539877565001875	0.447882493102073	1.20540001745243	0.228048914763498	0.999905135222105
Ext2	542.891873836399	0.320054126463649	0.404912379474354	0.790428109111248	0.429277791652054	0.999905135222105
Scin	2.73267993300828	0.61295171732202	2.76069951266399	0.222027683386136	0.824292332895771	0.999905135222105
Clec11a	8.49605877552974	1.32212619376285	1.52193627583477	0.868713240334372	0.385003997594493	0.999905135222105
Map7d2	38.076432778791	-8.64016098474915	1.73606855793914	-4.97685471304528	6.46257915573575e-07	8.1298203427679e-05
Tectb	2.61866242629248	0.0639958437887269	3.12683291711255	0.0204666656278594	0.98367110347905	0.999905135222105
Ola1	780.629448743844	-0.0830691251951714	0.413819020026634	-0.200737813331598	0.840903590720635	0.999905135222105
Lrrc46	8.88839843857519	-0.180942868602748	1.45827271379697	-0.124080267628144	0.901251721563347	0.999905135222105
Tmigd3	3.42787875930954	3.33653622114886	2.85015826470866	1.17064945566801	0.241739709581999	0.999905135222105
Slc25a51	79.6236153373696	0.488728376480325	0.604008005036932	0.809142217329457	0.418433347111395	0.999905135222105
6720489N17Rik	163.565075929382	-0.17810122094921	0.519732913234599	-0.342678357313918	0.731840446319303	0.999905135222105
Slc35g2	8.47988187779371	2.3949906951836	1.57612709225883	1.51954160736569	0.128626223266754	0.999905135222105
Clasp2	1747.8757395757	-0.0298425153458968	0.396905857297797	-0.0751878935450077	0.940065216639993	0.999905135222105
Pak6	15.80257901554	1.40323643793986	1.24968634008635	1.12287091002604	0.26149232383563	0.999905135222105
Smim19	151.270287911354	-0.09729037054983	0.519491175257332	-0.187280121749204	0.851441007786318	0.999905135222105
Heph	2.6474809055366	-4.75759940189086	3.09952271034271	-1.53494581150038	0.124797139246931	0.999905135222105
Sh3d19	434.090177042125	0.052925928473013	0.501549391035312	0.10552485840679	0.915959345949962	0.999905135222105
Dab2	148.773943280693	0.451085869853064	0.552161324599006	0.8169457905815	0.41395940801964	0.999905135222105
Arhgap44	982.505993005413	-0.380282277791483	0.379939419132314	-1.00090240349357	0.316873994453112	0.999905135222105
Ppp1r32	2.96237660873596	1.14561162719523	2.45386298467489	0.46686047034815	0.640599708582932	0.999905135222105
Tead3	34.6170699536469	-0.354463641293005	0.871584158893896	-0.406688944120836	0.6842364616429	0.999905135222105
Gps1	65.5712301214523	-0.335308052481172	0.662747478845306	-0.505936368200712	0.612901320467443	0.999905135222105
Cdh16	9.70786392850298	1.21950031806186	1.43434105699853	0.850216419666431	0.39520477452008	0.999905135222105
Shmt2	173.653986801548	-0.821564810902521	0.543129110164834	-1.51265103550274	0.130368323243872	0.999905135222105
Ncor1	2704.03151721235	0.114376831362864	0.370437095893597	0.308761818486226	0.757502715331419	0.999905135222105
Dhrs3	33.9468873093342	-0.397306142821032	0.825336757136303	-0.481386705954522	0.630241683289689	0.999905135222105
Rs1	1.21999959765916	-3.69551436171656	4.65560257951009	-0.793777883443273	0.427324750203279	NA
Rps7	1062.86620728622	-0.142487301189065	0.438049378380101	-0.325276802619788	0.74497158591729	0.999905135222105
D030068K23Rik	55.9906269852903	-0.366490254726629	0.700172272290577	-0.523428689239115	0.600675963807821	0.999905135222105
4930547E08Rik	5.73391218626327	0.850843435090805	1.87368337889766	0.454102034886694	0.649755388739109	0.999905135222105
Mpig6b	2.73511549305518	0.179313291263689	2.72755261388833	0.0657414600732721	0.947583663426071	0.999905135222105
Lgi1	62.6378189252285	0.790122466868421	0.651534464430865	1.21271016347327	0.225240652673259	0.999905135222105
Cep131	60.4001224965121	-0.607000281339942	0.699748638898583	-0.867454751030844	0.385692894089291	0.999905135222105
Masp1	17.749867243228	-0.851514946125113	1.44492567801384	-0.589314010458714	0.555650648050961	0.999905135222105
Mapkapk2	189.71101731012	0.211831895765825	0.482707075668098	0.4388414971391	0.660776389618323	0.999905135222105
Ppp2r5c	1717.05062054118	0.164910658912942	0.411456652817578	0.400797162431728	0.688569468199966	0.999905135222105
Tbc1d21	2.82607340516588	2.51496181442462	2.72502495547916	0.922913314745184	0.356052381318854	0.999905135222105
Commd4	40.9751474620994	-0.925500194302396	0.783522128608502	-1.18120492135435	0.237521326712055	0.999905135222105
Utp23	174.670342534013	0.317482027720182	0.480281374377827	0.661033395541225	0.508590897111567	0.999905135222105
Ppcs	29.9338834704938	-0.0646776163052269	0.933548431666659	-0.0692814792584015	0.944765567720956	0.999905135222105
Mrpl19	177.678403350897	-0.375600720582927	0.516631671203154	-0.727018379860864	0.467214696461738	0.999905135222105
Hormad1	111.182056217368	0.369333398306123	0.567956248667622	0.650284945667116	0.515508179509425	0.999905135222105
Tctn2	67.0475177658258	-0.182311335399873	0.664776121518992	-0.27424471111161	0.783896570227367	0.999905135222105
Ooep	119.407717122602	-1.0723610134594	0.55576159955965	-1.92953420011219	0.0536645785673321	0.999905135222105
U2surp	1827.71104026938	-0.0558404463641118	0.392113953293701	-0.142408720462661	0.886757174657043	0.999905135222105
Plekhj1	40.9660926463647	-0.619821939309262	0.780439934674634	-0.794195570691376	0.427081586686527	0.999905135222105
Cux1	2175.40038773991	0.023368823418492	0.405244667004836	0.0576659616305652	0.954014707241927	0.999905135222105
Gm45927	7.16336527291399	-0.666855053527787	1.66353620044372	-0.400865970545103	0.688518805125053	0.999905135222105
Mpv17	202.309408601083	0.00405253316672154	0.497518412635298	0.00814549384264139	0.993500908091038	0.999905135222105
Ankrd23	28.8731604001107	-0.491407902122675	0.904895021256734	-0.543055150684992	0.587091830839804	0.999905135222105
Hsf3	1.54636993468704	-4.01907514380558	3.83949550247981	-1.04677167643764	0.29520489651546	NA
Radil	62.6006120445703	-0.561035520343446	0.702109163385334	-0.799071639570008	0.424248873225166	0.999905135222105
Gm10653	10.5671554127823	0.593526873680663	1.66128066798473	0.357270679854873	0.720889177571069	0.999905135222105
Nanog	816.008513971597	-1.14700083834849	0.504545041520705	-2.27333685589578	0.0230058881460665	0.687169162867263
Nit1	37.2375201111365	0.148745993197636	0.788096138303191	0.188740923814058	0.850295875427424	0.999905135222105
Rnf25	57.6491009747592	-0.512050144190591	0.667532642877594	-0.767078808286063	0.443034660791646	0.999905135222105
Tmem33	441.818545776418	-0.117147838163001	0.447905344035517	-0.261545971091856	0.793671503026804	0.999905135222105
Osgin1	11.1145764016849	3.35823604952913	1.68730555573608	1.99029514133503	0.0465584329251631	0.999905135222105
Nfix	60.5181912466036	0.669446255588036	0.68088171027974	0.983204931900719	0.325506587961873	0.999905135222105
Stk35	585.40317093312	-0.0843560300035154	0.394621680817459	-0.213764306686779	0.830730860688347	0.999905135222105
Pex26	79.0829847532956	-1.31101468337594	0.625672638173955	-2.09536841374776	0.0361382551228257	0.896217236344926
Stard7	312.402031027757	-0.524403595929734	0.490434646008717	-1.06926294909519	0.284951200794939	0.999905135222105
Stat5b	105.286000386887	0.205389947582404	0.616821251470969	0.33298130875452	0.739148392290816	0.999905135222105
Ubac1	277.357455577175	-0.176759301844413	0.474848379892982	-0.372243666250372	0.709711437333475	0.999905135222105
Stat5a	36.9261097114217	0.28159165847676	0.904313627706342	0.311387166851589	0.755506308680364	0.999905135222105
Eva1c	7.44209268127902	1.87100670624837	1.9459387484451	0.961493113667324	0.336304286317823	0.999905135222105
Dab1	1376.14643600562	-0.45066607940034	1.28004283435374	-0.352071092705166	0.724784946880743	0.999905135222105
Gpx6	3.97313470903936	0.585133859960678	2.14759864153374	0.272459596800078	0.785268653576725	0.999905135222105
Clba1	27.2341590370746	-0.136369378937245	0.900285634920239	-0.151473458697724	0.879602246135189	0.999905135222105
Mical3	1070.49258371815	-0.330086309387232	0.413701537687625	-0.797885140171927	0.424937147438982	0.999905135222105
Gm10516	2.2820860678034	0.49183440965441	2.69828376271096	0.182276755488557	0.855365539526454	0.999905135222105
Cilk1	544.776271047127	0.453122959815675	0.399286606639207	1.13483135242028	0.256445987098806	0.999905135222105
Slc38a10	501.404130316801	-0.197214108847013	0.430287055210609	-0.458331493961594	0.646714300892531	0.999905135222105
Zfp451	719.367473324015	-0.112491356274123	0.393361384575923	-0.285974578809757	0.774897591993314	0.999905135222105
Bloc1s4	20.7741870351477	0.176872500985185	1.01160714021971	0.174843072921342	0.861202942301597	0.999905135222105
Abhd17c	632.269380578963	-0.117671470199582	0.469254209543566	-0.250762737566145	0.801997552328972	0.999905135222105
Acad10	65.7808300497821	-0.372549302618451	0.722505391247668	-0.515635325537308	0.606109133009875	0.999905135222105
Snx10	862.331150677926	-0.387479890543721	0.408057866907016	-0.949570935810474	0.342330312335333	0.999905135222105
Sh2d4a	66.4888426512253	-0.458492531329095	0.670432084662112	-0.683876177495546	0.494053358169045	0.999905135222105
Metrn	7.46728105690132	0.812781318887778	1.81003472695996	0.449041837033084	0.653401476605574	0.999905135222105
Rab43	103.881158027791	0.213990613168275	0.598666434516699	0.357445483545489	0.720758331732771	0.999905135222105
Abcb8	167.74419381292	-0.271468314336533	0.55198053673933	-0.491807765433462	0.622855246386757	0.999905135222105
D14Ertd670e	5.9952559512107	1.32665678940585	1.80846168833417	0.733583021395311	0.463202911954953	0.999905135222105
Optn	632.952949579864	-0.820780894947833	0.392116413148985	-2.09320718904969	0.0363306632808398	0.897511819456472
Sidt2	118.8385002049	-0.0984357468219243	0.576045529399104	-0.170881886583872	0.864316639578855	0.999905135222105
Pum1	5491.87323293643	-0.0773645866744344	0.373807641298469	-0.206963630828141	0.836038261914212	0.999905135222105
Oxr1	1799.96419679035	0.136963411979686	0.379176978064826	0.361212362308214	0.717940701357652	0.999905135222105
Gm11545	6.76588716058278	-2.12790737707473	1.73244655199146	-1.22826725859374	0.219346657590975	0.999905135222105
Zfat	591.766675578347	0.185353763887369	0.394800455928323	0.469487208294968	0.638721426068928	0.999905135222105
Mecp2	114.127993693073	-7.43948512793896	1.08922324879951	-6.83008293858804	8.48655539059658e-12	5.09160682838139e-09
Efcab12	310.938714190855	-0.0913293677741567	0.428829285828755	-0.212973718895279	0.831347461704448	0.999905135222105
Gnb1l	889.150296544393	-0.0345467644986156	0.429797458143406	-0.0803791735945742	0.935935690366413	0.999905135222105
Ap1b1	386.690338236555	-0.042045557297721	0.421236944737677	-0.0998145054059885	0.920491591914222	0.999905135222105
Tbc1d4	663.33488099888	0.337894068059848	0.44270416228686	0.763250262465121	0.445314158376058	0.999905135222105
B4galnt1	1.99513328140957	2.50563750955277	3.46316764406595	0.723510313988442	0.46936641979183	NA
Oxtr	4.32649300682901	0.559413307309812	2.01444428453497	0.277701057112607	0.781241849045113	0.999905135222105
Prickle2	369.337823196581	-0.565224657713526	0.445326014740576	-1.26923790437618	0.204356225848341	0.999905135222105
Gm2381	1507.34476213084	-0.570940697037976	0.44351597356979	-1.28730582676102	0.197987713440092	0.999905135222105
Gpr161	30.480939005363	-0.042188887519356	0.865278121198136	-0.0487576034638871	0.961112469497483	0.999905135222105
Carmil1	760.119131135966	0.0270396218027277	0.423084849617487	0.0639106359567694	0.949041383325706	0.999905135222105
Myo1b	832.091613767577	-0.0548998462778069	0.382982954773977	-0.143348014822766	0.88601533701349	0.999905135222105
Rngtt	2223.70915945452	-0.00553036788799038	0.392220851285205	-0.0141001373839989	0.988750090850347	0.999905135222105
Larp4b	1955.78129729054	-0.117519819284215	0.377585423811695	-0.31124034952902	0.755617910753794	0.999905135222105
Sh2b3	138.159707237672	0.155415657801894	0.572693469044448	0.27137668962981	0.786101328561568	0.999905135222105
Ap4s1	127.640745704453	0.457611847939816	0.524493053399715	0.872484096736113	0.382944340271212	0.999905135222105
Ntng2	18.8187626896132	2.01554977101395	1.13474942117692	1.7762069170509	0.0756988185946479	0.999905135222105
Stk26	5.69436856672817	-5.91258723107751	2.49955757523398	-2.36545350651666	0.0180080042344011	0.604100770005209
LOC666331	1.64996942830584	-0.109325939182582	3.6703013959397	-0.0297866380410952	0.976237215337986	NA
Ubap2l	1092.60883136113	-0.138409583554547	0.4096937111664	-0.337836729688856	0.735486229242445	0.999905135222105
Tsen34	191.492683524034	-0.609026688130396	0.514273080977429	-1.18424765102011	0.2363150444777	0.999905135222105
Nup98	2253.96147977724	-0.05483552939971	0.386162150364684	-0.142001305275321	0.887078974674732	0.999905135222105
Nbr1	505.844219848846	-0.199755629560503	0.401691915190552	-0.497285660991569	0.618987621934149	0.999905135222105
Fen1	98.1328119003381	0.185555319903502	0.581657354431593	0.319011387872557	0.749717877336441	0.999905135222105
Xpo6	1501.85295465898	-0.135750672841566	0.374337401943404	-0.362642557587899	0.716871914930761	0.999905135222105
Mybl2	2082.67155529096	-0.565817494589177	0.400732643038566	-1.41195758423584	0.157962450662302	0.999905135222105
Vamp2	102.74546422248	-0.549115600634284	0.587619213875544	-0.934475231013438	0.350058806860658	0.999905135222105
Vamp1	14.3263065625564	-0.251276375659246	1.23062728642282	-0.204185603904213	0.838208460795805	0.999905135222105
Ahi1	131.536167426207	0.632762946226004	0.659218166306531	0.959868793924854	0.3371212536251	0.999905135222105
Arpc4	230.6485664242	-0.0299010334532944	0.486679980613907	-0.0614387988911661	0.951009753660393	0.999905135222105
Vps8	1168.15629133686	0.0841701208659452	0.400069880892672	0.210388546816214	0.833364430936241	0.999905135222105
Mapk10	70.1996416707307	1.65739695672016	0.643185190308298	2.5768580833239	0.00997028760861722	0.400841537130979
Pccb	211.975095606886	0.11352469794336	0.480140207723208	0.236440723183102	0.81309069929505	0.999905135222105
Bpgm	118.538971591694	-0.237851216452819	0.53622492043344	-0.443566136875101	0.657356292985336	0.999905135222105
2310057M21Rik	230.697235938979	0.119296891296855	0.452018821867841	0.263920185455762	0.791841421196064	0.999905135222105
Ubr7	504.832517905968	-0.190479010549112	0.425392186318984	-0.447772706399173	0.654317243140721	0.999905135222105
Lbh	7.27660888187897	-0.479521297078356	1.62906802479331	-0.29435314534468	0.768488066275827	0.999905135222105
Hspa13	82.5799880033572	-0.413216976703105	0.603662711622769	-0.684516318048357	0.493649188747	0.999905135222105
Tspyl4	39.8356532902647	0.314910459841018	0.823243605505902	0.382524027802801	0.702072709947286	0.999905135222105
Cutc	29.6378210813723	0.0959502646967088	0.865787794078437	0.110824228931109	0.911755731790281	0.999905135222105
Sprtn	181.077659532481	-0.461084982723601	0.510209621521079	-0.903716753417892	0.366145613219191	0.999905135222105
Prkd2	49.668873221435	1.5187587267398	0.919026096147692	1.65257410328828	0.0984175721619542	0.999905135222105
Proz	25.5802734447187	0.479842452378026	0.924542540140571	0.519005271845111	0.603757064949348	0.999905135222105
Ube2d2a	813.080081329199	-0.164313132430278	0.454132996684657	-0.361817206919176	0.717488632843642	0.999905135222105
Polr3k	39.3307680622462	-0.864158626254596	0.856548770744891	-1.00888432249233	0.313030114747749	0.999905135222105
Tsc22d4	141.338854578446	0.133330759771884	0.595826697402913	0.223774396738256	0.822932853230685	0.999905135222105
Asb3	566.829892406096	-0.0167775493203662	0.446532513648564	-0.0375729623432768	0.970028165619002	0.999905135222105
Wdr72	5.60392977344725	1.31379188817888	1.89313244308465	0.693977800115348	0.487696131130979	0.999905135222105
Eefsec	1214.0338260957	-0.91934181419747	0.392020414906652	-2.34513759804163	0.0190200588388578	0.616314588364479
Ccdc57	496.929632607626	-0.386345345149888	0.413135726336687	-0.935153559765087	0.349709167675608	0.999905135222105
Arhgap4	9.11347877313013	-6.58299491826184	2.14081631157128	-3.07499288130432	0.00210507578053871	0.112071935497008
Mtf2	2641.84192173343	-0.380771005881847	0.36939116290892	-1.03080702549382	0.302631323044501	0.999905135222105
Cxxc5	381.996842575388	-0.57403618483809	0.500805810442556	-1.14622508938309	0.251702029241628	0.999905135222105
Nmnat3	30.1060415149734	-0.0499338608331944	0.876262345001538	-0.0569850583196141	0.954557097532791	0.999905135222105
St3gal6	69.2660907862601	0.199290596366873	0.664961418203354	0.299702495379856	0.764404095020257	0.999905135222105
Rock1	1355.41234213802	-0.012023974965283	0.409195438422499	-0.0293844306076258	0.97655799001885	0.999905135222105
Atpif1	379.7443946962	-0.65752924701449	0.586648008061252	-1.12082413641442	0.262362728072789	0.999905135222105
Hyal1	45.6648566586664	0.589889240985325	0.85072360734582	0.693397051512096	0.488060412107823	0.999905135222105
Kitl	56.7265153120404	-0.48898331115347	0.694290543876634	-0.704292051024038	0.48125091557305	0.999905135222105
Krba1	222.157678494648	-0.909134390967286	0.469754416474128	-1.93533974154207	0.0529486185501233	0.999905135222105
Pik3cd	98.8174873632428	0.238695317333805	0.577218416032008	0.413526856912633	0.679220649658527	0.999905135222105
Nfe2l1	250.094682130706	-0.436797063619475	0.490121940678489	-0.891200795897455	0.372821457518405	0.999905135222105
Lpp	2594.13290075706	0.47694566900539	0.421056700503308	1.13273501748167	0.257325547620899	0.999905135222105
Gucy2d	2.59005593868416	2.71379331931246	2.91567164114552	0.930760954359816	0.351977231346042	0.999905135222105
Wac	2213.90771226959	-0.341605793695971	0.448066759450754	-0.762399322178497	0.445821710676408	0.999905135222105
Setdb1	565.694574126207	-0.201184984781754	0.476029622066968	-0.422631230191493	0.672564337294231	0.999905135222105
Chn2	121.342667906693	-0.759643416122276	0.570716736197488	-1.33103406285848	0.183177803096529	0.999905135222105
Rnpep	81.2754186216053	0.310518938555743	0.649213044901215	0.47830052244713	0.632436324579088	0.999905135222105
Pcdh15	44.58035897333	0.502608398137026	1.00036189781886	0.502426571056822	0.615367492167919	0.999905135222105
Kcnt1	15.3378198293744	2.44359127234963	1.5528870746828	1.57357950374387	0.115584694786262	0.999905135222105
Gm10548	3.97074228444198	2.72948448385334	2.31052931099858	1.18132432722686	0.237473906717084	0.999905135222105
Yars2	231.846895043236	-0.068827858650522	0.554380574400747	-0.124152724371558	0.901194353030998	0.999905135222105
Nudt12os	16.9278493371757	0.609406511619868	1.14512156335757	0.53217626068716	0.594603923162423	0.999905135222105
Fam49b	1938.30253728145	-0.172053046027358	0.368920896862933	-0.4663683935781	0.640951830991378	0.999905135222105
Cacna1g	4.79775404204162	0.968989274337521	1.93371803620895	0.501101637463764	0.616299594496415	0.999905135222105
Bcar1	169.381228867761	0.243450605178027	0.510977492785179	0.476440956041046	0.633760262369483	0.999905135222105
Crhr2	5.32983056019732	1.12872845142372	2.14389785471522	0.52648424874405	0.598551793169737	0.999905135222105
Elavl4	366.405234340772	-0.595938572818138	0.649496002273473	-0.917540016770135	0.358859733550879	0.999905135222105
Gm19466	32.1459359106448	1.62812216284866	0.973169352487807	1.67301010732257	0.0943253063145082	0.999905135222105
Gm4262	21.9258058027915	1.03080083004923	1.03701366814815	0.994008913971197	0.320218527747257	0.999905135222105
4930556M19Rik	177.792056534793	0.540344515382844	0.55589837158663	0.972020324219708	0.331040437598531	0.999905135222105
1700026F02Rik	2.16230967644857	1.63865149072244	3.11809593613015	0.525529529651405	0.599215130828334	NA
Kdm6a	250.536029690285	-7.77630453819066	0.886535307068015	-8.77156778324911	1.76195588185856e-18	2.74847498011117e-15
Mettl1	59.3530344706463	-0.287331586958399	0.706936809801466	-0.406445926955045	0.684414980133998	0.999905135222105
Aanat	4.12823142868528	1.29273657707008	2.35795593276769	0.548244587231411	0.583523970413919	0.999905135222105
Dnajc2	561.195931445628	-0.305727584509516	0.458800376241157	-0.666362976888271	0.505179120921458	0.999905135222105
Mid1	46.3056162901588	-8.91832946997303	1.66121767287351	-5.36854959804661	7.93723643680098e-08	1.31715905508147e-05
Bcl11a	32.3097164647803	-0.356909024218447	0.89918203794179	-0.39692632766042	0.691421788956628	0.999905135222105
Tpx2	1056.45495143788	-0.07168584084045	0.384652929080541	-0.186364994052704	0.852158542188778	0.999905135222105
Mad2l1bp	39.4871453939673	-0.119256630641277	0.85277590322742	-0.139845216298839	0.888782286853952	0.999905135222105
Tars2	112.100935372143	-0.275184513830312	0.558776464440993	-0.4924769229599	0.622382231865819	0.999905135222105
Mrps34	14.3876049061736	-0.378913123607698	1.27360631410671	-0.297511970073313	0.766075670707021	0.999905135222105
Pycard	68.0040055700815	-0.169657248719493	0.654903364012222	-0.259056920520455	0.795591322824943	0.999905135222105
Ints12	101.993644550033	1.16568007595293	0.59645076848557	1.95436092556754	0.0506585483117324	0.999905135222105
Mybphl	51.9872327886068	0.472194976899745	0.726603398781845	0.649866182419988	0.515778664130027	0.999905135222105
Trnau1ap	221.29905867881	0.272557331420934	0.467201544630381	0.5833827703557	0.559635653911074	0.999905135222105
Rreb1	1402.80152938653	0.239696350077864	0.374183002894764	0.640585885044267	0.521791772572644	0.999905135222105
Gnpda1	272.377550068025	-0.391783731574308	0.464182531308158	-0.844029460717068	0.398652943089388	0.999905135222105
Ksr1	242.40694908013	-0.110393342066556	0.506163808706022	-0.218098054755772	0.827352713005919	0.999905135222105
Thbs3	12.9948112891273	0.504149615617388	1.35544659900717	0.371943546862463	0.709934881635106	0.999905135222105
Sart1	84.6261633917806	0.0726733536752402	0.613732460833098	0.118412106761619	0.90574113345953	0.999905135222105
Cuta	57.2171597135036	0.0667095244090659	0.723685580836358	0.0921802591837884	0.926554822147121	0.999905135222105
Syt17	9.75299722832654	0.614041879477525	1.48533951934706	0.413401698049112	0.679312330747511	0.999905135222105
Amdhd2	172.449416044889	-0.377619688476945	0.487304862407578	-0.774914673765572	0.438390080759061	0.999905135222105
Gprasp1	72.9314948212107	-6.43156610987528	1.1089997281536	-5.79942983447197	6.65407726914986e-09	1.46192889185167e-06
Zfp7	259.780029044774	0.0781358359418144	0.492800980082065	0.158554546561175	0.874019842253778	0.999905135222105
Fam178b	438.512795906891	0.00589550067308088	0.449974982025047	0.0131018410102469	0.989546542411037	0.999905135222105
Syce2	174.603783009656	0.0743068068572038	0.49823789377022	0.149139211983489	0.881443785182915	0.999905135222105
Vezt	478.585365381827	0.471095008750347	0.412083573065643	1.14320259175996	0.252954486457256	0.999905135222105
Stil	626.227121589682	0.0946715323428068	0.396422705599782	0.238814606241007	0.811249343753503	0.999905135222105
Tbl2	166.99171377541	-0.930044372149271	0.575882035853491	-1.61499111666314	0.106312618629874	0.999905135222105
Rrm2	534.031526986348	-0.378396246512042	0.45535574021208	-0.830990395192572	0.405979055323376	0.999905135222105
St6galnac2	361.259945078847	0.474638117303519	0.494487097165381	0.959859458465863	0.337125952668808	0.999905135222105
St3gal1	347.894551909161	0.227367999579719	0.435525160551339	0.522054797688129	0.601632177738876	0.999905135222105
Zfp317	462.926684065306	0.213262409343517	0.408487008650572	0.522078805022527	0.601615462995642	0.999905135222105
Pdia6	532.389887765894	-0.142844088457804	0.450654830739262	-0.316970059376664	0.751266320879281	0.999905135222105
Mrpl1	720.666116705763	0.0349500659049311	0.416546826456484	0.0839042904305557	0.933132528321693	0.999905135222105
Dcaf7	387.270043232457	-0.116014695639564	0.421769924911306	-0.275066306977579	0.783265296590807	0.999905135222105
Ccdc163	98.7818191078378	0.64429965029945	0.661880479441046	0.973438060665511	0.330335630301133	0.999905135222105
2410004B18Rik	103.292449519934	0.276902917622464	0.557125293234908	0.497020905323913	0.619174309293673	0.999905135222105
Disp3	4.09269910875838	0.794754940636424	2.18791723937851	0.363247259234622	0.716420187340679	0.999905135222105
Ccdc34	48.1362032438675	-0.439875173498091	0.763278590619803	-0.576297015144759	0.564414440050382	0.999905135222105
Rabggtb	1182.22850879238	-0.474393274898885	0.432576862374341	-1.09666816735186	0.272786476684999	0.999905135222105
Pex11b	2.62908043938948	-1.05339182091422	2.7604648799731	-0.381599428616704	0.702758508113529	0.999905135222105
Dand5	97.8375198691211	0.44140100736667	0.567304242660704	0.778067523867727	0.436529207060733	0.999905135222105
Mir22hg	31.9759927723159	0.2735154789093	0.857069412898088	0.3191287365914	0.749628893405752	0.999905135222105
AU019990	1.88111577469377	2.0341120294466	3.61068495319483	0.563359045669925	0.573190418817825	NA
Mrps12	51.7112549447765	0.254371627696795	0.727712524460526	0.349549608047997	0.726676734744878	0.999905135222105
Exoc1	509.170569131418	-0.46260219547361	0.414230801772823	-1.11677401461641	0.2640909620902	0.999905135222105
Gm10649	4.85147483647984	1.00337752310278	2.03730007923439	0.492503550817044	0.622363412371594	0.999905135222105
Nkx6-2	8.38199813336442	0.565176741358379	1.51757638392052	0.37242062234673	0.709579702022175	0.999905135222105
Lrrc75a	580.173776785972	0.365267735377555	0.534898545461966	0.682872926981117	0.494687142520926	0.999905135222105
Slc23a2	1412.84255164628	-0.143292057761966	0.373209466192994	-0.383945399948314	0.701018916081975	0.999905135222105
Atg13	377.684668058816	-0.0989155196405331	0.45900874475706	-0.215498115821053	0.829378980914168	0.999905135222105
Setd2	1142.1968752756	-0.057997747944715	0.386893907713487	-0.149906077062514	0.880838717096468	0.999905135222105
Nhsl1	596.429854820828	-0.0662271812370667	0.421645336360742	-0.15706845428122	0.875190898793497	0.999905135222105
Cops7a	253.637113808077	-0.223597920288967	0.446521950063452	-0.500754599538037	0.61654384106051	0.999905135222105
Cops6	38.4322365457795	0.110974405520056	0.79083917139295	0.140324872027508	0.88840331370981	0.999905135222105
Rpl21	2557.74562571377	-0.302310198276947	0.56447023744495	-0.535564460661985	0.592259596263826	0.999905135222105
Derl3	19.1077457840186	-0.078759373024008	1.0817167939579	-0.0728096054937216	0.941957627168209	0.999905135222105
Kctd18	199.369531435717	-0.490350024313752	0.503176976932602	-0.974508069313814	0.329804334521904	0.999905135222105
D330050G23Rik	7.21536941566426	0.403906980063029	1.68306158634509	0.239983482090009	0.810343061862509	0.999905135222105
Inppl1	65.5109967126626	-0.282607782407174	0.730457551418706	-0.386891451609048	0.698836569936207	0.999905135222105
Trp63	7.03141108132469	0.422067422641262	2.01200837864882	0.209774187384202	0.8338439202908	0.999905135222105
Mocs2	81.084424330398	-0.206574056301326	0.613965661488431	-0.33645864786726	0.736525029909649	0.999905135222105
Rnf34	170.293891434398	0.0812671228867438	0.483976825549063	0.167915318661276	0.866649898691236	0.999905135222105
Ttc39a	55.0785901788192	0.50542968012576	0.767026459688419	0.65894686388143	0.50992989066721	0.999905135222105
Tmc7	346.629245528578	-0.442562229030028	0.444487588739399	-0.995668361146299	0.319411307552004	0.999905135222105
Nkd2	67.3843752948145	0.72086838250149	0.799736572035956	0.901382289753631	0.36738509448297	0.999905135222105
Matn2	586.841775425863	2.01489713974052	0.466079717589715	4.32307406587087	1.53870048034886e-05	0.00134090440184144
Folh1	6.13710604778399	0.73644548080351	1.79162673934049	0.411048498346593	0.681036973049185	0.999905135222105
Stk32b	9.67677874539825	1.40795926277128	1.46125981273096	0.963524248394903	0.335284501369425	0.999905135222105
Sdf2l1	7.28416735165746	0.0811854701172641	1.71074149664552	0.0474563049276909	0.962149554688577	0.999905135222105
Ulk2	87.6971729979192	-0.0449621753391349	0.777105022457899	-0.0578585571316016	0.95386129440832	0.999905135222105
Ralgps2	588.889197267311	-0.446922404634859	0.397670583943072	-1.12385080184567	0.261076325595849	0.999905135222105
Tiam1	1447.59189375427	0.0624018737119659	0.394422788207311	0.158210619613507	0.874290835905338	0.999905135222105
Ypel1	118.164404733985	-0.0197407361732387	0.56195700619844	-0.035128552461303	0.97197723388615	0.999905135222105
Klhl22	154.698588305917	-0.751967008933983	0.695392981813556	-1.08135547611206	0.279539018960508	0.999905135222105
Ndrg2	19.2420100173168	-0.745038055369615	1.21381439053557	-0.613798996929741	0.539348160182788	0.999905135222105
Man2c1	177.274035866802	-0.386684329378015	0.48539009318164	-0.796646521653074	0.425656350803528	0.999905135222105
Setd6	84.3408448741863	0.0414693062342593	0.587494799051843	0.0705866780458083	0.943726713343625	0.999905135222105
Sis	2.63357071166118	2.75666883181201	2.93671410733414	0.938691588986315	0.347889113106987	0.999905135222105
Porcn	11.0289599200712	-6.84854559724026	2.01360385023329	-3.40113850916943	0.000671058169815345	0.0431237207351932
Gm12250	9.35446249526381	0.708128918559295	1.71144115337013	0.413761768650278	0.67904858545288	0.999905135222105
Satb2	588.438709578029	0.114926950905854	0.422117172189256	0.272263149849604	0.785419688442562	0.999905135222105
Mark3	1167.55845771569	-0.0837522345924667	0.37743147369412	-0.221900504938657	0.824391337446462	0.999905135222105
Itgb3	14.6156949089971	-0.561567716826525	1.19666904235737	-0.469275711954803	0.638872573671902	0.999905135222105
Zkscan3	494.695221098157	-0.329391284244492	0.431523553873672	-0.763321680329228	0.445271575425742	0.999905135222105
Ripk4	69.4887132896855	0.657940690748359	0.805751050321416	0.816555796589908	0.414182324917944	0.999905135222105
Pde1a	13.7509670610615	0.116514536070919	1.32470983100072	0.0879547606156897	0.929912632528716	0.999905135222105
Enpp4	30.0477751107074	-1.24428567426724	0.872439876854654	-1.42621366500712	0.153806676366409	0.999905135222105
Fbf1	139.74685349427	0.200762452141091	0.513879619190148	0.390679927056621	0.696033837909764	0.999905135222105
Atraid	52.9774875984403	-0.00930965630452257	0.735676095846249	-0.0126545586530356	0.989903392502532	0.999905135222105
Dock9	995.809757488762	0.0589174714632003	0.377142697501069	0.156220634400679	0.875859112518325	0.999905135222105
Wdr76	819.786514825603	-0.622179602783576	0.447823007038421	-1.38934264878043	0.164728580887105	0.999905135222105
Crtac1	189.610571050504	-0.0552008657243926	0.602198803997883	-0.091665518692373	0.926963794109132	0.999905135222105
Paqr7	20.1008463825828	0.903607955726109	1.10842978705031	0.815214428809908	0.414949580115255	0.999905135222105
Phf23	53.8890380043909	-0.527461217830897	0.70754041962173	-0.7454856333337	0.455978193039956	0.999905135222105
Tpm1	298.682622319749	0.3213607833036	0.432358045929003	0.743274668598096	0.457315404711916	0.999905135222105
Gramd4	95.2937878858248	0.219720580396862	0.661659626494373	0.332074939438262	0.739832672842681	0.999905135222105
Polk	700.791635872875	0.795124958827435	0.494239713545936	1.60878403138183	0.107663573784454	0.999905135222105
Syne1	1141.2164521231	0.270263893129219	0.422234869316702	0.640079521538769	0.522120901798461	0.999905135222105
Dbi	269.478696359177	0.187569816174567	0.520519481901125	0.360351192792043	0.718584520751806	0.999905135222105
Daxx	33.0241446443714	-0.441569026296529	0.855775572079995	-0.515986948801634	0.605863524606936	0.999905135222105
Cyp1a1	3.91548554844447	-0.720278162012114	2.32816751075938	-0.309375574860239	0.757035848075853	0.999905135222105
Eif4ebp3	34.518326388732	-0.0905262081780285	0.810007403887713	-0.111759729285854	0.911013918794649	0.999905135222105
Mprip	528.284911222154	0.323572319734558	0.402970381595835	0.802967995943409	0.421993232879558	0.999905135222105
Grin3a	104.567409578421	0.761190526376494	0.681603061529376	1.11676512231113	0.264094765157177	0.999905135222105
Epc1	996.33782515936	0.31601713001692	0.427735371142937	0.738814583354425	0.460019595148962	0.999905135222105
Dnm1l	1069.30149379802	-0.326701332974624	0.413675577202308	-0.789752528259243	0.429672307821523	0.999905135222105
Klk1	7.36679289623884	0.292687275460093	1.66024040870854	0.176292104399366	0.86006446466833	0.999905135222105
Rfc1	1361.72032248955	-0.189114441954702	0.401070946318292	-0.471523663558069	0.637266825251767	0.999905135222105
Rbp1	10.97397086143	0.979475695921755	1.41216156296834	0.693600308638138	0.487932900137494	0.999905135222105
Zfp850	352.785865160968	-0.420824511310172	0.527890151671874	-0.797181970486444	0.425345355496768	0.999905135222105
Tnip1	625.217530381995	-0.20483426621063	0.434478389048019	-0.471448687377616	0.637320354570071	0.999905135222105
Smarcd1	157.0203403324	-0.0876486233969196	0.520930888503537	-0.168253841980277	0.86638358486564	0.999905135222105
Kis2	5.28873914516056	-5.80116130646333	2.49321763162086	-2.32677694593871	0.0199771400411929	0.627008868214421
Lpcat1	801.982478944478	-0.166406096784052	0.441035647378996	-0.377307589019111	0.705945033043443	0.999905135222105
Dnm1	5.76722093777909	0.89293336377814	1.79553015098896	0.497309033371742	0.618971142530914	0.999905135222105
Secisbp2l	252.393098571131	-0.261895666357295	0.492285320770877	-0.531999747518753	0.594726170372483	0.999905135222105
Rragd	269.253238107038	0.332281717266339	0.452732057698715	0.733947843135655	0.462980526615235	0.999905135222105
Lrp8	281.034440624276	0.108360079145281	0.448686722973484	0.241504982423303	0.80916375533966	0.999905135222105
Hsf4	2.28430963621449	1.30441407429849	2.9950652783607	0.435521083204049	0.66318423903268	0.999905135222105
Ampd3	87.817821905796	0.853591329931786	0.616795548904424	1.38391292130426	0.166385119774077	0.999905135222105
Mgst2	76.5002680532375	2.09773865231099	0.726146904845173	2.88886262313307	0.00386637946764151	0.188248107964053
Sh3bp1	94.9623172583122	-0.0834619040379184	0.578664776910245	-0.144231872006379	0.885317373845009	0.999905135222105
Usf1	177.828216618722	-0.283344578369563	0.514048305502603	-0.551202241767001	0.581495043489975	0.999905135222105
Adamts10	10.397405534853	0.0298850165099566	1.35618070473962	0.0220361611144544	0.982419110136667	0.999905135222105
Col26a1	48.92125349457	1.50320175110084	0.743857671432067	2.02081904755635	0.0432985003145977	0.964876152010586
C2cd6	5.2609894887546	0.703687574700245	2.11078872182262	0.333376603458742	0.738850021759883	0.999905135222105
Itpa	367.659374918077	0.388020463950811	0.425538481420169	0.911834019466001	0.36185609899491	0.999905135222105
Rint1	315.412814191531	-0.259984730513864	0.460303904884301	-0.564811047125946	0.572202292229052	0.999905135222105
Vasp	371.170090183169	-0.498725087028672	0.44610571365217	-1.11795269992334	0.263587195434911	0.999905135222105
Pla2g4a	12.6418736371618	0.515077753556639	1.31252794047556	0.392431839104329	0.694739164688567	0.999905135222105
Igfbp7	41.4302215306	1.2604714038763	0.891948688996572	1.41316582380351	0.157606972755491	0.999905135222105
Rgl2	17.5369923048029	-0.356141489668166	1.11844369407906	-0.318425944509811	0.750161860785859	0.999905135222105
Ptpra	503.971611259964	0.0701058293494626	0.459404673166517	0.152601471957713	0.878712564142376	0.999905135222105
Rabggta	164.43748264302	-0.574080534373553	0.531854748981797	-1.07939345370629	0.280412367956165	0.999905135222105
Ccdc186	297.246228717378	-0.170667833509451	0.433717244786903	-0.393500225229237	0.693950057669688	0.999905135222105
Slc16a11	4.11840625504618	-1.24382617375523	2.16440873255263	-0.574672498335516	0.565512810469909	0.999905135222105
Timm10b	38.009385807851	1.13530166157762	0.789362852476773	1.43825068283287	0.15036293938247	0.999905135222105
Arvcf	208.48327169275	-0.0338677788400077	0.504107092331405	-0.0671836983752307	0.946435462612853	0.999905135222105
Kcnj15	2.32948607148757	0.838653814444957	3.27839279805542	0.255812486820494	0.798095631565983	0.999905135222105
Palld	294.270950251088	0.340182707157677	0.474904556866627	0.716318052204362	0.473794982513735	0.999905135222105
Csde1	1344.06817553204	0.109019579876128	0.384836447894649	0.283288083736737	0.776956011113572	0.999905135222105
Dctn6	162.434658091403	-0.287352799865876	0.511863393803892	-0.561385719987564	0.574534616707996	0.999905135222105
Fgd4	299.949163245878	0.171085941942496	0.500474634428387	0.341847378814515	0.732465751992871	0.999905135222105
Tpk1	840.7141456306	-0.379940665760769	0.49525401589439	-0.767163220422607	0.442984477481155	0.999905135222105
Mgme1	422.137711396178	0.0633292909295357	0.451007184668435	0.140417476888075	0.888330150094127	0.999905135222105
St7	947.322511918411	0.0351987320835585	0.442871479134377	0.0794784350357282	0.936652083692776	0.999905135222105
Azin2	91.5446551700894	0.814414386684178	0.702377196371945	1.15951142903122	0.24624778061387	0.999905135222105
Rgs21	2.70407344539997	2.93911689621161	2.79144657761233	1.05290100114529	0.292386367226592	0.999905135222105
Ddit3	120.640187893102	-0.401575906020031	0.617972056824424	-0.649828583000356	0.515802953685739	0.999905135222105
Ltbp1	351.831884255301	-0.5973491009394	0.516594500108117	-1.15632106190519	0.24754985643028	0.999905135222105
Cc2d2a	305.679837929505	0.641359202606368	0.439145396852758	1.460471195196	0.14416061844449	0.999905135222105
Dmp1	4.5698878847963	-1.37126324795608	2.02214858986823	-0.678121902033634	0.497694404881029	0.999905135222105
Gpr135	19.0101569646766	-0.111378799878189	1.05133130803611	-0.105940723943859	0.915629382824076	0.999905135222105
Ffar4	3.65474682506159	0.372976093490592	2.21362128101328	0.168491375055747	0.866196728381757	0.999905135222105
Aida	239.030374298936	-0.19254262801662	0.511103773298938	-0.376719245827215	0.706382258732996	0.999905135222105
A730020M07Rik	2.06912819592678	-2.21243689333944	3.09651555549405	-0.714492420170143	0.474922741539684	NA
Homer3	93.6410879723847	0.117060239902253	0.675375620913098	0.173326125903078	0.862395088969866	0.999905135222105
Hint3	37.9222890703984	0.722863386293139	0.808027737747528	0.89460219312298	0.370999779059855	0.999905135222105
Etfdh	118.326205775901	0.879037793450493	0.605219344761987	1.45242844773276	0.146382511093438	0.999905135222105
Alg6	560.66823297215	-0.260807346265492	0.427682930500054	-0.609814719424391	0.541984549794605	0.999905135222105
Slc44a5	16.7761466734668	-0.0682551025388718	1.28541549334785	-0.0530996420162184	0.957652516681829	0.999905135222105
Tspan2	13.8923533763611	-0.457080263970318	1.20168702892627	-0.380365480335366	0.703674135107578	0.999905135222105
Rufy3	250.484286228778	-0.0667702042519213	0.45144778728627	-0.147902384577602	0.882419806285377	0.999905135222105
Als2	778.776259825925	0.0867609101884208	0.387983981387004	0.223619825432635	0.823053135829297	0.999905135222105
Nus1	504.220694814114	-0.156287047110784	0.448808645363584	-0.348226462937617	0.727670115464052	0.999905135222105
Cttnbp2nl	252.067214462311	0.32922096170785	0.448846545250442	0.733482222803241	0.463264366511349	0.999905135222105
Adamts18	5.6967182040403	0.690914052631746	1.85422245482189	0.372616592380827	0.709433821878643	0.999905135222105
Asb18	8.31376210348624	1.2722557975322	1.53904553773296	0.826652471509226	0.408434067539786	0.999905135222105
Mettl18	4.96104520637346	0.522639116625106	1.92061613930706	0.272120548155797	0.785529330367829	0.999905135222105
Zfp819	262.19532841218	-0.572228080211973	0.487841050558529	-1.17298058364877	0.240803592034967	0.999905135222105
Ubap1	16.8208593274662	-0.380999286955846	1.11458807945538	-0.34182968038023	0.73247907187791	0.999905135222105
Iqch	27.6192404802416	1.483444955032	1.13919090058971	1.3021917171776	0.192850855929319	0.999905135222105
Slc2a4rg-ps	22.6767007421506	0.168416398847142	0.964650534748625	0.174587990967142	0.861403385472308	0.999905135222105
Retreg1	314.73849464368	0.47205527413787	0.533786551752671	0.884352130243618	0.376506155440851	0.999905135222105
Fhl1	40.8886545193197	-8.74132939055335	1.69785175120521	-5.14846445477256	2.62627540322395e-07	3.78653448449359e-05
Hnrnpf	2145.55563777164	-0.142334756884448	0.364642842196734	-0.390340191588501	0.696285007123402	0.999905135222105
Sfxn4	160.372030192042	0.250717180407771	0.519384917018431	0.482719409425733	0.629294979876425	0.999905135222105
Sfxn3	33.4776343110505	0.278997815044383	0.972111679800226	0.28700181351768	0.774110931639145	0.999905135222105
Camsap2	432.386720544024	-0.0562643540098713	0.418643130203913	-0.134396936078865	0.893088704310687	0.999905135222105
Psmc5	181.854539204637	0.345396151246971	0.510196166955624	0.676986958384994	0.498414228994473	0.999905135222105
Fli1	3.78861446858476	-0.0795974799499229	2.43864201708387	-0.0326400838631927	0.973961604547236	0.999905135222105
Peg12	2.17926047193543	-1.55008319055343	3.09522158620412	-0.500798778821648	0.616512745160323	0.999905135222105
Mlip	10.2441084003465	0.490605455666566	1.51051302344771	0.32479392633555	0.745337041638165	0.999905135222105
Cldn10	28.876332395436	2.32808865942657	1.15645440360327	2.01312620036962	0.0441013545475091	0.975097459954585
Rad18	1396.10787379365	-1.10624939632786	0.437232831888116	-2.53011511407025	0.0114025109788935	0.435106191615238
Mrpl53	45.8368596015475	-0.372622879377229	0.834848027923117	-0.446336179656813	0.655354425697189	0.999905135222105
Tspan11	3.66682650045465	-0.808368203152889	2.18977858214414	-0.369155224068987	0.712012028411992	0.999905135222105
Nadsyn1	99.3015962986223	-0.557975447141476	0.580561007417001	-0.961097007916512	0.336503393995655	0.999905135222105
Lrrc40	476.749301552534	-0.178958384615633	0.440468965402418	-0.406290564539852	0.684529117378239	0.999905135222105
Spag16	61.7923756223734	0.402213693446921	0.804145246382286	0.500175428825094	0.616951558056641	0.999905135222105
4933439C10Rik	45.7511932529559	-0.203106563264147	0.758688571844636	-0.267707424101993	0.788924534735693	0.999905135222105
Pdcd4	74.6417304191904	0.205636347546511	0.68497883873756	0.300208321654878	0.764018257906837	0.999905135222105
Pik3c2g	57.5120206817563	0.441142656994773	0.668138783729524	0.660256024253423	0.509089545393259	0.999905135222105
Zeb2	7.672496063259	-0.0296607712145919	1.57250552003315	-0.0188621094404594	0.984951106445724	0.999905135222105
BC031181	92.3434053779114	0.732064801511533	0.602824545972263	1.21439116307188	0.224598388315287	0.999905135222105
Cyp39a1	54.0489591688347	-0.202916104652472	0.703051625424785	-0.288621912409163	0.772870725131312	0.999905135222105
Rpap3	184.705637613875	-0.430554031435269	0.556208436982468	-0.774087559281019	0.438879013905461	0.999905135222105
Pmfbp1	7.86291311119602	0.984336295226705	1.84460651629231	0.533629414475473	0.593597953325435	0.999905135222105
Lama1	977.582119393373	-0.574319408589961	0.406091783608325	-1.41426010515862	0.157285546013579	0.999905135222105
Fanca	341.55043058761	-0.680871666147439	0.423850087555738	-1.60639737052762	0.10818662826523	0.999905135222105
Naa30	292.320356424586	-0.644519169532404	0.536382569353849	-1.20160349414192	0.229517187070477	0.999905135222105
Rap1gap	68.993182924903	0.947584794308058	0.711244996355103	1.33229027854553	0.182764820403159	0.999905135222105
Chchd6	348.229903381901	-1.06459292871438	0.528551843747577	-2.01416935974744	0.0439917554275149	0.974754819479837
Zfp57	49.2655705854473	-0.380145268581359	0.791008530708745	-0.480583020060161	0.630812885866155	0.999905135222105
Rapgef4	79.0787568195089	2.20474876118753	0.660690600451625	3.33703666993362	0.000846767752849386	0.0526244230147313
Zbed4	32.9308341056653	-0.135112759425557	0.833400890123354	-0.162122168366725	0.871209649296329	0.999905135222105
Gtf2h3	176.89696496651	-0.244284326879996	0.551218481792402	-0.443171509934962	0.657641684378827	0.999905135222105
Fcgrt	12.6562750058074	0.181976734736954	1.33353597412783	0.13646181150529	0.891456212095156	0.999905135222105
Mapk1	1661.20999633209	-0.251456849996617	0.40734327210967	-0.617309446880753	0.537030636937298	0.999905135222105
Ahcyl1	81.5049189018847	-0.215705003029674	0.604657694875748	-0.356739035751458	0.721287179435496	0.999905135222105
Cox7b2	19.6635698717954	0.936658304892167	1.07518901571928	0.871156876789298	0.383668502121254	0.999905135222105
Rgs17	24.4092525795882	0.026544204049445	0.94042800042492	0.0282256632484904	0.977482169063164	0.999905135222105
Mzf1	39.3874983225542	0.145831787023758	0.817465916787254	0.178394944705335	0.858412819168496	0.999905135222105
Cdk2ap1	121.084585194854	-0.257895467764595	0.559566852858603	-0.460884104280141	0.644881756721687	0.999905135222105
Srcin1	111.340425844065	0.848587795939407	0.620242088550079	1.36815577595375	0.171263321052998	0.999905135222105
Nphs1	5.1600375468185	-0.903934566231424	1.89968549155832	-0.475833799988608	0.634192787781243	0.999905135222105
Tsnaxip1	35.412529757585	0.493944003863389	0.823426867103265	0.599863841704651	0.548596981794371	0.999905135222105
Phyh	119.288531423516	0.109765223787617	0.602740172944521	0.182110349889887	0.855496126513825	0.999905135222105
Vdac1	871.664475760188	0.13682759085347	0.46634705040575	0.293402929716017	0.769214186354588	0.999905135222105
Grb2	61.1057364923926	0.83122573830145	0.686571286541614	1.21069108859546	0.226013819024477	0.999905135222105
Pax7	7.47317786438375	1.60312507698246	1.64729169142602	0.97318834625741	0.330459701706359	0.999905135222105
Smarcd3	14.9130779105946	0.389832249649449	1.17175153331484	0.332691904867091	0.739366860779516	0.999905135222105
Khdc3	35.371273520138	2.03262974536941	0.958821740353392	2.11992454887417	0.0340124087646691	0.866927392679859
Rab5a	830.559414102382	0.541427486512637	0.389092274881643	1.39151435652978	0.164069509247241	0.999905135222105
Slc25a23	29.976031506262	0.371503809783272	0.867575889213263	0.42820900673042	0.668498959510898	0.999905135222105
Cd68	12.5124840638037	-0.369820675628621	1.25037472093969	-0.295767876169706	0.767407357065278	0.999905135222105
Sh3kbp1	26.282066223767	-8.10680852212978	1.77983890335297	-4.55479903650701	5.2435683165082e-06	0.000520983580695614
Pan3	1677.19429107589	-0.308211876686906	0.380176218014627	-0.810707935116151	0.417533415345175	0.999905135222105
4930550C14Rik	57.1858952570723	1.05683242885151	0.775713373670152	1.36240068138994	0.173071468827795	0.999905135222105
Cobll1	45.1956018754163	-0.359705583432157	0.737116471473888	-0.487990158072188	0.625556812294281	0.999905135222105
Dguok	230.421076745325	-0.402104503065876	0.467216200870561	-0.860639041019205	0.389436876576152	0.999905135222105
Rpl3	2140.06242094493	-0.64525273858435	0.484140439990072	-1.33278008876429	0.182603981758608	0.999905135222105
Cntn6	20.0053708047039	-0.00380869834956041	1.2221829565661	-0.00311630785644525	0.997513550099109	0.999905135222105
Ap1ar	517.129668473802	-0.486716439285958	0.466063472847846	-1.04431363460413	0.296340306696779	0.999905135222105
Barhl1	16.4187185468307	0.338851666541551	1.18646921843675	0.285596677331427	0.775187048616315	0.999905135222105
Fmn2	2628.66692014869	0.857327833020877	0.385879116437631	2.22175234808139	0.0263000466874005	0.733907742892236
Srfbp1	942.707137329277	0.350762127704259	0.413212723448428	0.848865748317249	0.395955999847309	0.999905135222105
Ccdc30	128.766288637518	-0.496032111251617	0.600706711444726	-0.825747576647908	0.408947297575953	0.999905135222105
Myl12a	230.585471875466	0.708727150027364	0.463137361930662	1.5302741870639	0.125948874850647	0.999905135222105
Stard3nl	577.944323691978	0.320299463046001	0.396049938308241	0.808735040874355	0.41866756795216	0.999905135222105
Xaf1	3.97317784448888	1.93339677281023	2.34934312190777	0.822952064677646	0.410535253319365	0.999905135222105
Kansl2	1108.21824162453	0.123186521820641	0.387984164009091	0.317503994358271	0.75086120909268	0.999905135222105
Otub1	143.134740044161	-0.0195962831368419	0.584118658396533	-0.0335484628938849	0.973237219761128	0.999905135222105
C2cd5	49.299441445477	-0.652133360979039	0.766753964039343	-0.850511887207637	0.395040554348548	0.999905135222105
Capza1	1472.83421520669	0.112385060896849	0.457336460436631	0.245738248792917	0.805884861617558	0.999905135222105
Asap1	1532.43655958788	0.0309185201499779	0.379769763712185	0.0814138541408736	0.935112831674472	0.999905135222105
Alyref	58.1905392334447	0.16329741981079	0.666284154084907	0.245086752866076	0.806389259863984	0.999905135222105
Prkacb	602.194524964086	-0.181169304188316	0.427429986878238	-0.423857262592869	0.671669913867651	0.999905135222105
Scyl2	366.712418882356	-0.292602029132363	0.427367634398741	-0.684661180634378	0.493557750542863	0.999905135222105
Gm12505	26.4122547954178	1.47589977571145	0.920065222242869	1.60412516420696	0.108686466094417	0.999905135222105
Rgs19	13.1109970266981	-1.23610679287806	1.29533749064615	-0.954273926142179	0.339945002679221	0.999905135222105
Ctbp1	69.2534010926539	-0.063296848205161	0.654939462058115	-0.0966453418553431	0.923008047411946	0.999905135222105
Txndc16	117.092116332789	-0.108407207433932	0.556882547524882	-0.194667992228807	0.845652870996239	0.999905135222105
Mfap2	8.92692822466402	0.230001926981812	1.7361258941474	0.132479981870649	0.894604655610194	0.999905135222105
Ncor2	968.521006121208	0.230230649360605	0.514177960199003	0.447764523534807	0.654323149340075	0.999905135222105
Avpr1b	22.8641997175308	2.31007075033753	1.09605265411637	2.10762753200017	0.0350632201629519	0.87934271916702
Gm20556	9.35881484469209	0.651873989868439	1.51900120783967	0.429146459202319	0.667816643862719	0.999905135222105
Ckm	2.15432722339846	2.6269187351559	3.36465147653838	0.780740220338818	0.434955299830091	NA
Ncan	3.35864463793808	-1.17979730123633	2.49298815606971	-0.473246252038487	0.636037503166621	0.999905135222105
A830082K12Rik	3.70218996419527	2.18705490619918	2.26405064387457	0.965992042676385	0.334048162808266	0.999905135222105
Ablim2	298.1478578423	0.378439482076072	0.531150357123238	0.712490309007298	0.476161210375688	0.999905135222105
Fgf1	7.14730224197236	0.0620860600742845	1.64383609287496	0.0377690089318456	0.969871854023533	0.999905135222105
Armt1	406.071385628188	0.0127489713583965	0.434480294175676	0.0293430370244632	0.976591003084292	0.999905135222105
Ncbp3	20.8335409934882	0.616421300668495	1.07735915696889	0.572159522366502	0.567213907247172	0.999905135222105
Slc15a3	1.68716341052881	0.35482074178974	3.63652566696963	0.0975713563670286	0.922272670258077	NA
Ccnc	369.470469439537	0.118021447548376	0.447033844015857	0.264010094824475	0.791772140106014	0.999905135222105
Atp2a3	41.8445431007533	-0.0922559301374885	0.822600404463955	-0.112151574004643	0.910703225186787	0.999905135222105
2810004N23Rik	453.207855018242	-0.296657556356932	0.442361780671561	-0.670622032279933	0.502461343255972	0.999905135222105
Rwdd1	267.37246508041	0.1710835909425	0.477876520639823	0.358007944632724	0.7203373681247	0.999905135222105
Grtp1	334.715216246595	-0.301203507262399	0.449911870339242	-0.669472239163829	0.503194283620934	0.999905135222105
Podxl	54.3677713842484	0.283759399978201	0.687791914160868	0.412565769000641	0.679924785202444	0.999905135222105
A330076C08Rik	61.8967210696834	0.147775381068057	0.743252085796274	0.198822692720384	0.842401444139214	0.999905135222105
Zfp617	76.5271712955813	0.804682441637421	0.613037501078841	1.31261536239026	0.18931259036261	0.999905135222105
C1ql1	8.40382004894507	-0.483920111916453	1.56058443603274	-0.310089028663297	0.756493255202066	0.999905135222105
Bpnt1	14.9610829558433	0.948160265267303	1.20454239156518	0.787153919950687	0.43119176831505	0.999905135222105
Ube3a	854.159504067903	-0.202435882063493	0.484799518650421	-0.417566177926561	0.676264329684527	0.999905135222105
Ubb	53.3259623716307	-0.03991112445248	0.866045680560373	-0.0460843178926262	0.963243045236999	0.999905135222105
Tyr	7.96672459645063	1.2024485150236	1.60491954946357	0.749226660878734	0.453720602519933	0.999905135222105
Med21	90.6195407124109	0.0382252480008414	0.633631641362273	0.0603272398434196	0.951895007192919	0.999905135222105
Ftsj3	355.419665245419	-0.364894463824423	0.459118174547159	-0.794772422556194	0.426745895472374	0.999905135222105
Gdpd3	16.3374047500662	-0.165401743149222	1.171113464083	-0.141234601276431	0.887684612165654	0.999905135222105
Tjap1	627.126135679275	-0.501339403681951	0.419113839630206	-1.1961890929784	0.231622776213932	0.999905135222105
Stau2	491.279047126102	-0.105723881221573	0.5525488426778	-0.191338526218256	0.84826037907868	0.999905135222105
Paqr5	19.6834200086028	0.779315050274157	1.08759041435493	0.71655196661179	0.473650591592361	0.999905135222105
Clasp1	1507.79993423403	0.331290072986754	0.377911874579618	0.876633139287499	0.380685933293469	0.999905135222105
Rbm10	53.1598290025594	-7.66783454079102	1.52184278794503	-5.03851948540953	4.69146665077026e-07	6.14976372145927e-05
Mrgprd	4.58928644243669	1.72386595653663	2.02123150931531	0.852879023799005	0.393726395181819	0.999905135222105
Slc41a3	38.950776840588	0.870507476637863	0.919477859623267	0.946741096076563	0.343770723749832	0.999905135222105
Flot2	236.687426305379	0.446420261039924	0.470538077081323	0.948744177748593	0.34275073927326	0.999905135222105
Ccnyl1	375.354519966594	-0.311878676556135	0.44249327332658	-0.704821282844576	0.480921462095489	0.999905135222105
Ecm1	24.2735112821332	0.25879433558968	0.956101926174144	0.27067651314672	0.786639842478995	0.999905135222105
Cd82	26.2086737096954	0.210773193057902	0.908879200218838	0.231904518232073	0.816612175145581	0.999905135222105
Anks1	828.43035066015	0.0659188429790721	0.445013954809931	0.148127586262383	0.882242078905086	0.999905135222105
Syt6	4.00566956280434	0.697458639691218	2.15077627005106	0.324282283286797	0.745724331480131	0.999905135222105
Dnmt3a	448.180254742114	0.535841820097743	0.429428448711484	1.24780233285791	0.212103454168247	0.999905135222105
Mpv17l	158.782926113657	-0.173604714037136	0.514522756256139	-0.33740920479465	0.735808446659308	0.999905135222105
Pde4dip	260.077717038023	-0.220062006221472	0.514244292881741	-0.427932811832057	0.668700037545199	0.999905135222105
Pomgnt2	104.483091003317	-0.259552682833246	0.581069548803655	-0.4466809237683	0.655105457258542	0.999905135222105
Ankrd10	2618.84012287151	-0.850353533720495	0.435842616546648	-1.95105641678223	0.0510503349743124	0.999905135222105
Nsg1	9.10823900732089	0.640257373756403	1.52077835502009	0.421006369299586	0.673750430889423	0.999905135222105
Prkar1b	51.5195433277778	0.934805022348478	0.793022997451223	1.17878677586015	0.238483091427541	0.999905135222105
Tmem159	56.0460730936767	0.234768297778383	0.77138642868383	0.304345901157418	0.760864378575717	0.999905135222105
Thumpd1	182.34625756541	-0.42486260018212	0.491914316547202	-0.86369228520177	0.387756952794914	0.999905135222105
Brdt	4.57437815706799	0.497088815782965	1.99144932729306	0.249611581359516	0.802887741419627	0.999905135222105
Adgrv1	716.504912527199	0.00155381116689868	0.391671252690552	0.00396713099627535	0.996834695730052	0.999905135222105
Ctu1	73.3615183927874	-0.317252521037222	0.695736268819402	-0.455995375338948	0.64839330379774	0.999905135222105
Ube2m	55.2673402396474	-0.160057348268893	0.700901938931579	-0.228359117557696	0.819367069247482	0.999905135222105
Ccdc136	29.8519918798958	-2.35926992814675	1.01835065785877	-2.31675593268379	0.0205170307952177	0.638008845228048
Mrps35	623.063159149396	-0.217783311517879	0.398649140780689	-0.546303225667027	0.584857519317709	0.999905135222105
Eva1a	69.8314122018806	-0.0476841157128818	0.661972104170641	-0.0720334216690646	0.942575310281413	0.999905135222105
Tmem141	6.01920331036103	0.410590337328199	1.75393442572022	0.234096743474089	0.814909874033373	0.999905135222105
Rsph6a	6.62976501530564	0.495693063335963	1.92154278112151	0.257966186444546	0.796433003504718	0.999905135222105
Thy1	14.2186407799375	-1.7268017476538	1.33399393756962	-1.2944599664372	0.195506588885241	0.999905135222105
Thrb	64.6072795335395	0.385060140610638	0.700649962430989	0.549575624431101	0.582610481527035	0.999905135222105
Thpo	29.3724904210299	0.722185355813151	0.893925819807949	0.807880631491666	0.41915930214279	0.999905135222105
Adam17	430.186415537472	0.0725738978907883	0.418686880729588	0.173336928456712	0.862386598288163	0.999905135222105
Prap1	20.2518336777791	0.138313218515262	1.12049557405843	0.123439326060247	0.901759217488629	0.999905135222105
Patl2	51.6045678260861	-0.249221332039723	0.729531286261228	-0.341618429165603	0.732638066280353	0.999905135222105
Plce1	1043.39448329319	0.411530178209044	0.377836096287429	1.08917645045746	0.276076081733923	0.999905135222105
Aknad1	3.60303760739865	1.78552871560299	2.80073552457156	0.637521358206835	0.523785302363309	0.999905135222105
Pde2a	16.2108006512342	-0.538495519332973	1.4412959957512	-0.373618965792179	0.70868782154233	0.999905135222105
Rhbdf2	160.36734326529	0.418675323995685	0.539884504472398	0.775490536452487	0.438049855357454	0.999905135222105
Mtmr11	2.7659886845241	0.706308683816335	2.50412271982734	0.282058334531238	0.777898780827875	0.999905135222105
Rps27l	259.96099829617	-0.0461040228425784	0.558023787172289	-0.0826201748068918	0.934153558943013	0.999905135222105
Ppa1	543.466256643441	0.0574393271738335	0.489275569819715	0.117396679329398	0.906545715389097	0.999905135222105
Mfap3l	68.1840132671818	0.596530486830281	0.654308285645018	0.911696366862022	0.361928577056136	0.999905135222105
Ifi30	23.9990466148499	-0.626235353325759	1.02783437954916	-0.609276519433459	0.542341168061802	0.999905135222105
Cpvl	10.139664277632	0.632576281832754	1.38833329946348	0.45563718890645	0.648650896074849	0.999905135222105
Nipbl	1619.32762673854	-0.113373175629419	0.408900330384779	-0.277263595073972	0.78157771104217	0.999905135222105
Rbm12b1	46.3863626961715	0.415882245930969	0.740741121564072	0.561440743363668	0.57449711545469	0.999905135222105
1700029P11Rik	7.88562279132191	-0.312615855758754	1.53989888906718	-0.203010637892028	0.839126717508659	0.999905135222105
1810012K16Rik	1.64364863755179	0.215597929427247	3.36416470194696	0.0640866154093088	0.948901259293417	NA
Nox4	170.350166748005	-0.472754367028275	0.653345572009823	-0.723590068229875	0.469317440571559	0.999905135222105
Eral1	112.159165170089	-0.529636588105303	0.593495109535607	-0.892402615616711	0.372177169658472	0.999905135222105
Insm2	2.11879490347155	1.59128549066214	2.89252300481461	0.550137540138294	0.58222504005457	NA
4930526I15Rik	7.01664405624691	0.127757861940327	1.70082614967832	0.0751151797404396	0.940123070259624	0.999905135222105
1110038B12Rik	769.254608490954	-0.109124350558742	0.453689902951015	-0.240526293067017	0.809922282515056	0.999905135222105
1110020A21Rik	12.6657502649672	0.533894368080506	1.25125599459912	0.426686761450086	0.669607494290201	0.999905135222105
Angel2	260.020218293909	0.23879379125031	0.473523841232468	0.504290957407314	0.6140569309176	0.999905135222105
Cpeb3	280.130238394715	0.150273188678832	0.446466274625554	0.336583516425432	0.736430883880648	0.999905135222105
Armh3	2650.12091290306	-0.241467130575058	0.389277631688576	-0.620295416224257	0.535063312185594	0.999905135222105
Dhx30	404.023921649269	-0.159432082046634	0.422632214116541	-0.377235990824567	0.705998235868804	0.999905135222105
Marchf1	77.7962879534103	0.218993518102343	0.81996672902838	0.267076102419228	0.789410566988454	0.999905135222105
Efemp2	24.1527799347346	-0.198056120186655	0.944151931854798	-0.209771450446086	0.833846056528397	0.999905135222105
Mmaa	104.556876059329	0.626331293656377	0.554776038481533	1.12898043572808	0.258906086904244	0.999905135222105
Cstf2	2.80599907461606	-4.89426189731929	3.36788783365124	-1.45321404365574	0.146164334137658	0.999905135222105
Hap1	153.60129981285	-0.678906584435673	0.530343304733389	-1.28012662435131	0.200500606384172	0.999905135222105
Ormdl2	35.3868966800896	0.404482771543285	0.805389265756422	0.502220216659325	0.615512623535684	0.999905135222105
Tec	273.054130866314	1.20231287058626	0.554601489681491	2.16788611815081	0.0301673523150917	0.804411160278829
Tom1	398.082823620747	-0.255556788201671	0.419385941318252	-0.60935945396353	0.542286206946266	0.999905135222105
Sgpl1	609.193980975256	0.0341991664168378	0.422402945230613	0.0809633711198832	0.935471082449697	0.999905135222105
Hvcn1	192.37630424729	-0.346787861295184	0.519444284281198	-0.667613200855729	0.504380529027656	0.999905135222105
1700109H08Rik	187.672522224201	-0.102783989196967	0.473281279271854	-0.217173156215054	0.828073403686512	0.999905135222105
Pi4k2b	155.041527253016	-0.227489238176691	0.546194532029202	-0.416498563856967	0.67704521805266	0.999905135222105
Rtn4ip1	592.857805126275	0.15142209569695	0.408379340953851	0.370787844809371	0.710795555491029	0.999905135222105
Sdr42e1	3.82990567315069	-0.45861724967335	2.19082862919121	-0.209335063255339	0.834186681559755	0.999905135222105
Ahctf1	1349.67969169081	-0.178494423489184	0.379323491080754	-0.470559898572652	0.637955050315057	0.999905135222105
Stk31	156.866423167338	-0.11872532736902	0.510821177639119	-0.232420527116234	0.816211407067501	0.999905135222105
C330018D20Rik	100.029923020545	-0.783810541909973	0.560352011826881	-1.398782417778	0.161878240315304	0.999905135222105
Ankrd55	34.8270119762897	1.95740474392489	0.839745147774877	2.33095094280871	0.019755946612732	0.625097385825572
Sema3d	69.8022411670383	0.997575189130344	0.659267334431707	1.51315731423317	0.130239703991471	0.999905135222105
Wdr82	978.107979384849	-0.533935542187504	0.533267109919833	-1.0012534661434	0.316704283819986	0.999905135222105
Slc6a19	2.48868001347645	0.993883865152849	3.19781327474926	0.310801094298034	0.755951837728766	0.999905135222105
4933430I17Rik	8.8839081663035	-1.1495596760556	1.47445901224227	-0.779648444962483	0.435597832372654	0.999905135222105
Dao	4.31684889148284	1.23564562945329	2.24156976183227	0.55124121073228	0.581468333129609	0.999905135222105
E2f3	2181.67354949404	-0.404361309461268	0.428231364990553	-0.944258974281783	0.345037325109626	0.999905135222105
Zbtb39	93.4965802250663	-0.635008767388676	0.635173567148438	-0.999740543737515	0.31743608579142	0.999905135222105
1810058I24Rik	394.637542645038	-0.038903025854688	0.444688537573221	-0.0874837612567928	0.930286992579399	0.999905135222105
Hspb1	208.112430842082	0.483580264470211	0.649417252575065	0.744637230613634	0.456491054522462	0.999905135222105
Neb	501.604833678089	1.24255001128224	0.557319027990041	2.2295129878545	0.025779792124	0.725882630581725
Ptger3	7.08594890896326	1.1903715931832	1.69840570332102	0.700875880748383	0.48338047774976	0.999905135222105
Ptcra	2.28042440550733	0.978425415761135	2.93337586111518	0.333549283176131	0.738719694533602	0.999905135222105
Pstpip1	46.8891654703043	0.388969243193782	0.807327163692785	0.481798780824619	0.629948895548685	0.999905135222105
Scn1b	39.5235639259584	1.880581142539	0.987351945573771	1.9046715317365	0.0568227817934813	0.999905135222105
Slc20a1	2054.34987115507	-0.907232928908837	0.393313442027983	-2.30664104494118	0.0210748393797684	0.644600822519623
Csnk1g2	276.176669650212	-0.0471378863466837	0.507181245718965	-0.0929409096739419	0.92595050516334	0.999905135222105
Gm12348	5.46147463530941	0.505812864230831	1.89360065164038	0.267116967768605	0.789379103717368	0.999905135222105
Zc2hc1c	29.9091588761451	0.29282492345759	0.883947830344186	0.331269463429275	0.740440954980543	0.999905135222105
Aplf	198.866622760722	-0.584192092668484	0.477026473202014	-1.22465340077905	0.220705838574104	0.999905135222105
Fam13c	297.038642571615	1.38238812326689	0.496690735249909	2.78319691743666	0.00538261262543456	0.243372099548272
Phospho2	80.6777312084061	0.42776025352697	0.624197025466505	0.685296847108933	0.493156620958388	0.999905135222105
Col20a1	21.8992262857471	0.0138208379746906	1.21498423732351	0.0113753228643827	0.990924001248753	0.999905135222105
Fgd6	201.224150948435	0.737945287234069	0.504371508408597	1.46309867812012	0.143440379533589	0.999905135222105
Ccdc60	41.9235872043739	0.838973918837184	0.8432837152237	0.994889268808692	0.319790122665817	0.999905135222105
Trerf1	1719.91503738267	0.418214425379017	0.383543302254072	1.09039689370453	0.275538349595238	0.999905135222105
Ctnnd1	451.851423112271	-0.110600001570138	0.424280194245825	-0.260676795830014	0.794341761774135	0.999905135222105
Stxbp1	57.3212068982787	-0.323858099160065	0.697882982566818	-0.46405788255348	0.642606275923275	0.999905135222105
Zfp275	23.8278619094859	-5.82899990282114	1.61425619863458	-3.61095091829389	0.000305076397900593	0.0211506076926727
Acer2	206.679768981474	0.715919927043507	0.520082086391604	1.37655179014269	0.168650864776357	0.999905135222105
Pdzd4	39.6084994696738	-7.22183145629648	1.58474081183899	-4.5571057439456	5.18633171095376e-06	0.00051859992537928
Scn1a	13.6027961737341	0.433245049854619	1.25594101274753	0.344956526984369	0.730127053371974	0.999905135222105
Adh5	311.617251125616	-0.357911049735475	0.431643391981682	-0.829182274961512	0.407001273247854	0.999905135222105
Tmcc2	52.0359356754487	-0.13601970534247	0.745715845564814	-0.182401522176919	0.855267631320471	0.999905135222105
Hnrnph3	147.177257416954	-0.290824284541463	0.514777967050495	-0.564950917009499	0.572107149709607	0.999905135222105
Il1r1	9.74752106666821	0.0473395495628515	1.77167958710364	0.0267201529596232	0.978682939132891	0.999905135222105
Odf2	448.279260438733	-0.367715461026987	0.408922095605551	-0.899231088216097	0.368529584438889	0.999905135222105
Stx8	1192.15190347057	-0.0184358497053369	0.406713432051816	-0.0453288439782538	0.963845196891486	0.999905135222105
S100pbp	485.512819421259	-0.257340322373288	0.445696112841643	-0.577389649491338	0.563676264706105	0.999905135222105
Nt5c3b	111.648227569146	-0.683617403616177	0.56917385368963	-1.20106958389721	0.22972421043446	0.999905135222105
Gpr179	27.4734222195097	0.970055313713105	1.03729054657618	0.935181870609931	0.349694579894602	0.999905135222105
Gm16157	6.39046735968131	1.48401467292067	1.91647238965613	0.774347014301074	0.438725608243643	0.999905135222105
Gtf2ird1	879.426334974357	0.433082698543254	0.413132155067893	1.04829094814003	0.294504578816703	0.999905135222105
Zfp37	54.9837664635661	0.909440308630662	0.683319141665794	1.33091589738527	0.183216685718174	0.999905135222105
Pbx1	189.265162329201	-0.736121908248037	0.504793964711778	-1.45826210237743	0.144768311912382	0.999905135222105
Lats1	468.530843776165	-0.233173178886607	0.414248649919108	-0.562882169759972	0.573515122344916	0.999905135222105
Lat	13.9461722956408	-0.525917359960784	1.2998935729214	-0.404584937502868	0.685782632206263	0.999905135222105
Lasp1	796.618150414003	-0.118272951065366	0.439400626527224	-0.269168826635794	0.787799768003049	0.999905135222105
Laptm5	277.927567747453	0.481720663458985	0.496741342619537	0.96976156830164	0.332165353415368	0.999905135222105
Ing1	81.4426136021151	-0.746318657625489	0.619259050781305	-1.20518005620406	0.228133799814395	0.999905135222105
Actn3	4.32875971068962	2.36887139137698	2.25611473820946	1.04997824412823	0.29372811543879	0.999905135222105
Slc9b1	249.848253020433	0.120935229779358	0.467121448741817	0.258894619600738	0.79571654963366	0.999905135222105
Nalcn	21.2349437863643	-0.0196690059993206	1.03582110445206	-0.0189888059963071	0.984850035322066	0.999905135222105
Cnga1	2.97834151483618	-0.081808289334577	2.45532446231633	-0.0333187285795213	0.973420418804192	0.999905135222105
Clk4	281.259750042502	-0.179416575286521	0.454459528138935	-0.394791096186834	0.692997066518639	0.999905135222105
Lta4h	228.742529224825	-0.738632359643076	0.548068767117472	-1.3477001499791	0.177754843834749	0.999905135222105
Tmem116	123.585397464482	1.40661952617901	0.662166218060884	2.12426953809002	0.0336476114022831	0.860703809204222
Mast2	1052.36746095919	-0.0737364803954311	0.380265133324331	-0.193908076059502	0.84624785994255	0.999905135222105
Pigv	152.486043151004	-0.531193945959127	0.49962244322795	-1.06319072163212	0.287695469214806	0.999905135222105
Cabyr	87.3299201915737	0.855803751920593	0.609365851039019	1.40441698605423	0.1601947156834	0.999905135222105
Mtif2	526.201124947928	0.176871928557426	0.400565045834886	0.441556072843992	0.658810476993318	0.999905135222105
Blcap	22.8538435711196	0.684786440054299	1.00961802932927	0.678262887707375	0.497605025102538	0.999905135222105
Sgk1	224.105380187689	-0.150873539560137	0.631302111957176	-0.238987858115024	0.811114997801865	0.999905135222105
Sertad1	11.7774868390463	-0.376420037845061	1.33231812957229	-0.282530147635161	0.777537033289598	0.999905135222105
Bace1	96.7492962482761	-0.585364084776142	0.585132863982102	-1.00039515947279	0.317119311599025	0.999905135222105
Ash2l	1606.84781186042	-0.362628061550594	0.368688377584389	-0.983562497756231	0.325330671991797	0.999905135222105
Smarcal1	358.833868249424	0.0943502053676982	0.432405071490994	0.218198655816791	0.827274332354873	0.999905135222105
Dusp14	50.5758148598353	1.12474218681957	0.711664705627726	1.58043834115321	0.114006516900353	0.999905135222105
Cbx5	1507.05975259041	-0.260425488577802	0.428476812639341	-0.607793656262582	0.543324337216977	0.999905135222105
Bclaf3	254.446517847336	-6.7139020725731	0.790779989256561	-8.49022757756561	2.06232844935007e-17	2.92456922558288e-14
Zbtb3	14.5336194165884	0.255598426481722	1.18190858503153	0.216259048896665	0.828785827986141	0.999905135222105
Abcc8	5.12672879530268	-0.960782286562277	1.91506225157616	-0.501697678898698	0.615880197476012	0.999905135222105
Nr6a1	908.662957092695	0.0627056075269525	0.40914128689157	0.15326150045466	0.878192060117273	0.999905135222105
Fut10	137.297533560741	-0.700208228027245	0.563116120027458	-1.24345264346739	0.213701081483453	0.999905135222105
Tmem200a	19.0866546307392	0.138002994422235	1.08496515600459	0.127195784729561	0.898785441582774	0.999905135222105
Rgs7bp	16.7010829361114	-0.24893060905173	1.1302680099009	-0.220240338460571	0.82568398225386	0.999905135222105
Ak7	90.5738357856606	1.34832517405865	0.609642405257074	2.21166566241416	0.0269897747543772	0.746477830484981
Pold3	867.514434903608	-0.184388788191692	0.491866555534863	-0.374875636728717	0.707752959042879	0.999905135222105
Cds2	1408.95216885559	0.166004774634089	0.404599509882923	0.410294057652529	0.681590250641323	0.999905135222105
Armc9	386.302235301263	0.218674717286531	0.419479359865158	0.521300302729613	0.602157590146839	0.999905135222105
Ppp1r3c	9.33938535370882	1.01911924157088	1.54116753184546	0.661264411890731	0.508442760011798	0.999905135222105
Slc22a5	53.6835125333917	-0.932078684898542	0.688560974548292	-1.35366179518089	0.175844302149274	0.999905135222105
1600023N17Rik	2.74758821837698	2.98212291242894	2.82043596200718	1.05732693548082	0.290362404365122	0.999905135222105
Slc7a7	707.817812117797	-0.410220999411388	0.428868051939614	-0.956520303986525	0.338809431373509	0.999905135222105
Tcf7l2	868.43204980141	0.104515824554909	0.471500662996556	0.221666336353959	0.824573637870137	0.999905135222105
Bcl2l2	5.77003734564808	-1.14899130943845	1.82912673931789	-0.628163858053341	0.529896603814318	0.999905135222105
Anxa4	272.979167864833	0.337037584106874	0.473908364461766	0.711187245006022	0.476968211518627	0.999905135222105
Rgl1	142.558677208221	-0.0286114551253587	0.557792984744191	-0.0512940390214483	0.959091218025379	0.999905135222105
Psme3	167.779910730986	-0.308167577700814	0.553851114874069	-0.556408697978126	0.577931494164967	0.999905135222105
Tmem19	500.166785930411	1.15297596671867	0.490025376477606	2.35289032377563	0.0186281275912971	0.609182730181641
Mrpl42	437.344101042722	0.047923950613964	0.486295582964255	0.0985490148231239	0.921496353143077	0.999905135222105
Herc4	1189.45097342312	-0.395564462560515	0.378891419689429	-1.04400480455523	0.296483166754224	0.999905135222105
Aup1	47.635564812579	-1.21904416140174	0.84583504050815	-1.44123156764631	0.149519272908561	0.999905135222105
Hadhb	291.384601866652	0.162100212390982	0.451441775157374	0.359072246547129	0.719541043048276	0.999905135222105
Agbl5	283.267106044562	0.0692464830758229	0.447751603262124	0.15465379145786	0.877094260658402	0.999905135222105
Pvr	184.221315642367	-0.500386553957883	0.501581321212785	-0.997617998907908	0.318464629846493	0.999905135222105
Zmym2	997.574427594464	-0.101210218716657	0.393606273665368	-0.257135684790184	0.797074030967312	0.999905135222105
Nol8	378.055465191814	-0.12585715030919	0.447283352188346	-0.281381253501679	0.778417995053172	0.999905135222105
Anxa6	543.43087553469	0.0549083991778381	0.47365438432299	0.115925030982919	0.907711957580279	0.999905135222105
Sh3gl1	385.094659563866	0.205525019060863	0.457722664234972	0.449016479016552	0.653419769084157	0.999905135222105
Cpt1c	202.209078707154	1.02539862170288	0.712132879367748	1.43989787778548	0.149896293602939	0.999905135222105
Map2k7	235.560283839718	-0.542306303040007	0.507881662601215	-1.06778082961783	0.28561938745646	0.999905135222105
Lrrc73	6.5176211625217	-0.315343926371602	1.67326508236217	-0.188460232449497	0.850515886807824	0.999905135222105
Zfp936	345.901741292835	-0.467348843378407	0.556368921281251	-0.839998111868216	0.400909445173858	0.999905135222105
Cmip	1673.97777635593	0.0639333678916349	0.420663947550046	0.151982047104307	0.879201095486493	0.999905135222105
Dpy30	377.001787088723	0.145421763751866	0.426668189487276	0.340831042329681	0.733230779767722	0.999905135222105
Ect2	566.253877728812	-0.0939668333490781	0.406808611175425	-0.230985359620515	0.817326175838698	0.999905135222105
Rpl31	183.759108669927	-0.556449866671368	0.574386050958484	-0.968773294098654	0.332658313970481	0.999905135222105
Insig2	178.955421459057	-0.0644502579739809	0.478120406271572	-0.134799220298021	0.892770622323454	0.999905135222105
4921509O07Rik	7.21776184026163	-0.404505609359446	1.70492840777336	-0.237256654012664	0.81245768718434	0.999905135222105
Cers3	11.9296101485793	0.558555754877389	1.45413151097487	0.384116395705452	0.700892179911834	0.999905135222105
Ldb2	23.6662541705445	1.95010991746324	1.10307627150793	1.76788311727292	0.0770804457586766	0.999905135222105
Ncoa7	92.9129812205176	0.381306599968316	0.597508885040539	0.63816055211036	0.523369173095482	0.999905135222105
Cmah	27.475790588058	0.403563062551606	0.920345533574201	0.438490814405707	0.661030527399708	0.999905135222105
Vps13d	944.420179336	0.0141281034673454	0.383454530843006	0.0368442731300775	0.970609173142745	0.999905135222105
Zfp59	344.71325721837	-0.142337507060278	0.471612638972648	-0.301810204599994	0.762796751276304	0.999905135222105
Commd6	195.424403789065	0.154021744431403	0.479049683462834	0.321515178379932	0.747820011683434	0.999905135222105
Tmem42	3.85749867547701	1.89151785884551	2.34804994745694	0.805569685983092	0.420491010478082	0.999905135222105
Traf7	141.109799404837	0.265179081762649	0.527737439289704	0.502482981157374	0.61532782092853	0.999905135222105
Mynn	332.644714624506	0.497870433047862	0.439276628758775	1.13338702870364	0.257051758881543	0.999905135222105
Rab27b	6.30837966516594	0.119283406841198	1.72497185390624	0.0691509293737624	0.944869482238729	0.999905135222105
E230029C05Rik	5.85757380832525	0.553061366827016	1.87273681002021	0.295322526832293	0.767747509603502	0.999905135222105
1700045H11Rik	6.69638251833727	0.581039232572254	1.76403331347177	0.329381099628281	0.741867651805291	0.999905135222105
Il6ra	162.030642598284	0.741056032809516	0.513565606067954	1.44296273748414	0.149030968329168	0.999905135222105
Meis2	241.945176304133	0.834793698550907	0.525092075228816	1.58980441323007	0.11187889879795	0.999905135222105
Kcnd1	10.368138668124	-5.13112155125272	1.88481746213087	-2.72234402234992	0.00648206247390286	0.284027226209019
Kcnc3	54.5357368684281	-0.0198000963641456	0.785698876192845	-0.0252006168827531	0.979894944912276	0.999905135222105
Tnfrsf18	19.5079112460345	0.645276245447814	1.03291702936161	0.62471256364766	0.53215972582472	0.999905135222105
Foxa3	10.8432264048055	0.140765857866047	1.38991321333145	0.10127672470186	0.919330792177163	0.999905135222105
Jpt1	285.406024594998	-0.15678090860281	0.458635892000202	-0.341841777622457	0.732469967455031	0.999905135222105
Hmgcs2	8.27486332351768	0.645167666335645	1.79219871074336	0.359986681425546	0.718857093500368	0.999905135222105
Ankdd1a	24.1005450691123	1.14801461917517	1.04771198381298	1.09573493184373	0.273194791027585	0.999905135222105
St3gal2	203.606182510011	-0.243788354930299	0.492845208980673	-0.494655016398586	0.620843659826058	0.999905135222105
Tbca	788.870918815854	0.300473417002135	0.412071410011767	0.729178025220324	0.465892771362653	0.999905135222105
Pacsin3	11.0020272968656	-0.748700881821943	1.35095738816558	-0.554200220066585	0.579441827738617	0.999905135222105
Ush1c	54.6386503743961	0.571313276130433	0.859089612882413	0.665021748096297	0.506036582975796	0.999905135222105
Hp	4.7135099706137	2.04367329213126	2.09930465658957	0.973500099528818	0.330304810769325	0.999905135222105
Slc25a4	58.6674140049948	-0.0989014691521317	0.706969040779014	-0.139895049779197	0.88874291253208	0.999905135222105
Amy1	15.8901826697157	5.29588404950092	4.70867356179748	1.12470826019192	0.260712680265463	0.999905135222105
Ctnnb1	781.514001787869	-0.480423046591262	0.41306277477411	-1.16307514482269	0.244799015504495	0.999905135222105
Ctsl	190.94101613071	-1.12680232250739	0.483791175360948	-2.329108879811	0.0198532983908332	0.626906076110541
Ctsd	326.124362337154	0.0885998159932252	0.475622219835013	0.186281910933344	0.852223692167526	0.999905135222105
Sec61g	396.037024931533	0.476414767333725	0.426409359257232	1.11727089706379	0.26387851509132	0.999905135222105
Pik3c2a	462.335933627981	0.619267315875043	0.411797733495713	1.50381428916119	0.132629190906502	0.999905135222105
Lpar5	54.8138074375188	-0.706249917490915	0.694969173736349	-1.01623200593764	0.309518918564798	0.999905135222105
Rnf20	278.010018673739	-0.162482929167772	0.48290940645249	-0.336466689189989	0.736518966946361	0.999905135222105
Gm38509	16.7209054770234	0.189440176031154	1.10995767936873	0.170673332463355	0.86448063274023	0.999905135222105
Prxl2a	58.2994336846635	-0.712122754595454	0.690987057033539	-1.0305876895186	0.302734211435041	0.999905135222105
4921525O09Rik	5.79603941702321	-0.486307121043402	1.76550330468485	-0.275449567130779	0.782970867208616	0.999905135222105
Rorb	6.87853793008985	0.277206420317089	1.91390656451566	0.144838011142535	0.884838770092982	0.999905135222105
Tbx2	2.11713324117549	2.099102716909	3.36842093883556	0.623171140135071	0.533172064544211	NA
Trpc5	52.7333635547978	-5.09229109182614	1.01037988083136	-5.03997673393506	4.65588444099796e-07	6.14976372145927e-05
Fam149b	516.829392979219	-0.194839330460248	0.419203483750902	-0.46478461657066	0.642085705265533	0.999905135222105
Pus1	22.1337424296242	0.0319464041280892	1.04894033594365	0.0304558829834202	0.975703477323665	0.999905135222105
Aldh18a1	909.137890902737	-0.866049791338708	0.380003975243981	-2.27905455668631	0.0226638224063901	0.681181051478379
Gdi2	922.200412273417	0.400540769599157	0.407192842321134	0.983663581402713	0.32528095187088	0.999905135222105
Drd3	5.07651238374953	1.25228416933591	1.95747823223287	0.639743599042449	0.522339305613036	0.999905135222105
Dpep1	10.1114077045029	1.8172129014185	1.53212003004987	1.18607737368941	0.235591745036727	0.999905135222105
Pkib	17.8287424906624	2.04615889299377	1.19547731623605	1.71158320212724	0.0869735061144409	0.999905135222105
Epha6	45.9897103359343	-0.141543129867421	0.984042425791177	-0.143838442487497	0.885628045790006	0.999905135222105
Inka2	102.992341938665	2.55366825384063	0.890109436650123	2.86893740105848	0.00411853301385601	0.19586889171689
Rhot1	587.863643240939	0.0107695867011626	0.417150140117613	0.025817051621093	0.979403261155084	0.999905135222105
Ncmap	62.5325729607035	0.465700156570933	0.700643533763217	0.664674879777477	0.506258464203318	0.999905135222105
Cacfd1	77.2592357643804	-0.737660189148391	0.629527384279886	-1.17176823053091	0.241290120918858	0.999905135222105
Jarid2	6266.72913371714	-0.173708741442982	0.396181330734866	-0.438457665637032	0.66105455214588	0.999905135222105
St7l	760.422383664817	-0.131950471851129	0.444446323426621	-0.296887306511635	0.766552547434017	0.999905135222105
Arhgap15	27.0546169062143	0.585986172618796	1.02350798971598	0.572527208880319	0.566964857941906	0.999905135222105
Mag	3.25787375429492	0.305401193532637	2.52856257829137	0.120780555780829	0.903864851580984	0.999905135222105
Zfp467	14.3985848253856	-0.367740484439034	1.18951173719611	-0.309152463939416	0.757205552048064	0.999905135222105
Ranbp17	3173.94018141943	-0.521431670127539	0.392934325744137	-1.32701990120119	0.18450209953066	0.999905135222105
Pecam1	1461.99533322243	0.147555651105396	0.43671853340619	0.337873572606445	0.735458463610353	0.999905135222105
Aldh1l1	244.339247479243	0.0667486998649937	0.561607211266879	0.118852996410821	0.905391821142304	0.999905135222105
Stk32c	8.17113810916212	1.88403907899449	1.58070383012445	1.19189885106191	0.233300908754993	0.999905135222105
Itch	659.463440430734	0.340378940439202	0.391015600690707	0.870499642055053	0.384027414737808	0.999905135222105
Slc30a6	295.73842906311	0.0970258575831063	0.438288700201645	0.22137430770738	0.824800995654586	0.999905135222105
Prmt1	283.39854834278	-0.0333185849272385	0.471925990129444	-0.0706012926266248	0.943715081614791	0.999905135222105
Rhbdl3	21.5489826583613	-0.202128796658194	1.00681787779562	-0.200760039244381	0.840886210767344	0.999905135222105
Lin54	477.559547999025	-0.147136833756838	0.408716002747109	-0.359997731353519	0.718848830106669	0.999905135222105
Rpain	133.752955618008	-0.249854581188898	0.53225080849003	-0.469430158119859	0.638762195968981	0.999905135222105
Arih2	741.993145573926	0.254899972280567	0.420750528624558	0.605822108207066	0.544632887265723	0.999905135222105
Osbpl3	253.705229846829	-0.151918773970862	0.49092749687692	-0.309452566697337	0.756977288799158	0.999905135222105
Cmtm7	478.683399514221	-0.116219508981319	0.448039210092056	-0.259395843853578	0.795329836128	0.999905135222105
Cbfa2t3	12.1416802559107	1.08294673854715	1.4765856722031	0.73341273651353	0.46330673333129	0.999905135222105
Senp6	1421.55407878365	-0.310768540702174	0.416068999757889	-0.746915874249248	0.455114343155749	0.999905135222105
Thap3	56.1708500114739	0.412324278716032	0.698144495138876	0.590600200369713	0.55478833059699	0.999905135222105
Mtpap	779.554009371513	-0.358636809768039	0.432638167866756	-0.82895323715057	0.407130868879616	0.999905135222105
Peli3	26.8210659331223	-0.0752010489792957	0.921860504023698	-0.0815753019584431	0.934984442003666	0.999905135222105
Gm5741	5.25876592034351	0.391397034658587	1.86565474413033	0.209790710682129	0.833831023536308	0.999905135222105
Zfp169	191.902762013155	0.00656686263924941	0.477926239128988	0.0137403266479309	0.98903715046639	0.999905135222105
Tmem241	167.526543978597	0.0194633364855771	0.506013013330507	0.0384641026472268	0.969317652229218	0.999905135222105
Tcf20	1103.79179174194	-0.338820152423526	0.406041878159698	-0.834446323515099	0.404029522682504	0.999905135222105
Cacnb1	36.8722543315876	-0.0747576273013212	0.902703847070604	-0.0828152306472602	0.933998458424224	0.999905135222105
Podn	9.71064940302909	1.75402593759822	1.58706586817312	1.10520046632802	0.269072734856972	0.999905135222105
Acr	2.3051456624085	-1.29808001169364	2.93392722657419	-0.44243769918225	0.65817250377102	0.999905135222105
Asgr2	3.18387883977771	5.23907286594041	3.22599614855836	1.62401708640653	0.104372161968774	0.999905135222105
Tet3	121.798672527024	-0.256109767535406	0.532758330493032	-0.480724097356476	0.630712602216633	0.999905135222105
Arhgap33	6.33836509208964	0.521188349398145	1.74845829211576	0.298084519229493	0.765638656663093	0.999905135222105
Nrap	2.63134714325009	1.52209371755989	2.58778346541224	0.588184343050285	0.5564085654107	0.999905135222105
1700012B07Rik	3.23315249739375	2.41678807313164	2.51012359142017	0.962816365454051	0.335639686400512	0.999905135222105
Pianp	27.9171521190817	-0.399846272839629	0.941749566874077	-0.424578132981603	0.67114423649888	0.999905135222105
Rae1	477.67111324838	-0.0961980278096849	0.425161293327257	-0.226262431033765	0.820997316402983	0.999905135222105
4931406C07Rik	76.6889265183539	0.625359046563229	0.623325794417785	1.00326194128922	0.315734493895828	0.999905135222105
Cnep1r1	308.447322423481	-0.247865956620745	0.437666714707938	-0.566334949154517	0.571166106562171	0.999905135222105
Snx16	384.661253901991	0.0648368340028993	0.431781555379981	0.150161194231284	0.880637441212545	0.999905135222105
Spata17	17.5299374143001	0.235812694712322	1.22735703045769	0.19213047944524	0.847640000504243	0.999905135222105
Tbc1d30	26.0410216794404	0.517320572715153	0.991153144522533	0.521938083508135	0.601713441205045	0.999905135222105
Asnsd1	45.9478053709102	0.216339713446445	0.744491756399019	0.290587117435448	0.771367113916446	0.999905135222105
Kptn	25.8855128304652	0.200658739429589	0.921320840813558	0.217794638458846	0.82758912218621	0.999905135222105
Ankra2	127.235779505523	0.0692297012671272	0.520553448503296	0.132992493789404	0.89419931685542	0.999905135222105
Capzb	193.625499472345	0.65797833244879	0.523338920127966	1.25727001593518	0.208655877546049	0.999905135222105
Nf2	1599.41281925234	-0.179610105758975	0.416049246255467	-0.431703956624138	0.665956591375491	0.999905135222105
Pex3	178.182165317249	-0.0740119275297901	0.492100014281692	-0.150400173505022	0.880448904390454	0.999905135222105
Trim24	1849.52209219689	-0.123224591130902	0.424202152796071	-0.290485539308757	0.771444812046543	0.999905135222105
Kmt5a	361.120197630744	0.00693710959210285	0.435883581940094	0.0159150513566631	0.987302162277203	0.999905135222105
Cep57	541.305816597224	-0.0740784810775188	0.399473990744053	-0.185440060664629	0.85288388940572	0.999905135222105
Tsc2	217.875439831123	-0.523375357304307	0.469769688453432	-1.11411053154016	0.265231771113944	0.999905135222105
Mapk7	56.3342546944359	-0.191278139571758	0.704815465276668	-0.271387546095734	0.7860929795316	0.999905135222105
Egflam	27.3402062928469	0.752569883597827	0.8937559723543	0.842030606649189	0.399770821743677	0.999905135222105
Txk	4.71983076136775	1.81075856668147	2.2654085439456	0.799307732603374	0.424111996253427	0.999905135222105
Zfp862-ps	80.5192816375408	-0.883530085746096	0.6425819670061	-1.37496869055105	0.169141151608836	0.999905135222105
D6Ertd474e	3.91227609064674	-0.489803253240736	2.28563169095681	-0.214296666947112	0.830315717060031	0.999905135222105
Dnajb6	1342.7626090647	-0.093439428081014	0.402025568527285	-0.232421605479733	0.816210569586344	0.999905135222105
Slc26a10	2.33192163153446	0.322263980192631	2.91311540085376	0.110625202179832	0.911913561696248	0.999905135222105
Hspa14	770.15050311544	-0.0472050447767125	0.395555820265732	-0.119338516482959	0.905007169781306	0.999905135222105
Fkbp11	50.4066336195494	-0.426269411267371	0.745705957817422	-0.571632031095745	0.567571290436898	0.999905135222105
Nubp2	81.3011137681853	-0.235869599717297	0.607851987600306	-0.388037885091845	0.697987997671032	0.999905135222105
Ndrg3	302.678487427516	0.336726434732606	0.442019434610448	0.761791017241953	0.446184742469117	0.999905135222105
Fgfr1	468.456765294453	0.331337608539854	0.473729205305577	0.699424069339627	0.48428705016549	0.999905135222105
Lct	109.666667900452	0.974079585301765	0.702897481587689	1.38580605396613	0.165806133301919	0.999905135222105
Fmo5	14.4149427814146	0.117463339345365	1.20074814953411	0.0978251262689357	0.922071155195677	0.999905135222105
Fbxw7	1560.33697357943	-0.0366274144788212	0.406909120975014	-0.0900137465364662	0.928276291018376	0.999905135222105
Septin7	1338.27889626636	0.240565775247016	0.410553446343854	0.585954830946744	0.557905869078127	0.999905135222105
Brd2	588.123553092808	-0.871848780840225	0.439520306219888	-1.98363708912245	0.047296311428344	0.999905135222105
Frk	79.8438675415148	-0.330378515220425	0.609389166643337	-0.542147010981882	0.587717235490572	0.999905135222105
Tmpo	1282.70510267268	-0.202947081005142	0.429041661167756	-0.473024182436653	0.636195926540898	0.999905135222105
Triml2	561.676257324103	-0.162731423797878	0.435685607967496	-0.373506539628498	0.708771479015763	0.999905135222105
Abr	984.646644608753	0.454242961701402	0.440435371212329	1.03134986740749	0.302376781157158	0.999905135222105
Gins4	212.845004691392	0.0440795164310443	0.494272165591767	0.089180656932745	0.928938337649529	0.999905135222105
Med27	981.9257395142	0.244442186644978	0.389380593713096	0.627771878187357	0.530153390904319	0.999905135222105
2510003B16Rik	161.692845361275	-0.209467224351174	0.511156917274341	-0.409790452349002	0.681959670618535	0.999905135222105
4930586N03Rik	5.71755423023431	-0.365987570547956	1.78665398285189	-0.204845243712921	0.837693037089878	0.999905135222105
Lin7a	5.47500398136274	0.0512797030025634	2.04508842278382	0.0250745652027898	0.979995487830038	0.999905135222105
Gxylt1	285.494476418116	-0.170638368482584	0.443660676315712	-0.384614588562627	0.700522983978327	0.999905135222105
Zdbf2	1566.34408852801	0.100719449162639	0.379455397491522	0.26543158913661	0.790677003995087	0.999905135222105
Magoh	81.4949975341361	1.10365321951601	0.631311538278001	1.74819111104226	0.0804309402932747	0.999905135222105
Tmem175	86.6586202641605	0.115047004432174	0.583125040751493	0.197293884488152	0.843597564766819	0.999905135222105
Alkbh4	43.2061689494075	0.049409203387346	0.748946498177423	0.0659716061261844	0.947400431221904	0.999905135222105
Stra8	6.12074809175503	-0.383251461657163	1.73593930347743	-0.22077469004212	0.825267871746014	0.999905135222105
Adad1	2.47437676967229	2.63225586226386	3.00004005743662	0.877406905197453	0.380265663879351	0.999905135222105
Golt1a	76.7759746497787	-0.454237756732034	0.647410663053198	-0.701622297337276	0.482914742486731	0.999905135222105
Myl4	3.55807316376138	1.05325815105067	2.41527189893461	0.436082642088979	0.662776770526436	0.999905135222105
E030030I06Rik	85.543492109935	0.0202464342662321	0.628509177429531	0.0322134266185829	0.974301848843359	0.999905135222105
Srrm1	859.895318861598	-0.115156662965569	0.398367561822711	-0.289071385327347	0.77252675045142	0.999905135222105
Lrrc56	25.9287484203079	-0.243224609172775	0.920536416578691	-0.2642205183764	0.79161000132986	0.999905135222105
Klhdc3	87.6117199910456	-0.607015430738368	0.632120163706049	-0.960284872388037	0.336911861489709	0.999905135222105
Slc38a4	1191.62362860826	0.229867525117683	0.425536213784891	0.540183226882498	0.589070678828212	0.999905135222105
Dars2	178.964617535082	-0.105771658019335	0.478510847646285	-0.221043386037345	0.825058651217883	0.999905135222105
Tmem218	61.4261548867807	0.0641114676929264	0.675973578919386	0.0948431561414209	0.924439407705609	0.999905135222105
Parp11	40.0675093321881	-0.885049198569934	0.800313271375799	-1.10587844813378	0.268779134251706	0.999905135222105
Zfp773	5.09180151694032	0.0768238760111837	1.93039556164053	0.0397969605493164	0.968254999443685	0.999905135222105
G3bp1	1935.62647602214	-0.234338931282478	0.428365155557633	-0.547054138839614	0.584341538355727	0.999905135222105
Stx3	779.880569984767	-0.137682000529237	0.410861822212772	-0.335105364104471	0.737545606607602	0.999905135222105
Extl3	319.345914686915	0.176185396594671	0.433154314415152	0.406749721130119	0.684191818089323	0.999905135222105
Dhx16	11.3422183651878	1.95193525500969	1.64040267106552	1.18991226327485	0.234080877976412	0.999905135222105
Tbc1d7	157.391815169039	0.587377329673742	0.520273369289826	1.12897827247148	0.258906999489495	0.999905135222105
Map3k4	599.478399370066	-0.134171910617932	0.405572976207728	-0.330820637687683	0.740779971194895	0.999905135222105
Svop	355.246774525062	1.508032191894	0.639178968126187	2.35932699149182	0.0183081155095416	0.607458312515314
Slc27a1	62.2620883115212	0.184122218077405	0.706315891478738	0.260679704787511	0.794339518297255	0.999905135222105
Aqr	901.223861532954	0.429294258544073	0.393074606925891	1.09214447074423	0.274769605314422	0.999905135222105
Colgalt1	160.987464367163	-0.0896348999496165	0.532717319538536	-0.168259781805597	0.866378912183712	0.999905135222105
Acap1	21.7150043078274	0.204842795468191	0.982939268832542	0.208398221500996	0.834918044882465	0.999905135222105
Zfp687	73.6300997457316	0.0336484892130078	0.734680839121341	0.0458001453437257	0.963469542966341	0.999905135222105
Zmym5	222.29435700477	0.0270577562145581	0.489879928113605	0.0552334453031179	0.955952484095777	0.999905135222105
Zbbx	116.599909932293	1.18420270200033	0.598799575460907	1.97762782495098	0.0479707078942468	0.999905135222105
Tfdp1	1696.44706700973	-0.551429692355095	0.439619689668557	-1.25433347348667	0.209720822056596	0.999905135222105
Cct2	598.843475843525	-0.219267891633024	0.446199503350102	-0.491412227012229	0.623134918075971	0.999905135222105
Ccng2	52.2531803444561	0.0606118321477155	0.761663859527206	0.0795781910741303	0.936572741197901	0.999905135222105
Ccnf	1302.28602318257	0.245803463834004	0.43476156365037	0.565375333022025	0.571818498780837	0.999905135222105
Kcnc1	6.50815810546846	2.60133040250205	2.06864699380802	1.25750329093774	0.208571448112745	0.999905135222105
4933433G15Rik	26.2281463361282	0.277716169621834	0.996162761956616	0.27878593762766	0.780409106924008	0.999905135222105
Mitf	1002.31825332961	-0.535009388706069	0.450743928790238	-1.18694752060664	0.235248321380492	0.999905135222105
Pkd1	209.881021118221	-0.453089733165667	0.462526046649018	-0.97959830899964	0.327284439985127	0.999905135222105
Mmp20	4.48547495718209	1.3994208760542	2.37106196997321	0.59020847779445	0.555050889086518	0.999905135222105
Nfatc1	11.1554745563221	1.52326909940872	1.44295077143123	1.05566255590121	0.291122409960079	0.999905135222105
Tnk2	538.071919307881	-0.569374921659093	0.421660112483754	-1.35031724557781	0.176914242862042	0.999905135222105
Pdlim5	1782.1787927104	0.228452026229376	0.416797964508613	0.548112144690322	0.583614902033021	0.999905135222105
Ints13	977.801591717219	-0.327526963915077	0.436738619327372	-0.749938176796698	0.453291940178341	0.999905135222105
Aak1	723.302576051643	-0.395154511528847	0.389672405311167	-1.01406849995781	0.310550067529166	0.999905135222105
Cryz	44.7026088811339	0.591660472430419	0.844223266913261	0.700834122463494	0.483406540514379	0.999905135222105
Hus1	395.691413023081	-0.551818284713902	0.583746352761	-0.945304895018042	0.344503240081899	0.999905135222105
Wbp1	45.5682052684488	-0.596893811567986	0.736461056647811	-0.810489307180613	0.417659008147353	0.999905135222105
Cdk2	234.931608684415	-0.679161464828886	0.49885933971943	-1.36142878513783	0.173378224591472	0.999905135222105
Mylpf	44.6582457934494	0.112659527650058	0.740232640585601	0.152194758070831	0.879033328256327	0.999905135222105
A330093E20Rik	42.0100117087634	0.651458079948771	0.885135917785449	0.735997790688097	0.461732042316329	0.999905135222105
Nup88	688.623286490446	0.241528945928984	0.390451297671617	0.618589174550825	0.536187035201349	0.999905135222105
Ggps1	209.35445098468	0.357124290639389	0.461114757495251	0.774480288983305	0.438646820088231	0.999905135222105
Mkrn2os	4.80463673891069	1.43203465205172	2.23331516445196	0.641214762182088	0.521383159803245	0.999905135222105
Usp17le	2.05072772977966	0.319644178017316	3.07372382498584	0.103992484757081	0.917175312529471	NA
Tmem250-ps	41.9154855597167	-0.2028377521984	0.757034374615844	-0.267937307736297	0.788747575839881	0.999905135222105
Ate1	1274.48886034821	-0.294671348484933	0.408384109580328	-0.721554393455097	0.470568487319241	0.999905135222105
Papss1	130.202351113279	-0.1722108321818	0.523743770757702	-0.328807408883665	0.742301262710291	0.999905135222105
Pi4kb	296.174338488525	0.034976894447978	0.434509087929556	0.080497498026206	0.935841586065043	0.999905135222105
Gid8	160.349377053789	-0.164932137203989	0.492905690550136	-0.334611955929961	0.737917824810384	0.999905135222105
Tll2	22.7899496759283	2.92222604583095	1.43232350576537	2.04019974123753	0.0413304355225936	0.947846909341826
Cacna1c	155.083281150218	-0.241982789341728	0.586799236988628	-0.412377477829641	0.680062768379548	0.999905135222105
Zdhhc23	45.0164347170022	-1.64778774880717	0.876567927451369	-1.87981752149902	0.0601329516601911	0.999905135222105
Vdr	14.2993308039012	1.12959107203549	1.29858612003634	0.869862271440173	0.384375675840622	0.999905135222105
Vcp	997.133158836922	0.0936453276827531	0.381008905899288	0.245782516452533	0.80585059183662	0.999905135222105
Hsd3b7	3.52476441224556	0.997215922337212	2.28357082879231	0.436691478873287	0.662335109787978	0.999905135222105
Ppp1r11	3.1152497599708	1.53466577250587	2.38887452322235	0.642422093578932	0.520599158321531	0.999905135222105
Brk1	430.390362103775	-0.311560370329559	0.430691141868033	-0.723396281098865	0.469436455359466	0.999905135222105
C9orf72	80.4370028157566	-0.156739930751986	0.595878181998713	-0.263040224473808	0.792519575789541	0.999905135222105
Zfp202	1440.49362604352	-0.0292862193317338	0.411797542436519	-0.0711180041494501	0.943303839212495	0.999905135222105
Ube2w	674.026793624422	-0.187415880894702	0.423818866847525	-0.442207498426745	0.65833906046954	0.999905135222105
Kif20a	126.585968757967	-0.263107809749654	0.520418787595581	-0.505569391461162	0.613158973571306	0.999905135222105
Gm45871	232.210399426533	0.555670206207515	0.482037791618002	1.15275236894261	0.24901203971942	0.999905135222105
Dph3	67.7327473146793	0.98691407876846	0.651258810162052	1.51539459177971	0.129672506183385	0.999905135222105
Ankrd31	257.960929040267	-0.858378950299297	0.444112179166634	-1.93279759161306	0.0532611371579814	0.999905135222105
Stard8	38.1953214056006	-8.64485656841187	1.75901185674229	-4.91460960611273	8.89595458707797e-07	0.000107572089615371
Tjp2	2122.13547004034	0.256832709660192	0.365753734270976	0.702201196037311	0.482553699836619	0.999905135222105
Fchsd2	565.247045151148	0.0642885633338754	0.41092458975341	0.156448567296627	0.875679457281884	0.999905135222105
Mphosph6	174.819705426987	-0.0775951173779277	0.533145942652186	-0.145541982354631	0.88428297147933	0.999905135222105
Hcrtr2	25.3361905917353	-0.0727721301505877	0.951932525690872	-0.0764467314506066	0.939063692031446	0.999905135222105
Gabra4	8.57283916457306	0.770004822750707	1.50541784901836	0.511489101350037	0.609008618001534	0.999905135222105
Fubp1	1703.62231079031	-0.222600750901534	0.404235869720036	-0.550670456473104	0.581859600532232	0.999905135222105
Bdnf	20.4986538931906	0.0755822718799818	1.15277390687891	0.0655655644432638	0.947723705689972	0.999905135222105
Hnrnpab	221.693339157199	-0.425045006317207	0.597362459971158	-0.711536185815441	0.476752035450238	0.999905135222105
Rad1	209.842295025816	-0.15015855644651	0.489518432207835	-0.306747502375472	0.759035569960195	0.999905135222105
Ovol3	12.0957730583363	1.65473845535616	1.33343180419905	1.24096219255106	0.214619715881163	0.999905135222105
Obsl1	5.91394215444617	-0.125633048568355	1.7659360870901	-0.0711424663026011	0.943284370551467	0.999905135222105
Bmf	72.2066886148649	0.418920115928668	0.645104739889553	0.649383100177484	0.516090784672707	0.999905135222105
Mcts1	2.55712803499044	-2.56744988192749	2.85593773332294	-0.898986645251615	0.368659774094595	0.999905135222105
Ccpg1	196.941044714951	0.0607237565989118	0.492426456513514	0.1233153820143	0.90185736071275	0.999905135222105
Dnajb2	71.0732238485433	0.647257960092731	0.677075261016594	0.955961615139957	0.339091627680531	0.999905135222105
Nthl1	9.56812707339273	-0.257941968944734	1.41593689635531	-0.182170525825473	0.855448902921318	0.999905135222105
Kcnip4	234.583369102757	-0.06795419232796	0.502742033842219	-0.135167119026468	0.892479743688073	0.999905135222105
Pkm	3614.19694410535	-0.549215014757538	0.498086729421529	-1.10264936268306	0.270179464795173	0.999905135222105
Tssk4	7.54106397978271	0.0252913976389693	1.58898763990468	0.015916673612695	0.987300868068093	0.999905135222105
Apbb1	13.8137974582274	0.0141618449161802	1.236408620842	0.0114540166393663	0.990861216791052	0.999905135222105
Mphosph9	718.730192656788	0.14981960953376	0.400277184762869	0.374289655360986	0.708188827524021	0.999905135222105
Immt	1089.87780845952	-0.153346884789065	0.424461766706978	-0.361273727852445	0.717894831468723	0.999905135222105
Prlr	37.3386720450006	-0.699748973752903	0.898035064269621	-0.7792000575412	0.435861876226052	0.999905135222105
Enpp1	5.63440991498743	-0.382234763198111	1.80501327399913	-0.211762854436657	0.83229204914049	0.999905135222105
Pmepa1	280.172433325776	0.531934901974425	0.590497766058995	0.900824579785592	0.367681596494172	0.999905135222105
Mtrr	1045.96084255926	-0.207852627397832	0.392104871956663	-0.530094477940597	0.59604642752508	0.999905135222105
Csf3r	38.2045235027674	-0.339229051960039	0.856676805308156	-0.395982533737463	0.692117913369597	0.999905135222105
Sumo3	217.041949918302	0.45689733971296	0.46869952663488	0.974819289862193	0.329649906853257	0.999905135222105
Hipk1	358.110223477604	0.0398961438082464	0.43164087337451	0.0924290220625859	0.926357181845475	0.999905135222105
Brd8	854.534661596887	-0.40701981945605	0.419543912790718	-0.970148313554689	0.331972569766714	0.999905135222105
Tmem63c	29.3798987658584	-0.146232510803038	0.864005813867105	-0.16924945232548	0.865600433486622	0.999905135222105
Ppt2	16.0017161561223	-0.197342196999613	1.1201694000142	-0.176171744199682	0.860159018442549	0.999905135222105
Pbx3	413.88933123139	-0.770645126865162	0.440257972779249	-1.7504399114007	0.0800424341892216	0.999905135222105
Plpp2	21.0914751629445	0.413605269793698	0.999863214555205	0.413661852714217	0.679121768156883	0.999905135222105
Kmt2b	90.1188001225049	-0.9843699990043	0.61782115970521	-1.59329278957358	0.111094523481945	0.999905135222105
Kctd9	296.765910079546	-0.0786623399954473	0.43754989027487	-0.179779133177319	0.857325966006528	0.999905135222105
Dusp28	6.23476559847084	-0.14811859654891	1.7319671134027	-0.0855204440099958	0.931847643040417	0.999905135222105
Lax1	63.9456876056099	2.41906834938752	0.915227771451137	2.64313258933563	0.0082142861544716	0.347248373234695
Ikzf5	63.3630617076917	0.504671377741947	0.648199133534383	0.778574594801085	0.436230349310266	0.999905135222105
Actn1	1254.44088515019	0.00689617682437888	0.378152874115879	0.0182364786741397	0.985450201695983	0.999905135222105
Rps19bp1	52.5887227014605	-0.285745090438276	0.711142145103312	-0.40181149775164	0.68782275972457	0.999905135222105
Slc16a13	24.3544198268623	-0.656835839362187	0.977504647674356	-0.671951627979373	0.501614491385262	0.999905135222105
Zranb1	758.285287538764	0.0734274755678989	0.413052321710603	0.177767976860192	0.858905197498204	0.999905135222105
Tom1l2	488.662337255829	-0.141771148421261	0.434675779315712	-0.326153779822846	0.744308009253882	0.999905135222105
Pex10	72.4794826094275	-0.257970204213429	0.630918485165543	-0.408880402585987	0.682627431505083	0.999905135222105
Rad52	179.396157780478	-0.228089634530664	0.510413232428319	-0.446872494753937	0.654967124461566	0.999905135222105
Traf3	346.841374353488	0.148147278148978	0.427972463845761	0.346160771227491	0.729221894326431	0.999905135222105
Hsp90b1	413.365612954278	-0.131531650664007	0.418616458609669	-0.314205636111052	0.753364862306995	0.999905135222105
Nrg1	91.9361989257458	0.665394217074814	0.645489606103568	1.03083645465866	0.302617519876911	0.999905135222105
Ralbp1	540.806741049637	0.0763000249030511	0.411816217890112	0.185276882231507	0.853011869411724	0.999905135222105
Arhgef2	319.381988991463	-0.140200356975075	0.488018305410389	-0.287285037099534	0.77389407866215	0.999905135222105
Fip1l1	1343.87710272993	-0.209098351990067	0.414448960410069	-0.504521357185162	0.613895057958488	0.999905135222105
Tada2b	69.563366798357	0.0575761526143962	0.642879908029616	0.0895597325336598	0.92863708454644	0.999905135222105
Wbp2	219.399787002149	0.282577627644687	0.479971480001725	0.588738371795905	0.556036793015112	0.999905135222105
Matn3	10.1694377129199	1.18013510960268	1.51401742804392	0.779472605627396	0.435701368649254	0.999905135222105
Gpr158	35.4166858573304	0.581132255077263	0.907762282483274	0.640181098390118	0.522054869703681	0.999905135222105
Apaf1	1196.08002131926	0.766170985135889	0.563049231694589	1.36075309583493	0.173591729057101	0.999905135222105
Grb7	41.2794714874053	-0.763791426281519	0.792990568807169	-0.963178449184368	0.335457978196099	0.999905135222105
Mon1b	82.6658007346537	0.288419555759682	0.609541823158838	0.473174349653321	0.636088796156348	0.999905135222105
Enox2	109.095459661175	-7.26381238027579	1.09995779177492	-6.60371919231077	4.00968711840152e-11	1.89536695030137e-08
Kcnma1	113.585772554729	-0.189880986665709	0.598276599028218	-0.317379932583244	0.75095533219964	0.999905135222105
Haghl	7.06365101000234	-1.29722799502905	1.65256948370271	-0.784976370326353	0.432467423075927	0.999905135222105
Orc6	215.733141181736	-0.497192247924472	0.498642165103049	-0.997092269206159	0.318719725151698	0.999905135222105
Camsap1	824.277114086301	-0.0359064435606377	0.402055031896181	-0.0893072856004187	0.928837704136822	0.999905135222105
Dst	6151.37624235275	0.294765968329141	0.375428766500684	0.785144865367166	0.432368637176321	0.999905135222105
Usp29	66.8411022373268	1.0665548815163	0.707896806315352	1.50665304886427	0.131899612104048	0.999905135222105
Slc30a4	20.8838953278848	0.501519231744493	1.00215071345447	0.500442922418054	0.616763236742068	0.999905135222105
Slc2a12	5.7164976095028	1.12779127551003	1.99412434492256	0.565557147116536	0.571694865803251	0.999905135222105
Cdk10	46.0595558256011	-0.567485355965487	0.743489316369045	-0.763273047065286	0.445300572790477	0.999905135222105
Hnrnpr	863.681661022467	-0.260733356248747	0.433394955709914	-0.601606808786359	0.547435895553709	0.999905135222105
Wdr37	831.127884729875	0.0620571261318087	0.427305763992656	0.145228853343704	0.884530185752827	0.999905135222105
Tfpt	74.584170866942	0.199545575501915	0.645852918048925	0.308964425065583	0.757348588399261	0.999905135222105
Polg	189.674866353865	-0.607316309302844	0.490628839697754	-1.23783247164389	0.215778185484141	0.999905135222105
Cyba	76.8921207917463	-1.12063086037225	0.694400721586856	-1.61381004589305	0.106568634864909	0.999905135222105
Slc26a2	230.545579834887	0.452186256603186	0.526774287049112	0.858406091034258	0.390668265386841	0.999905135222105
Epyc	2.24711565399152	0.890966923518155	2.98297770170571	0.298683735721084	0.765181367906222	0.999905135222105
Dsg2	148.651326469565	-0.133440971068263	0.544655537482534	-0.245000669019255	0.806455913341513	0.999905135222105
Htr7	10.3739219569763	1.03113792427704	1.74186571058282	0.591973260632146	0.553868494137054	0.999905135222105
Vldlr	91.3570801951848	-0.769988469608197	0.678065051507051	-1.13556725552635	0.25613771945325	0.999905135222105
Smarca2	327.851298815082	1.36862488619491	0.470231299665363	2.91053549002136	0.00360809987171343	0.17867539650431
Ptprk	3083.97108523314	0.0765183048532265	0.409455354570637	0.186878261571314	0.851756083679584	0.999905135222105
Cpne9	54.9336480310889	0.200938142091789	0.713290818090872	0.281705774132354	0.77816912661921	0.999905135222105
Gnas	111.49491573718	0.199139054960687	0.559903953324884	0.355666456323692	0.722090368483943	0.999905135222105
Rpusd4	153.104505217641	0.0985719951058708	0.543810040392595	0.181261815310928	0.856162076478052	0.999905135222105
Ppp6r2	131.686912798343	0.00853288421577991	0.544180617758065	0.0156802428041888	0.987489489018917	0.999905135222105
Irak2	77.0559432203811	0.364425348293216	0.63030252034737	0.578175299207711	0.563145773502803	0.999905135222105
Msrb2	79.866949552968	-0.513055117146135	0.682377322591732	-0.751864254804811	0.45213269616827	0.999905135222105
Knl1	578.059050920777	-0.139008919689219	0.424143586819673	-0.327740237054014	0.743108077415019	0.999905135222105
6030458C11Rik	580.001903112623	-0.215950776486106	0.421373851353302	-0.512492115475484	0.608306637031157	0.999905135222105
Smim10l1	10.8545321824477	-0.243518078465375	1.32954087197189	-0.183159527923504	0.854672849154496	0.999905135222105
Rerg	367.708063552862	-0.804483603332938	0.580264568744176	-1.38640828109499	0.165622269222476	0.999905135222105
Rit1	134.179677121669	1.25926283308909	0.562737026613052	2.2377465379668	0.0252375885551477	0.719527052071768
Pcgf2	180.071833722629	-1.01566561895192	0.552180075917539	-1.83937389856782	0.0658602105009045	0.999905135222105
Pum2	138.96388270817	0.143661462783246	0.5350528835555	0.268499558078439	0.788314814987863	0.999905135222105
Pcdh11x	2.6519711778083	0.223776880653958	2.54112069348982	0.0880622794608929	0.929827176493687	0.999905135222105
Gm8439	2.14595172041961	-1.68919630988463	3.04193356321607	-0.555303485359074	0.578687095290895	NA
Gm7616	1.68084261977476	0.701986989734631	3.33029495196493	0.210788233432731	0.833052520623506	NA
Scoc	106.760317804969	-0.323886028591862	0.553703510730023	-0.584944870883767	0.558584786106234	0.999905135222105
Ptger4	13.4419405694492	0.489599234740444	1.25463538172317	0.390232287302474	0.696364788616882	0.999905135222105
Ptpn21	278.358235678725	0.0616500529147358	0.473453834525495	0.130213440929299	0.896397560795277	0.999905135222105
Snrpa	50.4176495945183	0.487858312408461	0.774285443585947	0.63007553151076	0.528645167711203	0.999905135222105
Hspbp1	284.415640188906	0.0215922657375889	0.449432267083528	0.0480434257150833	0.96168163382928	0.999905135222105
Lrrn4cl	8.33089395726603	2.42185193606803	1.60281725758226	1.5109969178403	0.130789236149325	0.999905135222105
Ptprc	8.49973201460109	1.96307531275765	1.67996060125883	1.16852461378361	0.24259521674991	0.999905135222105
Bdkrb1	2.59471506714215	2.42968462547512	3.12158790926304	0.778348935253509	0.436363334095312	0.999905135222105
Opn1sw	31.8423647163239	-0.085581535324481	0.85334647206316	-0.100289317558867	0.920114638087748	0.999905135222105
Bckdha	151.925203288761	-0.212922264504385	0.528909545974546	-0.402568390237812	0.687265767394936	0.999905135222105
Bcat1	4623.88514484118	-0.428984831672549	0.371685479101414	-1.15416085855617	0.24843422641836	0.999905135222105
Mmp23	15.7754531319348	0.743866941458395	1.16468790237729	0.63868349618817	0.523028851230099	0.999905135222105
Fhod3	1642.1649350396	-0.676255385569311	0.402545747983041	-1.67994666185818	0.0929676939033696	0.999905135222105
Abi1	1331.16062722552	0.272657272485035	0.386073037197316	0.706232360758423	0.480043648972714	0.999905135222105
Slc25a32	136.079668562841	0.237175917000701	0.567181798879895	0.418165599582162	0.675826045305213	0.999905135222105
Mcoln3	7.28826457400042	-0.234945126397174	1.63358702353614	-0.143821616487012	0.885641332847578	0.999905135222105
Cyp4f15	2.0260064728785	4.57961193190445	3.46734916894657	1.32078187363397	0.186574105334229	NA
Zfp809	821.287481973566	0.283264901152481	0.384797544034779	0.736140096379823	0.461645443391119	0.999905135222105
4933406I18Rik	12.2074135342434	-0.4274876828045	1.30316574583981	-0.328037844893635	0.742883048326109	0.999905135222105
Tmem108	218.320897380173	-0.164902991822981	0.478595175107077	-0.344556318993578	0.730427949325253	0.999905135222105
Zfp87	42.2540581011923	0.620511513364336	0.767185393293024	0.80881559892699	0.418621222277736	0.999905135222105
Dlg1	1272.59206519415	0.227822816989866	0.415226982708876	0.548670550029252	0.583231560157709	0.999905135222105
Tmem38a	42.7472236372728	0.0710890822756829	0.80590220173807	0.0882105572144694	0.929709326584286	0.999905135222105
Ubxn4	240.337103627534	0.056912379586479	0.462882816967906	0.122952024789516	0.902145088292303	0.999905135222105
Dsg1c	3.98500239279662	0.253862461188021	2.45230169996576	0.103520077155093	0.91755021583159	0.999905135222105
Rnf181	44.3839068469028	-0.649168459499301	0.761758569877842	-0.852197120149766	0.394104694765473	0.999905135222105
Ccdc59	172.249567164773	0.13559060911465	0.525529769481822	0.258007475482015	0.796401137904242	0.999905135222105
Speer5-ps1	5.70717935258683	0.987158995455191	1.83566941115751	0.537765127781218	0.590739209878515	0.999905135222105
Aldh9a1	255.463533810016	-0.0700138601071709	0.47264881114303	-0.148130828760265	0.882239519994795	0.999905135222105
Atxn7l2	47.0594910089364	-0.51876930091227	0.770224891162572	-0.673529649410892	0.500610392597257	0.999905135222105
Atp9a	507.457162661219	0.578514053528391	0.503772820265643	1.14836297286411	0.250818752553413	0.999905135222105
Acsm2	2.51789154264931	2.62092423748096	3.24621056761903	0.807379614749792	0.419447807874571	0.999905135222105
Mep1b	25.8928504439488	-0.539732546661825	1.01534237389789	-0.531576895180489	0.595019070669718	0.999905135222105
Smurf2	493.315878273241	-0.21216104788841	0.412449153890429	-0.514393218866373	0.606977099315118	0.999905135222105
Dzip3	688.193991356559	0.269338207862472	0.439625915848825	0.612653162956593	0.540105698039772	0.999905135222105
Bin3	15.9512755508267	-0.665859263223281	1.127838081231	-0.590385512161918	0.554932221373991	0.999905135222105
Aggf1	342.617620787307	-0.177217420935585	0.455755930357924	-0.38884281943717	0.697392423230373	0.999905135222105
0610030E20Rik	97.1067023062284	-0.234070523388838	0.610700720938665	-0.383281884830699	0.701510769409156	0.999905135222105
Slc11a1	46.5871355423555	0.514458708374563	0.811818382067927	0.633711578523381	0.526269067231598	0.999905135222105
D230017M19Rik	57.1433301153263	0.451338647437674	0.679919425734111	0.663811961175197	0.506810669193487	0.999905135222105
Adcy10	59.9328317585889	1.26144883259258	0.850122801441482	1.48384307591049	0.137850556344871	0.999905135222105
Elovl4	17.5977959338037	0.215418209918514	1.09581906893567	0.196581913953862	0.844154725008231	0.999905135222105
Vash2	77.2528311840223	0.835065886079199	0.655667034163278	1.27361273721022	0.202800695923042	0.999905135222105
Cahm	3.19373494675969	1.25103146111301	2.34096600237389	0.534408214320237	0.593059137047039	0.999905135222105
Gm11532	11.1907948846132	2.11051098172499	1.68829410620867	1.25008490757838	0.211268532396587	0.999905135222105
Apobec3	28.3292750756003	-0.373104753526294	1.00424203391141	-0.371528716113479	0.710243771679047	0.999905135222105
Smox	73.7025900001967	-0.020813756551328	0.676942260060929	-0.0307467235823845	0.975471528729286	0.999905135222105
Uimc1	405.057717826057	-0.0408365633991615	0.423231288056177	-0.0964875814987977	0.923133336435466	0.999905135222105
4930546K05Rik	2.0364244859755	1.52750969554468	3.09242730052328	0.493951691374024	0.621340297062615	NA
Ica1l	84.6656073339932	1.22331874115876	0.738580524366548	1.65631058605012	0.0976589377945892	0.999905135222105
Irf8	10.8726189922713	1.67075004462806	1.53778941597613	1.08646218218866	0.277274563635592	0.999905135222105
Icam5	2.19152120562143	3.37375230979356	3.38427329134525	0.996891213963543	0.318817316816694	0.999905135222105
Dnase1l1	10.4752577360177	-4.23862810934055	1.97065558178218	-2.15087209988633	0.0314862962491968	0.834390475912226
Tspan4	68.5249140310395	0.265590618892785	0.659258232395655	0.402862802224955	0.68704915732556	0.999905135222105
Zfp410	339.99275983787	0.103658561445583	0.445774096176467	0.232536081245393	0.816121666346327	0.999905135222105
Ldhb	60.3027096130491	-1.6114638261437	0.708671381113952	-2.27392253883692	0.0229706442873367	0.687169162867263
Nkiras1	101.393557254293	-0.139010765288213	0.558627316232008	-0.248843479810213	0.803481856710769	0.999905135222105
Mus81	25.7989072677828	-0.0348684870563838	0.966899609697375	-0.0360621585805553	0.971232795766632	0.999905135222105
Ldah	333.149412062703	0.820747011825604	0.471844320284898	1.73944450858291	0.0819566050339981	0.999905135222105
Bspry	11.0355171066744	0.458903865859548	1.40797471038529	0.325931895278126	0.744475883280626	0.999905135222105
Tatdn1	376.679008550751	0.0374022937701459	0.422220533329183	0.0885847343217325	0.929411940630213	0.999905135222105
Drd2	7.21631216960138	-0.635359888954747	1.62063214526139	-0.392044481415783	0.695025347778577	0.999905135222105
Chaf1a	645.563596373214	0.301767412689009	0.429385366099407	0.702789234366097	0.482187107288882	0.999905135222105
Vsig2	5.44085060075121	1.09942624291805	1.84086492052501	0.597233523578955	0.55035148018512	0.999905135222105
Slc16a8	12.5258995430626	-0.442190301238804	1.31573535862473	-0.33607845098957	0.736811707897151	0.999905135222105
Sgk2	4.60298464467631	-0.574508060584315	2.2085184718449	-0.260132784900094	0.794761349509546	0.999905135222105
Prkg1	543.340882793763	1.90284874866889	0.430164204417301	4.42354042741999	9.7096452472592e-06	0.000890945624776448
Glrx3	74.488474635167	-0.57485641331672	0.629142128870133	-0.913714702827318	0.36086677627726	0.999905135222105
Bloc1s2	97.6415023755911	0.797391503416067	0.664743379157586	1.19954786827149	0.230314983434772	0.999905135222105
Ebf1	815.086312501083	-0.470770449374611	0.482003311735649	-0.976695466426175	0.328719940271202	0.999905135222105
Zfp229	686.129326255865	-0.100055354441972	0.444666124919671	-0.22501231561106	0.821969693449937	0.999905135222105
Cox7a2l	446.403475317585	0.141744771546422	0.470128021906841	0.301502494940642	0.76303134778192	0.999905135222105
Shcbp1	307.801957983141	-0.668546890481007	0.487010201131984	-1.37275746776365	0.169827757105758	0.999905135222105
Srpx	1.82999939648873	-4.27923089026103	3.95129920623298	-1.08299338190101	0.278811360590608	NA
Pigp	101.636872941054	-0.752075728500827	0.623919886635491	-1.20540432291143	0.228047253472178	0.999905135222105
Pcdh9	24.5782683577687	0.647741611910635	1.31243589694636	0.493541523374768	0.621630007698041	0.999905135222105
Pik3r3	77.0251220290209	0.748643634540406	0.626112487787233	1.19570148997701	0.231813069717245	0.999905135222105
Cblif	18.9390269182907	3.37272756573001	1.3871840860567	2.43134822525073	0.015042749234742	0.531717205972914
Rp9	216.676697804209	-0.329108331474799	0.471205686223423	-0.698438794558077	0.484902822077154	0.999905135222105
Nemf	815.925682046171	-0.309104177520031	0.408777674376005	-0.756166975096857	0.449549090447418	0.999905135222105
Gm2762	2.50951603967046	-1.42629346575607	2.80497630553804	-0.508486814287895	0.611111983884815	0.999905135222105
Kmt5b	212.854688458975	-0.153689440086733	0.46774845080514	-0.328572846841471	0.742478574582218	0.999905135222105
Suv39h1	103.97907945115	-7.09529898934174	1.0058810982716	-7.05381481124715	1.74078025157201e-12	1.29306814972723e-09
Stag2	14.9155440558201	-5.71748003968203	1.82903855373837	-3.12594834482634	0.00177232679918285	0.0966661739176685
Mgat4e	46.4482864517905	0.193839065355897	0.788619989251308	0.245795272752244	0.805840716624396	0.999905135222105
Nol4l	812.682420744481	0.0534530257906428	0.458272208146657	0.116640339170506	0.907145069850704	0.999905135222105
Tor1aip2	973.03009733478	-0.179814863688555	0.413248551405779	-0.435125212361581	0.663471543789617	0.999905135222105
Ktn1	1266.42040574089	-0.0528723966894641	0.372445543050625	-0.141960073562425	0.887111542898435	0.999905135222105
Unc5d	56.9746522519172	-0.363799612790135	0.686506336130443	-0.529928995034082	0.596161161975532	0.999905135222105
Miga1	959.376318246259	-0.697860964958561	0.383474164579684	-1.81983828225682	0.0687836359530406	0.999905135222105
Setd3	679.480697631992	-0.34942968259874	0.410043927662564	-0.852176215828014	0.394116295327051	0.999905135222105
Capn12	29.8101168462965	0.900751710868038	0.957722567902836	0.940514237688322	0.346953850019556	0.999905135222105
Mrpl52	50.8114030182326	0.298571149393281	0.730009852710878	0.408996054347133	0.682542556722324	0.999905135222105
Gpr180	186.379198160121	-0.276225739244948	0.504134907821918	-0.547920278796727	0.583746643895314	0.999905135222105
Dr1	139.094968214614	0.0672656628278724	0.564666335440437	0.11912462033956	0.905176625415607	0.999905135222105
Zfand2b	39.9215899573315	-0.215788297594002	0.765152405879272	-0.282020021025785	0.777928158591686	0.999905135222105
Lman2	420.537555102267	0.0231539651616561	0.437381021739325	0.0529377453772004	0.957781510083882	0.999905135222105
Cmc2	168.748915484651	-0.216120807383303	0.484188306495668	-0.446356932796428	0.655339437042435	0.999905135222105
Carhsp1	131.471952011951	0.245056827612494	0.569582868874815	0.430239111819835	0.667021713692403	0.999905135222105
Pdgfrl	69.7386070274165	1.28589773284727	0.815622819042421	1.57658381156743	0.114891320070113	0.999905135222105
Zfp385a	100.823415965725	0.350715162833984	0.626754525414963	0.559573403322108	0.575770450449342	0.999905135222105
Nde1	403.037511270223	0.0855559725233469	0.419752315929987	0.20382489691282	0.838490336312024	0.999905135222105
Gm35978	2.32171561007326	0.336056080626031	2.89706130484887	0.115998953858369	0.907653370899437	0.999905135222105
Cd46	30.5175764062838	1.48141282312156	0.992793262385034	1.49216647538752	0.135655508577153	0.999905135222105
Eif3k	402.949235674515	0.212791126943738	0.41503377131772	0.512707981011118	0.608155606058181	0.999905135222105
Fez2	193.543813662331	-0.000455079648236712	0.49736375011883	-0.000914983547007566	0.99926994885632	0.999905135222105
Tdrd3	794.940338766714	-0.0103740020800273	0.457968505982891	-0.0226522172256422	0.981927691173645	0.999905135222105
Septin4	10.0865053893088	0.899466022600016	1.43428755735749	0.627116938988984	0.530582584375053	0.999905135222105
Sh3bp5l	218.858941931085	0.191768172557758	0.471649195382853	0.406590691630658	0.684308635022335	0.999905135222105
Apba2	47.8040704823542	0.0938186995668524	0.729286582382625	0.128644488782915	0.89763896180936	0.999905135222105
Cpsf4	233.445828227415	-0.0771433288382624	0.483743354819957	-0.159471604249684	0.873297328530152	0.999905135222105
Nlrp5	2.93948587031714	0.0221494611714241	2.62881023507323	0.00842565997191771	0.993277375535734	0.999905135222105
Abhd12	545.047119233669	-0.127042088804809	0.405998770205164	-0.312912496608328	0.754347143096824	0.999905135222105
Tbx6	27.839284175964	0.608507294101669	0.99978448641049	0.608638463961751	0.542764103377402	0.999905135222105
Slc24a3	16.8152815011202	0.630673581251347	1.22090066918237	0.516564203108929	0.60546040983634	0.999905135222105
Cdc123	685.10634700499	-0.107459182765777	0.393602830142218	-0.273014253294239	0.784842259102753	0.999905135222105
Scml4	8.32025175042657	0.204927690178964	1.55502557937056	0.131784128118275	0.895155040977064	0.999905135222105
Ppfia2	57.0852744983792	1.78671599231168	0.916467854536854	1.94956755271532	0.0512276839178689	0.999905135222105
Cpsf7	695.393011101774	-0.326986775595749	0.4150698953825	-0.787787260009354	0.430821154284799	0.999905135222105
Rps21	208.759013617063	-0.402554091082103	0.73083739334276	-0.550812116004178	0.581762477633412	0.999905135222105
Cdk11b	556.525319210258	0.261037659439327	0.399445212191794	0.653500533920507	0.513433645323084	0.999905135222105
Hnrnpc	5147.45877035856	-0.149637686351362	0.403005000693565	-0.371304788014635	0.710410532146595	0.999905135222105
Stard13	10.4114967870213	0.0838588088305277	1.39306019966588	0.0601975484265798	0.951998298247998	0.999905135222105
Lysmd4	33.6027491436191	-0.321496968013165	0.827596363863387	-0.388470735313955	0.697667706754544	0.999905135222105
Zkscan8	232.466048187439	-0.279916162266875	0.578114404345083	-0.484188181721538	0.62825232349337	0.999905135222105
Prom1	162.101707758615	-0.0955625216803252	0.638101409366398	-0.14976071244728	0.880953406633233	0.999905135222105
Fyb2	50.3343295457912	1.1703433477939	0.858669738754971	1.36297262494756	0.172891138285546	0.999905135222105
Nsfl1c	368.254174465647	-0.167919360715801	0.499180392690493	-0.336390137061966	0.736576686068764	0.999905135222105
Atp6v0e	241.216620714996	0.0582895475958725	0.463077447939972	0.12587429566086	0.899831429904308	0.999905135222105
6330403K07Rik	9.13988609654064	0.787332329438145	1.55626258327287	0.505912265642448	0.612918241323156	0.999905135222105
Abcc2	19.8517511492147	0.177066494562065	1.09517942638115	0.161678068722633	0.871559375920694	0.999905135222105
Adat1	354.399289218949	-0.0527672815102453	0.422175565880168	-0.124988951931015	0.900532296829958	0.999905135222105
Slc25a13	6519.29878700265	-0.232446622145246	0.400255072316476	-0.580746224651098	0.561411502756494	0.999905135222105
Sema4a	17.2734249714444	-0.666102537871196	1.10002220311157	-0.605535539180057	0.544823218266454	0.999905135222105
Chek2	816.080282340465	-0.295539239497405	0.385199657497888	-0.7672365064318	0.442940911327689	0.999905135222105
Keap1	100.732904858532	-0.166348792285918	0.565267372282754	-0.294283378879876	0.768541372360032	0.999905135222105
Klf13	1446.47572166173	-0.115853793863456	0.371751125711517	-0.31164342445962	0.755311528630007	0.999905135222105
Reck	262.577881843436	-0.113867364648227	0.443059932608689	-0.257002171191126	0.797177096988783	0.999905135222105
Pld5	19.7183472869652	0.483720391373478	1.14202948919	0.423562084825465	0.671885211514957	0.999905135222105
Myo18a	416.166495619333	0.159294377016125	0.525478977076737	0.303141293876849	0.761782185815865	0.999905135222105
Prrg1	57.6919178635682	-7.88817955036086	1.50249967662937	-5.25003743631865	1.52068302416122e-07	2.30302276639717e-05
Arhgap24	32.2858760951305	0.588500857161749	0.885778024834651	0.664388639887071	0.50644160177943	0.999905135222105
Cd72	3.08437656850187	0.954189456656322	2.4051175618718	0.396732979619391	0.691564377568666	0.999905135222105
Catsperg1	35.5146727032496	1.32348390365471	1.04356528518779	1.26823297252222	0.204714765363591	0.999905135222105
Fh1	377.149664805843	-0.124813219737874	0.471376606051763	-0.2647845016818	0.791175476757268	0.999905135222105
Fkbp7	22.5651895268265	-0.206456183267793	0.988279359749881	-0.208904679867082	0.834522650760623	0.999905135222105
Cd300a	12.1472580822567	-0.276680292851366	1.2895062043524	-0.214562979160164	0.830108060009421	0.999905135222105
Hivep2	353.47885469505	0.0369320940703621	0.434047176871923	0.0850877416978568	0.932191635671617	0.999905135222105
Cgrrf1	46.9343885808733	0.0406196258893962	0.743193824699879	0.0546554943534406	0.956412926690351	0.999905135222105
2210408F21Rik	55.3952117465299	1.76380055772599	0.850135470210865	2.07472881620679	0.0380116751257785	0.916451499670818
Akt1	100.085507197541	0.128023747355016	0.620011460495191	0.20648609826142	0.836411222749015	0.999905135222105
Efna3	8.46484752352397	-0.814320019657183	1.79929592209938	-0.452577038415699	0.650853335987507	0.999905135222105
Plpp1	1253.37902624786	-0.165185358211869	0.386446996262755	-0.427446350493963	0.669054253539111	0.999905135222105
Dgcr2	887.805587745736	-0.113857531093425	0.41886790142899	-0.271822048681683	0.785758850930092	0.999905135222105
Ptn	10.2689159281467	0.905426227140228	1.40657901327887	0.643708045259111	0.519764771928928	0.999905135222105
Twf1	472.489969660911	0.206170459193798	0.438381798179954	0.470298858323415	0.638141513039871	0.999905135222105
Ptgs1	65.539139026688	0.490779677054646	0.9760718979071	0.502810989750836	0.61509716630496	0.999905135222105
Ptgis	42.3453141300724	-0.192463329905275	0.75784982212542	-0.253959721684045	0.799526675557757	0.999905135222105
Cst7	22.1689886891229	0.766486687422683	1.04681807754146	0.732206200740098	0.464042720213753	0.999905135222105
Plxna2	50.8997837618412	-0.252759277858939	0.699539093621046	-0.361322591065745	0.717858307625132	0.999905135222105
Gm14023	3.73019141023904	-1.69580631231323	2.48026471449297	-0.683719887802338	0.494152062622345	0.999905135222105
Etaa1os	31.9208380491704	0.230884795159226	0.862888482105569	0.267571997943273	0.78902878763557	0.999905135222105
Trip10	167.999784177865	-1.17455792119722	0.596577938101433	-1.96882560715397	0.0489731206647126	0.999905135222105
Gusb	53.4838652844042	0.350768244081622	0.729025550362752	0.481146708653881	0.630412233117573	0.999905135222105
BC055324	542.416456608769	-0.589531022313379	0.455793101655559	-1.29341804466116	0.195866512472507	0.999905135222105
Sowahb	4.4961049619149	-0.0240534417726904	1.98264028638766	-0.0121320251272183	0.990320281913521	0.999905135222105
Dmrt2	2.677297476274	0.967222262340426	2.71414021856939	0.356364146451594	0.721567876185667	0.999905135222105
Nlrp3	2.44760080054633	0.404440136298399	2.62537503423046	0.154050423663356	0.877569977733711	0.999905135222105
Shisa4	2.81116511979718	0.385940222403172	2.48372987779038	0.155387357479678	0.876515950379674	0.999905135222105
Sgms1	35.1991788357796	0.0558165490092964	0.821809853705498	0.067919055433106	0.945850069736724	0.999905135222105
Ctnna2	43.6773561182266	-0.0332849736839146	1.00565698385177	-0.033097740301499	0.973596644742369	0.999905135222105
Map3k13	35.0829740188084	0.828139667632669	0.937845967429185	0.883023115088673	0.377223782620594	0.999905135222105
Dip2b	424.698249170013	0.116151090900592	0.432814627893726	0.26836221193779	0.788420523496762	0.999905135222105
Fbxo44	33.6064533160333	-0.71558728783486	0.821544586669205	-0.871026721429779	0.383739563002795	0.999905135222105
Ap5z1	123.574720203804	0.144914435751135	0.542117143582925	0.267312032955416	0.789228922805675	0.999905135222105
Fbxw8	533.479230916237	0.088950148989887	0.401344448340763	0.221630445762049	0.824601579560173	0.999905135222105
Klhl33	3.81843103932217	3.46617791695538	2.47673297352061	1.3994960110812	0.161664293684814	0.999905135222105
Pax2	9.63014043735827	-0.865624224215017	1.50019572052981	-0.577007527997289	0.563934370135667	0.999905135222105
Dna2	393.47320680789	0.179497352405851	0.437320795418497	0.410447786353448	0.681477498060691	0.999905135222105
Kdm5b	2170.43900942343	-0.556786412966902	0.376006429436048	-1.48078960724687	0.138662646802019	0.999905135222105
Supt3	481.62921747115	-0.449225871460012	0.467592007422977	-0.960721877894822	0.336692027850197	0.999905135222105
Esrrb	4895.2937066663	-0.0054923075753857	0.368757664916441	-0.0148940838331597	0.988116679817389	0.999905135222105
Chchd7	197.024658397728	0.019638793018015	0.518318593990763	0.0378894240833757	0.969775845354466	0.999905135222105
Rxrb	30.1711971452382	-0.794045400413709	0.882261535920551	-0.900011355006203	0.36811420792507	0.999905135222105
Cadps2	175.531357458142	-0.548715135065263	0.556762690951744	-0.98554580610866	0.324356043058168	0.999905135222105
Gabpb1	560.857422615977	0.237606608404512	0.407919743016553	0.582483717624009	0.560240905808245	0.999905135222105
Dll3	7.12108817896143	-0.0550767319418222	1.64389338344469	-0.033503834553073	0.973272808018964	0.999905135222105
Fam57a	27.6678452422421	0.285625224163431	0.891390285831779	0.320426673594392	0.748644908009058	0.999905135222105
Mettl7a1	72.0463036691474	0.135997739241873	0.618676709498633	0.219820363614599	0.826011059634719	0.999905135222105
Ckmt1	4.68228686466556	0.269011918566553	2.03483338063457	0.13220341337366	0.894823401339256	0.999905135222105
Gm4788	4.8337379411355	-2.49377127658004	2.22555902866157	-1.12051455138432	0.262494555216533	0.999905135222105
Spag7	84.6811563384324	-0.307725949274447	0.59111455006887	-0.520585983272776	0.602655215769986	0.999905135222105
Gal3st1	6.18062082076101	0.761470256624795	1.84235428763426	0.413313694187772	0.679376797978435	0.999905135222105
Gpr68	46.3826447691696	1.99898211117209	0.937570526723489	2.13208719151817	0.0329996793887906	0.855086376720506
Golph3l	221.077839373148	0.129592402592604	0.45781863534892	0.283064935733419	0.777127060003378	0.999905135222105
Sptan1	604.23281273341	-0.207002109606817	0.394253317603513	-0.525048491323012	0.599549481821805	0.999905135222105
Slx1b	113.79878412496	-0.0911232757185681	0.563202867495226	-0.161794765221682	0.871467475477513	0.999905135222105
Rprd2	988.96123337944	0.253106972894947	0.388782700672235	0.651024267430897	0.515030821785	0.999905135222105
Edem3	410.589173594981	-0.41582500268067	0.42286999186528	-0.983340058835732	0.3254401006691	0.999905135222105
Pcsk1n	2.85185128279857	-4.8546221521456	3.03693378477979	-1.59852749390702	0.109925631603903	0.999905135222105
Gpr162	20.3080209656071	-0.672651990988847	1.10295230829034	-0.609864983220815	0.541951250327629	0.999905135222105
Syk	339.889202391063	0.0962028218807192	0.428682407023501	0.224415138817314	0.822434292004937	0.999905135222105
Frmd4b	371.792967014072	-0.35487611507995	0.461578371182917	-0.768831767767813	0.441993187409009	0.999905135222105
Pomt1	160.9937899888	-0.299207851967637	0.532655512194263	-0.561728631578516	0.574300923757863	0.999905135222105
Mpp4	40.6207896661008	1.70659835020501	0.956811461552906	1.78363075567176	0.0744836846030015	0.999905135222105
Chst10	14.5399280052358	-1.28670487480649	1.18355529610111	-1.08715231053858	0.276969502790066	0.999905135222105
Abcc10	70.9271144049691	-0.182435943594243	0.657423730108869	-0.277501305838218	0.781395203264111	0.999905135222105
Chd6	1756.95509576062	-0.0412900818807701	0.37508559428367	-0.110081758697305	0.912344534678971	0.999905135222105
Tyms	704.425405526003	0.153809937656479	0.399623725304087	0.384886902146362	0.700321210361469	0.999905135222105
Fam131b	25.0230635403326	0.419143276494351	1.04386105721728	0.401531672818316	0.688028724010174	0.999905135222105
Aicda	3.99192822511521	2.36671742752005	2.27812738092618	1.03888722260906	0.298857189533453	0.999905135222105
Ahrr	25.9265057724963	-0.103181407631572	1.06551262806249	-0.0968373390554698	0.922855570987301	0.999905135222105
Zbtb17	377.734327338504	-0.0524476823483054	0.43875455735562	-0.119537635493539	0.904849424970187	0.999905135222105
Gm21992	2418.25070451364	-0.512997572414545	0.419700546328082	-1.22229426886076	0.221596365776381	0.999905135222105
Sergef	476.5206176368	0.0526036866306317	0.497368504011227	0.105764008388928	0.915769593720196	0.999905135222105
Armc3	10.2898898771841	1.19944871041562	1.47824342067752	0.81140135219806	0.417135222871355	0.999905135222105
Gm10790	1.8439217924708	1.31076286987105	3.30466627390374	0.396640011798427	0.691632942553636	NA
A730082K24Rik	13.982828775962	3.03550358967432	1.37411374172477	2.20906282900875	0.0271702711117494	0.749090943306661
Acbd6	734.372649397232	-0.00330210518317663	0.399335280999381	-0.00826900436874184	0.993402364268188	0.999905135222105
Ccdc88c	1600.05337254246	0.160554421596089	0.441264298632792	0.363850921303964	0.715969335299572	0.999905135222105
Nudcd2	271.410661777592	-0.137423170557737	0.439868387393654	-0.312418838216606	0.754722235532846	0.999905135222105
Zmynd19	313.462412441123	-0.247209000349454	0.514076115375275	-0.480880151704755	0.630601680173764	0.999905135222105
Odr4	179.810788610956	0.19845694330155	0.480848068025642	0.412722763172185	0.679809745226821	0.999905135222105
Elovl1	27.2321715163483	0.0640188585511001	0.930116578005858	0.0688288544306507	0.945125850030877	0.999905135222105
Nfatc4	61.6750009716299	-0.906766127647823	0.736409906851841	-1.23133341799305	0.218198188097792	0.999905135222105
Camta2	44.6954638317213	0.348967549337966	0.76212989293011	0.457884610714209	0.647035343714478	0.999905135222105
Ephx2	18.8972392141418	-0.432294243350973	1.15124755394623	-0.375500683470867	0.707288138226591	0.999905135222105
Hdac9	87.1251566186176	0.180292582604947	0.684173115981416	0.263518952138781	0.792150617923162	0.999905135222105
Styxl1	12.0243153685537	0.357632744155678	1.27250521685309	0.281046190946159	0.778674971725482	0.999905135222105
Pex5	266.297764290548	-0.942949001395563	0.519479098488019	-1.81518179295391	0.0694959767431088	0.999905135222105
Coq3	257.620329570803	-0.176106811332576	0.472051384720354	-0.37306703683732	0.709098551298698	0.999905135222105
Chrd	4.51429343642621	-0.417115119366401	2.0252971002089	-0.205952558428774	0.836827969681541	0.999905135222105
Sbk3	2.61866242629248	0.0639958437887269	3.12683291711255	0.0204666656278594	0.98367110347905	0.999905135222105
Dync1i2	449.052869990722	-0.198254842660428	0.418972610537299	-0.473192847633123	0.63607560008956	0.999905135222105
Dennd2d	15.1039896731481	0.140467020798999	1.16452149336449	0.120622093795081	0.903990368299934	0.999905135222105
Gm15290	5.08709925303282	-0.921689478400769	1.91470358103136	-0.481374499704179	0.630250356969653	0.999905135222105
Sh2d3c	4.70513446763485	0.0179970972788785	1.99714235348374	0.0090114243721711	0.99281002093403	0.999905135222105
Pard6a	4.61344579322283	-0.241805899838754	2.26999512724212	-0.106522651496847	0.915167684357501	0.999905135222105
Srgap2	1886.79776965576	0.189809350634886	0.425312935985747	0.446281630712607	0.655393823544787	0.999905135222105
Nrip1	813.8155253925	0.418838442391282	0.383510664514316	1.09211680702988	0.274781762927742	0.999905135222105
Tes	50.2622858938447	0.615925302996415	0.7178239218864	0.858045105793909	0.390867557196149	0.999905135222105
Dnph1	57.882404046224	-0.13533627686043	0.735216142561548	-0.184076857165986	0.853953161543653	0.999905135222105
Fbh1	242.552459181663	-0.487060976441491	0.457989938008742	-1.06347527755554	0.287566470825871	0.999905135222105
Rpl15	595.357343659994	-0.183832799974862	0.54070691976562	-0.339986031720378	0.733867047105652	0.999905135222105
Sh3tc1	400.054465985555	0.0907322874101709	0.477533875969491	0.190001782022199	0.849307734116769	0.999905135222105
Ghitm	683.849681319465	-0.195922137617659	0.421488491608007	-0.464833895867959	0.642050412115865	0.999905135222105
Atp2b1	981.045560330931	-0.203565810503208	0.392600159671367	-0.518506693103758	0.604104791462344	0.999905135222105
Lrriq1	27.8925999207657	-1.08103842512895	1.03783499717353	-1.04162841691896	0.297583988520223	0.999905135222105
Sgtb	199.051962313273	0.192518374092479	0.469405885723683	0.410131998655435	0.681709120792495	0.999905135222105
Zfp532	1740.69146206386	0.253941074872743	0.400692848427912	0.633754946885279	0.526240759643202	0.999905135222105
Tnks2	1193.45885019113	-0.141184991050348	0.373521994950734	-0.377983071837495	0.705443169450818	0.999905135222105
Mbtps1	1075.65767743539	-0.154989160761774	0.383278175727985	-0.404377735485181	0.68593496999024	0.999905135222105
Cyp4f16	116.589542526648	0.31462912885739	0.534408482178107	0.588742767657889	0.556033843724832	0.999905135222105
Toporsl	10.0851264499934	0.169579661001693	1.4021645735071	0.120941338988148	0.903737498692684	0.999905135222105
Prpf38b	833.66051473273	-0.326479803806186	0.410154260576667	-0.795992715880029	0.426036269205291	0.999905135222105
B4gat1	6.42981771881684	-0.450396128011616	1.86568919242972	-0.241410053635491	0.809237321474032	0.999905135222105
Rcor3	14.8289355038544	-0.839727849280653	1.17666828665574	-0.713648747742901	0.475444405973077	0.999905135222105
Man2a2	60.1669889775622	-0.0588176752073657	0.695604574536927	-0.0845561937923157	0.932614226574752	0.999905135222105
Gm1715	11.1459321056637	-0.225199503643855	1.32901008119846	-0.169449055977646	0.865443440250572	0.999905135222105
St6gal1	129.176720042891	0.36803976307197	0.576017420519504	0.638938597968165	0.522862877176657	0.999905135222105
Fam227a	17.4825098147205	0.804426000628099	1.0958542930858	0.734062918495236	0.46291039217941	0.999905135222105
Arap2	514.030980627127	1.60955877008971	0.634342747365355	2.53736450329852	0.0111690594883683	0.433398405370791
Diaph1	1201.03862645053	0.122458178806392	0.384803406053067	0.3182356935518	0.750306159481006	0.999905135222105
Gfra2	30.3642779807406	2.4753931141743	1.05678003772384	2.34239200761774	0.0191605781260371	0.617532764851348
Crim1	166.646145599085	0.0757929737373275	0.532755226537464	0.142266035060658	0.886869873697031	0.999905135222105
Pde4b	24.1903945627817	-0.168237912289479	1.00102413510605	-0.168065790213595	0.866531521947923	0.999905135222105
Fbrsl1	1414.57693327736	-0.492691472832603	0.383243828796535	-1.28558227377009	0.198588886419712	0.999905135222105
Phka2	50.5527515370435	-6.32056523706035	1.28172884752666	-4.93128109682252	8.16920787553345e-07	0.000100339743031847
Eif2ak4	185.447225148343	-0.135139665613793	0.474188610546276	-0.284991378131391	0.775650747402398	0.999905135222105
Cpq	102.384999876173	0.326288083545983	0.562624936981378	0.579938893744382	0.561955826135017	0.999905135222105
Cdadc1	66.1688365885653	0.0803625383858741	0.635323810787896	0.126490676126576	0.899343529139717	0.999905135222105
Axin1	424.977428406501	-0.0720750973061213	0.416172054577065	-0.173185817051958	0.862505371541272	0.999905135222105
Arrdc1	48.4518571028647	-0.195492470044499	0.715439394605016	-0.273248120691519	0.784662491917394	0.999905135222105
Septin2	793.566027956129	-0.221202226235296	0.42268184970166	-0.523330316623311	0.600744407272112	0.999905135222105
Mettl14	275.332949424983	0.101738971649784	0.448673966688939	0.226754791236459	0.820614419362119	0.999905135222105
Pcnp	618.574034616883	-0.12197815812575	0.42894924821489	-0.284365012022689	0.7761306690389	0.999905135222105
Kcnc4	3.71521239352546	-1.32700275834426	2.25530905013581	-0.588390650170249	0.556270112054715	0.999905135222105
Paip2	406.947064303592	0.0284487253922799	0.422482495892097	0.0673370510468339	0.946313381341767	0.999905135222105
Plcb4	1675.50255444755	0.201286356621524	0.391434308647154	0.514227680545414	0.607092817031021	0.999905135222105
Pak1	975.274945352115	-0.144850228270611	0.416371201205149	-0.347887240643337	0.72792486796388	0.999905135222105
Zfp948	396.974244845447	0.055670388232736	0.483572089869687	0.115123245114783	0.908347435460142	0.999905135222105
Kcnj9	13.263277338475	-0.0940894913448223	1.22896665992651	-0.076559840403196	0.938973707857768	0.999905135222105
Kcnj4	19.6905146971077	0.733651541739121	1.11816304343434	0.656122151458142	0.51174553281685	0.999905135222105
Kcnj3	9.34270867830095	0.768164540649377	1.54340855529029	0.497706545694827	0.618690893787774	0.999905135222105
Ppfibp2	413.688630905057	0.273456618483306	0.487311942258473	0.56115312343046	0.574693155990559	0.999905135222105
Uspl1	945.741199997825	0.153706633787341	0.388619863313293	0.39551924206053	0.692459723731083	0.999905135222105
Ptpre	47.873890914054	1.35337109648135	0.797701629304974	1.69658810608238	0.0897745600265682	0.999905135222105
Amer1	25.4645847147191	-8.06315200401767	1.82147290382586	-4.4267208076945	9.56764379024526e-06	0.000883110505822697
Nr2f6	19.9416280363806	-1.19359060895488	1.08267460654702	-1.10244629525542	0.270267694250677	0.999905135222105
Epor	2.70756562617838	-1.36966962981671	2.54952742140907	-0.537224906198391	0.5911122692523	0.999905135222105
Epn2	959.563364948555	-0.671101939412929	0.387898756119907	-1.73009562115089	0.0836131924636691	0.999905135222105
Ehbp1	1164.28186823988	0.0491178443064746	0.408693084961993	0.120182714398122	0.90433841043137	0.999905135222105
Ppp3cc	3.70624405108871	-0.0495898424487984	2.39640866346899	-0.0206933997547035	0.983490234126776	0.999905135222105
Apoe	258.129929437147	-0.576559395899196	0.546604656591686	-1.05480147112959	0.291516131656888	0.999905135222105
Tnfrsf8	41.1772753373152	0.323976545032297	0.78105462612218	0.414793708656195	0.67829292555927	0.999905135222105
Kif2a	479.992293864393	-0.203461564961149	0.424793874769091	-0.478965392501825	0.631963248843	0.999905135222105
Tctex1d2	26.7565340756584	-0.361634521076203	0.899125469066615	-0.402206959448737	0.687531720844223	0.999905135222105
Srsf5	292.887636651423	-0.860807907390478	0.489506747367493	-1.75852102554213	0.0786588972816569	0.999905135222105
Col6a1	11.3854848883734	-0.625897761401046	1.34842567691319	-0.464169269480131	0.642526476369966	0.999905135222105
Sytl3	131.903015215415	1.05667795548715	0.588083086287169	1.79681745679583	0.0723646040814597	0.999905135222105
Zfr2	27.5903822029955	1.35756264740914	0.981074179185713	1.38375127611238	0.166434626907529	0.999905135222105
Gm6936	3.19783216910265	0.437414249015981	2.42875783083825	0.180097926381164	0.857075690500606	0.999905135222105
Gm12866	29.9292759939801	-0.105557232094535	0.925232928693778	-0.114087197743338	0.90916867067953	0.999905135222105
Gm10778	385.291725609005	0.487698155700748	0.445093327747763	1.09572111127473	0.273200841018005	0.999905135222105
Ercc6	259.696935379554	0.393907736203617	0.447857464076791	0.879538174083164	0.379109544393884	0.999905135222105
Eif5	359.464231644972	-0.737133135956919	0.454399795466175	-1.62221273713533	0.104757805385587	0.999905135222105
Rin1	16.3003918261361	0.56464015060952	1.26717558553363	0.445589511868429	0.655893788019592	0.999905135222105
Plekhg4	6.29424527754807	-0.676869135013739	1.76136038790762	-0.384287701517925	0.700765222286051	0.999905135222105
Palb2	405.35159177371	-0.426533565723056	0.466696982293267	-0.913941126482423	0.360747781959417	0.999905135222105
Rars2	264.5904574999	-0.211957318953016	0.455175490176563	-0.465660659520129	0.641458416058432	0.999905135222105
Tmcc3	29.0999856785775	0.162290389960728	0.873693581181166	0.185752068524212	0.852639194030052	0.999905135222105
Ano2	19.0219505796415	0.375013105360358	1.43941804273396	0.26053105784896	0.794454161534139	0.999905135222105
Dpysl3	15.3564513665578	1.34152836524528	1.17570378046208	1.14104282689133	0.25385210141841	0.999905135222105
Eif2ak1	216.195923642567	0.126626237614777	0.463137933326942	0.273409342018608	0.784538572378882	0.999905135222105
Mmp28	6.10012405719683	0.0950205213780048	1.72239945007448	0.0551675288643966	0.956004997736555	0.999905135222105
Rab3d	14.1239790435768	1.28499300870945	1.23682328285753	1.03894632848488	0.298829698360892	0.999905135222105
Tnrc6a	1429.76982215364	-0.0562039553623914	0.389911701374881	-0.14414534153299	0.885385701194301	0.999905135222105
Capn5	239.727130121074	-0.0317681458224577	0.490828798043936	-0.064723475780274	0.94839417103951	0.999905135222105
Nptn	793.762269471089	-0.0278233706056663	0.398931832938523	-0.0697446739226599	0.944396883683035	0.999905135222105
Slc25a44	176.546541920032	-0.237638107313653	0.488927298409001	-0.486039761099332	0.626938975301607	0.999905135222105
Slc25a45	8.14923326012994	0.859275481854061	1.5979552732904	0.537734376059662	0.590760443104701	0.999905135222105
Slc10a1	236.578844451933	1.24996380440738	0.475555513558271	2.62842879279166	0.00857803123868494	0.358736486038194
Lpxn	20.8849365548276	1.73025217982407	1.03112772139422	1.67801926368981	0.093343338437159	0.999905135222105
Poc1b	352.757903802045	-0.161733621837377	0.426335506021209	-0.379357617541081	0.704422318807192	0.999905135222105
Acd	24.8871171285356	-0.271660564836894	0.933464869065248	-0.291023876569591	0.77103305860439	0.999905135222105
Tesc	29.3688603174081	0.764388000301464	0.881542409849568	0.867102922968736	0.385885619214469	0.999905135222105
Alkbh2	118.270431473554	-0.0766477258406544	0.530911251637429	-0.144370128913747	0.885208203347307	0.999905135222105
Dhx32	446.979162235794	0.334718417415276	0.416621599096572	0.803411100483268	0.42173716113866	0.999905135222105
Wsb1	202.272624615059	-0.457853101788952	0.479875866481272	-0.954107371863054	0.340029294935944	0.999905135222105
Mtmr14	313.602362635539	-0.467478849030554	0.429511823608884	-1.08839576313094	0.276420430768508	0.999905135222105
Ap5s1	15.2407168599898	-0.436442980973262	1.16271398380592	-0.375365727988107	0.707388489680894	0.999905135222105
Glis2	159.452924263021	-0.949868435730604	0.622870241750911	-1.52498605979391	0.127262574707136	0.999905135222105
Gm13483	21.9647753141049	0.996217825742294	1.00348451888204	0.992758539864829	0.320827639103919	0.999905135222105
Cyp4f37	23.6923421646544	0.908706922060128	0.96389248391625	0.94274718106328	0.345810234168945	0.999905135222105
Tmem9	131.988276819959	-0.504493761600783	0.555383413382396	-0.908370234768652	0.363682646279575	0.999905135222105
Bmp1	5.77354172853314	0.76670232135244	1.81246705477403	0.423015866320411	0.672283684995105	0.999905135222105
Nsmce4a	288.15394466286	-0.303932584138153	0.534430358697139	-0.568703815552497	0.569557158011063	0.999905135222105
Satb1	338.278910341622	1.06933817252542	0.533979199330204	2.00258394684052	0.045221964362355	0.988434369585081
Dbn1	15.0508739202744	0.629257419848764	1.15590155799536	0.544386687167431	0.586175404969206	0.999905135222105
Psma2	283.630219829139	0.459623268512486	0.44267878197894	1.03827715992575	0.299141038950526	0.999905135222105
Syt14	631.712512936378	-0.367880450287594	0.451021317627132	-0.815660892090533	0.41469411227951	0.999905135222105
Cd79a	5.0198181791984	3.89744347526585	2.52219705930043	1.54525732273547	0.122284033912224	0.999905135222105
Utrn	2944.82580122118	0.136753703710753	0.416112410907843	0.328646058435014	0.742423230466055	0.999905135222105
Usp24	1765.47003983543	-0.0424180564981334	0.374875781440293	-0.113152298969971	0.909909812611036	0.999905135222105
Foxred2	80.507186568359	-0.412299577850816	0.626766215462235	-0.657820360573756	0.510653569594249	0.999905135222105
Homez	32.7639368937607	0.253819171618102	0.88115856678971	0.288051641536927	0.773307208838631	0.999905135222105
Hdac7	36.3167768208424	-0.319129030363568	0.809711341973813	-0.394126911431962	0.693487343272301	0.999905135222105
Xylb	45.4461191835493	0.231812928101145	0.754055812977575	0.307421445616571	0.758522606770058	0.999905135222105
Pmm1	524.852220656607	0.0368615223378445	0.489229449936368	0.0753460821760401	0.939939357382978	0.999905135222105
Sh3glb1	188.045727467116	0.156932948390422	0.472933503477976	0.331828781924582	0.740018549673924	0.999905135222105
B230311B06Rik	2.68771548937101	-0.109419008418185	2.73455081122007	-0.0400135217708264	0.968082346112675	0.999905135222105
Foxp1	594.825510197682	-0.224126865612181	0.423476186127141	-0.529254945034598	0.596628605761576	0.999905135222105
Eps8	137.091038725356	0.271422231097803	0.663826644043611	0.408875168740547	0.682631272626652	0.999905135222105
Cast	493.183453714615	0.0403639940180666	0.404153976563127	0.0998728117469404	0.920445301489939	0.999905135222105
Kcnq2	5.85650498548709	-1.73919903988057	1.91153010114476	-0.909846535421553	0.362903448983286	0.999905135222105
Ube2h	742.188033429689	-0.9293231332353	0.396485775357626	-2.34390031369237	0.0190832711186642	0.616314588364479
Stk40	382.395383024002	0.0849510965128406	0.436100391444409	0.194797111351985	0.84555178377942	0.999905135222105
Ppp1r36	7.67977181005681	1.79477367473427	1.75585405627567	1.02216563405113	0.306702513037138	0.999905135222105
R3hdm2	773.847122565467	0.101015594858583	0.403747667006901	0.250194869502135	0.802436652659066	0.999905135222105
Pola2	552.446272846819	-0.351052641771935	0.403328948450014	-0.870387913193496	0.384088449740822	0.999905135222105
4930432K21Rik	19.5363916647417	-0.575655626923458	1.09423974527472	-0.526078155549845	0.59883390551136	0.999905135222105
Mmp19	6.86748727953294	1.16181179932613	1.69188211972704	0.686697841285523	0.492273157601767	0.999905135222105
Grwd1	85.9514310226484	-0.22610612767556	0.653239644042547	-0.346130443456113	0.729244685289401	0.999905135222105
Igf2bp2	1119.32066469807	-0.9485392671703	0.390219839440276	-2.43078175761352	0.0150662866235033	0.531717205972914
Gm18905	3.88687906083615	0.452595603375596	2.33410936500191	0.193905054391153	0.846250225983048	0.999905135222105
Smtn	62.4819322177144	0.223206191063587	0.710716792482022	0.314057854583804	0.753477098361821	0.999905135222105
Mapkap1	1210.71494751002	0.267112198810654	0.394837061549373	0.676512477735711	0.498715326571313	0.999905135222105
Rce1	16.5097781236292	-0.662835605092325	1.1144340511781	-0.594773288191997	0.551995025171337	0.999905135222105
Large2	28.5583476303629	-0.370115412520372	0.926950462747226	-0.39928283915351	0.689684810355854	0.999905135222105
Plekha7	2379.80684517909	0.253910381125156	0.425567899283692	0.596638941876332	0.550748465917881	0.999905135222105
Elf2	394.829107751164	-0.0881481114375763	0.429948618286506	-0.205020106330094	0.837556416103878	0.999905135222105
Coasy	30.5660430996754	-1.53735687957275	0.876558474380783	-1.75385547513959	0.0794552745622946	0.999905135222105
Csrp1	156.8756666025	-0.0319400646010288	0.525406679097423	-0.0607911278476654	0.951525556206211	0.999905135222105
Pcx	222.249752979472	0.234602767889958	0.47245599423385	0.496560041047627	0.619499337459184	0.999905135222105
Rfx8	3.55990368224373	-1.34660794889475	2.42304120825104	-0.555751154503366	0.578380981229437	0.999905135222105
Lrrc57	5.83606200922182	1.27264732560357	1.82532970626739	0.697215040786251	0.48566822752289	0.999905135222105
Mindy3	688.462591568065	-0.293627430646999	0.442916223056829	-0.662941241168592	0.50736818721888	0.999905135222105
Tcea2	9.89438354362621	-0.182657977152809	1.45216463676087	-0.125783242842379	0.899903506686378	0.999905135222105
Stam	672.794692371818	0.052215946100483	0.410662420828531	0.12715053399611	0.89882125565947	0.999905135222105
Fgf13	30.4703701709874	-6.97491247577991	1.60542233809078	-4.34459662749847	1.39531815765583e-05	0.00125812531452447
1600002D24Rik	15.0967501845059	1.390589955277	1.35381808351422	1.02716160480537	0.304344374219731	0.999905135222105
Pde1c	27.7574636648752	-0.56982340886762	1.05231900332577	-0.541493033069569	0.588167798415062	0.999905135222105
Eda2r	114.416521668465	-6.4094887047368	0.928486479458749	-6.9031578235508	5.08590707348316e-12	3.60613929269381e-09
Nxt2	7.65259058889546	-6.31435538034589	2.18979612201147	-2.88353573964034	0.00393238021675604	0.190500618016079
Phyhipl	53.725807502428	0.868686419213649	0.77161676630801	1.12580034175526	0.260250039492378	0.999905135222105
Rab26	84.3885910501045	0.546462279610649	0.754265488511386	0.724495934036626	0.468761322474628	0.999905135222105
Tmeff1	1138.77065642286	-0.250812667578202	0.387067774933428	-0.647981267935156	0.516997065948177	0.999905135222105
A230028O05Rik	5.54632374830188	1.12489539902153	1.85690963284228	0.60578898354882	0.544654886033348	0.999905135222105
Arntl2	21.6805958001305	0.374035558818099	1.03573778561483	0.361129587056694	0.718002576315067	0.999905135222105
Erg	209.001621077589	0.584273157861647	0.581399672466323	1.00494235812541	0.314924606481618	0.999905135222105
Adra1b	7.32751326844819	1.2194046034263	1.79850595876176	0.678009765542193	0.497765501431034	0.999905135222105
Chfr	342.278950861463	-0.357089464239984	0.425399225292362	-0.839421990001436	0.401232548242746	0.999905135222105
Mlst8	55.6373701497895	-0.488895192307346	0.699238864666011	-0.699181949133885	0.484438329892153	0.999905135222105
Psma4	226.562653990513	-0.27628467065499	0.486670956078945	-0.567703223716052	0.570236502223662	0.999905135222105
Dnajc14	71.8511100861116	0.326077847324543	0.651643279902441	0.50039317120459	0.616798260771848	0.999905135222105
Becn1	175.717744013803	0.152131979159405	0.521999816075818	0.291440675790025	0.770714309227548	0.999905135222105
Mier2	141.901936392171	-0.674383467543231	0.548902240631442	-1.22860396191394	0.219220329323985	0.999905135222105
Zfp653	178.040523324301	-0.126249441249079	0.481834445849155	-0.262018297646996	0.793307335392205	0.999905135222105
Ndufa11b	6.69949385129359	0.698072448853997	1.7167787973611	0.406617585169983	0.684288879535472	0.999905135222105
Itgav	274.032107269777	0.618418567753242	0.507879925591383	1.21764719689038	0.223358070846108	0.999905135222105
Sec23b	310.700552201404	-0.0885665282701165	0.430733663334903	-0.20561784650032	0.837089435906141	0.999905135222105
Cd180	27.4186088943486	1.43428421444015	0.957308887921312	1.49824600245228	0.13406934761194	0.999905135222105
Gna13	889.089333523397	-0.028922772326441	0.382433216537799	-0.0756282955447263	0.939714824336297	0.999905135222105
Actr6	156.608259276928	-0.394164122194911	0.590542334208505	-0.667461245980279	0.504477556026583	0.999905135222105
Rnf146	478.233575422289	0.0772810803156404	0.417714115778411	0.185009501466397	0.853221583133869	0.999905135222105
Cdc42ep3	135.5586117619	0.292942367134353	0.537589456236591	0.544918364257185	0.585809665303985	0.999905135222105
Sox13	189.854878795128	-1.01179039109061	0.540263700377821	-1.87277137143035	0.0610999628756359	0.999905135222105
Stpg1	20.606641646229	0.218773027659551	1.07396067473703	0.203706739739908	0.838582675082744	0.999905135222105
Ttc30a1	16.6387470511632	0.0246243006203259	1.17249253246656	0.0210016694677996	0.983244323927622	0.999905135222105
9430065F17Rik	56.0316476689822	0.137224091708494	0.700582588937985	0.195871398854649	0.844710824030296	0.999905135222105
5033417F24Rik	7.60192259817533	0.574948961400119	1.78556177848658	0.321998918394994	0.747453513911151	0.999905135222105
Slc35a1	151.771810364943	0.3553869875731	0.514941769979443	0.690149854394776	0.490099954289558	0.999905135222105
Lpin2	170.015234409214	-0.237738645611986	0.484875321921894	-0.490308817263919	0.623915388634807	0.999905135222105
Cdc40	395.059135669181	-0.0778750512932506	0.435404410097028	-0.178856827095289	0.858050123056481	0.999905135222105
Lrmda	71.7542022187264	0.294875103472999	0.85830246033663	0.343556167085141	0.731180093808375	0.999905135222105
Nt5c1b	3.53906765604972	0.308112687555285	2.44297075507414	0.126122135074816	0.899635246122584	0.999905135222105
Aldh1b1	7.71335108244667	-2.86751249323965	1.70199334414277	-1.68479653760568	0.0920278331722	0.999905135222105
Shisa5	94.2043156307404	-0.268162552943733	0.572470686843533	-0.468430190587255	0.639476982308152	0.999905135222105
Slc22a22	13.6438322512147	0.157792727779395	1.4700423306248	0.107338900718818	0.914520124487976	0.999905135222105
Gria2	2.11879490347155	1.59128549066214	2.89252300481461	0.550137540138294	0.58222504005457	NA
Mtdh	1231.11336384165	0.115871241648561	0.427643258126324	0.270953041926205	0.786427148753379	0.999905135222105
Usp15	1499.00742525316	-0.149950687769057	0.38060147573519	-0.393983463882803	0.69359324783731	0.999905135222105
Itga7	5.24446267653935	0.858608876479012	1.86028920861137	0.461545910444714	0.644406990887519	0.999905135222105
Plekha1	481.196707154965	-0.20859396272629	0.402936157032255	-0.517684896442767	0.604678137817799	0.999905135222105
Lag3	12.4424329092319	-2.07705735568433	1.32758723179321	-1.56453550165498	0.117691862419347	0.999905135222105
Plek2	64.1551461869289	0.528184534345038	0.643806429039407	0.820408915662922	0.411983034593211	0.999905135222105
Abl2	954.69691637446	-0.248707884398329	0.423294321436011	-0.587553084942402	0.556832309050271	0.999905135222105
Clmn	141.338469899246	-0.321930495897578	0.53098529390568	-0.60628891156214	0.544322920498614	0.999905135222105
Slc37a3	392.444570914174	-0.400743737087808	0.430680287763063	-0.930490083883931	0.352117395950261	0.999905135222105
Klc1	358.323021604498	-0.155080902974595	0.456289141555362	-0.339874191276979	0.733951273273045	0.999905135222105
Higd1a	136.736641044636	0.296097185934365	0.513342230541703	0.576802702598438	0.564072743669237	0.999905135222105
Ythdc1	552.266459264701	-0.13951130815139	0.443633543231005	-0.314474210257686	0.753160900882948	0.999905135222105
Adck1	265.374221408917	-0.0136336634335018	0.447887846074329	-0.0304399048846688	0.975716220093853	0.999905135222105
Slc4a2	18.5515099150767	0.270127775138687	1.10207510423988	0.24510831802611	0.806372562492722	0.999905135222105
A530072M11Rik	17.7554265407367	-0.650853639497565	1.26050305024228	-0.51634435900212	0.605613919700014	0.999905135222105
Slc10a7	3280.54837507898	-0.0960524567807294	0.360052429348176	-0.266773527829319	0.789643537536102	0.999905135222105
Cyb5r2	79.444825891729	-0.431414839002674	0.62548877386286	-0.689724351627233	0.490367548981577	0.999905135222105
B130034C11Rik	17.8295473217561	0.836253654550799	1.09465808505492	0.763940508883962	0.444902695687112	0.999905135222105
9630028I04Rik	20.2384919191483	-2.18574285358889	1.1590567249997	-1.8857945486572	0.059322645829357	0.999905135222105
Ypel5	97.3388465417108	0.145622309683099	0.594341799805345	0.24501441717677	0.806445268247654	0.999905135222105
Zfp574	94.8770784328385	-0.275948960025568	0.619144588253749	-0.445693890023107	0.655818378705884	0.999905135222105
Shoc2	825.037036941828	0.0173398995067152	0.398412994982935	0.0435224245320059	0.965285089268658	0.999905135222105
E030044B06Rik	13.8990672170439	0.25189354581429	1.23025782749681	0.20474858211373	0.837768561352962	0.999905135222105
Clip3	8.75530469280285	0.00587055401864928	1.5231514229728	0.00385421562827383	0.996924788469897	0.999905135222105
Cdh1	1777.05620038503	0.350507321863047	0.435550970929415	0.804744668838884	0.420967037091966	0.999905135222105
Islr2	6.18104480403262	-0.200384402601157	1.76470959366357	-0.113550922667766	0.909593793653002	0.999905135222105
Slc24a2	21.4320506189351	0.335804994252784	1.06295773137369	0.315915660934901	0.752066524522824	0.999905135222105
Aqp8	5.72464891873919	-0.438887143957528	2.02570067324514	-0.216659425429542	0.828473770701106	0.999905135222105
Kif21a	180.047129743691	-0.139281980336919	0.605270165458133	-0.230115390259647	0.818002106077339	0.999905135222105
Abhd14a	104.364198488496	-0.350991461825563	0.568647184994801	-0.617239425582969	0.537076814509602	0.999905135222105
Zfp78	67.7539088511392	0.345341170357697	0.665115640691275	0.519219740493206	0.603607514571164	0.999905135222105
Ipo7	2170.32886148877	-0.287638446888329	0.449446351905691	-0.639983939504053	0.522183040761734	0.999905135222105
Wdr70	2114.95656186377	0.0581738037877508	0.381997111113753	0.152288596157544	0.878959318960975	0.999905135222105
Cacna1d	17.3633660608256	0.772740513307363	1.17847030779675	0.655714877324376	0.512007594681552	0.999905135222105
Cyp26c1	3.49943811377985	0.402055735357743	2.51174235221503	0.160070452689219	0.872825576359437	0.999905135222105
Pls3	53.8967980060901	-9.12470795557963	2.82645339155441	-3.2283242252799	0.0012451775650445	0.0741355909814087
Ddah2	25.9006366473161	-0.52622583169232	1.01426368916623	-0.518825466506547	0.603882457206295	0.999905135222105
Men1	32.6232760159495	-1.127216512532	0.897038239372288	-1.25659806132767	0.208899217112192	0.999905135222105
Taf1a	256.838412956638	-0.0481757513220478	0.532229777860122	-0.0905168281183792	0.927876521941146	0.999905135222105
Tk1	398.772194094427	-0.561489905976366	0.556655527297234	-1.00868468638514	0.313125878266341	0.999905135222105
Trim2	486.888995112661	0.335269101480162	0.577937127754253	0.580113450719025	0.561838113700224	0.999905135222105
Ank1	4.2355350947183	-0.745188188279472	2.06516511567294	-0.360837098508053	0.718221227932094	0.999905135222105
Ildr1	277.203213598176	0.153577517495467	0.462453059183008	0.33209320264155	0.739818882658905	0.999905135222105
Pars2	41.3346850879533	-0.60298701926616	0.780200023969933	-0.772862087593832	0.439604004056945	0.999905135222105
Clip1	206.374602560982	0.420718218351725	0.518356620464949	0.811638554889786	0.416999061417266	0.999905135222105
Arhgdib	2.70590396388232	-0.770200278569235	2.70633670886671	-0.28459144645448	0.775957165129346	0.999905135222105
Bub3	244.721240267746	-0.0295168471920065	0.455488081126691	-0.0648026774246078	0.948331109656884	0.999905135222105
Mtch2	608.895555961255	-0.318911111914581	0.4218505609562	-0.755981244144162	0.449660441044152	0.999905135222105
Atf3	128.797507258335	-0.132921131083691	0.749440671554429	-0.177360445101007	0.8592252749433	0.999905135222105
Mns1	49.1004301713969	0.584017920774928	0.708651419322639	0.824125804098662	0.409868079601779	0.999905135222105
Cdr2	189.380456748322	0.56411617342055	0.480778767813831	1.17333836513968	0.240660143043385	0.999905135222105
Lmna	104.394924238709	0.473449216584771	0.558735340655633	0.847358636790748	0.39679525239937	0.999905135222105
Ap2b1	1225.1458664728	0.644972489587234	0.397562026783684	1.62231915056155	0.104735030304419	0.999905135222105
Blzf1	89.552434984588	0.251105949625736	0.576269346356488	0.435744068660557	0.663022428301372	0.999905135222105
Stoml2	74.8796474962983	-0.238078335087973	0.664480366179453	-0.35829250525015	0.72012442626911	0.999905135222105
Cic	202.233975813215	0.302731964895905	0.496009300983903	0.610335258422361	0.541639745255377	0.999905135222105
Aven	222.569736538564	-0.287744846852895	0.470817298976561	-0.611160310970689	0.541093455632158	0.999905135222105
Tspan17	45.4174577065491	0.477748406186372	0.742569968327313	0.64337156976942	0.519983026515592	0.999905135222105
Lrrc2	470.794862012767	0.0514583895735576	0.471999757813515	0.109022067748367	0.913184987128544	0.999905135222105
Ctbs	19.8450926460881	0.984607238538493	1.03554563304191	0.950810091918606	0.341700788634028	0.999905135222105
Zbtb14	61.9239156972682	-0.632355581417352	0.664904291244517	-0.951047526304511	0.341580250380096	0.999905135222105
Rsrc1	2427.9260571441	-0.452090588173324	0.441000323275963	-1.02514797452976	0.305293371857473	0.999905135222105
Zfp638	941.159580614291	-0.80865150141293	0.459614273450564	-1.75941337796575	0.0785073212956981	0.999905135222105
Il21r	3.89631118454652	0.47022890356052	2.19368777065021	0.214355438295189	0.830269889059147	0.999905135222105
Glp1r	54.327876297753	1.11541098802559	0.844935378897269	1.32011395887023	0.186796972935223	0.999905135222105
Yeats4	253.609685527382	0.0919035302328167	0.47662494343978	0.192821486784878	0.847098775242962	0.999905135222105
Slc25a39	159.055610275202	-0.108747945460654	0.496649514050898	-0.218963156882319	0.826678747878286	0.999905135222105
Tcirg1	1.51755145544292	2.06078346940598	3.8538486915416	0.534733881464772	0.592833889192351	NA
Crb2	20.7444376559089	0.384662472463309	1.02620680904412	0.374839134834441	0.707780107325107	0.999905135222105
Mgat1	129.45380914868	0.0913857971104753	0.532904680707831	0.17148619709831	0.863841482801542	0.999905135222105
Ubr5	2687.886518529	-0.852176108854984	0.41173679718735	-2.06971083147379	0.0384794318256851	0.922028659061233
Tax1bp1	699.718242008895	-0.080032740858427	0.415682128428441	-0.192533513916042	0.847324318643662	0.999905135222105
AA465934	146.102148865644	-0.0336746858627943	0.522135788546533	-0.064494115518368	0.948576792494855	0.999905135222105
Cbln1	2.07156375597367	-3.04770133529645	3.17464592656272	-0.960012992250853	0.337048676121643	NA
Adar	590.386338434712	-0.590924963429004	0.422198301822208	-1.39963841843648	0.161621623257832	0.999905135222105
Trpv4	27.9123294592502	1.55463826197477	1.12839231114986	1.3777462382658	0.168281649996842	0.999905135222105
Rsrc2	910.686317785242	-0.253830591077141	0.459962665135574	-0.551850422473583	0.581050837892193	0.999905135222105
Il12rb2	744.89333065416	0.322121285341639	0.48887927034843	0.658897410626675	0.509961648751964	0.999905135222105
Pdcd6ip	520.360171854101	0.804098785842023	0.519858753487052	1.5467639631888	0.121920172918058	0.999905135222105
Endov	172.872330580235	-0.109041703995276	0.504924355535367	-0.215956514673688	0.82902164396775	0.999905135222105
Ppp1r8	359.635665587987	-0.0604510814288441	0.457365150819075	-0.13217246946031	0.894847876240181	0.999905135222105
Rbm20	483.252081942803	0.354213299498477	0.402811082534318	0.879353411206851	0.379209684418149	0.999905135222105
Hdac5	111.567122572335	-0.311418896944278	0.586188377025823	-0.531260784330699	0.595238076553336	0.999905135222105
A930001C03Rik	52.7342320801186	0.974689329131221	0.906476471696347	1.07525055482932	0.282262566892413	0.999905135222105
Btf3l4	360.852795440074	0.0925187303014917	0.473278055315	0.195484935890201	0.845013329605978	0.999905135222105
Plec	182.346265225753	0.267931399759071	0.519735001291852	0.515515405145125	0.606192907436754	0.999905135222105
Ctf1	12.2209152844014	0.220124460643797	1.29705732215133	0.169710664967908	0.865237686315375	0.999905135222105
Rprd1b	452.576364645329	-0.0252031059700813	0.454346642737169	-0.0554710954135098	0.955763157001705	0.999905135222105
Srpr	151.271249542293	-0.0693895590744052	0.500431303453423	-0.138659509498217	0.889719215672173	0.999905135222105
Gm7271	2.59637672943821	2.00096679104922	2.69573300972934	0.742271873300285	0.457922629615936	0.999905135222105
Fbln5	8.86590075008512	0.62439483197473	1.50528837048309	0.414800807751104	0.678287728216117	0.999905135222105
Slc22a27	6.19026493610718	0.269614173877683	1.86534101665972	0.144538811654119	0.885075010937383	0.999905135222105
Thra	172.720695108025	-0.0923440103646416	0.502651696986895	-0.183713714522781	0.854238049400344	0.999905135222105
Cux2	234.415314637438	0.409228485141	0.514883423194309	0.794798330468999	0.426730822319805	0.999905135222105
Mx1	13.9285457272445	-0.188335189283879	1.41922494468556	-0.132702846006985	0.894428391986636	0.999905135222105
Aamp	62.3180862269603	-0.46230970467727	0.681015429645204	-0.678853495166952	0.497230694403156	0.999905135222105
Mroh1	291.186516849182	0.260129413404918	0.524669336095994	0.495796867681485	0.620037735059732	0.999905135222105
Triobp	72.1298647422078	-0.0199537227886234	0.694601475673344	-0.0287268649541527	0.977082430071109	0.999905135222105
Nod2	89.6893428815584	-0.0429215293612798	0.594558415091587	-0.0721906010777228	0.942450224912128	0.999905135222105
Col6a6	11.6793325737429	1.1516006414859	1.31289412717044	0.877146616511907	0.3804070073278	0.999905135222105
Cep55	1200.16337801246	-0.188040487436333	0.409835792139981	-0.458819095458863	0.646364080917424	0.999905135222105
Zfp119a	236.247393816607	0.214945232853891	0.468176049992685	0.459111979045594	0.64615375481867	0.999905135222105
Sh3d21	53.7244437545025	0.407295665026101	0.722073841061918	0.564063731248194	0.572710759986287	0.999905135222105
Fam174b	34.8097849869517	0.486974005752708	0.89775441484834	0.542435656899525	0.58751842154551	0.999905135222105
Rangap1	851.20303697419	-0.199425658224663	0.450618826948258	-0.442559534352439	0.658084359474819	0.999905135222105
Brinp3	35.4130798097576	0.917779193255802	0.827044259849998	1.10970988834656	0.267124060461745	0.999905135222105
Syvn1	100.059186493193	0.193448927332904	0.617605685376504	0.313224006697694	0.754110480731638	0.999905135222105
Aurkaip1	21.4412309530077	-0.021386463423741	1.00009571544491	-0.0213844166047915	0.982939004472252	0.999905135222105
Ndfip1	473.163367854855	-0.218807324232787	0.434469906369139	-0.503619056291741	0.614529098745092	0.999905135222105
Grk6	175.417087352193	-0.201897000430967	0.537766376587875	-0.375436266045494	0.707336037701219	0.999905135222105
Cenpa	444.546666302435	-0.478368244484673	0.427322213479917	-1.11945559906437	0.262945822899637	0.999905135222105
Rassf5	64.1301109255399	0.497431642904108	0.698613085127335	0.712027377519621	0.476447822947964	0.999905135222105
Ppp1r14a	10.0961063692055	0.156295161151475	1.50867848132773	0.103597395393302	0.917488854717743	0.999905135222105
Klrg1	1.88111577469377	2.0341120294466	3.61068495319483	0.563359045669925	0.573190418817825	NA
Myadm	174.216668922948	-0.433904433671869	0.605939502002217	-0.716085404958929	0.47393861523958	0.999905135222105
Phgdh	855.625826315904	-0.721164129681762	0.419122093492096	-1.72065405493916	0.0853136182851921	0.999905135222105
Nckap1	444.153326341662	-0.0737061644760383	0.421538870042711	-0.174850220736631	0.861197325683456	0.999905135222105
Zfp518a	659.822818363129	-0.0162413721846661	0.492077393642921	-0.0330057271365971	0.973670020536575	0.999905135222105
Utp3	87.2027713352953	-0.648054503880534	0.677927343922044	-0.955935041845804	0.339105053729546	0.999905135222105
Katnal2	1236.37172055439	-0.0949795073694491	0.403342253373327	-0.23548117405279	0.81383528900718	0.999905135222105
Rfx4	11.9607384671335	0.847139823111751	1.2820209724652	0.660784683953169	0.508750406408855	0.999905135222105
2810006K23Rik	134.717501874838	0.508086260691568	0.521935201974846	0.973466167388446	0.330321667273733	0.999905135222105
Hspa12b	31.9608724953114	0.205508827485966	0.857940671442231	0.239537341364756	0.810688944853573	0.999905135222105
Ankle2	388.1383944224	-0.350455362023343	0.425799099512678	-0.823053318864307	0.410477673278968	0.999905135222105
Dgke	852.319905383228	0.232860319496683	0.396608062076984	0.587129566346243	0.557116691830913	0.999905135222105
Fis1	484.740423435612	-0.289043826280028	0.425032406243132	-0.680051266760788	0.496472000087239	0.999905135222105
4930524B15Rik	29.1070250295262	-0.729497918296681	0.880162091748249	-0.828822242102807	0.407205000393008	0.999905135222105
Nkain1	205.831793590357	-0.180703433667816	0.495954841265337	-0.364354611816641	0.715593223949564	0.999905135222105
Slc12a5	20.4690457742426	0.438874008412374	1.01751855318654	0.431317942103326	0.666237206138909	0.999905135222105
Sfswap	696.178933056991	-0.0242339273415849	0.391194556184759	-0.0619485290846925	0.950603821060416	0.999905135222105
AW551984	1.71803660199773	1.20432351624857	3.31002604461575	0.363841099742278	0.715976669855209	NA
Pheta1	10.4813668833002	0.463741590985364	1.48320964976325	0.312660850783561	0.754538341860605	0.999905135222105
Dpy19l1	755.449968625921	-0.485695059292371	0.397417693205026	-1.22212741807095	0.221659446101354	0.999905135222105
Ctps	624.569409603859	-0.107520578989489	0.459316019775358	-0.234088458404031	0.814916305895405	0.999905135222105
Maco1	533.070262847823	0.131992578921831	0.466750163317818	0.282790643250305	0.777337327301833	0.999905135222105
Exosc10	303.018304830899	-0.0996362876105956	0.451878226248997	-0.220493668034568	0.825486703220066	0.999905135222105
Zfp637	17.8446244633111	0.687161835782033	1.11148582205798	0.618237157996052	0.536419019438758	0.999905135222105
Syt11	51.8108053281504	0.760198029986417	0.7477172833196	1.01669179908669	0.309300068259119	0.999905135222105
Gsn	4.55597769092088	1.72761766940965	2.07902510581347	0.830974895194293	0.405987811702539	0.999905135222105
Gm5134	13.0160679611455	0.0453204661795952	1.23478052751667	0.0367032563031597	0.970721612239709	0.999905135222105
1810024B03Rik	123.942780816468	1.13099190115478	0.553661421494099	2.04275005851537	0.0410771866540237	0.94647420179633
Rere	4364.41840669436	-0.0259164958694005	0.363280805946075	-0.0713401188425231	0.943127066333403	0.999905135222105
Selplg	15.2861293429477	-0.0166829567889451	1.29319270905295	-0.0129005960767925	0.989707099065955	0.999905135222105
Selenbp1	4.07041341190411	2.04981293082543	2.17315039349068	0.943244856391581	0.345555674360077	0.999905135222105
Apob	2.33990408458457	-0.417791646110807	2.88904055333636	-0.144612593142151	0.885016753868416	0.999905135222105
Ankzf1	84.9898051739047	-0.886143519125403	0.598764993311468	-1.47995211647994	0.138886025823575	0.999905135222105
Slc47a1	33.1658571662656	0.151976410297204	0.997089902878794	0.152419967204982	0.87885570951783	0.999905135222105
Wdr77	666.491909280705	-0.343653462174238	0.473811641298515	-0.725295522989749	0.468270751722687	0.999905135222105
Galnt13	82.7618734447988	0.0988109234067935	0.719284810677484	0.137373849607258	0.890735300053539	0.999905135222105
Tut4	886.954031012866	-0.158988427112719	0.406508107676173	-0.391107641177405	0.695717672762187	0.999905135222105
Lurap1	25.6694126922894	0.596923256516824	0.995779051960744	0.599453518671084	0.548870497245059	0.999905135222105
Psmd8	73.7874581925896	-0.0421646053618768	0.65479280116379	-0.0643938132596082	0.948656656108425	0.999905135222105
Scamp1	139.691267416629	-0.156907587285806	0.57897005703156	-0.271011575434984	0.786382129406352	0.999905135222105
Ankrd7	3.95063702054928	3.47473801328365	2.79300849032279	1.2440843002529	0.21346853855735	0.999905135222105
Uhrf1bp1l	493.199170195071	-0.432412370201869	0.444347500739368	-0.973140097519083	0.330483677723016	0.999905135222105
Fam161b	62.0829666240862	0.72554143382048	0.865926664391523	0.837878614501737	0.402098880611732	0.999905135222105
Gask1b	34.2657838950015	2.03532831522954	1.11142781891521	1.83127350295774	0.0670597305054338	0.999905135222105
Cars	1479.69526590406	-0.239609786438498	0.490723958977084	-0.488278149161425	0.625352836627088	0.999905135222105
Nelfcd	116.711426138325	-0.796727897570885	0.565320255112231	-1.40933902573987	0.158734944369691	0.999905135222105
Rmnd5a	546.687151141524	-0.607574803373937	0.426681896781474	-1.42395261659087	0.154460188940181	0.999905135222105
Pcsk7	91.067710523347	-0.405850524582847	0.607939733561194	-0.667583482667686	0.504399504061839	0.999905135222105
Tgfb2	60.4716687927232	1.17395715594131	0.827247802516801	1.41911184577304	0.155866410931913	0.999905135222105
Tsc22d1	2069.40380563248	-0.127893439226755	0.372870143368317	-0.342997264601107	0.731600518005538	0.999905135222105
H2ac6	20.6202608030277	-0.47453682579892	1.27152518007723	-0.373202853733576	0.708997472395611	0.999905135222105
Zfp286	45.0086306811261	0.293355090870003	0.73630036080982	0.398417692675522	0.690322318266065	0.999905135222105
Eci2	77.0115905498368	-0.505678205950159	0.625239875026128	-0.808774721748237	0.418644738859334	0.999905135222105
Uqcc2	59.358031109078	-0.248451346389496	0.774370583801345	-0.320842955022725	0.748329405434956	0.999905135222105
Snhg18	4.53512946262022	-1.98253598677798	2.04917075570248	-0.96748208086658	0.333303094876638	0.999905135222105
3110009E18Rik	210.349561753304	1.06067208379075	0.501813631762139	2.11367730299823	0.0345428383483693	0.876152415278396
Fn1	3100.41924425023	-0.615339948811067	0.364154045292227	-1.68977924800277	0.0910701953792638	0.999905135222105
Kctd17	4.60563219635901	-1.61966993255281	2.03171701079272	-0.797192681829673	0.425339135570046	0.999905135222105
Whrn	331.917256747551	-0.0112395227870952	0.470188377739868	-0.0239042973395516	0.980928946482271	0.999905135222105
Hrh1	37.6265551808261	-1.144781030372	0.851501084770981	-1.34442697824619	0.178810354733766	0.999905135222105
Igsf9b	583.409056157786	-0.247177173621133	0.444132543570574	-0.556539207043845	0.577842299635362	0.999905135222105
Marchf2	93.2517097197444	-0.219387067090998	0.600053933942667	-0.365612246968385	0.714654435170856	0.999905135222105
Lmf1	467.195545946448	-0.0038007269493097	0.407415764699878	-0.00932886569106991	0.992556750056979	0.999905135222105
2310039L15Rik	70.5911862234941	0.00573039037729822	0.627976671772336	0.00912516441275656	0.992719273243099	0.999905135222105
AA543186	11.3133326944452	1.32459542542025	1.34621131636655	0.983943166512196	0.325143457791051	0.999905135222105
A230072C01Rik	51.3708106941594	-6.16600109193166	1.15539416670461	-5.33670782631543	9.46493720706304e-08	1.50656689278547e-05
Emp3	4.70962473990655	1.79788749082224	2.17876982775604	0.825184683539483	0.409266747722755	0.999905135222105
Emp1	23.1986456558017	1.19145513861196	1.09408953052585	1.08899235882398	0.27615725531752	0.999905135222105
Eif4ebp2	381.928457361861	-0.0527158006391671	0.435300445394323	-0.121102105906218	0.903610161182763	0.999905135222105
Eif3a	1291.15616945042	-0.27974207027045	0.380505735350242	-0.735184898101359	0.462226895095706	0.999905135222105
Rfxank	54.5200513478611	-0.0301848047723023	0.6924937990725	-0.0435885560458891	0.965232373981058	0.999905135222105
Capn3	19.5620250904014	1.22626101625989	1.0748694977731	1.1408464179144	0.253933840352225	0.999905135222105
Efna4	27.425212059919	-0.164124071608735	0.926256588863351	-0.177190719701264	0.85935858493296	0.999905135222105
Zp1	2.84669743972409	1.08043799422066	2.71383597922355	0.398122068721994	0.690540207626875	0.999905135222105
Ikzf1	26.2168128168251	-0.965619320186606	0.913255350431981	-1.0573377092506	0.290357489092183	0.999905135222105
Hira	1719.69487206473	0.0566533922236848	0.36952208491701	0.153315307896708	0.87814962943388	0.999905135222105
Uhmk1	425.777573700389	-0.1529050455941	0.429990640352129	-0.355600869518654	0.722139492376625	0.999905135222105
Nr1h4	3.92329914530829	0.702858981605576	2.11172280521971	0.332836762414207	0.739257506441033	0.999905135222105
Gpn2	87.9633978953029	-0.171885145844217	0.597865764775773	-0.287497889946386	0.773731117356157	0.999905135222105
B4galt7	48.2827672558918	-0.287419123819587	0.748057491194577	-0.384220634380127	0.700814925877287	0.999905135222105
Spin1	1874.24350582931	0.267321462135265	0.368053668130276	0.726311093415443	0.46764808019598	0.999905135222105
Rnf144b	117.20974345701	0.948986752475837	0.693970498928447	1.36747419946692	0.171476718894028	0.999905135222105
Bag6	89.5615635209508	-0.3443348351133	0.585988880136827	-0.587613258178037	0.556791909877121	0.999905135222105
Cdca7l	204.361838894699	0.312942553051623	0.610454797225661	0.512638371381231	0.608204306819979	0.999905135222105
Dhrs7b	459.419373985248	-0.162806937166488	0.420326396899804	-0.387334553259802	0.698508548288361	0.999905135222105
Ankmy2	328.648758485649	-0.378246358012945	0.425592528361493	-0.888752345980255	0.374136191808532	0.999905135222105
Plekhh3	11.1961485172169	-1.19226331704933	1.42011253748289	-0.839555518017311	0.401157648588399	0.999905135222105
Ambp	2.74946187230886	0.97492434137743	2.78620939770478	0.349910649996569	0.726405754149748	0.999905135222105
Fdft1	664.738457085121	0.113777937388406	0.406007561955488	0.280236005557157	0.779296444439113	0.999905135222105
Cldn3	6.84808872189254	-0.809874471102021	1.65932437949176	-0.488074834017736	0.625496835822163	0.999905135222105
Stk32a	4.73357209905688	0.585381430430089	1.96631894266582	0.297704211523519	0.765928928772984	0.999905135222105
Rgs13	13.8259600670719	0.821685347903337	1.31763869286693	0.623604446614656	0.53288738966489	0.999905135222105
Cdnf	8.53154796000713	0.956500007733113	1.53581861457318	0.622794904721829	0.533419307076545	0.999905135222105
Dgkd	610.130192716213	-0.180013442118178	0.400691087823589	-0.449257414473445	0.653245974208049	0.999905135222105
Tfap2a	20.7134818791527	1.16440003585311	1.05612797904245	1.10251793244681	0.270236566814773	0.999905135222105
Zkscan17	400.099979216876	-0.382094834747156	0.487726927307303	-0.783419600916169	0.433380749577106	0.999905135222105
Ccdc85a	97.5696500533122	-0.303241577503192	0.573746293943381	-0.528529039236141	0.597132197307166	0.999905135222105
Klk7	2.44760080054633	0.404440136298399	2.62537503423046	0.154050423663356	0.877569977733711	0.999905135222105
Cib1	41.5404466066373	0.0751253246895526	0.769153735227397	0.0976727034515956	0.922192191383444	0.999905135222105
Med24	192.091523927926	-0.240386119528419	0.487763067656646	-0.492833786459689	0.622130035667535	0.999905135222105
Mthfsl	124.898004404355	-0.0651112593764731	0.555594643676457	-0.117192021409029	0.906707889346061	0.999905135222105
Uhrf1	1394.41950306103	-0.5903099138938	0.494304255248701	-1.1942238158496	0.232390429383335	0.999905135222105
Firre	293.591244020231	-5.96391869185864	0.714213002774669	-8.35033620039011	6.80689314241246e-17	8.46940633104137e-14
Igf1	5.1137063659725	1.46577361700073	2.00966290037622	0.729362927845424	0.465779688565519	0.999905135222105
Pwwp2a	643.435927224907	-0.37389793956232	0.445214863896278	-0.839814592644481	0.401012350225068	0.999905135222105
Nrf1	1883.02932638988	-0.397467983971747	0.403831551930593	-0.984242023862613	0.324996527847319	0.999905135222105
Etl4	4988.31644896692	0.391847832106834	0.419748223701735	0.933530649995732	0.350546052972154	0.999905135222105
Klf10	354.907540686171	-1.10820545930759	0.451787287129355	-2.45293635053147	0.0141695408315429	0.520072158661735
Gmeb1	550.261544310864	0.131710911949381	0.412468534641693	0.319323538373169	0.749481185233167	0.999905135222105
Atp13a2	52.8901440479984	-0.13955257984599	0.690623785058323	-0.202067439415231	0.83986400235731	0.999905135222105
Magix	5.61510948218844	-5.88231723048888	2.42374612221618	-2.42695271446595	0.015226240233436	0.53355521460571
Mpp2	5.0331664669588	-0.389810688834498	1.89075160100814	-0.206167054745135	0.836660421512104	0.999905135222105
Pex7	209.354012577039	-0.736749801183889	0.508972189674039	-1.44752467056348	0.147750031940626	0.999905135222105
Slc66a2	127.16323121575	0.955569924393061	0.540848824029235	1.76679671275648	0.0772622794487	0.999905135222105
Ano7	15.8181508717115	0.466501832891155	1.20202805665507	0.388095627475872	0.697945267630169	0.999905135222105
Ank	478.517428020852	-0.132571637431362	0.456905174825112	-0.290151315274786	0.771700479547781	0.999905135222105
Meaf6	401.519306720163	-0.0805211361396189	0.489259272182635	-0.164577639541517	0.869276432257654	0.999905135222105
Golm1	488.73066031355	-0.63302548416775	0.425578502114322	-1.48744704213866	0.136896780263859	0.999905135222105
Zfp933	76.7650843389132	-0.39862838572173	0.631155690219738	-0.631584871845085	0.527658174473344	0.999905135222105
Tspyl3	9.45876869513491	-0.339638148990499	1.42164731511849	-0.238904646306169	0.811179522641641	0.999905135222105
Lad1	24.0764629788006	-1.1768847469181	0.985685084299116	-1.19397641870065	0.232487192513913	0.999905135222105
Ginm1	74.7856507675426	0.489803908884545	0.643843876544476	0.760749502679646	0.446806701153465	0.999905135222105
Plekhs1	9.63432059315275	0.429286630648161	1.45642422726987	0.294753837934211	0.76818193246851	0.999905135222105
Gm5141	94.8676626016442	-0.11982895731434	0.627175684669156	-0.191061229322931	0.848477622548235	0.999905135222105
Ccdc149	7.40577426149464	-1.47442627695338	1.65748586469716	-0.889555867930594	0.373704412053478	0.999905135222105
Sspn	3.43546816243092	-0.940975160805466	2.44676661025267	-0.38457904275075	0.700549323581535	0.999905135222105
Bcl2l1	538.585302626536	0.673009931645951	0.423154440378664	1.59045933925141	0.111731303911415	0.999905135222105
Map3k10	53.9210070640302	-0.76561436448991	0.703079315707384	-1.08894451505746	0.276178354269227	0.999905135222105
Clgn	10.259228677351	0.714287333564095	1.38405278697468	0.516083880821782	0.605795825547819	0.999905135222105
AI987944	189.928695885609	-0.428289657058497	0.485690533461475	-0.881815945651882	0.377876347202123	0.999905135222105
Cgnl1	79.5600521905372	-0.0621960375718821	0.813572498134055	-0.0764480580581693	0.939062636640224	0.999905135222105
Col17a1	33.6887892603401	0.367147291060486	0.937663472679036	0.391555501262617	0.695386672451237	0.999905135222105
Pde7a	1121.97270528493	-0.00681194462025227	0.397192858202496	-0.0171502192941732	0.9863167755886	0.999905135222105
Klhl12	410.788643139151	0.344009604983085	0.41531417543049	0.828311734427329	0.40749397900824	0.999905135222105
Stard6	65.9981337419575	0.562940049509049	0.733742274812936	0.767217685055107	0.442952099791394	0.999905135222105
Ogdh	1368.23505282484	-0.220340376736301	0.384358486265395	-0.57326788560656	0.566463326101663	0.999905135222105
Bpifb5	5.39567416547813	1.26999127391364	1.87961532360835	0.675665524728537	0.499253029200746	0.999905135222105
Ptp4a2	1130.10977233974	0.069090136938089	0.385997866730753	0.178990981279909	0.857944783233368	0.999905135222105
Sez6l	12.2634010325422	0.106823219764202	1.32799955750212	0.0804391983120308	0.935887952149817	0.999905135222105
Slc19a2	767.476346530406	-0.0659414391221989	0.424237849211493	-0.15543506842862	0.876478339504805	0.999905135222105
Uros	66.5662528342107	0.681456689198791	0.668026323455543	1.02010454569182	0.307678881141156	0.999905135222105
Urod	20.8539958236959	-0.711375410663511	1.0360520441738	-0.686621308904225	0.492321396798336	0.999905135222105
Akap1	566.20232779386	-0.29340957006468	0.412492617886744	-0.711308657032113	0.476892988163325	0.999905135222105
Ak4	234.74984770276	-0.183768798869306	0.485609396805273	-0.378429248029967	0.705111744094452	0.999905135222105
Sypl	242.880031287724	-0.468964269535885	0.489321732158492	-0.958396569609109	0.337862824370558	0.999905135222105
Eny2	128.388984575634	0.389702978749654	0.566034902236989	0.688478709015176	0.491151373356642	0.999905135222105
Man1c1	103.01603359008	0.404632283016076	0.625977750456777	0.646400423530732	0.518020066195673	0.999905135222105
Gpatch3	77.2354597427113	0.928289031469169	0.661451811533689	1.40341142813831	0.160494187090585	0.999905135222105
Azi2	316.541928943954	-0.0561056198713085	0.431996392784025	-0.129875204535234	0.896665162024427	0.999905135222105
Dmrt1	184.719262821902	0.923948977927607	0.522705308973155	1.76762883802096	0.0771229736928673	0.999905135222105
Gtf2ird2	86.116887428552	-0.106843886661167	0.594871452174566	-0.179608361219212	0.857460040130765	0.999905135222105
Noc3l	470.409566721464	-0.139289242813378	0.404047583787185	-0.344734750070287	0.730293790981018	0.999905135222105
Rcn3	9.02470164214527	-0.486931848714143	1.46233146950413	-0.332983224986096	0.73914694581433	0.999905135222105
Yif1a	14.0373421993873	-0.339217401644176	1.24494213682236	-0.272476440158101	0.785255704226214	0.999905135222105
Trabd2b	8.45271285873901	0.335970569320639	1.50650039518316	0.223013927108723	0.823524667188298	0.999905135222105
Arhgef33	27.8195445685035	0.890711866232786	1.00142298958388	0.889446193563926	0.373763328382064	0.999905135222105
C8b	5.99242734123507	-0.237287032920472	1.73677570152559	-0.136625030343318	0.891327190672415	0.999905135222105
Bloc1s5	3.31163768418265	2.01050166512215	2.37285068728901	0.847293795556584	0.396831384060468	0.999905135222105
Myl6b	17.9649196253314	0.466054803873973	1.11756314943306	0.417027712581972	0.676658137655114	0.999905135222105
R74862	68.3392634492253	1.00683561356698	0.650972716794753	1.54666330491455	0.121944455965529	0.999905135222105
Nkx6-3	9.0635572866643	-0.536965961780928	1.45891868652451	-0.368057498159891	0.712830361328934	0.999905135222105
Ddx28	7.65370254718314	-0.826439937422886	1.61518413821013	-0.51166917620842	0.608882562199388	0.999905135222105
Hsf2bp	1143.60998037201	-0.0274357513340594	0.390890539969508	-0.0701878109820706	0.944044175826268	0.999905135222105
Zfp661	44.4151918195367	-1.28529964923976	0.752100835566919	-1.70894591317789	0.0874609686961521	0.999905135222105
Scaf11	803.951100184351	-0.218513208682204	0.439188548802322	-0.497538492927685	0.618809365306197	0.999905135222105
Mon2	707.367220559162	-0.0307582119187795	0.419424564850091	-0.0733343120467275	0.941540088131912	0.999905135222105
Polr3e	481.596870530407	-0.511529421258715	0.477612700519439	-1.07101302101554	0.284163574938388	0.999905135222105
Erlin1	328.639398864191	0.546515309806573	0.435672664208132	1.25441726026099	0.209690382132553	0.999905135222105
Zfand1	598.601842780223	0.114352606447722	0.428536699128291	0.266844372209737	0.789588988459443	0.999905135222105
B9d1	97.9386712524221	-0.0296312232704558	0.584925070054975	-0.0506581522786686	0.959597923450644	0.999905135222105
Smim8	15.9818782214216	1.34535075875564	1.15270799809477	1.16712190856598	0.243161141456392	0.999905135222105
Pax6	22.421002343212	1.49104045313348	1.03730987783282	1.43741083064649	0.150601293139449	0.999905135222105
Fstl4	137.964508256719	2.35606858196999	0.743549019771803	3.16867956156149	0.00153133124545113	0.0871796937875628
Kank3	237.452637722654	0.73331435565064	0.55564618209128	1.31975055221413	0.18691831585	0.999905135222105
Fgfr3	7.46889958374786	0.0351221578906393	1.58197462438491	0.0222014672986902	0.982287247145009	0.999905135222105
Gabra1	26.9310174990023	0.655103921049439	0.938118544841571	0.698316779528191	0.48497910790002	0.999905135222105
Gk5	640.457549660266	0.177772247193164	0.404008626028057	0.440020919703874	0.659921955881916	0.999905135222105
Rpp40	157.020350603775	-0.699992845471863	0.572188014517657	-1.22336160092753	0.221193149933071	0.999905135222105
Slc6a15	77.1996492982014	-1.29208446295481	0.724468523648334	-1.78349289275955	0.0745061038999801	0.999905135222105
Slfn9	9.32578881615696	-0.324899233152668	1.47548811304744	-0.220197797786136	0.82571711165341	0.999905135222105
Ranbp3l	4.3138082898714	-0.213143022635986	2.26206181525645	-0.0942251096758036	0.924930338869464	0.999905135222105
Nol11	423.266926596484	0.340213376702118	0.426480421441597	0.797723317642864	0.425031069292246	0.999905135222105
Cep152	798.120150509467	-0.258562601802437	0.390545580546369	-0.66205486550561	0.507936060134308	0.999905135222105
5830411N06Rik	4.19629860237718	2.11594864116955	2.44591410897864	0.865095235111556	0.386986519777109	0.999905135222105
F8	9.44356548467887	-2.68140995382754	1.55571540196556	-1.72358642875151	0.0847825302298265	0.999905135222105
Fmnl1	8.86854830176782	0.154375281050751	1.47368965738405	0.104754267818357	0.91657079930818	0.999905135222105
Car12	11.3016216647675	-1.18593070599284	1.33697923270671	-0.887022533320822	0.375066768935683	0.999905135222105
Jakmip1	521.207883908797	0.359355257528416	0.527227014252196	0.681594925552356	0.495495124535276	0.999905135222105
Nasp	2862.59234639863	-0.537708446341634	0.513138485156478	-1.04788173542989	0.294693098279536	0.999905135222105
Smad2	955.773267395072	0.16010407976785	0.384241947946902	0.41667517204544	0.676916016967362	0.999905135222105
Dcstamp	26.4637914712827	0.488869959685704	1.03723747975623	0.471319219780409	0.63741279254388	0.999905135222105
Des	3.11464471840625	-1.01931393643152	2.59836214124972	-0.392290943687035	0.694843254365914	0.999905135222105
Ddx4	55.8947857509791	-0.818848856593646	0.697686154042838	-1.17366361916273	0.240529787867635	0.999905135222105
S1pr4	25.0746039018092	0.549961794111956	0.977760078866463	0.562471107175431	0.573795083712163	0.999905135222105
Asb1	216.858658694612	0.273024850807307	0.457941576427257	0.596200181117812	0.551041504649716	0.999905135222105
Rtn2	58.566708876048	-0.386701051328789	0.740250704338814	-0.522392007278381	0.601397419862568	0.999905135222105
Ccdc115	40.1550030075801	0.0257586803812309	0.765263003412458	0.0336599055048629	0.973148351613414	0.999905135222105
Gm17801	4.74869237606139	1.02443866020054	2.14270495980657	0.478105329206417	0.632575239223132	0.999905135222105
Fam216a	47.926125431512	-0.0398485985225124	0.764407530932865	-0.0521300443938355	0.958425073541317	0.999905135222105
Tacr3	3.25543819424802	0.650769739443866	2.88433630389535	0.225622004814414	0.821495424746512	0.999905135222105
Ngly1	228.873199363701	-0.287899239941461	0.540866394174262	-0.532292712289872	0.594523278902289	0.999905135222105
Cand2	216.873260360775	-0.608491056811244	0.506145908733719	-1.20220483127795	0.229284177953468	0.999905135222105
Fastkd3	282.359310026168	-0.00677217728393338	0.452223763499162	-0.0149752795641088	0.988051902221833	0.999905135222105
Mfsd3	7.28292967263301	-0.553760378969427	1.61518691001101	-0.342846004717591	0.731714314357328	0.999905135222105
Aldh3b1	18.2641209433046	-0.34305589742569	1.07834103517321	-0.318133026784597	0.75038403226159	0.999905135222105
Pole3	4.24595310781531	-1.54996463416439	2.08475914634538	-0.743474197909867	0.457194637234288	0.999905135222105
Slx4ip	950.358780441795	0.163235794382439	0.431799218602848	0.378036335754876	0.705403601395497	0.999905135222105
Cyfip1	1237.72178959881	-0.101491177056415	0.384181837521607	-0.264174844160109	0.791645194160386	0.999905135222105
Egfl7	58.4800292445732	-0.296631473371815	0.704728276889179	-0.420916093620096	0.673816352911635	0.999905135222105
Exosc1	244.508737110085	-0.0650099769892895	0.487803389537433	-0.133270859497176	0.893979172747636	0.999905135222105
Gabrb2	138.590893838831	0.425833280271061	0.638343931761574	0.667090668655581	0.504714220205377	0.999905135222105
Vps39	70.4991041509891	-0.601850463449355	0.628794997762405	-0.957148936602655	0.338492086405094	0.999905135222105
Ppcdc	422.994258525057	0.385989675920652	0.427348270956678	0.903220399269571	0.366408933369099	0.999905135222105
Ptprf	667.710210744153	0.109101590523401	0.475531586123983	0.229430796411819	0.818534102375611	0.999905135222105
Acin1	765.176075569385	-0.307817190575062	0.428399667706127	-0.718528079686134	0.472431740670532	0.999905135222105
Htr3b	16.3941474148796	3.40582107263775	1.64060985145121	2.07594820281319	0.0378987418553205	0.916451499670818
Trim44	585.126104332582	1.1876956504368	0.584280374314396	2.03274952000649	0.0420778354888024	0.951263993898301
Pank2	758.703543988175	-0.586557876855687	0.413056528279792	-1.42004262539671	0.15559527197107	0.999905135222105
Mvb12a	59.8817287868073	-0.284340290184068	0.687660913204801	-0.41348909720478	0.679248308814961	0.999905135222105
1700028M03Rik	4.18386901250489	1.5081386467995	2.10288292668902	0.717176704256217	0.473265071545288	0.999905135222105
Pex11g	80.1877007131667	0.453070709901185	0.674979907326182	0.671235847146839	0.502070295699406	0.999905135222105
Stox2	385.867014823824	0.60090408138561	0.52020248505859	1.15513496887261	0.248035160218856	0.999905135222105
Mier3	309.774193389806	-0.301349057167789	0.449293266591474	-0.670717946551812	0.502400227829032	0.999905135222105
Fcho2	1767.20424471351	-0.328701970378769	0.375115739551041	-0.8762681373279	0.380884282373276	0.999905135222105
Morn4	70.8919234830266	-0.0521647321597954	0.627839735914319	-0.083086063490117	0.933783107252192	0.999905135222105
Myo1a	9.99145025485516	0.574068112387813	1.48732715008814	0.385972993469387	0.699516670051081	0.999905135222105
Tspyl5	4.87252285430965	-0.887998373039975	1.96491698510272	-0.451926661417482	0.651321816711842	0.999905135222105
Lrrc9	13.8779053324197	0.950341304583877	1.5248083943927	0.623252933338144	0.533118321933955	0.999905135222105
Nanos3	15.4982029901254	-0.953136513542152	1.1563541920946	-0.824260006197284	0.409791837903305	0.999905135222105
Ffar1	2.36911561375743	0.673731464490932	2.90619823276278	0.231825708547916	0.816673388404584	0.999905135222105
Rtl1	960.122514664797	-0.446793509245559	0.424792930757157	-1.05179130087967	0.292895311062765	0.999905135222105
Mfsd7a	2.82790392364823	-0.869487303492019	2.65634557902575	-0.327324618587809	0.743422374159632	0.999905135222105
Colec11	28.3365216740217	8.36459929249319	4.78700899764656	1.74735399423847	0.0805759524923952	0.999905135222105
Dbhos	29.4095464804095	0.451823981967547	0.869534336142469	0.519616032613482	0.603331221324688	0.999905135222105
Ppp4r3a	1444.88627904221	-0.00852366799355637	0.411656206312324	-0.0207057925104849	0.983480348256415	0.999905135222105
Cdc45	548.560966682026	-0.168797756844093	0.400467259371623	-0.421502015193341	0.673388539969741	0.999905135222105
Usp19	130.175903991867	-0.508730407371087	0.549980728880642	-0.924996787444698	0.354967578516729	0.999905135222105
Calb2	7.31640728033512	-1.61833072742207	1.66386472225096	-0.972633595616299	0.330735439250279	0.999905135222105
Anxa2	62.9968035096265	1.41024476332346	0.669089096418317	2.10770848138552	0.0350562132269058	0.87934271916702
Rabl3	204.173567342691	0.808071521282418	0.475681776067002	1.69876493475041	0.0893634830071331	0.999905135222105
Rbck1	391.42809600613	0.00205006886934825	0.450314127770739	0.00455253065120791	0.996367618627998	0.999905135222105
Map2k4	1216.45641507359	0.404419211852316	0.423831904720496	0.954197188432565	0.339983837571818	0.999905135222105
Mmadhc	406.881221510319	-0.0757763158453358	0.492208834565618	-0.153951555770448	0.877647932991069	0.999905135222105
Slc6a16	9.72322379303866	0.0490994029494291	1.40871507830337	0.0348540337969289	0.972196134038746	0.999905135222105
Gpr137b-ps	2.53240677808928	-0.088010205573812	2.5853685285744	-0.0340416480672262	0.972843939577607	0.999905135222105
Tle4	3148.12575390718	0.243415740403142	0.393735311883597	0.618221767406793	0.536429163222195	0.999905135222105
Ralgapb	1235.60017285862	-0.269032823857643	0.391861476967797	-0.686550834084036	0.492365820089872	0.999905135222105
Mfap5	92.9327152116345	-1.30972224921989	0.643469297287853	-2.03540752408889	0.0418098848904045	0.947954061635785
Mb	2.45946848430359	-0.127544919963017	3.20361430204838	-0.0398128201267754	0.968242355352493	0.999905135222105
Slc25a14	17.9402167515022	-7.55954464348183	1.89494629110618	-3.98931868357542	6.62633477357155e-05	0.00509183232181984
4930529L06Rik	2.958279386393	2.23971728374109	2.79840078656786	0.800356151446064	0.42350447843398	0.999905135222105
Ctnnbip1	151.358578989983	0.102768246304235	0.524564478178811	0.19591156202766	0.844679387443702	0.999905135222105
Zgpat	108.836030929159	0.323560697984759	0.555616787053483	0.582345072222616	0.56033427159671	0.999905135222105
[truncated: 13,909 more rows]
