# Supplementary material for: Transcription elongation can be sufficient, but is not necessary, to advance replication timing
Source: EMBO Rep. 2026 Mar 24;27(8):1964–99. doi: 10.1038/s44319-026-00735-2 (PMC13121604; doi:10.1038/s44319-026-00735-2)
Supplement: Supplementary file 6 — Source data Fig. 5 [file 44319_2026_735_MOESM6_ESM.zip › Fig5/5E/TimeCourse_06H_129_DESeq.txt]

baseMean	log2FoldChange	lfcSE	stat	pvalue	padj
Zc3h14	1099.45162855823	-0.0881882219806044	0.389167711395967	-0.226607242579988	0.82072916002777	0.999950664751627
Troap	192.574507031668	0.177490611328195	0.501863829437183	0.353662888053206	0.723591538346348	0.999950664751627
Clca2	3.91746340781437	-2.90179415727628	2.21807983587034	-1.30824603801407	0.190789871457251	0.999950664751627
1810013L24Rik	1827.00632824785	-0.370589394985356	0.386833137038695	-0.958008400785701	0.338058522438614	0.999950664751627
Srsf7	1349.08623698636	-0.266001659064965	0.479251490748321	-0.555035642454904	0.578870281405022	0.999950664751627
Fignl2	4.71085549083677	-0.420280741088407	1.79594194648196	-0.234016885630233	0.81497186975974	0.999950664751627
Sema6a	125.768496981484	0.960489684131874	0.5549622329327	1.73072981751598	0.0834999644934761	0.999950664751627
Anapc15	55.0989156292045	0.300001511683202	0.652766465116361	0.459584748474669	0.645814308442517	0.999950664751627
Misp3	8.13689384827353	0.189994522538284	1.49228966888131	0.127317454848235	0.898689145758109	0.999950664751627
Nmb	26.3227506642183	-0.145471834690514	0.857098759734419	-0.169725872355235	0.865225726075316	0.999950664751627
Tcerg1	2756.75200547849	-0.198197135305781	0.405823697063489	-0.488382360960981	0.625279033523082	0.999950664751627
Zfp712	96.3426845147232	-0.17152355528071	0.564512162891728	-0.303843861223603	0.761246849048674	0.999950664751627
Fam129c	69.3383228630721	0.901085427337478	0.738937343710943	1.21943414418904	0.222679457138356	0.999950664751627
Atp5g3	431.78827601039	-0.121928570101307	0.605928647409447	-0.201225953951169	0.840521898225354	0.999950664751627
Pifo	3.30265748805803	0.75477351227533	2.25218288479988	0.335129761161646	0.737527203504921	0.999950664751627
Vsx1	8.79754975797138	0.0285330527317482	1.37866496569747	0.0206961469549733	0.983488042647422	0.999950664751627
Fyco1	475.641092624693	0.108142712418387	0.432921077726671	0.249797752944392	0.80274375756345	0.999950664751627
Tlr3	9.88737682255741	-1.29504061213488	1.30313930579728	-0.993785243353208	0.320327431823479	0.999950664751627
Trafd1	39.1446510076514	-0.284238401253275	0.720813091864714	-0.39433024241827	0.693337238176692	0.999950664751627
Erfl	7.27323581133192	0.429695308301037	1.53753997308746	0.279469357429574	0.779884650773201	0.999950664751627
Krt80	13.6165215787041	2.36568962878414	1.66209550384004	1.42331750691735	0.154644134155102	0.999950664751627
Armc8	627.187151659082	0.0817371478920243	0.400729868595483	0.203970690227071	0.838376403209714	0.999950664751627
Ppil4	758.01305750859	-0.052146114816404	0.407092010423096	-0.128094173998178	0.898074446543795	0.999950664751627
C530005A16Rik	61.5398725787466	-0.17429418308161	0.644962541831675	-0.270239233718318	0.786976210992161	0.999950664751627
Katnbl1	941.931272958529	-0.0878102656014732	0.426427368487312	-0.205920801736922	0.836852776217355	0.999950664751627
Spag9	905.580501698251	-0.299707102930841	0.389775942099885	-0.768921502225597	0.441939911840596	0.999950664751627
Taz	106.556512568015	0.235815229719967	0.538992936311966	0.437510798070049	0.661740946801543	0.999950664751627
Gfpt1	378.156228883992	-0.282218753658795	0.425065355438115	-0.663942026909985	0.506727416349505	0.999950664751627
Abcc5	3320.25438869687	-0.291772453535202	0.423600331686674	-0.688791843890761	0.490954268987044	0.999950664751627
Kcnmb4	46.168060672112	0.667420694150589	0.730033582509585	0.914232865639199	0.360594498139832	0.999950664751627
Gm4013	10.8062379555086	-0.343858332392529	1.25160170924028	-0.274734629917732	0.78352012369529	0.999950664751627
Hpcal1	480.182751162353	-0.249279551509826	0.519432059479988	-0.479907905105789	0.631292879940987	0.999950664751627
Tbc1d31	1011.94933605041	-0.0636083140712584	0.408329274400733	-0.155777011493017	0.876208791562622	0.999950664751627
Cyp3a13	9.43122975039184	-0.741412867971696	1.3211834222371	-0.561173305305551	0.574679399077033	0.999950664751627
Akap7	1150.18358990385	0.172941123663188	0.460578267676165	0.375486938486608	0.70729835861739	0.999950664751627
Ablim1	403.984440356134	0.658932552820824	0.547700451248003	1.20308930058276	0.228941765337641	0.999950664751627
Ulk1	1994.08369723669	-0.0943429834488751	0.419085443210698	-0.225116345550192	0.821888765406723	0.999950664751627
Golga3	392.572044510369	-0.104649170329057	0.416734221416037	-0.251117294791547	0.801723424930788	0.999950664751627
Mir1193	23.9434619955121	-0.039243378316402	0.908394097519767	-0.043200829269532	0.965541444045929	0.999950664751627
Wdyhv1	450.914005016561	-0.120498010267779	0.428100470485595	-0.281471333425767	0.778348912266697	0.999950664751627
Traf1	46.3725217788823	0.520589136955209	0.773364647589071	0.673148350623631	0.500852916245922	0.999950664751627
Rxra	309.540286597334	0.209785531101057	0.539770498675654	0.388656904398764	0.697529966039142	0.999950664751627
Dapk3	162.67711254387	-0.32407413400063	0.493946404507185	-0.656091695462307	0.511765127404389	0.999950664751627
Ap3m2	59.4738183671637	1.18585056395138	0.662320951163874	1.79044700589273	0.0733820793767214	0.999950664751627
Sirt2	46.8989201626244	-0.29920849580875	0.703642470112087	-0.425228022067923	0.670670458416142	0.999950664751627
Inhbc	82.5244554401236	0.197733066954571	0.699125214121789	0.282829259995944	0.777307723466644	0.999950664751627
Slit3	492.065125649509	-0.884815490196655	0.427472805751802	-2.06987550621032	0.0384640042119295	0.999950664751627
Dcakd	712.353555352335	-0.131297419127112	0.439854016572631	-0.2985022625238	0.765319849542388	0.999950664751627
Vps35l	1045.77594501604	0.089793619413691	0.405530681218153	0.2214225053058	0.824763470585651	0.999950664751627
Cyhr1	43.8782801068384	0.42990578448413	0.698279939895754	0.615663947826298	0.538116336316199	0.999950664751627
Taf10	33.3787024443538	-0.0228226353935925	0.838743351230808	-0.027210511248884	0.978291832047075	0.999950664751627
Hagh	64.3417027143451	-0.166232475534335	0.6364165426911	-0.261200745711947	0.793937703079874	0.999950664751627
Ogfod3	160.815749998961	-0.0473265400122177	0.515285762103719	-0.0918452313120416	0.926821006519436	0.999950664751627
Syn1	651.249503030399	-0.152751625319845	0.43428040268229	-0.35173501815046	0.725036995949886	0.999950664751627
Glyatl3	2.61974820614744	2.92960983521644	2.75000334779844	1.06531137046134	0.286735049011891	0.999950664751627
Fundc2	235.93114672673	0.0457966953065243	0.462670465784661	0.0989833989702712	0.9211514510695	0.999950664751627
Rab5if	341.943394874737	0.0743347987182905	0.451391946747253	0.164679053877566	0.8691966044538	0.999950664751627
H1f5	181.843122266385	0.14600187588776	0.707239704235716	0.20643902627828	0.836447988739221	0.999950664751627
Pop4	137.923426538575	0.134575210495406	0.566374134045946	0.237608327085942	0.812184891386064	0.999950664751627
Carnmt1	1558.00895593886	-0.222348185993262	0.392027681364551	-0.567174708733126	0.570595489269594	0.999950664751627
Iqcm	85.3427688351995	-0.118804266418175	0.926953211689341	-0.128166411119778	0.898017280846288	0.999950664751627
Clcc1	374.034197973867	-0.147111279868458	0.416521096411449	-0.353190465347134	0.723945655421716	0.999950664751627
Ilf3	1599.55667370666	0.0880641972167208	0.375396518879656	0.234589807810531	0.814527121016053	0.999950664751627
Tpd52l2	956.025877324854	-0.117373815420887	0.383430877130104	-0.306114667392996	0.759517340684088	0.999950664751627
Arhgap25	9.82391939637519	-0.0581506818662446	1.29928599973485	-0.0447558750560782	0.964301896427772	0.999950664751627
Banf1	94.8539275695875	-0.395670839519881	0.617506500239645	-0.640755748103585	0.521681387857106	0.999950664751627
Tbc1d23	861.589293813674	-0.45039074135346	0.38732736492261	-1.16281673370393	0.244903866349842	0.999950664751627
4930473A02Rik	48.0546865323479	-0.15202897357577	0.766100817787074	-0.198445126341092	0.842696813699505	0.999950664751627
Pard3	12596.5178929436	0.114017468863818	0.433260756777771	0.263161311243104	0.792426249202518	0.999950664751627
Rorc	16.0516714227741	1.36831396210072	1.10568165951104	1.23752976304755	0.215890471798752	0.999950664751627
1700123J17Rik	281.248064139305	-0.0326303121932155	0.540747059027005	-0.0603430229503772	0.951882436996212	0.999950664751627
Evi5l	92.6276342970276	0.525282050289651	0.614897482576541	0.854259555737025	0.392961191135254	0.999950664751627
Pex5l	33.804910282796	-0.573773120582818	0.886854211162743	-0.646975696073598	0.517647673164449	0.999950664751627
Mtmr1	208.320530397729	0.0170623431348548	0.497487858410854	0.034297004130629	0.972640313823263	0.999950664751627
Mtor	884.986012866644	0.0153258927280031	0.415855199772899	0.0368539163063794	0.970601484223251	0.999950664751627
Zfp758	59.4866776367839	-0.0292777655708125	0.646013067271169	-0.0453207017846946	0.963851686752419	0.999950664751627
Plekhh2	278.98773489675	-0.436487099541562	0.443885527556692	-0.983332576631067	0.325443781950803	0.999950664751627
Adgrl3	533.113914010849	0.440406414264195	0.48130890592899	0.915018211462663	0.360182069636504	0.999950664751627
Golga5	300.461778290555	-0.0478239547687632	0.428987496508864	-0.111480999231816	0.911234932089299	0.999950664751627
Plekhb1	94.7008027400921	-0.74681287480157	0.55377441935234	-1.34858680484916	0.177469721291302	0.999950664751627
Nufip1	1486.18220561385	-0.00176860936012752	0.382242991473828	-0.00462692423295514	0.99630826176291	0.999950664751627
Smap1	664.353230751138	0.204888621512435	0.402470752767299	0.509077044986912	0.610698221199169	0.999950664751627
Acox2	13.2386415396743	0.161841902496527	1.1351356435077	0.142574945489701	0.886625885901272	0.999950664751627
Hars2	234.372659940544	-0.0772808276748916	0.44439279068942	-0.173902073332468	0.861942423174665	0.999950664751627
Gpa33	1157.29836456042	0.00801232315460877	0.42017335763541	0.0190690890057841	0.984785990344746	0.999950664751627
Sdhb	391.821308957468	0.210465707119443	0.419375077294689	0.501855542959582	0.615769139424469	0.999950664751627
Gmpr	50.2848704084787	-0.318114528249768	0.670453156408049	-0.474476889562376	0.635159874274225	0.999950664751627
Me1	692.655402112666	0.00538628307542908	0.392180461917944	0.0137341953474369	0.989042042074816	0.999950664751627
Klk11	11.9972064269774	0.749027397940274	1.27231215330576	0.588713544859357	0.556053450151479	0.999950664751627
Magt1	1389.80636102753	0.124457817818333	0.39389668889752	0.315965635981045	0.752028591456113	0.999950664751627
Mcam	115.935841180227	0.0778039014343645	0.520496630062469	0.149480125212389	0.881174790950576	0.999950664751627
Pbld1	11.4756662336389	0.095949172228283	1.22894014117273	0.0780747320505967	0.937768606729292	0.999950664751627
Tab2	1437.7706139097	-0.0266535106417936	0.397461462032815	-0.0670593584230137	0.946534448309509	0.999950664751627
Mettl27	341.376483955781	0.0383190603021896	0.425403560897943	0.090076961794362	0.928226056607941	0.999950664751627
Trmt1	636.653194063739	0.181105297730373	0.4743423554454	0.381802922828423	0.702607550617651	0.999950664751627
Vps37c	474.615110196644	-0.131665834916754	0.429233062287216	-0.306746722200656	0.759036163841674	0.999950664751627
Sec23a	914.502714567856	-0.144853354727627	0.387589388563307	-0.373728897131474	0.708606023891391	0.999950664751627
Rara	430.640530564607	0.273943819883436	0.532963206976267	0.514001372510569	0.607251031075777	0.999950664751627
Med1	1644.33264510637	-0.538608400172857	0.382353261230614	-1.40866694438366	0.158933673622344	0.999950664751627
Ap5b1	24.9989716082101	-0.271519432029888	0.924623041597576	-0.293654191832331	0.769022161307078	0.999950664751627
Bag5	33.242967492795	0.195454068881762	0.808583848579937	0.241723934042246	0.808994082746142	0.999950664751627
Pdcd2l	383.05783306517	0.0822006461336173	0.438254491473827	0.187563727771918	0.851218662573616	0.999950664751627
Ctcf	1698.47427852947	0.190513390517793	0.391092171274626	0.487131690457731	0.626165009847796	0.999950664751627
Mnd1	462.978695304431	-0.11936174047297	0.467459270620664	-0.25534147673334	0.798459367574126	0.999950664751627
Tktl1	7.60621540753099	0.538843906643553	1.45751498546994	0.369700422990721	0.711605716589569	0.999950664751627
Lix1	22.4108039325165	0.686476346062111	0.980615228391138	0.700046589311476	0.483898209529066	0.999950664751627
Ctnnbl1	31.7748584912847	0.528836780333245	0.829649370810825	0.637422023012453	0.523849986985979	0.999950664751627
Snph	4.47758646769867	1.08533570526167	2.00557729679445	0.541158751146804	0.588398166062626	0.999950664751627
Ppm1m	59.7452394005388	-0.513314577825857	0.621276536841064	-0.82622559743822	0.408676130282545	0.999950664751627
Prkar1a	728.850166236865	-0.158473823592897	0.421893509837253	-0.375625175305563	0.707195571938228	0.999950664751627
Slc27a3	33.5714792601372	0.091971860384163	0.764844791279033	0.120249051092262	0.904285862490195	0.999950664751627
Impdh2	239.128212702675	-0.131709975793853	0.534221161322555	-0.246545785396787	0.805259766354209	0.999950664751627
Tiprl	629.816222603004	0.0491690976968683	0.415405182045402	0.118364189523987	0.905779098892126	0.999950664751627
Uaca	749.652438540092	0.16521836980569	0.416648104748614	0.39654175291491	0.691705412514796	0.999950664751627
Smim31	46.6470925153916	0.798403888737198	0.701596785117951	1.13798111062178	0.255128369976637	0.999950664751627
Calca	148.624643487554	-0.247682325569963	0.555675650652006	-0.445731831652768	0.655790968166531	0.999950664751627
Phf3	37.7108440830605	-0.927780057933744	0.734206806648581	-1.26364949157685	0.206355861368873	0.999950664751627
9330020H09Rik	47.6251977863848	0.970640522196481	0.783635398885632	1.23863792214693	0.215479617633496	0.999950664751627
Ube2q2	1064.53021061448	-0.0639358631726702	0.414095134352098	-0.154398972286177	0.877295163940029	0.999950664751627
Rfx3	1252.46161018677	-0.627733358070069	0.427363356417389	-1.46885161922256	0.1418730395824	0.999950664751627
Bri3	316.112174040405	0.0773636827095677	0.458984871495337	0.168553883829598	0.866147556810457	0.999950664751627
Fbxo27	62.2792775409172	-0.124995740480464	0.617577189120579	-0.202396951640095	0.83960641132863	0.999950664751627
Eps15l1	3482.42508935999	0.10663686399909	0.39214503142732	0.271932207354395	0.785674146164357	0.999950664751627
Tmprss15	7.29143789492506	-0.247943898423398	1.91673666699241	-0.129357309584134	0.897074925815322	0.999950664751627
Max	1224.65420691072	-0.0516025243491205	0.379119469276642	-0.136111512414748	0.891733126638054	0.999950664751627
Ttc8	112.138366165152	0.0381935896653914	0.537277971395002	0.0710872056902402	0.943328350789093	0.999950664751627
Vti1b	331.272470759303	0.0489379149277951	0.453004728983989	0.108029589531117	0.913972220505179	0.999950664751627
Cpsf3	522.354007406915	0.190080262700985	0.41867790386793	0.454001180728526	0.649827976963523	0.999950664751627
Nlgn1	37.8160086328582	0.421358813748958	1.02895206032218	0.409502862180987	0.682170666769519	0.999950664751627
Casq2	107.882958846094	-0.610615077968113	0.54265915267285	-1.125227640519	0.260492583206106	0.999950664751627
Pidd1	160.09788802764	-0.0682642247326551	0.507987552329566	-0.134381687936258	0.893100761198546	0.999950664751627
Asb4	4.60125880483408	1.52102685282649	2.10472380620218	0.722672898146705	0.469880869946361	0.999950664751627
Orc4	2216.63590301428	-0.490461274864173	0.42004931291245	-1.16762784698662	0.242956912528105	0.999950664751627
Mapkbp1	138.763416828059	0.0331910411280469	0.534261491335208	0.0621250860605674	0.95046321979252	0.999950664751627
Mospd1	221.704207693022	-0.0661154322308855	0.505110380727833	-0.13089303794473	0.895859922213997	0.999950664751627
Banf2	1.55563115504133	0.637165697471813	3.47224948938098	0.183502279839173	0.854403930095068	0.999950664751627
Dclk1	64.0238675278629	-0.568757947385901	0.746249656004783	-0.762155054691584	0.445967467446326	0.999950664751627
Gpcpd1	863.671521049791	-0.0812887720679853	0.421945688527703	-0.192652216335298	0.847231348135751	0.999950664751627
Sinhcaf	1360.97893308803	0.149346466261987	0.405888884650773	0.367949140539988	0.712911157734394	0.999950664751627
Acbd5	433.945186146394	-0.258592502180232	0.409383929977784	-0.631662562314709	0.52760739628084	0.999950664751627
Myo7a	8.28073210969752	0.0226211988024122	1.41960057355872	0.0159349039608404	0.987286324199273	0.999950664751627
4930548K13Rik	5.29464884703881	0.865285420003625	2.00566143378658	0.43142147793609	0.666161935774025	0.999950664751627
Luc7l2	3159.73204093591	-0.0540544748386885	0.427695490268307	-0.12638542156425	0.899426841521247	0.999950664751627
Dnah8	650.583602247204	-0.413416914448467	0.400546484745276	-1.03213217489944	0.302010202997912	0.999950664751627
Evc	124.972104193249	-0.375140383134629	0.507557273295603	-0.739109461871795	0.459840531794945	0.999950664751627
Shroom2	745.194538390884	-0.283957257241257	0.479644601621378	-0.592015955733422	0.553839903936284	0.999950664751627
1500009C09Rik	8.36102462400761	0.628749971259713	1.47049729589944	0.427576421264435	0.668959535511759	0.999950664751627
Kmt2e	783.244579202154	0.00952883124436583	0.426858096794338	0.0223231826125038	0.982190156437962	0.999950664751627
Setd5	2519.37067516875	0.130696107424733	0.467531016030034	0.279545319868868	0.779826363401019	0.999950664751627
Pcyox1	141.272869096834	-0.14025077786806	0.529626985789225	-0.264810482908203	0.791155460916326	0.999950664751627
Arpp21	19.6139762733915	-0.265167169546816	1.18100931617498	-0.224525891468521	0.822348122659926	0.999950664751627
Smim4	164.473096143073	0.379179044959892	0.50837317352425	0.745867533354028	0.45574743938594	0.999950664751627
Smc6	1238.45899781478	-0.0152828298514252	0.385540582707182	-0.039640002990379	0.968380134713536	0.999950664751627
Nsmf	4.5478531542438	-0.249534421200268	1.90720102657377	-0.130838027939062	0.895903439613352	0.999950664751627
Hmbs	237.25146091727	0.174117542191566	0.519126578623914	0.335404792128178	0.737319753521251	0.999950664751627
Slc35b1	195.196920643651	-0.15053827669203	0.549858079774311	-0.273776602053057	0.784256305720039	0.999950664751627
Synj2	175.844176542163	-0.0722634778334614	0.504993224357684	-0.1430979156708	0.886212851055977	0.999950664751627
Suds3	455.505485895517	-0.291136989232615	0.444795154595308	-0.65454172830975	0.512762852328917	0.999950664751627
Ptk2b	255.900295968798	-0.143605596112853	0.450736889103983	-0.318601826440977	0.750028468270808	0.999950664751627
Gfm2	1013.42868480774	-0.116153811153955	0.393531124435922	-0.295157876827269	0.767873278654598	0.999950664751627
Rlim	2536.47977784661	-0.619703163210534	0.499130994658629	-1.24156417822614	0.214397405358048	0.999950664751627
Ddt	148.266077635884	-0.541930621446596	0.650343583038226	-0.833298944712956	0.40467615132603	0.999950664751627
Epha3	26.6898930288684	0.285607342652354	1.03280932091997	0.276534435609034	0.782137614598137	0.999950664751627
Gatad2a	4242.90802376096	0.15782013435709	0.36889759625755	0.42781556713345	0.668785402331532	0.999950664751627
Shc1	295.722216205882	0.0960993954320881	0.428860953692467	0.224080543133335	0.822694631878989	0.999950664751627
Anks1b	176.804889782539	0.10752684747245	0.540396007606102	0.198977871707052	0.842280054298751	0.999950664751627
Cdk6	4441.52923987268	0.107362615567121	0.369373009633459	0.290661777571839	0.771310007089958	0.999950664751627
Kdm1a	2313.37142485818	-0.205823079715304	0.373016107722007	-0.55178067502837	0.581098628983106	0.999950664751627
Scaf4	1937.34700190973	-0.335879520899312	0.377599744845189	-0.889512044127622	0.373727953214797	0.999950664751627
6030466F02Rik	1.84059743690801	3.81018393110083	3.62487739683343	1.05112077292028	0.293203124584816	0.999950664751627
Plcxd2	120.501050893125	-0.158020789493755	0.524221341169647	-0.301439062250265	0.763079711295689	0.999950664751627
Morc2a	1550.42908454278	-0.379846010686833	0.376718480325624	-1.00830203593544	0.313309485913073	0.999950664751627
Atp6v1c2	24.5983443150119	-0.939474067211026	0.88234565918347	-1.06474606344233	0.286990858900307	0.999950664751627
Map1a	34.5561522523763	1.03817325813264	0.879455349492767	1.18047295832747	0.237812159461624	0.999950664751627
Runx2	14.8037155869673	0.968247392127188	1.27276622244893	0.76074252682805	0.446810868567928	0.999950664751627
Gja3	5.80240339174946	-0.0220951489481429	1.63456032420298	-0.0135174876209703	0.989214933773044	0.999950664751627
Ackr3	43.9401816267183	-0.260187998927535	0.764425154694156	-0.340370796708849	0.733577308054726	0.999950664751627
Socs1	8.80848764867243	-0.0750929247866643	1.53329911740858	-0.0489747394582595	0.960939426768306	0.999950664751627
Sort1	164.150071711786	-0.451625335413528	0.531150449533189	-0.850277611193677	0.395170761023981	0.999950664751627
Rangrf	27.6735416564269	-0.0189169906383896	0.886244485399188	-0.021345115202459	0.98297035529848	0.999950664751627
Phyhd1	219.680392914189	0.807287498447412	0.560476037453822	1.44036041596859	0.149765456666386	0.999950664751627
Slc4a9	26.8563534719803	-0.139138338901501	0.843893424342356	-0.164876671494308	0.869041054533861	0.999950664751627
Specc1	509.893862064449	-0.340961598243414	0.45552463177872	-0.748503098311142	0.454156756940044	0.999950664751627
Gtf2a2	496.942232495555	0.0828423022840673	0.41752485228533	0.198412865319581	0.84272205247069	0.999950664751627
Deaf1	1212.8872039138	0.0880005050686365	0.402275151231206	0.218756999529555	0.826839344939786	0.999950664751627
Mtarc1	4.33420460405568	0.186071901407725	1.97747457348655	0.094095723860386	0.925033117176796	0.999950664751627
Set	1637.78161781194	-0.190372625694899	0.432668022519482	-0.439996985648107	0.659939290526572	0.999950664751627
Glra3	25.3737594196924	0.43939544360731	1.09323654091899	0.40192165845275	0.68774168262954	0.999950664751627
Dnhd1	49.2089026711095	-0.226335145611985	0.700442347571614	-0.323131727253034	0.746595483152395	0.999950664751627
Pgpep1l	41.5140809764947	-0.569343686538378	0.742124568809173	-0.767180754373834	0.442974053893416	0.999950664751627
Notch3	95.4248158924215	-0.496124912155016	0.62074752921309	-0.79923783632928	0.424152516529789	0.999950664751627
Gtsf1l	152.961295241403	0.136124174327296	0.494605912244542	0.275217442730434	0.783149186873923	0.999950664751627
Rnf212	6.58464345803266	-0.32048976998801	1.5591701961396	-0.205551498342849	0.83714126709704	0.999950664751627
Tceal8	152.94272619523	0.445469805320246	0.60941222032133	0.730982724772665	0.464789704858939	0.999950664751627
Gm5087	13.2124259323996	0.824009861176872	1.23388193723833	0.667819048410069	0.504249105899728	0.999950664751627
Slco6b1	15.2169363035849	-0.163790879398961	1.38228613464294	-0.118492745672566	0.905677242718213	0.999950664751627
Ranbp3	1084.56737475281	0.00780492709847872	0.402245063963963	0.0194034129880037	0.984519287751261	0.999950664751627
Parp6	175.07070720357	0.0159441512981506	0.469827780736523	0.0339361611890124	0.972928057326695	0.999950664751627
Gng10	18.6414701486108	0.149304371244564	0.97466344331679	0.153185566021107	0.878251939974371	0.999950664751627
Mrps18b	133.646145866855	0.310460185109805	0.558020127481761	0.556360191720777	0.577964646714716	0.999950664751627
D16Ertd472e	451.85473357127	0.833346712852662	0.544978304074502	1.52913741083304	0.126230382739518	0.999950664751627
2310039H08Rik	37.8082891010821	-1.11857518894943	0.843204455420118	-1.32657646880211	0.18464882412268	0.999950664751627
Rps10	1188.82460665452	-0.250102004473512	0.450766905618614	-0.55483666026964	0.579006389158851	0.999950664751627
Arih1	3214.47397082705	-0.199615884241572	0.391439950692439	-0.509952762584556	0.610084555959653	0.999950664751627
Dancr	47.1645354808715	-0.582111315145917	1.06888716133928	-0.544595665660862	0.586031636425665	0.999950664751627
9530026P05Rik	72.2955264629013	-0.889174866094645	0.621850333967074	-1.42988564534843	0.152749842582853	0.999950664751627
Itgal	36.8719103180737	-0.468987705217223	0.792493111096215	-0.591787737521777	0.553992735586132	0.999950664751627
Sirt6	159.14567403861	0.433585694681944	0.525526256178129	0.825050489075808	0.409342926971613	0.999950664751627
Rgs12	222.487339504558	-0.267745666609477	0.453469936325538	-0.590437524434403	0.554897359441759	0.999950664751627
Hfe	5.89012649422778	0.0604985455654496	1.60761557843945	0.0376324703348401	0.969980718667304	0.999950664751627
Tdrd7	23.1268538160752	-0.50838504750617	0.925922426382813	-0.5490579264747	0.582965697562896	0.999950664751627
Ak2	737.627498475531	0.229566301266231	0.451840137864216	0.508069739778671	0.611404435759914	0.999950664751627
Znhit1	59.5890710377474	0.423422394763231	0.650396438925399	0.651022006613105	0.515032281176675	0.999950664751627
Prx	253.762459960689	0.270685178207704	0.49294733346489	0.549115817921314	0.582925970601028	0.999950664751627
Zxdb	11.8232522899666	-1.06861820230948	1.28339448275132	-0.832649833446838	0.405042245138932	0.999950664751627
Alas2	650.616484714914	-0.347308912029172	0.512363522725567	-0.677856437128133	0.497862723148766	0.999950664751627
Fiz1	340.22215562602	0.485604112959076	0.499904293846482	0.971394162715879	0.331352034227071	0.999950664751627
Serpinh1	90.2020894955097	-0.0539101580050157	0.55118078383356	-0.0978084860471023	0.92208436880556	0.999950664751627
Myh3	12.114068771124	0.18773187078194	1.21578279953349	0.154412343104356	0.877284621988525	0.999950664751627
Grm5	78.0296243091609	0.261125946414862	0.650298172608501	0.401548024296953	0.688016687917576	0.999950664751627
Vill	38.6279847860398	0.852951654187286	0.811477270079778	1.05110972991693	0.293208195818195	0.999950664751627
1700123O12Rik	50.7948254354838	0.675197865587437	0.683075971895273	0.988466720201008	0.322924125395082	0.999950664751627
Wnk1	2004.73198097083	0.10694107193153	0.407096762057266	0.262692022877075	0.792787965738436	0.999950664751627
Tex14	1149.78825817184	-0.181313036961193	0.425882480521943	-0.425734904002118	0.670301025376196	0.999950664751627
Zbtb37	258.386369815366	0.0665932323861435	0.460803369233914	0.144515506683154	0.885093412420793	0.999950664751627
Egfem1	39.179117688324	0.432132518559498	1.06394060832473	0.406162256782291	0.684623384307636	0.999950664751627
Eya1	1837.46600214008	0.503300617485405	0.509170193117498	0.988472271724794	0.322921407805997	0.999950664751627
Adgrg2	67.8242708039506	1.07454962970118	0.682653122128783	1.57407853984512	0.115469293187498	0.999950664751627
Nkain3	148.125504811605	0.0617775931734156	0.678048557394166	0.0911108688304498	0.927404496487622	0.999950664751627
Cd2bp2	402.903920318695	-0.0927999777644132	0.435064965712624	-0.213301426402858	0.831091861046661	0.999950664751627
Sapcd2	70.824445594473	0.281486044212038	0.612324713642673	0.459700609726332	0.645731131820787	0.999950664751627
Kcng2	7.24956478238825	1.15137402964198	1.58160816802438	0.727976785223727	0.466627797260826	0.999950664751627
Tecr	2251.85266822697	0.162395085325352	0.370926933163823	0.437808826499069	0.661524872039132	0.999950664751627
Tfg	554.435560689523	-0.0305685729343355	0.401167105263618	-0.0761991014050067	0.93926069758753	0.999950664751627
Gm12530	14.8839581726376	0.105726555717509	1.18965973442173	0.0888712567622542	0.929184226921848	0.999950664751627
Trpm3	165.09873340721	0.910302090917789	0.508078134883906	1.79165767707321	0.0731878179685889	0.999950664751627
Trpc4	8.55003942105032	0.185995671282982	1.49002615264535	0.124827118606456	0.900660417759824	0.999950664751627
Mtarc2	506.573984284836	0.536106303997765	0.476120260897737	1.12598926789404	0.26017006200154	0.999950664751627
Itih5	9.17623962928872	-1.83277088642866	1.37995067602138	-1.32814231571873	0.184131096455769	0.999950664751627
Adcy4	2.6497236342851	-0.131157059799118	2.46988184143025	-0.0531025645029106	0.957650188160031	0.999950664751627
Mical1	176.513466395231	-0.0867206244168284	0.49554263710554	-0.175001337772594	0.861078582416557	0.999950664751627
Zc3hav1l	201.872561924405	-0.103975758682416	0.458803151306755	-0.226623898258489	0.820716207608999	0.999950664751627
Wnk2	154.421132876543	-0.125119106971402	0.650837187652592	-0.192243328047488	0.847551607939124	0.999950664751627
Sec22a	788.66121446998	-0.418908509841084	0.444770550681628	-0.941853072778966	0.346267868641339	0.999950664751627
Ahsa2	151.551341035917	-0.778833731961843	0.527374452059014	-1.47681354096897	0.1397256257975	0.999950664751627
Tfeb	1185.17240516771	0.401846430427147	0.50646192476875	0.793438580028755	0.42752234063625	0.999950664751627
Tgm1	92.7418758353938	0.931680432201524	0.662811466621099	1.40564923680496	0.159828307729174	0.999950664751627
D7Ertd443e	11.0246075855096	-0.160821313088169	1.35666573254873	-0.118541590039307	0.905638543300952	0.999950664751627
Tlcd2	9.8105142690616	-0.539909491286717	1.29951268046675	-0.415470737148016	0.677797332766242	0.999950664751627
Cbwd1	686.550331924964	-0.00793933990415505	0.427788696808368	-0.0185590221606803	0.985192892779288	0.999950664751627
Lrch2	598.38554831805	-0.175808422309267	0.471295374172899	-0.373032352837756	0.709124364965762	0.999950664751627
Zdhhc6	450.230627614855	-0.20785561770982	0.420270193811755	-0.494576157839357	0.620899335438642	0.999950664751627
Cbx3	1039.87041103214	-0.147275083965623	0.421311322004205	-0.349563556148992	0.726666265340708	0.999950664751627
Fndc4	4.37353460351323	-0.210089321724429	2.05604759896543	-0.102181156618233	0.918612884300861	0.999950664751627
Slc25a28	416.709039095307	0.105741811461673	0.424960902719123	0.248827152768835	0.803494486671833	0.999950664751627
Gbp4	8.45989901059921	1.64857367718009	1.51521922716756	1.0880100038473	0.276590691239726	0.999950664751627
Cdkl3	183.261348831456	0.167463064448359	0.469900359700114	0.356379945219094	0.721556046169312	0.999950664751627
Etfrf1	171.244734592315	0.169281447346363	0.480160445781472	0.352551837273588	0.724424450094844	0.999950664751627
Gm10549	3.4140508868541	-1.19718492527156	2.12624796301358	-0.563050474872536	0.573400513889341	0.999950664751627
Atn1	37.5645265469138	0.384445438333032	0.73652876630757	0.521969345827953	0.601691674003081	0.999950664751627
Zfp111	651.387846941244	-0.086003273194116	0.424154756473182	-0.202763901339283	0.839319574358336	0.999950664751627
Sema3b	61.3600002740835	0.853227540279247	0.719235589407282	1.18629772058747	0.235504746498759	0.999950664751627
Rbm43	32.0291780885687	0.676672929217534	0.79507882832368	0.851076528655921	0.394726842722216	0.999950664751627
S100a3	4.42948409980868	0.170778199936065	1.847927364057	0.0924160782819586	0.926367465473267	0.999950664751627
Kif18b	774.27008338911	-0.133668219808996	0.437081924996903	-0.305819600776085	0.759742003762663	0.999950664751627
Hsh2d	12.2956529799985	0.263194164251085	1.19215247824092	0.220772232625345	0.825269785274464	0.999950664751627
Sgsm2	199.863288779143	-0.0600150630494818	0.511979787814859	-0.117221547564656	0.90668449214426	0.999950664751627
Sem1	1163.82983955233	-0.0196207735320729	0.424351543001217	-0.0462370736142619	0.963121293589178	0.999950664751627
Gjb5	61.5130341784147	0.0404608248057084	0.713605855871089	0.0566991210523608	0.954784874189694	0.999950664751627
Rnps1	750.86087962627	0.0231983876079581	0.410870550622275	0.0564615487112024	0.954974126320092	0.999950664751627
Gpr83	9.43629369185292	2.5739358021872	4.6380337084531	0.554962719976797	0.578920160078928	0.999950664751627
Rab23	473.46575926876	0.0387270158679634	0.42051207089775	0.0920948970270585	0.926622642806109	0.999950664751627
Ext2	941.237046623215	0.431282628047333	0.419450429637468	1.02820881223102	0.30385161408597	0.999950664751627
Scin	8.32761776980385	-0.595551923515968	1.52859575025114	-0.389607208719585	0.696827020789534	0.999950664751627
Clec11a	15.7666168199757	0.637452848263945	1.12780654918056	0.565214707014339	0.571927734504104	0.999950664751627
Map7d2	188.000219843763	-0.706826201816566	0.488810316883202	-1.4460132640479	0.148173481538007	0.999950664751627
Ola1	1157.49849587766	-0.0675365436419615	0.394230806396571	-0.171312192112212	0.863978294259505	0.999950664751627
Lrrc46	8.05689353434604	-0.165535131827982	1.41832787063831	-0.116711470778251	0.907088700036553	0.999950664751627
Tmigd3	3.15994614823419	1.05768810431128	2.19580981345631	0.481684751488759	0.630029909941641	0.999950664751627
Slc25a51	207.016557478909	0.590856184406913	0.469812203300217	1.25764333122132	0.208520775101184	0.999950664751627
6720489N17Rik	166.033211876933	-0.380945172817947	0.48168747523764	-0.790855466254355	0.429028338410095	0.999950664751627
Zfp703	7.03920721081707	-0.289604417131372	1.48896582883023	-0.194500378399478	0.845784099465223	0.999950664751627
Slc35g2	13.390036194373	0.0106934381220169	1.12809556361956	0.00947919526224038	0.99243680971685	0.999950664751627
Clasp2	3008.72497292055	-0.0988764532513975	0.423616121037423	-0.233410506213153	0.815442655684253	0.999950664751627
Pak6	26.4169670767277	1.45714231960645	0.876099477156803	1.66321560233696	0.0962692855742318	0.999950664751627
Smim19	305.911920836386	0.112841140248432	0.551016455175533	0.204787242174983	0.837738355045573	0.999950664751627
Heph	16.2116235872411	0.778283748986313	1.12091435948384	0.694329359242663	0.487475683104402	0.999950664751627
Sh3d19	1577.0494457472	0.0292090205904462	0.451337064974948	0.0647166449581699	0.948399609844345	0.999950664751627
Dab2	19.2466806905562	0.302115314658753	1.02774781060119	0.293958606909635	0.768789533519123	0.999950664751627
Arhgap44	2583.58664027236	-0.269237325506585	0.405410646171712	-0.664110151149188	0.506619813562556	0.999950664751627
Ppp1r32	4.8746932812732	-0.851338353029776	1.78855940626861	-0.475991096547296	0.63408072096693	0.999950664751627
Tead3	78.787656862164	0.464748388053065	0.683749014057475	0.679706118031783	0.496690561392663	0.999950664751627
Gps1	130.423124048142	-0.15794051934001	0.516007277241236	-0.306081961061515	0.759542242213924	0.999950664751627
Cdh16	37.0210635740371	-0.00612629900802982	0.783313886263535	-0.00782100140883844	0.993759807342685	0.999950664751627
Shmt2	443.260313862642	-0.222128281702257	0.410466701845354	-0.54116029559432	0.58839710162343	0.999950664751627
Ncor1	5528.54288154182	-0.333039353027217	0.367129399824963	-0.907144328909645	0.364330478874241	0.999950664751627
Dhrs3	25.886846125434	-0.413997139760773	0.904010747654479	-0.457955993150434	0.646984057858945	0.999950664751627
Rs1	20.1580620393254	0.213685883886686	0.942858074484145	0.226636319579273	0.820706548103481	0.999950664751627
Rps7	1121.35093515688	0.0416366218505074	0.520301059011548	0.0800240959140222	0.936218091656816	0.999950664751627
Klk5	3.25718801943081	0.272401462105529	2.45906109059769	0.110774581057407	0.911795102650606	0.999950664751627
D030068K23Rik	374.245052658669	0.398666083553915	0.502842666549	0.792824694630536	0.427879966729142	0.999950664751627
4930547E08Rik	6.47099621603629	0.887167677755717	1.58587375367433	0.559418853928459	0.575875897025016	0.999950664751627
Mpig6b	4.05103576760829	0.0018577839780366	2.01750439190687	0.000920832680954262	0.999265281924616	0.999950664751627
Lgi1	40.7995787196653	-1.68191058878506	0.925640158505932	-1.81702422191774	0.069213404576581	0.999950664751627
Cep131	140.614371418032	0.112925808535403	0.567722151433382	0.198910344171509	0.842332877722122	0.999950664751627
Masp1	13.4468226097638	0.336494539936145	1.1346521640809	0.296561845637262	0.766801043784467	0.999950664751627
Mapkapk2	297.975769652187	0.428208529634341	0.454189232785883	0.942797624258543	0.345784427147533	0.999950664751627
Ppp2r5c	3764.0598207226	0.127734455982456	0.441678840334173	0.289202117732904	0.772426711347924	0.999950664751627
Tbc1d21	1.86201535527729	2.39820481159743	2.98392004280384	0.803709475185522	0.421564780652118	0.999950664751627
Commd4	61.1664007751928	-0.0148750157122292	0.627173771856102	-0.0237175347243988	0.981077919252453	0.999950664751627
Utp23	190.862194920052	-0.0817404532109945	0.460676269931412	-0.177435779844194	0.859166104921372	0.999950664751627
Ppcs	57.1799608917147	0.272613216191665	0.727969293995868	0.374484498783286	0.70804388720312	0.999950664751627
Mrpl19	254.976248807781	0.141764137033805	0.450312839329294	0.314812558409286	0.752903975985827	0.999950664751627
Hormad1	108.487132483486	0.296458383095951	0.567999005737493	0.521934686683171	0.601715806354026	0.999950664751627
Tctn2	96.3510034158783	0.0427707472063376	0.544044557538165	0.0786162578298327	0.937337855685193	0.999950664751627
Tppp3	5.83948028063262	0.257046429970591	1.71188118525135	0.150154363623577	0.880642830152053	0.999950664751627
Ooep	147.828815650482	0.0803683339535033	0.507445929268314	0.158378123299533	0.87415885127891	0.999950664751627
U2surp	2927.80309354484	-0.211910657811774	0.394805562448409	-0.536746890032648	0.591442461899875	0.999950664751627
Plekhj1	54.9645484057368	0.0793136754251689	0.655149436140774	0.121061960905247	0.903641958316183	0.999950664751627
Cux1	3734.32849546059	0.0303684755719054	0.386973590616066	0.0784768684693921	0.937448729753413	0.999950664751627
Gm45927	14.4881799622364	0.0311411168670412	1.08835280362765	0.0286130717569183	0.977173186599153	0.999950664751627
Mpv17	489.750900863822	0.0858295551507397	0.426628859279538	0.201180846733348	0.840557167406146	0.999950664751627
Ankrd23	44.5003024887248	-0.130584619392012	0.715331224935664	-0.182551264141666	0.855150127199249	0.999950664751627
Hsf3	14.2571640496727	0.240782026309813	1.16058928077244	0.207465319815429	0.83564647421933	0.999950664751627
Radil	106.328259850984	-0.964317037110994	0.615350073445988	-1.56710314782409	0.117090583548685	0.999950664751627
Gm10653	9.31227922569517	-0.18100682815601	1.50127095348907	-0.12056906032541	0.904032376305889	0.999950664751627
Nanog	1099.11062193564	-0.263785959068411	0.476245310675494	-0.553886732646803	0.579656365504727	0.999950664751627
Nit1	55.771559009485	0.40227243259654	0.642241261386215	0.62635719126528	0.531080681652421	0.999950664751627
Rnf25	121.102275274568	0.320758004398222	0.539036123055057	0.595058458383612	0.551804395555248	0.999950664751627
Tmem33	802.236824893637	-0.0177249726023502	0.43525550992942	-0.0407231435283254	0.967516611029655	0.999950664751627
Osgin1	22.154231957284	0.705787282152098	0.974921060872981	0.72394300469836	0.469100726745341	0.999950664751627
Nfix	177.104471953264	1.15849529341943	0.474172305179549	2.44319476436051	0.0145578784601047	0.999950664751627
Stk35	834.559230578896	-0.310540836802884	0.389888661854885	-0.796485938640776	0.425749645269047	0.999950664751627
Pex26	158.32925746965	0.159682039309025	0.523110280722642	0.305255020200396	0.760171930674953	0.999950664751627
Stard7	560.157814910028	-0.0930468192439374	0.409067296918337	-0.227460909109321	0.820065362603223	0.999950664751627
Stat5b	231.052100095737	0.174149702391082	0.602557073184953	0.289017771330064	0.772567778069041	0.999950664751627
Ubac1	635.374158644169	-0.0589480102728861	0.407279491238263	-0.1447360143121	0.884919303230511	0.999950664751627
Stat5a	82.2790354816303	0.325603723858869	0.648716493477497	0.501919909748931	0.615723859633882	0.999950664751627
Eva1c	51.4874732422946	-0.541003394485639	0.761903178090494	-0.710068431321574	0.477661701540767	0.999950664751627
Dab1	2278.09327990882	-0.192167396910386	0.516887573740069	-0.371777939097879	0.710058190285959	0.999950664751627
Gpx6	2.78358599658387	2.14011418491686	2.59730401836793	0.823975233465987	0.409953630483989	0.999950664751627
Clba1	26.3566875947921	-0.69147994117315	0.853487187649032	-0.810181981850087	0.417835591605033	0.999950664751627
Mical3	1541.58241922466	0.24796882562299	0.479932820640188	0.516674032195217	0.605383726349706	0.999950664751627
Gm10516	4.34214151864465	1.9822758294609	2.07851902896076	0.953696262502836	0.340237412591328	0.999950664751627
Cilk1	552.301969712841	-0.110716916800631	0.403959398855112	-0.274079318650391	0.784023666829441	0.999950664751627
Slc38a10	1162.40997595993	-0.412037015733729	0.428077972936401	-0.962527954679286	0.335784467880107	0.999950664751627
Zfp451	1229.00697320998	-0.145138273688861	0.379840519569605	-0.382103188604828	0.702384826786294	0.999950664751627
Bloc1s4	38.9544187701991	-0.480309576903387	0.863416772577955	-0.556289375140696	0.578013049297234	0.999950664751627
Abhd17c	981.566835850182	0.100646243770449	0.38270862395163	0.262983997410965	0.792562913325823	0.999950664751627
Acad10	117.344181271198	0.211140867618916	0.559041167233761	0.37768393455473	0.705665403738164	0.999950664751627
Snx10	1650.93069539127	-0.297854119930845	0.413892218902466	-0.719641748087647	0.471745600609713	0.999950664751627
Sh2d4a	537.575509227696	0.318508267982684	0.581402970842015	0.54782703900086	0.583810670615484	0.999950664751627
Metrn	16.1127360235586	-0.935554109743259	1.0356164709302	-0.90337893998821	0.366324813317786	0.999950664751627
Rab43	128.866040125564	-0.186579683351274	0.588707890652421	-0.316930834992719	0.751296084249411	0.999950664751627
Abcb8	259.497876840789	0.140854296556875	0.475055610235764	0.296500648601898	0.766847771711889	0.999950664751627
D14Ertd670e	3.64268788373696	-2.14676653612706	2.07871569900071	-1.03273696213439	0.301727011087172	0.999950664751627
Optn	402.585297433842	-0.043716155453856	0.436880204042254	-0.10006439991872	0.920293198187021	0.999950664751627
Sidt2	148.035380639043	-0.20061125548613	0.523744135626796	-0.383032938872044	0.701695341418783	0.999950664751627
Pum1	8771.33574292081	-0.107167024417403	0.37411281557261	-0.286456437621298	0.774528553805415	0.999950664751627
Oxr1	2058.82181446407	-0.150707433876823	0.386806817225534	-0.389619384057936	0.696818016313002	0.999950664751627
Gm11545	4.9780753542654	-0.0790403702885189	1.91602841437091	-0.0412521910926203	0.967094846579718	0.999950664751627
Cyp3a59	2.21403322153888	0.7769175073014	2.6372145333547	0.294597764980885	0.768301169727345	0.999950664751627
Zfat	1072.3921805481	-0.193941455050752	0.382732136247482	-0.506728953968334	0.612345011982138	0.999950664751627
Mecp2	1940.36017201075	0.0418345650681995	0.419647553708478	0.0996897627509138	0.92059062819528	0.999950664751627
Efcab12	288.67624171004	-0.37402669020225	0.466147562577718	-0.802378302986172	0.42233415993466	0.999950664751627
Gnb1l	862.188541271816	-0.198055961748845	0.429109846812307	-0.461550726976151	0.644403536140364	0.999950664751627
Ap1b1	924.956860978514	-0.120593301132969	0.387059089267763	-0.311563026103086	0.755372637320927	0.999950664751627
Tbc1d4	392.8676912918	0.173430742325062	0.466259973101665	0.371961464269305	0.709921541101986	0.999950664751627
B4galnt1	15.147468876469	1.40973060363227	1.26330917616276	1.11590308234304	0.2644636222834	0.999950664751627
Oxtr	3.07447688895618	0.259331489875319	2.32640781961858	0.111472927355376	0.911241332621008	0.999950664751627
Prickle2	736.443690821376	0.0356602674067607	0.467589576822882	0.076264034046825	0.939209039153505	0.999950664751627
Gm2381	2440.53780722653	0.017666057573037	0.451863594485795	0.0390959966428373	0.968813852746966	0.999950664751627
Gpr161	95.0326829078535	0.471839910662012	0.589855484372913	0.799924597062337	0.423754485672624	0.999950664751627
Carmil1	1840.97134457316	0.0724707461990362	0.392246811122742	0.184758025161761	0.853418832039342	0.999950664751627
Myo1b	2365.59934956534	0.097976892787335	0.385097380829286	0.254421083250027	0.799170264649368	0.999950664751627
Rngtt	3998.03532546005	-0.213600282638353	0.396302672492671	-0.538982695460635	0.589898794883614	0.999950664751627
Larp4b	3028.4402695521	-0.114539682958963	0.38636269577137	-0.296456371726793	0.766881580522175	0.999950664751627
Sh2b3	319.010583396599	0.105591698726708	0.449225395892618	0.23505282580228	0.814167732498141	0.999950664751627
Ap4s1	221.503235999842	0.248805401257866	0.47143972092137	0.527756551296965	0.597668317094141	0.999950664751627
Ntng2	13.7530802722674	0.124933275996503	1.21453753092015	0.10286489533333	0.918070199327607	0.999950664751627
Stk26	58.4001806757327	-0.181811599484538	0.627698935649449	-0.289647774050192	0.772085714475302	0.999950664751627
LOC666331	116.566062845441	-0.36563691344667	0.682165490141668	-0.535994445234597	0.591962389473229	0.999950664751627
Ubap2l	1861.43298345506	-0.289217614537603	0.40242518596553	-0.718686664314236	0.472334001857135	0.999950664751627
Tsen34	223.067377666516	0.200557220952917	0.461483568458093	0.434592333640433	0.663858360676192	0.999950664751627
Nup98	3325.44932344107	-0.189201860945824	0.387496577637141	-0.488267179285893	0.625360605743795	0.999950664751627
Nbr1	1040.42336799462	-0.270828025524686	0.385833021500435	-0.701930655057686	0.48272241028909	0.999950664751627
Fen1	191.292986376734	0.252750966681054	0.506408087171161	0.499105312659878	0.61770519507848	0.999950664751627
Xpo6	3196.63621277181	-0.292323896861295	0.375159469721545	-0.779199035221655	0.435862478349248	0.999950664751627
Mybl2	5454.64287882941	-0.0620103688711549	0.410702465812866	-0.150986112899087	0.87998667060935	0.999950664751627
Vamp2	134.135891172838	-0.509868290474823	0.533748338865537	-0.955259723259336	0.339446370170533	0.999950664751627
Vamp1	90.1083167100452	0.00460373589434406	0.568277970333875	0.00810120422517747	0.993536244927077	0.999950664751627
Ahi1	147.827066668451	0.13557035092317	0.513275862789533	0.264127656785529	0.791681553353402	0.999950664751627
Arpc4	407.13905037521	0.172470738622793	0.479565983712264	0.359639224800136	0.719116946426077	0.999950664751627
Vps8	1735.04151379041	-0.156926484394583	0.415435783885894	-0.377739449709238	0.705624158666792	0.999950664751627
Mapk10	36.0285895434114	-0.320020163247674	0.804565725218367	-0.397755153142794	0.690810678081091	0.999950664751627
Pccb	457.341727117883	-0.0431222514662423	0.415042176213146	-0.103898480534414	0.917249912940619	0.999950664751627
Bpgm	182.967408499583	0.162775131248052	0.469287133391783	0.346856156212065	0.72869938637658	0.999950664751627
2310057M21Rik	568.887878559018	0.288831496899939	0.412570074489394	0.700078640597972	0.483878194125854	0.999950664751627
Ubr7	1003.23649112281	-0.233152937376199	0.39119492707769	-0.596001944907366	0.551173927433193	0.999950664751627
Lbh	6.97486513477756	-0.492243755632263	1.69227311233593	-0.290877253821514	0.77114519831155	0.999950664751627
Hspa13	198.002734390892	-0.326680201440975	0.62902295669381	-0.519345435591143	0.603519874304234	0.999950664751627
Tspyl4	40.4619746441581	0.557144713417482	0.72317951877723	0.770409972837057	0.441056739486998	0.999950664751627
Atp12a	8.58757197508858	-0.45045648597606	1.3809098073648	-0.326202684327132	0.744271010581436	0.999950664751627
Cutc	37.1007340279159	0.367748181815165	0.745277142842544	0.493438159679157	0.621703024992925	0.999950664751627
Sprtn	544.516811481423	0.121720435009434	0.419968768850422	0.289832111427283	0.771944680379032	0.999950664751627
Prkd2	65.3647307128663	-0.287071711535812	0.639623082560757	-0.448813870797953	0.653565931784258	0.999950664751627
Proz	60.5292516970402	0.0499870889966375	0.625503372386109	0.0799149792045912	0.936304876251171	0.999950664751627
Ube2d2a	1560.15428888232	-0.12364295662858	0.394268378389566	-0.313600997203007	0.753824102064487	0.999950664751627
Sult1b1	3.77767643500998	-1.6516247370847	2.31510508179873	-0.713412427828743	0.475590585010169	0.999950664751627
Polr3k	64.4795757750938	0.00329070641563697	0.638487320714156	0.00515391035793206	0.995887792702937	0.999950664751627
Tsc22d4	164.864282917389	0.385577705770608	0.572002311317675	0.674084174384512	0.500257800235548	0.999950664751627
Asb3	900.026694197164	-0.423076330195555	0.415613349206796	-1.01795654784189	0.308698606365189	0.999950664751627
Wdr72	8.94280421087448	-0.953046624653939	1.59684069701614	-0.596832624841543	0.5506191336942	0.999950664751627
Eefsec	1830.90437898417	-0.111481940648543	0.437333289767119	-0.254912999437814	0.798790295775342	0.999950664751627
Ccdc57	818.560673202577	-0.215119740721764	0.467284234223676	-0.460361649220103	0.645256657309533	0.999950664751627
Arhgap4	176.217140227774	0.149941135919825	0.524126628074607	0.286078073290491	0.774818325032821	0.999950664751627
Mtf2	5365.3813842799	-0.472211882253295	0.368370773903001	-1.28189290711113	0.199880216452612	0.999950664751627
Cxxc5	759.792108489636	0.379563535078373	0.508326307717061	0.746692684041924	0.455249086886856	0.999950664751627
Nmnat3	77.9212582406587	0.795115578111716	0.642428061430026	1.23767255175904	0.215837500706739	0.999950664751627
St3gal6	75.9970174618678	-0.447048924322051	0.606647132243301	-0.736917559749971	0.461172484814338	0.999950664751627
Rock1	2110.49606972083	-0.150685156883274	0.409619767869822	-0.367865930071914	0.712973205458212	0.999950664751627
Atpif1	531.227491066696	-0.965563980561296	0.57328620565487	-1.68426166727372	0.0921311100864041	0.999950664751627
Hyal1	54.3880094021944	1.00428726008789	0.720485813185537	1.39390289400364	0.163346930262633	0.999950664751627
Kitl	111.891400873215	-0.560107634661077	0.566664203478513	-0.988429534145287	0.322942329145543	0.999950664751627
Krba1	365.936850122696	0.0710675027012089	0.41673659443339	0.170533386437624	0.864590680308508	0.999950664751627
Pik3cd	132.223028002476	0.564814027419947	0.540355806446339	1.04526317785767	0.295901351071264	0.999950664751627
Nfe2l1	686.621316710015	-0.318734579455625	0.477085676464162	-0.668086666985838	0.504078272146943	0.999950664751627
Lpp	3960.5142642234	0.139185466830251	0.443995979766598	0.313483619611644	0.753913263648309	0.999950664751627
Gucy2d	2.97401918298342	0.00516698060466332	2.53055590672058	0.00204183617952917	0.998370851568677	0.999950664751627
Wac	3731.45047530949	-0.330608821754344	0.411392567251452	-0.803633434515283	0.421608707823886	0.999950664751627
Setdb1	833.997745315481	-0.237241019838478	0.390689479667909	-0.607236775456907	0.543693789833003	0.999950664751627
Chn2	1678.77955805926	-0.0550815640474067	0.43908526885114	-0.125446167191003	0.900170340623242	0.999950664751627
Rnpep	178.284280630183	0.191425878002515	0.527937762407831	0.36259175159105	0.71690987282286	0.999950664751627
Pcdh15	54.6874512107019	0.42289609263509	0.914434240679722	0.4624674731348	0.643746122748284	0.999950664751627
Kcnt1	12.3607421889498	-0.140271699921446	1.17036355206627	-0.119853100067751	0.904599517296645	0.999950664751627
Gm10548	5.6294266212831	2.03395533074677	1.84305763038642	1.10357663114437	0.269776832937844	0.999950664751627
Yars2	536.078085488507	-0.0917871824451691	0.517289061141298	-0.177438862214984	0.859163683957673	0.999950664751627
Nudt12os	3.87626081909672	1.50289091411479	2.05487420541199	0.73137854869976	0.464547964182562	0.999950664751627
Fam49b	3213.84048326798	-0.350447879392767	0.389195091624092	-0.900442700678381	0.367884705387285	0.999950664751627
Cacna1g	2.34835198161866	0.414767457665753	2.62215537393865	0.158178062897449	0.874316489394713	0.999950664751627
Bcar1	446.928313575318	0.756495741637153	0.495592963958349	1.52644568557824	0.126898907321964	0.999950664751627
Crhr2	5.95739293728674	0.923939550964572	1.74459708102489	0.529600537002956	0.596388921956885	0.999950664751627
Elavl4	166.614588657788	-0.2554058688416	0.478952771785957	-0.533258984783035	0.593854315438439	0.999950664751627
Gm19466	21.3232566589577	-0.208876114293508	0.936629016872074	-0.223008374213156	0.823528988941598	0.999950664751627
Gm4262	27.7563427301451	0.262354035165871	0.920883130962395	0.284893952712208	0.775725389125332	0.999950664751627
4930556M19Rik	173.586295759647	-0.105778534418835	0.538690414549454	-0.196362384705333	0.844326535738762	0.999950664751627
1700026F02Rik	6.72651787876121	-0.894070657723452	1.6472938553717	-0.542751164164157	0.587301141610048	0.999950664751627
Kdm6a	4714.92519112703	-0.123035728582595	0.436257679818284	-0.282025358576709	0.7779240658824	0.999950664751627
Mettl1	115.225593032571	0.289540558637205	0.525663044095709	0.550810185135418	0.58176380140142	0.999950664751627
Aanat	5.33330832267722	-0.371178683145199	1.72254926793985	-0.215482186810904	0.829391398735303	0.999950664751627
Dnajc2	970.158920548638	-0.362114592702054	0.420826681978901	-0.860483919411292	0.389522343974125	0.999950664751627
Mid1	84.0030456082828	0.955158322524471	0.765130934428926	1.24835930628968	0.211899504481778	0.999950664751627
Bcl11a	75.8525845530913	-0.663812020398948	0.608334473990376	-1.0911957957021	0.275186737487446	0.999950664751627
Tpx2	1724.40831199353	-0.0326201917877529	0.379463712471127	-0.0859639293974256	0.931495091216081	0.999950664751627
1700001G11Rik	8.27301078639852	0.752365313762594	1.433701429569	0.524771265652411	0.599742208946077	0.999950664751627
Mad2l1bp	39.1698049969343	0.647425949088944	0.786501020004058	0.823172421423692	0.410409949577501	0.999950664751627
Tars2	216.455604109531	-0.116936839513375	0.451323885680141	-0.259097387095196	0.795560100777947	0.999950664751627
Mrps34	27.0403917403764	-0.706636100208374	0.890996262388965	-0.793085369756458	0.427728086125701	0.999950664751627
Pycard	97.9428851135658	-0.56051125749199	0.573545368201932	-0.977274490506646	0.328433278538446	0.999950664751627
Ints12	106.014277106644	0.434881677803296	0.560358499788206	0.776077596695089	0.437703170690797	0.999950664751627
Mybphl	11.712909936304	0.651497445306842	1.26347298801256	0.515640185020215	0.606105738363706	0.999950664751627
Trnau1ap	314.899288846382	0.135108500469673	0.445426631332631	0.303323804563401	0.761643106778676	0.999950664751627
Rreb1	2102.88009598583	0.321423211146291	0.39420795982113	0.815364589015746	0.414863647545299	0.999950664751627
Gnpda1	538.156372828696	0.043016256147955	0.400324273599367	0.107453529512938	0.914429189875537	0.999950664751627
Ksr1	523.480743504871	-0.366080046705804	0.532179543043076	-0.687888235260807	0.491523165737405	0.999950664751627
Thbs3	17.4051733885899	1.08310574976896	1.07806155122765	1.00467895226906	0.315051466269447	0.999950664751627
Sart1	152.292725620106	-0.073369479358126	0.558557145002552	-0.131355368048852	0.895494193804525	0.999950664751627
Cuta	85.6557377476817	-0.0367291437237944	0.647304250406428	-0.0567417002139767	0.954750955539564	0.999950664751627
Syt17	24.0635518862739	0.475371398709632	0.911801013084052	0.52135432170858	0.602119965737993	0.999950664751627
Amdhd2	364.725153876621	0.316289944481906	0.434683724587855	0.727632360244903	0.46683866586183	0.999950664751627
Dgkk	19.2225156041655	1.80138572555671	1.21644765598082	1.48085757467654	0.13864453039471	0.999950664751627
Gprasp1	1142.11314564165	0.094666489846988	0.443483011620051	0.213461366876647	0.830967119428497	0.999950664751627
Zfp7	726.636881091242	-0.0873498726810217	0.418859903435669	-0.208541977793865	0.834805809509496	0.999950664751627
Fam178b	1887.07873241394	0.401381996403162	0.450419964224512	0.891128343065836	0.372860321086312	0.999950664751627
Syce2	464.723642981035	-0.0347722382030576	0.436775529700728	-0.0796112324032507	0.936546461408927	0.999950664751627
Vezt	679.78686885832	0.142738078974923	0.392535089654462	0.363631386688439	0.716133285832502	0.999950664751627
Stil	1042.9709153195	-0.248062831375832	0.390161001463194	-0.635796069944303	0.524909349356778	0.999950664751627
Tbl2	427.798130238491	-0.064666146825627	0.477492620657131	-0.135428578428359	0.89227302995354	0.999950664751627
Rrm2	801.056855858728	-0.165206062269017	0.575884990799485	-0.286873359973605	0.774209289195352	0.999950664751627
St6galnac2	450.530473694491	-0.261944117363556	0.499406302856133	-0.524511036135272	0.599923145868666	0.999950664751627
St3gal1	71.504049255424	0.0473481005382076	0.58873104014729	0.0804239921278177	0.935900045747892	0.999950664751627
Zfp317	1070.81067996989	-0.131998059876396	0.416539188574612	-0.31689229608405	0.751325327842876	0.999950664751627
Pdia6	522.697063658249	-0.389609466545828	0.510927439316628	-0.76255342063236	0.445729772601884	0.999950664751627
Mrpl1	1200.25266777833	-0.155061078618038	0.408463019368646	-0.379620850028756	0.70422688138622	0.999950664751627
Dcaf7	680.736504091831	-0.366001305451666	0.411985371549271	-0.888384226059575	0.374334107393888	0.999950664751627
Pdilt	2.37382045598162	-0.12575269202391	2.43057533758306	-0.0517378293441246	0.958737594132762	0.999950664751627
Fendrr	2.82989091905456	1.78158740462612	2.8054291864912	0.635049857328384	0.525395898558072	0.999950664751627
Ccdc163	120.655494987324	-0.139792228177486	0.512964751201424	-0.272518195158782	0.78522360279953	0.999950664751627
2410004B18Rik	171.516488647106	0.0894942714444848	0.520828786350415	0.171830501289291	0.863570785591292	0.999950664751627
Disp3	4.9376184332077	0.47867054526435	1.78374813558328	0.268350971594891	0.788429174803419	0.999950664751627
Ccdc34	66.1707762190438	-0.0467200980606027	0.669323517505011	-0.0698019669692137	0.944351281583684	0.999950664751627
Rabggtb	2198.78100507741	-0.388354251236064	0.50206446904845	-0.773514708125237	0.439217827627738	0.999950664751627
Pex11b	4.05604831517781	1.19578728275624	1.96200818140444	0.609471099096172	0.542212223561342	0.999950664751627
Dand5	344.526649789444	0.654604694334381	0.431676983107945	1.51642251023305	0.129412550685516	0.999950664751627
Mir22hg	57.7580978569809	-0.237323559305721	0.727280644879003	-0.326316341534435	0.744185025571591	0.999950664751627
AU019990	53.0527575770049	-0.152018813282721	0.697017064511702	-0.218099127012361	0.827351877576541	0.999950664751627
Mrps12	108.106887995627	0.432448426167833	0.637411780495068	0.678444357950142	0.4974899921632	0.999950664751627
Exoc1	965.938454547958	-0.512981382017753	0.406933636931861	-1.26060206250202	0.207452255187052	0.999950664751627
Gm10649	22.797682504127	0.00904055435501449	1.21184421988937	0.00746016212862722	0.994047707028038	0.999950664751627
Nkx6-2	10.9007710509757	0.467189809770137	1.27136015057778	0.367472434587333	0.713266649781104	0.999950664751627
Lrrc75a	858.841985287043	-0.329527148594416	0.641344030607717	-0.513807150090984	0.607386828445524	0.999950664751627
Slc23a2	2970.92223091976	-0.106350350392199	0.403879204643711	-0.263322174475455	0.792302269848211	0.999950664751627
Atg13	908.162752892232	-0.164141244127413	0.406628896701945	-0.403663501189209	0.686460182706143	0.999950664751627
Setd2	1977.78371858764	0.0301837319144638	0.3750082493238	0.0804881811770539	0.935848995792043	0.999950664751627
Nhsl1	1118.12923303142	0.294020041241698	0.540508890015028	0.543968927566618	0.586462855290162	0.999950664751627
Cops7a	301.545241011584	0.110724666846073	0.440013934147869	0.251639001070505	0.801320109930269	0.999950664751627
Cops6	73.6789556243303	0.0334107967239987	0.618533932843763	0.0540161096261764	0.956922329353723	0.999950664751627
Rpl21	3058.67756894113	-0.702368752469121	0.523370766197616	-1.34200990546713	0.179592783937161	0.999950664751627
Derl3	27.8190522907897	0.00439395221675128	0.874112355535634	0.00502675907613589	0.995989243433121	0.999950664751627
Kctd18	290.35663486033	-0.184125361325701	0.444477686103127	-0.414251079598585	0.678690236889669	0.999950664751627
D330050G23Rik	14.6646380874086	1.76048209339562	1.37324264167121	1.28198909644485	0.199846471165817	0.999950664751627
Inppl1	136.655323761205	-0.306519148567207	0.543886363539961	-0.563572042093836	0.573045418300103	0.999950664751627
Trp63	12.5681761261274	0.61879898405752	1.15816706503761	0.53429164300871	0.593139773186197	0.999950664751627
Mocs2	141.816267905083	0.157314931977619	0.506329537873632	0.310696730509293	0.756031183009234	0.999950664751627
Rnf34	257.151130136977	0.208860768094821	0.439154370973623	0.475597607355628	0.634361080299216	0.999950664751627
Ttc39a	105.631462945372	-0.135065649674425	0.616875489544381	-0.218951234023228	0.82668803561605	0.999950664751627
Tmc7	168.732986705992	-0.482580854684688	0.58781811007731	-0.820969695236539	0.411663530180046	0.999950664751627
Nkd2	50.4259470350298	-0.651310745618162	0.713375121859094	-0.912998961781581	0.361243087577055	0.999950664751627
Matn2	721.873606208574	0.170374527548771	0.460529987129252	0.369953167677123	0.71141738530758	0.999950664751627
Tmub1	3.574965042897	-2.05764025004174	2.05903442962348	-0.999322896420928	0.317638297286249	0.999950664751627
Folh1	11.5472739678223	0.343712771513461	1.33911508435495	0.256671570299746	0.797432320055868	0.999950664751627
Stk32b	13.9484508623956	1.25665296952335	1.22367644300612	1.02694873036554	0.304444606470052	0.999950664751627
Sdf2l1	10.0951007622399	-0.691756373195004	1.2641053749065	-0.547229991207156	0.584220734132058	0.999950664751627
Ulk2	117.906806623129	-0.431484000781999	0.660031384157852	-0.653732551418806	0.513284127717924	0.999950664751627
Rhbg	20.3816612734377	1.46346062048454	1.00574649936488	1.4550988956051	0.145641884888353	0.999950664751627
Ralgps2	1640.44562800494	-0.310212108870934	0.398747845637956	-0.777965604741077	0.436589290447861	0.999950664751627
Tiam1	1553.91425579872	-0.226691369395912	0.445603566129172	-0.508728804316164	0.610942329351319	0.999950664751627
Ypel1	231.399647830469	-0.651181222258239	0.489994363170967	-1.32895655787581	0.183862302619586	0.999950664751627
Klhl22	1556.87948060515	-0.229470760632534	0.542614751810883	-0.422898124068162	0.672369591561588	0.999950664751627
Ndrg2	73.2367550613326	-0.968437794578166	0.651981038226862	-1.4853772392092	0.137443921524834	0.999950664751627
Man2c1	353.95281762591	-0.299277259902169	0.427171015188083	-0.700602918412892	0.483550856621258	0.999950664751627
Setd6	188.949104597341	0.240504954389204	0.47742591426999	0.503753456192148	0.614434638561175	0.999950664751627
Sis	3.1654143609588	0.194663007419324	2.22188854284667	0.0876115087077782	0.930185454730125	0.999950664751627
Porcn	98.2063470831104	1.297361836085	0.706445310639413	1.8364646442493	0.0662889664789062	0.999950664751627
Gm12250	11.375209260292	0.192978691533103	1.23440225048865	0.156333716547187	0.875769981100633	0.999950664751627
Satb2	906.432585055697	0.19630749540106	0.432761138426947	0.453616274591156	0.65010503776093	0.999950664751627
Mark3	2167.66478999274	0.0879290443713075	0.386529220134162	0.227483563443891	0.820047748708851	0.999950664751627
Itgb3	64.569414471201	-0.335322428081249	0.681552337845965	-0.491998060106478	0.622720714911323	0.999950664751627
Zkscan3	853.027728091284	0.3049691088928	0.388337562119048	0.785319625607862	0.432266191897735	0.999950664751627
Ripk4	54.7721435054236	-0.168514607469605	0.774526968685645	-0.21757100047216	0.827763381474754	0.999950664751627
Pde1a	83.457465551814	0.487271382522126	0.704201953151559	0.691948354220561	0.488969762852223	0.999950664751627
Enpp4	83.6391914425259	-0.109690442670331	0.618113783069727	-0.177459952641045	0.859147119095794	0.999950664751627
Igsf1	7.90946038208345	-0.93557471336202	1.42448380642415	-0.656781571782536	0.511321375139581	0.999950664751627
Fbf1	241.315494183585	-0.141069108992496	0.488798851040196	-0.288603601854405	0.772884738862413	0.999950664751627
Atraid	96.0639083632918	0.0257493236095658	0.582197469086881	0.0442278178397976	0.964722808314066	0.999950664751627
Dock9	1665.16250409121	-0.1572933504733	0.405962381782036	-0.387457945691509	0.69841721270087	0.999950664751627
Wdr76	1169.5497642379	-0.279636311051863	0.399757300453047	-0.69951520768964	0.484230112422574	0.999950664751627
Crtac1	254.404320474399	0.571867499505124	0.592104329214359	0.965822189248159	0.334133163232477	0.999950664751627
Paqr7	51.7944261420561	0.389543286625274	0.709803190596437	0.548804643013716	0.583139523620192	0.999950664751627
Phf23	105.724093258776	-0.319364324837773	0.559031324141711	-0.571281627783734	0.567808753479449	0.999950664751627
Tpm1	401.876545017262	0.00562573779621559	0.419200902950224	0.0134201471338042	0.989292593200483	0.999950664751627
Gramd4	145.069489328583	0.54636798086949	0.592924596123458	0.921479703223049	0.356800033232331	0.999950664751627
Polk	914.688391849873	0.0400513993438863	0.386130438144569	0.103725050882653	0.917387546151783	0.999950664751627
Syne1	611.95215787407	-0.016440612548501	0.426831247488364	-0.0385178279360843	0.969274817393545	0.999950664751627
Dbi	484.573766258955	0.174842092468536	0.505675307770933	0.345759600640294	0.729523388640643	0.999950664751627
Daxx	68.7578815441197	0.271985955335141	0.640024434209242	0.424961830826323	0.670864499672973	0.999950664751627
Cyp1a1	5.33510576809652	0.249025870062169	1.73281673317011	0.143711602788246	0.885728208613492	0.999950664751627
Cyp46a1	7.57235435342397	0.698307784514767	1.45285416451953	0.480645478099795	0.630768487237429	0.999950664751627
Eif4ebp3	44.8343192203406	-0.343607434110278	0.685639190384396	-0.501149057593453	0.616266223333013	0.999950664751627
Mprip	953.406819272646	0.0188611728609679	0.397825571498965	0.0474106598776468	0.962185933221581	0.999950664751627
Grin3a	66.5536433595785	-0.391193181311311	0.647221793140839	-0.604419049941023	0.545565073620902	0.999950664751627
Epc1	1526.25842787539	0.435896576996232	0.394131315485358	1.10596788397654	0.268740420412031	0.999950664751627
Dnm1l	2624.46794172448	-0.473764704589587	0.373687736748022	-1.26780907693807	0.204866139902132	0.999950664751627
Klk1	9.17691015310787	-1.28674469860567	1.34353718382654	-0.95772913031025	0.338199363653374	0.999950664751627
Rfc1	2282.95252634674	-0.277574994609879	0.378847921528052	-0.732681846294162	0.463752498702961	0.999950664751627
Rbp1	18.8341180532928	0.347406364694134	1.07329934495625	0.323680775849441	0.746179726636751	0.999950664751627
Zfp850	621.970338407024	-0.208231276992215	0.407057783189508	-0.511552132379377	0.608964493769497	0.999950664751627
Tnip1	1427.65546907348	-0.311124151448814	0.523482750229104	-0.594335059393361	0.552288033916253	0.999950664751627
Smarcd1	257.349944517553	-0.122141329610267	0.471055643502995	-0.259292784822543	0.795409345973054	0.999950664751627
Kis2	129.875173029294	0.752357766274839	0.694041761244181	1.08402376958718	0.278354259924339	0.999950664751627
Lpcat1	1321.48859721558	0.0397487770032487	0.41969708754135	0.0947082507436569	0.924546564293735	0.999950664751627
Dnm1	3.1694656495784	0.677206858214225	2.30866295783091	0.293332924980306	0.769267689431764	0.999950664751627
Secisbp2l	465.626350157423	-0.0188515979307982	0.406101547346632	-0.0464208965810888	0.962974781401671	0.999950664751627
Rragd	489.927119496975	0.28841705526227	0.451343331350131	0.639019201634177	0.522810440527277	0.999950664751627
Lrp8	371.719330268254	0.22591943034534	0.418273033251136	0.54012430251437	0.589111311819419	0.999950664751627
Hsf4	8.11329869579658	-0.872712972415765	1.40077444558688	-0.623021768540419	0.533270216924915	0.999950664751627
Ampd3	301.406096230305	1.30698578821355	0.583275058695111	2.24077091713387	0.0250409177151776	0.999950664751627
Mgst2	6.82397607387371	1.18622747197683	1.57002642592836	0.755546182144939	0.44992133337502	0.999950664751627
Sh3bp1	199.837314791069	0.582754915355955	0.541166151277529	1.07685026859172	0.281547163610996	0.999950664751627
Usf1	320.632619011183	0.045869914428434	0.443329940308536	0.103466764271573	0.917592526159809	0.999950664751627
Wdr44	12.3072606618928	0.360978636582063	1.17814116563639	0.30639676051645	0.759302574567836	0.999950664751627
Adamts10	44.7861548857007	0.354290661322599	0.704989297193653	0.502547574456693	0.615282396114298	0.999950664751627
Col26a1	111.654984504988	1.11681450717622	0.620199330804958	1.8007347826814	0.0717446925105768	0.999950664751627
C2cd6	13.1283743298525	0.433380657706822	1.14576188701276	0.378246704327665	0.70524733312046	0.999950664751627
Itpa	553.624006491196	0.310055039497961	0.440481375254316	0.703900452814714	0.481494769458568	0.999950664751627
Rint1	588.265861196846	-0.0350714259952781	0.397338611094395	-0.0882658393018499	0.929665389241286	0.999950664751627
Vasp	856.903671659979	0.3328992225232	0.440185375968691	0.756270518507362	0.449487020235128	0.999950664751627
Pla2g4a	21.2052681258369	0.252341125550462	0.928967519036212	0.271636112543808	0.78590182933002	0.999950664751627
Igfbp7	82.1739654852395	0.0804327041546324	0.636974468413633	0.126273042552157	0.899515794357922	0.999950664751627
Rgl2	83.761020976849	-0.311831769906889	0.606127068005981	-0.51446600286759	0.606926223589701	0.999950664751627
Ptpra	804.486576818866	0.0733414312445626	0.433290805036101	0.169266068866732	0.865587363961248	0.999950664751627
Rabggta	244.985693640902	0.394098839772082	0.443808602718784	0.887992790941459	0.374544629151213	0.999950664751627
Ccdc186	573.98695247475	-0.0260314559860167	0.397128597850719	-0.0655491851427983	0.947736746427758	0.999950664751627
Slc16a11	3.41405161948001	-0.441656768259592	2.27433038056871	-0.194192001317396	0.846025545683441	0.999950664751627
Timm10b	54.35811895813	-0.258275117031174	0.657756770435718	-0.392660522308398	0.694570232049348	0.999950664751627
Arvcf	287.616204905968	0.0239563806427535	0.484845201061085	0.0494103697228	0.960592264413357	0.999950664751627
Kcnj15	3.67901690708244	-0.177338290437187	2.34902120123815	-0.0754945465556948	0.93982123637429	0.999950664751627
Palld	1293.02257600424	0.897649335836234	0.388267418650089	2.3119357760101	0.0207812228210071	0.999950664751627
Csde1	2369.0574700493	-0.158873562214139	0.383424520431476	-0.414354204669422	0.678614722151941	0.999950664751627
Dctn6	642.118287747581	0.233107834773628	0.398854851829002	0.584442770859327	0.558922457954265	0.999950664751627
Fgd4	1160.96777671131	-0.367243083683635	0.409546348813627	-0.896707014352501	0.369875276731282	0.999950664751627
Tpk1	3141.69824345373	-0.0553273804038266	0.433768514722647	-0.127550475716761	0.89850472553933	0.999950664751627
Mgme1	660.928983602419	0.158858303284082	0.425468560504771	0.373372601481091	0.708871148364738	0.999950664751627
St7	1177.54514546899	0.153834599791196	0.455550455360033	0.337689487478653	0.73559719765698	0.999950664751627
Azin2	222.403334353188	-0.20195780547807	0.476890423660813	-0.423488909522981	0.671938588501533	0.999950664751627
Ddit3	279.370374869611	0.219226214552602	0.436543964829867	0.502185878661823	0.615536775295235	0.999950664751627
Ltbp1	400.907553165263	-0.702939378543704	0.43471313826567	-1.61701894115312	0.105874192378283	0.999950664751627
Cc2d2a	482.744845113747	0.303119351695506	0.406120211889408	0.746378394429799	0.455438866958166	0.999950664751627
Gpr135	9.23240398424822	-0.277090927383804	1.37113695157962	-0.202088439863415	0.839847585073347	0.999950664751627
Ffar4	5.46282939385153	0.753805519089345	1.82877249585891	0.412192069159105	0.680198649677797	0.999950664751627
Aida	590.359210833585	0.0107166616438579	0.415234475661067	0.0258086991134264	0.979409923272126	0.999950664751627
A730020M07Rik	2.40513766438348	1.49556517560521	2.96385013788748	0.504602158013021	0.613838293830609	0.999950664751627
Homer3	265.462285155802	-0.73894549931546	0.462171000626791	-1.59885734568658	0.109852303545184	0.999950664751627
Hint3	97.3801178489345	-0.144342297862433	0.587865598637037	-0.245536221539566	0.806041265621117	0.999950664751627
Etfdh	244.079244311906	-0.102500129749961	0.483339339143836	-0.212066598865147	0.832055077287562	0.999950664751627
Alg6	835.76149170458	-0.263476650758807	0.434439440068954	-0.606474980073144	0.544199391731757	0.999950664751627
Slc44a5	23.0843586431072	0.270064568276578	0.925391677871132	0.291838120802927	0.770410397142939	0.999950664751627
Tspan2	85.8412924259945	0.0721038234930889	0.595537339569694	0.121073556101768	0.903632774242472	0.999950664751627
Rufy3	1252.73773829471	-0.0511851827288419	0.386371990592234	-0.13247643197527	0.894607463270604	0.999950664751627
Als2	1139.09344171048	0.0226110911364146	0.387377202982423	0.0583697000296649	0.953454149482317	0.999950664751627
Nus1	931.272326216948	0.197964933743163	0.38836401292743	0.509740674093187	0.610233153325784	0.999950664751627
Cttnbp2nl	248.737018010589	0.0623480632010098	0.446745125326548	0.13956070176577	0.889007092114953	0.999950664751627
Adamts18	18.8500288095109	0.245269296799859	1.22282604597268	0.200575787216539	0.841030292305603	0.999950664751627
Asb18	25.2132272502156	1.09813166670476	0.921047859816666	1.1922634149797	0.233157974920209	0.999950664751627
Mettl18	6.01012806405788	1.44954061821349	1.7028904387606	0.851223651985795	0.394645126574995	0.999950664751627
Zfp819	457.811784228742	-0.501892383244068	0.432041889208214	-1.16167528144983	0.245367390001968	0.999950664751627
Ubap1	25.0618952948928	-0.207828558462657	0.855720378103744	-0.24286970812031	0.808106332490851	0.999950664751627
1700049E22Rik	4.7060578019313	1.22083209498189	1.91530425139668	0.637408962096561	0.523858492236178	0.999950664751627
Iqch	25.9085657581472	-0.0077263108139804	0.925171059427751	-0.00835122406310394	0.993336764708608	0.999950664751627
Slc2a4rg-ps	48.0142795399299	0.234304633874244	0.693452646280609	0.337881231156816	0.735452692001934	0.999950664751627
Retreg1	610.293130945775	0.571589349668451	0.612179882707959	0.933695088345672	0.350461199333	0.999950664751627
Fhl1	704.040202324353	-0.123536713778574	0.455546727264736	-0.271183407507573	0.786249973887921	0.999950664751627
Hnrnpf	3938.20371135526	0.165649586695002	0.369074535831953	0.44882420923893	0.653558473253363	0.999950664751627
Sfxn4	156.024812456723	-0.104532711586883	0.485319809727241	-0.215389336045508	0.82946378350359	0.999950664751627
Sfxn3	54.0307394162606	-0.128264532652551	0.755357902680658	-0.169806302677655	0.865162470097474	0.999950664751627
Camsap2	657.304178996362	-0.074506882604242	0.393091951712117	-0.189540595475756	0.849669141101187	0.999950664751627
Psmc5	331.752350094537	-0.0954408107045936	0.469280032504815	-0.203377097029191	0.838840299650104	0.999950664751627
Fli1	9.309278982209	1.00555467213759	1.52502317606959	0.659370092151114	0.509658142611385	0.999950664751627
Mlip	26.6183589732739	-0.642915847344973	1.26502939445204	-0.508222062004701	0.61129762051025	0.999950664751627
Cldn10	17.6854416079671	-1.20113420703986	1.05112647884282	-1.14271139697878	0.253158436292324	0.999950664751627
Rad18	1793.45296384852	-0.400283262765643	0.415256836529254	-0.963941415417117	0.335075298418953	0.999950664751627
Mrpl53	55.2128404292408	-0.249821125788479	0.752607198169221	-0.331940920039284	0.73993387079999	0.999950664751627
Tspan11	2.11904446091665	0.0713406474046887	2.60747707632232	0.0273600286086925	0.978172578853649	0.999950664751627
Nadsyn1	198.549290348653	-0.009830742336917	0.471739401123487	-0.0208393496780304	0.98337380804304	0.999950664751627
Lrrc40	911.198747991908	-0.266041592972296	0.417555617221449	-0.637140495780234	0.524033332811452	0.999950664751627
Spag16	113.1081475821	-0.348625403442603	0.643317630720941	-0.541917999436627	0.587874996524668	0.999950664751627
4933439C10Rik	32.5181351697078	0.0777962042953401	0.816543994207641	0.0952749696859041	0.924096423495301	0.999950664751627
Pdcd4	65.3573760011648	-0.411719608142553	0.624274631779125	-0.659516801073897	0.509563960871015	0.999950664751627
Pik3c2g	22.3922589872751	-0.166721728001008	1.11977654410918	-0.148888391061665	0.881641701700594	0.999950664751627
Zeb2	19.1971613985612	0.324553616390208	0.971979671187399	0.333909881051035	0.73844756332268	0.999950664751627
BC031181	85.2651137666875	-0.580078467732871	0.593626811059195	-0.97717700232887	0.328481531378376	0.999950664751627
Cyp39a1	221.804680904257	-0.295103560932163	0.558459009177356	-0.52842474753316	0.597204564752117	0.999950664751627
Rpap3	353.980347515138	0.288387081539681	0.437638507264941	0.658961852653189	0.509920265323443	0.999950664751627
Pmfbp1	16.1760908928213	0.925644345825315	1.05891051088317	0.874147849428086	0.382037742197934	0.999950664751627
Armcx3	6.25128407314521	-1.49032287902382	1.59188314079388	-0.936201182632411	0.34916961441021	0.999950664751627
Lama1	1940.01914673343	0.406453380916859	0.476355586755359	0.853256248520919	0.393517216768717	0.999950664751627
Fanca	1158.65969310108	0.145497119255659	0.390355997794075	0.372729303707057	0.709349924363283	0.999950664751627
Naa30	453.996851598367	-0.288402207011175	0.458570126488877	-0.628916255882992	0.529403883083636	0.999950664751627
Rap1gap	118.480378561863	0.487689634925537	0.560924428899257	0.869439107657633	0.384607000408822	0.999950664751627
Chchd6	650.724502357172	-0.145796797410554	0.439867829423707	-0.33145592302481	0.740300129330812	0.999950664751627
Zfp57	105.802006355643	0.504640746406211	0.605581917335172	0.833315414414707	0.404666865114628	0.999950664751627
Rapgef4	114.40352553249	2.42604638927026	0.787083158200973	3.08232537310981	0.00205390199945313	0.999950664751627
Zbed4	48.7885695145332	-0.36261758860973	0.681570487508626	-0.532032409348036	0.594703548998985	0.999950664751627
Gtf2h3	353.949163021572	0.0844779559227855	0.431188923951455	0.195918659386289	0.844673832212889	0.999950664751627
Fcgrt	27.5245924554057	-1.22015726013983	0.891789753206604	-1.36821179628104	0.171245790244418	0.999950664751627
Mapk1	3363.12341645104	-0.272573616309515	0.369593839430436	-0.737495020830339	0.460821370051172	0.999950664751627
Ahcyl1	142.764954680252	-0.181873211977011	0.48850325003072	-0.372307066463885	0.70966423792302	0.999950664751627
Cox7b2	258.850751622472	-0.266929320907578	0.486416092055143	-0.548767454998832	0.583165047439645	0.999950664751627
Rgs17	20.1414425424875	0.0295625909481358	0.9591055432108	0.0308230842344723	0.975410630607674	0.999950664751627
Mzf1	59.1174204111309	0.217743790604262	0.709177417383038	0.307037118310629	0.758815119525682	0.999950664751627
Cdk2ap1	175.237043306827	-0.0293279448631674	0.509168721170484	-0.0575996592951506	0.954067521067177	0.999950664751627
Srcin1	348.914739183134	0.104065794046975	0.527958639635272	0.197109747306846	0.843741655817809	0.999950664751627
Nphs1	404.288679437804	-0.420935921791738	0.462614790832158	-0.909905887432939	0.362872144626008	0.999950664751627
Tsnaxip1	63.9840495074569	-0.111407421470714	0.613833990351597	-0.181494383207585	0.855979541493878	0.999950664751627
Phyh	371.700150818117	0.149024451512673	0.421118530897741	0.353877686633694	0.723430549885341	0.999950664751627
Vdac1	2521.14573421125	-0.0840898420731076	0.423439593261679	-0.198587575208494	0.842585373581783	0.999950664751627
Grb2	82.2757057043667	-0.236006967476346	0.572091437453587	-0.412533647640012	0.679948323558551	0.999950664751627
Pax7	13.5583050621174	0.428528504436599	1.2005598273641	0.35694056611694	0.721136299952645	0.999950664751627
Smarcd3	28.0783968801081	1.02007386300591	0.880097528644019	1.15904638952635	0.246437276480898	0.999950664751627
Khdc3	60.1736974744239	0.591961456516284	0.836088674427318	0.708012767810485	0.478937328698591	0.999950664751627
Rab5a	1018.17712247033	0.300035746313121	0.389747034841178	0.769821754860521	0.441405633087888	0.999950664751627
Slc25a23	69.6999596816026	0.303256387471705	0.615436198481939	0.492750326060979	0.622189013337329	0.999950664751627
Cd68	18.402794879498	-1.38011305881042	1.0570219787716	-1.30566164803337	0.191667645710099	0.999950664751627
Sh3kbp1	255.48166232734	0.396134494508463	0.44793638807334	0.884354352662247	0.37650495610926	0.999950664751627
Pan3	2717.59205474033	-0.220891349591854	0.391062281651861	-0.56484953920588	0.572176108334201	0.999950664751627
4930550C14Rik	44.7355079394796	0.337152007733756	0.694706540059162	0.485315724399318	0.627452403030605	0.999950664751627
Cobll1	113.85301197566	-0.366462975530972	0.522220996847889	-0.70173925932303	0.482841784798222	0.999950664751627
Dguok	374.051414897781	0.0745227958037972	0.431468209707671	0.172719088282977	0.862872239008304	0.999950664751627
Rpl3	3355.36410922645	-0.389473262137804	0.523345270442504	-0.744199449454263	0.456755821063553	0.999950664751627
Cntn6	18.715710782057	0.413084646432398	1.12018406145202	0.368764974121257	0.712302914078092	0.999950664751627
Ap1ar	798.455951851976	0.0243513206418139	0.413145029916182	0.058941337492924	0.952998832708094	0.999950664751627
Barhl1	42.3620932200133	-0.197625673090206	0.771972779976704	-0.256000830879257	0.79795019574055	0.999950664751627
Fmn2	1660.53613434589	0.462798131569144	0.403704900078848	1.1463772955908	0.251639072889253	0.999950664751627
Srfbp1	1573.17650108374	0.138356977813758	0.390204796296071	0.354575287456945	0.722907792492577	0.999950664751627
Ccdc30	197.66944391737	-0.559982270654679	0.533650148336099	-1.04934341796902	0.294020089776931	0.999950664751627
Myl12a	348.040998791929	-0.073713020345863	0.489573321283219	-0.150565844055093	0.880318206659927	0.999950664751627
Stard3nl	748.622826326861	0.0525645666211675	0.392168571418364	0.134035642966126	0.893374389712395	0.999950664751627
Xaf1	32.0846219910693	0.418545556998687	0.789860919327511	0.529897791822688	0.596182797260904	0.999950664751627
Kansl2	1904.50275527513	-0.00844001743722293	0.391810476022781	-0.0215410713947633	0.982814040819615	0.999950664751627
Otub1	260.691440320991	-0.0635917467668564	0.46801864294976	-0.135874388178342	0.891920582949348	0.999950664751627
C2cd5	57.5369031601054	-0.013781561545076	0.642366461900727	-0.0214543603417544	0.982883210244807	0.999950664751627
Capza1	1285.34282907626	0.128082789680931	0.385297746417279	0.33242548359527	0.7395679984873	0.999950664751627
Asap1	3076.03242150484	-0.0603475400526012	0.405015157749131	-0.149000695154182	0.881553084434797	0.999950664751627
Alyref	112.442774812854	-0.0970825417246861	0.603866072186	-0.160768332907405	0.87227586743071	0.999950664751627
Prkacb	1127.59260793398	-0.344046442796945	0.414929429985416	-0.829168571650939	0.407009026250118	0.999950664751627
Scyl2	614.731732184003	-0.220002118546646	0.400624987091377	-0.549147271476772	0.582904386694938	0.999950664751627
Gm12505	7.43256738061957	1.19864583818899	1.49322893010333	0.802720744304125	0.422136160121859	0.999950664751627
Rgs19	33.2235885589619	-0.153364035111694	0.790280361093939	-0.194062819553558	0.846126693841713	0.999950664751627
Ctbp1	111.268168226398	0.2695977643048	0.541536506492298	0.497838577958612	0.61859782245665	0.999950664751627
Txndc16	233.569589046121	-0.480440667042157	0.507543835117242	-0.946599355169344	0.343842972655699	0.999950664751627
Mfap2	9.60525829861754	-0.326326832807975	1.3528086675079	-0.241221719409237	0.809383278195733	0.999950664751627
Ncor2	1558.26407799408	0.360076198315886	0.5341266083924	0.674140162010716	0.500222208062862	0.999950664751627
Avpr1b	4.71879240542574	1.17009985361239	1.84833342656384	0.63305669680371	0.526696619070839	0.999950664751627
Ckm	1.80381201578153	2.35895416898067	3.00189161859372	0.785822564135662	0.431971445410293	0.999950664751627
Ncan	3.11200871036852	-2.58867151090754	2.38547007364	-1.0851829748413	0.277840623153945	0.999950664751627
A830082K12Rik	7.25645065184379	0.418774744018119	1.4860963212546	0.281795155555313	0.778100585773963	0.999950664751627
Ablim2	1180.84061207367	1.32704314103778	0.614357933008826	2.16004884080942	0.0307688888189147	0.999950664751627
Fgf1	36.8458689792934	0.174948845577459	0.776664954076059	0.225256521051066	0.821779721632835	0.999950664751627
Armt1	629.968299448164	-0.0281233676740556	0.39842110832656	-0.0705870424189591	0.943726423339288	0.999950664751627
Ncbp3	30.0382622572965	-0.0516434384938277	0.837650751755013	-0.0616527095398964	0.950839400600887	0.999950664751627
Slc15a3	5.19172390445353	-0.459141333734008	1.7391537059954	-0.264002734290366	0.791777811820516	0.999950664751627
Ccnc	638.692403807831	-0.0330853715597531	0.424116476006075	-0.0780101067313387	0.937820013485654	0.999950664751627
Atp2a3	112.455138850237	1.14994705685917	0.653299318127957	1.76021469018882	0.0783714121455474	0.999950664751627
2810004N23Rik	1613.75286007599	0.370326367495123	0.378777395804	0.97768866779672	0.328228328210455	0.999950664751627
Rwdd1	549.33647716957	-0.0207841930305562	0.417557987467124	-0.0497755848394413	0.960301223034993	0.999950664751627
Grtp1	1460.51520465102	0.566269315600605	0.385400258441642	1.46930185747748	0.141750933240059	0.999950664751627
Podxl	153.297495068133	0.265168736958157	0.500532180037115	0.52977360404379	0.596268908546611	0.999950664751627
A330076C08Rik	36.6005505188227	1.1942150925476	0.761289495741969	1.56867407106898	0.116723903292755	0.999950664751627
Zfp617	175.971316555151	0.471348185792491	0.48102309954634	0.979886800107992	0.327141999370154	0.999950664751627
C1ql1	42.411866320099	0.128130739233987	0.755531543548546	0.169590191604957	0.865332436774254	0.999950664751627
Bpnt1	13.6386734528942	-0.146160748780114	1.12555270010565	-0.129856868333571	0.896679669345047	0.999950664751627
Ube3a	1243.27112140035	-0.349108833120651	0.467680543473822	-0.746468584148385	0.455384402406033	0.999950664751627
Ubb	557.279943509486	-0.347919110948147	0.475983779816348	-0.730947409767591	0.464811276113674	0.999950664751627
Tyr	4.3239387024256	2.94931080258697	2.188513812141	1.34763179753556	0.177776838153293	0.999950664751627
Med21	188.415174860034	0.358126945805552	0.521426481409867	0.686821553130991	0.492195186034297	0.999950664751627
Ftsj3	695.026904591468	-0.793172794683731	0.411027489249184	-1.92973174648879	0.0536400842701846	0.999950664751627
Gdpd3	24.2252883190694	-0.529191234514049	0.875675764881795	-0.604323261801682	0.545628743734038	0.999950664751627
Tjap1	1074.4468451676	-0.0336350844935458	0.404509372980376	-0.0831503216989178	0.933732013418973	0.999950664751627
Stau2	786.928672294159	-0.407557352151454	0.536490171806648	-0.759673473195215	0.44744978879506	0.999950664751627
Paqr5	32.9593952932012	0.718212539705512	0.85626453485716	0.838774129335302	0.401596070860481	0.999950664751627
Clasp1	2099.01627421858	-0.0437448773226678	0.387834143761223	-0.1127927440798	0.910194871018287	0.999950664751627
Rbm10	773.923850613719	0.213277114137948	0.396975609671195	0.537254957085651	0.59109151424648	0.999950664751627
Slc41a3	71.5403038675546	0.376202715345563	0.597063912260445	0.630087847582824	0.52863711013928	0.999950664751627
Flot2	427.74974839497	0.325532031685719	0.455257294539401	0.715050666052634	0.474577736516619	0.999950664751627
Ccnyl1	642.828119591012	-0.178275089243442	0.420771533065218	-0.42368619365657	0.671794685361989	0.999950664751627
Ecm1	57.0437975372996	1.07448845401141	0.818700241083433	1.31243207231681	0.189374391353165	0.999950664751627
Cd82	12.8909649645372	0.2404787277151	1.20866144842208	0.198962851035786	0.842291804159411	0.999950664751627
Anks1	1275.97573790225	0.182283325750279	0.465006824615176	0.39200139890663	0.695057180182081	0.999950664751627
Syt6	6.19943506148319	0.991359205466117	1.61999894865309	0.611950523974325	0.540570492404743	0.999950664751627
Dnmt3a	360.613795292071	0.194861362989382	0.457594422693555	0.425838588334102	0.670225466476211	0.999950664751627
Mpv17l	526.26038217462	-0.0857273220818962	0.413306854725293	-0.207418098930092	0.835683349037975	0.999950664751627
Pde4dip	636.369852072266	-0.327960586870354	0.401526950181549	-0.816783497899874	0.414052164364314	0.999950664751627
Pomgnt2	158.392773430316	0.308195869876379	0.507539922168325	0.607234734480977	0.543695144111864	0.999950664751627
Ankrd10	5305.48299434233	-0.0358044082671652	0.3750889933227	-0.0954557689096508	0.923952821073169	0.999950664751627
4930504C09Rik	4.90742741378008	-1.08200362280543	2.13613790585835	-0.506523300690484	0.612489336630299	0.999950664751627
Nsg1	21.9231514737379	-1.10719400998261	0.909138564192826	-1.21784957056092	0.223281142922391	0.999950664751627
Prkar1b	137.224392399119	0.409464005014081	0.529607491181922	0.773146173027657	0.439435877675094	0.999950664751627
Tmem159	56.8098444068967	-0.471393263607366	0.738333000088122	-0.638456175670199	0.523176773054903	0.999950664751627
Thumpd1	288.940501383503	-0.30598668906124	0.520967570300103	-0.587343064146923	0.556973324235031	0.999950664751627
Brdt	16.5526911183367	-0.472211564629332	1.03512288046267	-0.456188896547499	0.648254149170746	0.999950664751627
Adgrv1	466.402048615603	-0.229994528958539	0.45266748281075	-0.508087144962198	0.611392230037876	0.999950664751627
Ctu1	90.4841725576612	0.0939996936212446	0.644274901698154	0.145899977437401	0.884000349401497	0.999950664751627
Ube2m	96.2502692107626	-0.418598432490154	0.557219092162945	-0.751227727796063	0.452515615674968	0.999950664751627
Ccdc136	64.384035656929	-1.56108556528742	0.759507276754683	-2.05539250651794	0.0398411086960157	0.999950664751627
Mrps35	747.574280657963	0.0485750915556969	0.393639806173887	0.123399846239735	0.901790478826379	0.999950664751627
Eva1a	125.282861573527	0.660755455512311	0.564282989052763	1.1709646902904	0.241612970405995	0.999950664751627
Tmem141	3.60582658614377	1.27721332774292	2.18492023120823	0.584558332839749	0.558844731535262	0.999950664751627
Rsph6a	10.1652915723183	0.0398079038583933	1.27444189033913	0.0312355582158402	0.975081682385425	0.999950664751627
Thy1	27.4294886933989	-0.431429960775069	0.962333759899186	-0.448316352135735	0.653924900907604	0.999950664751627
Thrb	171.10694975709	1.06773188398328	0.49700655002622	2.14832557825838	0.0316879003103708	0.999950664751627
Thpo	40.2311995380854	0.159422281111734	0.765425889033653	0.208279186000626	0.83501098244621	0.999950664751627
Adam17	705.576451249539	-0.11566570152629	0.400677504210833	-0.288675306975626	0.772829860757543	0.999950664751627
Prap1	15.1653302962916	0.0738480632558406	1.17700307983393	0.0627424554116377	0.949971589442715	0.999950664751627
Uox	2.51315176363092	1.52376614258657	2.64700032654649	0.575657708578604	0.564846566293009	0.999950664751627
Patl2	139.01892270946	-0.771493511269914	0.491810564423782	-1.56868023397142	0.116722466544384	0.999950664751627
Tmem86a	10.9526193300118	-1.22619845088734	1.26036374208837	-0.972892515025528	0.33060672542668	0.999950664751627
Plce1	931.779285476306	0.426239377743829	0.391720353214635	1.08812160064167	0.276541429023718	0.999950664751627
Aknad1	2.71377497519383	1.22859135352737	2.68008118139063	0.458415723396065	0.646653797471902	0.999950664751627
Pde2a	48.4646793760791	0.534538520372674	0.791183069678095	0.675619260394638	0.499282409773466	0.999950664751627
Rhbdf2	325.760077157306	0.425606679480365	0.551908923915246	0.771153828173511	0.440615758022211	0.999950664751627
Mtmr11	3.22587081102894	-1.05966339323267	2.22440729403163	-0.47638011081688	0.633803601610343	0.999950664751627
Rps27l	336.183925586608	-0.56981894015278	0.61459573974214	-0.92714430528245	0.353851615222769	0.999950664751627
Ppa1	728.113640239137	0.607822654969396	0.469144576927346	1.29559774291823	0.195114107151387	0.999950664751627
Mfap3l	72.4614555952549	0.427662192818718	0.628497874734411	0.680451295081051	0.496218751114595	0.999950664751627
Ifi30	52.122377815717	-0.197004223894919	0.650126062146158	-0.303024652241414	0.761871074539563	0.999950664751627
Cpvl	24.3445434886136	0.12028143354865	0.878925039934742	0.136850616473028	0.891148873815104	0.999950664751627
Nipbl	2335.72116596029	-0.11909645139814	0.417689277687374	-0.285131694204703	0.775543248982232	0.999950664751627
Rbm12b1	86.1383551433299	-0.13314553313411	0.579828707900045	-0.229629080657839	0.81838000753875	0.999950664751627
1700029P11Rik	43.9987740933725	0.355798530255208	0.767852001541953	0.463368630335944	0.643100160039403	0.999950664751627
1810012K16Rik	2.18338726958207	1.84976494948163	2.85535362562886	0.647823419445722	0.517099166238492	0.999950664751627
Nox4	371.776489647837	-0.0409895531099681	0.459374598405929	-0.0892290371566159	0.928899889097857	0.999950664751627
Eral1	226.529012476645	-0.223910642959961	0.49761722426349	-0.449965620244286	0.65273523042539	0.999950664751627
4930526I15Rik	5.83605031981834	-1.98831501814254	1.76556474939584	-1.12616374948748	0.260096214383802	0.999950664751627
1110038B12Rik	1688.59610791488	-0.0183619758791818	0.569928812575853	-0.0322180164855904	0.974298188559248	0.999950664751627
1110020A21Rik	23.9455494434363	-0.052920046947542	0.875595428371706	-0.0604389255959848	0.951806057164328	0.999950664751627
Angel2	338.987191393025	-0.0309451415927781	0.431136738382536	-0.071775700926979	0.94278041078396	0.999950664751627
Cpeb3	444.240800327278	0.130092311134593	0.410520041979499	0.316896370046386	0.751322236474877	0.999950664751627
Armh3	3755.85658192689	-0.201717270409259	0.385619447602356	-0.523099318935974	0.600905139447339	0.999950664751627
Dhx30	732.893124571739	0.0462418837091172	0.389818869637386	0.118624025953726	0.905573229791194	0.999950664751627
Marchf1	328.981248209864	-0.116543738795716	0.618190181731857	-0.188524085693532	0.850465836363242	0.999950664751627
Efemp2	42.6555778867305	-0.00794279942951084	0.710320252080967	-0.0111819977063043	0.991078242596666	0.999950664751627
Mmaa	191.786870464235	0.487703970552922	0.466845703467207	1.04467914544528	0.296171286496954	0.999950664751627
Npy4r	2.56634255555715	-0.216473484499408	2.83879014717063	-0.076255543128175	0.939215794255483	0.999950664751627
Cstf2	53.0101241544654	-0.234398836779596	0.753552454868503	-0.311058421036528	0.755756209391398	0.999950664751627
Hap1	468.467127969332	0.106569420828616	0.536085137196207	0.198791970592559	0.842425477181389	0.999950664751627
Ormdl2	51.3796833401813	0.0648907695325251	0.666534906119915	0.0973553956990375	0.922444165477146	0.999950664751627
Tec	155.805948944766	-0.0787890611079104	0.511777010895979	-0.153951934984287	0.877647633986653	0.999950664751627
Tom1	1208.56653811024	0.371422280762302	0.390845169993817	0.950305413184915	0.341957089159038	0.999950664751627
Sgpl1	1146.0722448039	0.0876736530549034	0.390955419203357	0.224254860652794	0.822558997682855	0.999950664751627
Hvcn1	492.484350591164	0.0195386037228739	0.454426233492224	0.0429962055067145	0.965704558625186	0.999950664751627
1700109H08Rik	521.276257102481	-0.209846341232583	0.404048874300896	-0.519358806767298	0.603510551656393	0.999950664751627
Pi4k2b	206.988837770726	-0.557615531151397	0.482980355553681	-1.15453045810146	0.24828275880797	0.999950664751627
Rtn4ip1	1025.53292233728	-0.0802650490234382	0.400022035715712	-0.200651568806277	0.840971031916573	0.999950664751627
Sdr42e1	25.057857183364	0.547609256960068	0.916679440084566	0.597383592359778	0.550251305689867	0.999950664751627
Ahctf1	2284.2741101391	-0.213935791808814	0.374907285259235	-0.57063652860436	0.568246051780197	0.999950664751627
Stk31	82.4849506704093	1.04711082760749	0.636175597682447	1.64594623154685	0.0997748294915456	0.999950664751627
Ctrb1	1.95378901374929	2.49460403109376	2.98810776074791	0.834844065486237	0.403805511532746	0.999950664751627
C330018D20Rik	87.3733137862162	-0.291816948361048	0.581058004515344	-0.502216553413544	0.615515200073521	0.999950664751627
Ankrd55	33.5852250512213	0.714098423598905	0.834082434786435	0.856148497818143	0.391915645831985	0.999950664751627
Sema3d	40.9475257452957	0.958948705997683	0.755027552422374	1.27008438688239	0.204054572504919	0.999950664751627
Wdr82	2038.4130516053	-0.0262503153343394	0.417554152677981	-0.0628668525171721	0.949872530470962	0.999950664751627
4933430I17Rik	16.6531488243095	-0.405824797326648	1.01232154033932	-0.400885273260725	0.688504592881616	0.999950664751627
E2f3	4321.9634052881	-0.150717467489384	0.367948058398309	-0.40961615110965	0.682087547164203	0.999950664751627
Zbtb39	196.605269340466	0.0189260743369956	0.503178726870059	0.0376130256036898	0.969996222341692	0.999950664751627
1810058I24Rik	481.635589011197	0.300748823077405	0.407271374650104	0.738448223462267	0.460242119520795	0.999950664751627
Klkb1	4.0142496138559	-0.982117383874993	2.47205461350459	-0.397287899106186	0.691155169796913	0.999950664751627
Hspb1	368.041887653953	-0.135261480960542	0.620551819886999	-0.217969678962786	0.827452736100835	0.999950664751627
Neb	391.339946571637	-0.204091242951081	0.435331414305938	-0.468818091789838	0.639199667036358	0.999950664751627
Ptger3	43.986366419423	-0.1350741313311	0.809513225188191	-0.166858461515189	0.867481417769718	0.999950664751627
Ptcra	2.58200079344513	0.114134079767244	2.33977113976135	0.0487800186213448	0.961094606045246	0.999950664751627
Pstpip1	85.5525672313821	-0.111250908380977	0.644112367931326	-0.172719720843551	0.862871741770377	0.999950664751627
Scn1b	30.7874767233161	-0.102423150704831	0.93036085007758	-0.110089704114582	0.912338233450987	0.999950664751627
Slc20a1	2609.23123176649	-0.700458845312729	0.411783787102217	-1.70103551245172	0.0889363189106732	0.999950664751627
Csnk1g2	461.440430221871	-0.08221698312831	0.465018089623986	-0.176803838308292	0.859662474020395	0.999950664751627
Gm12348	9.43340771712542	0.501206736849463	1.36408533649751	0.367430631676157	0.71329782627204	0.999950664751627
Zc2hc1c	37.1185830032736	-0.667413934615965	0.737538821706234	-0.904920412286853	0.365507552250491	0.999950664751627
Aplf	277.857719592403	0.0636523520486871	0.433812242734084	0.146727883121787	0.883346809247004	0.999950664751627
Fam13c	740.113904950909	0.729610515845745	0.457874622709853	1.59347227310321	0.111054283617763	0.999950664751627
Phospho2	163.497241935556	-0.0810777390580616	0.509453495523145	-0.159146496727449	0.873553455915962	0.999950664751627
Col20a1	65.8781425566299	0.0181459260219949	0.882464690923839	0.020562778554911	0.983594432593806	0.999950664751627
Fgd6	238.016960252856	0.148645517572748	0.483043346070339	0.307727078288131	0.758290013421957	0.999950664751627
Ccdc60	141.326191253314	0.772195740040392	0.600317292972177	1.2863126701169	0.198333962399901	0.999950664751627
Trerf1	1683.69294767397	0.102322052584448	0.395551152650444	0.258682225797664	0.795880434645559	0.999950664751627
Ctnnd1	572.572539848786	-0.055358586942921	0.423525637720156	-0.130708939465665	0.896005560349829	0.999950664751627
Stxbp1	84.3125843290872	-0.18212438593624	0.578308241435522	-0.314926146451166	0.752817728963814	0.999950664751627
Zfp275	404.171894209674	0.147092364311051	0.411584788180252	0.357380468217481	0.720806996713366	0.999950664751627
Acer2	107.36922047914	0.058668810183965	0.569421113245218	0.103032375897694	0.91793727543262	0.999950664751627
Pdzd4	588.929456813645	-0.102300164267792	0.418025277735835	-0.244722435977758	0.806671354773584	0.999950664751627
Matn4	1.57563141667968	1.29876750368355	3.17174105792496	0.40948093806032	0.682186752849012	0.999950664751627
Scn1a	17.020368530678	-0.219911713352098	1.11784084657399	-0.196729001293963	0.844039613819168	0.999950664751627
Adh5	678.268758465395	-0.0855899547216372	0.405623348883884	-0.211008451454156	0.832880676526656	0.999950664751627
Tmcc2	104.36460911146	0.23568048069111	0.570884198563229	0.412834128680139	0.679728144898919	0.999950664751627
Hnrnph3	281.293921063687	-0.117605908982501	0.434370536197932	-0.27075019869421	0.786583165253267	0.999950664751627
Il1r1	34.838852422069	0.280605459038829	0.776307056659528	0.361461945542893	0.717754147712147	0.999950664751627
Odf2	731.666008560934	-0.187817968276318	0.404482386283746	-0.464341525478846	0.642403077266736	0.999950664751627
Stx8	2371.17309106029	-0.344398363655997	0.458097404742013	-0.751801603962268	0.452170377296818	0.999950664751627
S100pbp	915.320144065718	0.0908314685020343	0.392857023194552	0.231207444793605	0.817153646579141	0.999950664751627
BC051537	3.50357143475172	0.132689365442836	2.08270203802547	0.0637102009890163	0.949200982036095	0.999950664751627
Nt5c3b	224.584914663389	-0.21991881481742	0.521130325060309	-0.422003487883706	0.673022471607865	0.999950664751627
Gpr179	34.0599307474815	-0.747387147665515	0.790101093763452	-0.945938631859779	0.344179887866914	0.999950664751627
Gm16157	3.45292522115656	0.458314827489752	2.19355083940614	0.208937408359239	0.83449710093059	0.999950664751627
Gtf2ird1	2306.35065533203	0.176660647331101	0.439988694507286	0.401511787772028	0.688043361218523	0.999950664751627
Zfp37	124.951864821235	0.474673303343517	0.52386577505259	0.906097183569332	0.364884415927822	0.999950664751627
Pbx1	550.836065453925	-0.389112004132528	0.418146886272518	-0.930562959827788	0.352079682098801	0.999950664751627
Lbx2	1.85700280770776	-0.173971416310921	2.9165596340719	-0.059649531687454	0.952434767989388	0.999950664751627
Lats1	750.77663057695	0.0770785335788871	0.390041439663227	0.197616267762315	0.84334530597309	0.999950664751627
Lat	16.1920665462929	-0.887760772611755	1.05461138211128	-0.841789485369008	0.399905798478378	0.999950664751627
Lasp1	1690.35251798522	-0.072172361126749	0.484955281162504	-0.148822714031987	0.881693527024039	0.999950664751627
Laptm5	541.784178947515	0.295282876878184	0.41094159107639	0.718551938499927	0.472417035304327	0.999950664751627
Ing1	197.076606947255	0.298484489148366	0.493893063983202	0.604350437200143	0.545610679946799	0.999950664751627
Actn3	12.3541477872509	0.295005799338812	1.19609304098238	0.246641180268482	0.805185931618437	0.999950664751627
Slc9b1	1001.79799138939	-0.0811779783239834	0.399714511562073	-0.203089895352416	0.839064769498501	0.999950664751627
Nalcn	16.2192551243566	-0.236748088433975	1.15139967436723	-0.205617644076619	0.837089594038492	0.999950664751627
Ccr7	2.41315045543917	-0.867822328274588	2.5999619229686	-0.333782706818922	0.738543533743297	0.999950664751627
Clk4	782.689028365554	-0.415512518598487	0.419166551492989	-0.991282622906128	0.321547595732059	0.999950664751627
Lta4h	469.369616750129	-0.206448271294893	0.410120054059891	-0.503384970452443	0.614693636390191	0.999950664751627
Tmem116	157.392179133712	0.75477323588305	0.587075171515423	1.28565007090105	0.198565213682578	0.999950664751627
Mast2	1725.65115934834	-0.157094449907645	0.393390939129838	-0.399334184603057	0.689646981911361	0.999950664751627
Pigv	253.500642951005	-0.310817240705597	0.437153169630817	-0.711003058648957	0.477082340422392	0.999950664751627
Cabyr	112.416256201474	-0.289386185102331	0.522352624706196	-0.554005419739395	0.579575136606346	0.999950664751627
Mtif2	852.006922062369	-0.172988045521121	0.387744149985214	-0.446139665879465	0.65549636181003	0.999950664751627
Blcap	32.7472402762108	0.311542227848977	0.829283703921123	0.375676293138168	0.707157564369338	0.999950664751627
Sgk1	492.0305657759	-0.0203641939737878	0.527453719994867	-0.0386084943603886	0.969202529823474	0.999950664751627
Sertad1	19.4157341753872	0.167485690997286	1.11708435236034	0.149931104704311	0.880818971080628	0.999950664751627
Bace1	155.637073391559	0.11255716009566	0.496709676192534	0.226605531340667	0.820730490789193	0.999950664751627
Ash2l	5582.21017472426	0.152306297295742	0.373559173797003	0.407716656367023	0.683481707512545	0.999950664751627
Smarcal1	650.837636734353	-0.00463563721333509	0.410663585980639	-0.0112881623099489	0.990993540844547	0.999950664751627
Dusp14	122.018519615851	0.624516425481418	0.577457243139834	1.08149379525609	0.279477519236989	0.999950664751627
Npy1r	5.90060725452191	0.433026959801398	1.67893805603663	0.257917174635745	0.796470829741515	0.999950664751627
Cbx5	2807.54029462588	0.0312226828203225	0.391995006359608	0.0796507157330457	0.936515057993656	0.999950664751627
Bclaf3	4178.90351329319	-0.134398861610307	0.411959474774969	-0.326242919121405	0.744240571415281	0.999950664751627
Zbtb3	16.2468139771474	0.192884563034441	1.06137499645246	0.181730833757285	0.85579396704017	0.999950664751627
Abcc8	44.0680559465097	0.701000456480858	0.745263497147789	0.940607528966156	0.346906022180451	0.999950664751627
Nr6a1	1468.50823250974	-0.0411643874391619	0.395372724896668	-0.104115395036216	0.917077773784166	0.999950664751627
Fut10	565.504812882238	0.501327711080624	0.428668527661059	1.16949969202548	0.242202365252644	0.999950664751627
Tmem200a	100.120957794963	0.0262586625302645	0.544947134256396	0.0481857062448737	0.961568241719362	0.999950664751627
Rgs7bp	33.2345359636243	0.0908492263612625	0.891065260215206	0.101955749390702	0.918791798852578	0.999950664751627
Ak7	99.522090832502	0.88975358275263	0.657633928226607	1.35296179920638	0.176067834653988	0.999950664751627
Pold3	1352.98676385745	-0.248389780790004	0.411582320267828	-0.603499636788018	0.546176357075113	0.999950664751627
Cds2	1712.28548801624	-0.0611373948271359	0.386423296865943	-0.158213532473291	0.87428854068589	0.999950664751627
Armc9	548.871899662017	-0.00947814227593794	0.414079574545022	-0.022889663867995	0.981738285275477	0.999950664751627
Asb10	10.8365172958679	0.819157719205396	1.3776495542284	0.594605294714588	0.552107340025328	0.999950664751627
Ppp1r3c	7.34162990861695	1.15826735533137	1.63373292832906	0.708969829307424	0.478343199787537	0.999950664751627
Slc22a5	189.59352253504	-0.589967402068318	0.48817695472552	-1.20851137350396	0.2268506236536	0.999950664751627
1600023N17Rik	4.89536479935661	0.709068707146471	1.77791372639002	0.398820649518357	0.690025360630821	0.999950664751627
Slc7a7	988.656033819945	-0.424263498918825	0.382596363869459	-1.10890624946865	0.267470627568141	0.999950664751627
Tcf7l2	1100.67575207257	0.20694080151866	0.388407760907014	0.532792653358443	0.594177119969124	0.999950664751627
Bcl2l2	15.7901620438129	0.0742548713980904	1.07521821789991	0.0690602801942135	0.944941637322301	0.999950664751627
Anxa4	916.818558620242	0.592365997259346	0.439590140423141	1.34754159110381	0.177805867707692	0.999950664751627
Rgl1	161.15442218051	0.0511648350049212	0.481263025405272	0.106313662808056	0.915333491672867	0.999950664751627
Psme3	383.716635659718	-0.386173394771098	0.455481812976841	-0.847834938232172	0.39652990247568	0.999950664751627
Tmem19	642.6089923455	0.183572480039252	0.396886298436046	0.462531664012162	0.643700100873364	0.999950664751627
Mrpl42	919.100763499491	0.0599807742319843	0.38780910376274	0.154665719938025	0.877084856258454	0.999950664751627
Herc4	2014.78843187181	-0.102735775117052	0.397169194870226	-0.258670049047033	0.795889830611321	0.999950664751627
Aup1	80.625096592425	0.0501802309930574	0.623269779210009	0.0805112531794186	0.93583064654742	0.999950664751627
Hadhb	552.36479341195	-0.0257216050113316	0.414433681200357	-0.0620644657471663	0.950511494646722	0.999950664751627
Agbl5	476.326267391735	-0.0869614775479015	0.427892515289048	-0.203232060484063	0.838953655050195	0.999950664751627
Pvr	335.887124620355	0.00964563334253059	0.438998443954224	0.0219719078173689	0.98247036444079	0.999950664751627
Zmym2	1477.42869149463	-0.110941120572699	0.384028633750709	-0.288887626657328	0.772667372725631	0.999950664751627
Nol8	619.902012157513	0.167866334408413	0.454862010875012	0.36904892120028	0.712091260609374	0.999950664751627
Anxa6	592.441848803235	0.229478281106475	0.506434962113849	0.453124879350031	0.650458821201116	0.999950664751627
Sh3gl1	609.111168224125	0.23161026727198	0.438767304179006	0.527865830170173	0.597592462414098	0.999950664751627
Cpt1c	179.159694032468	-0.419878094111556	0.476718851024725	-0.880766710208779	0.378444101336652	0.999950664751627
Map2k7	631.600566666282	0.138274660127274	0.395295090322596	0.349801106850149	0.726487968312376	0.999950664751627
Lrrc73	7.09853747191298	-0.371658189703969	1.5423282243847	-0.240972176886823	0.809576680811268	0.999950664751627
Zfp936	903.875371124562	-0.0216496737427589	0.438624889998622	-0.0493580602387315	0.960633950480065	0.999950664751627
Cmip	4554.73127230148	0.37181223520354	0.406181352164917	0.915384798494089	0.359989655942838	0.999950664751627
Dpy30	754.821065439485	0.273617106222744	0.390269647787034	0.701097581567639	0.483242119510302	0.999950664751627
Ect2	825.346793662284	-0.146039774191863	0.391871108835948	-0.37267298073	0.709391848350344	0.999950664751627
Rpl31	219.160225472528	-0.0366911448432453	0.562412860417702	-0.0652388084013495	0.947983862291484	0.999950664751627
Insig2	250.749008898582	0.0588322735423701	0.440494192432635	0.133559703063207	0.893750750912678	0.999950664751627
4921509O07Rik	4.72104551600013	0.357664205343576	1.79830476916892	0.19888964956083	0.84234906622604	0.999950664751627
Cers3	30.7723984904379	-0.391959012200156	0.835193585004407	-0.469303188192098	0.638852936704414	0.999950664751627
Ldb2	20.8754262900695	0.686497073161554	1.26253305755268	0.543745820400358	0.58661639672225	0.999950664751627
Ncoa7	681.178169977486	0.128175298196339	0.457924854772745	0.279904654356333	0.779550656242423	0.999950664751627
Cmah	147.914972971539	-0.0980596434321982	0.591342738884649	-0.165825395298083	0.868294360247784	0.999950664751627
Vps13d	1358.2974635503	0.0194617464582344	0.40012810117273	0.0486387894306703	0.961207157037116	0.999950664751627
Zfp59	1203.46869970012	-0.294843164044689	0.389342015998059	-0.757285758869032	0.448878680971108	0.999950664751627
Commd6	269.805507280326	0.106464306708077	0.439390288810373	0.242300090419211	0.808547643716634	0.999950664751627
Tmem42	5.62290663079914	-0.210670936670068	1.79202647911496	-0.117560169520549	0.906416166147646	0.999950664751627
Traf7	221.600905345292	-0.00733027982346842	0.490495291834011	-0.014944648695933	0.988076339383955	0.999950664751627
Mynn	585.695416571285	0.120454122205772	0.432366703784791	0.278592502964168	0.780557566781866	0.999950664751627
Rab27b	10.5511704926869	-0.367102449462979	1.33675508195825	-0.274622071326036	0.783606607610893	0.999950664751627
E230029C05Rik	2.82471344146072	2.27515628831057	2.49506162539229	0.911863765269868	0.361840438167553	0.999950664751627
Il6ra	310.95053054975	0.234125781556226	0.47672008881813	0.491117926531404	0.623343043156117	0.999950664751627
Meis2	862.197132236336	0.897712811961947	0.395492824775131	2.26985865665798	0.0232161602741134	0.999950664751627
Kcnd1	65.9203062288063	0.0579855995272134	0.60421045530605	0.0959692091025502	0.923545027234525	0.999950664751627
Kcnc3	106.607265408014	0.62631141319483	0.632236897076906	0.990627747432217	0.321867383534647	0.999950664751627
Tnfrsf18	58.8830001593088	0.709345886625753	0.661583194586424	1.07219453642438	0.283632663903297	0.999950664751627
Foxa3	9.97569457238815	0.522170398505567	1.30172293320229	0.401137895927672	0.688318601480873	0.999950664751627
Jpt1	536.966919502883	-0.434597418895068	0.455380886848973	-0.954360254121079	0.339901317808093	0.999950664751627
Hmgcs2	3.0854133144054	-1.52756550666399	2.19494586788558	-0.695946778922397	0.48646216027436	0.999950664751627
Ankdd1a	23.4218459257069	0.155989969963112	0.886823025977484	0.175897518889042	0.860374454601322	0.999950664751627
St3gal2	512.294496036859	0.259089349190621	0.442906909241035	0.584974728966401	0.558564709098997	0.999950664751627
Tbca	1348.75140569369	-0.00316567469812463	0.417411347778124	-0.00758406477201801	0.993948849818715	0.999950664751627
Gm11351	4.84989533072938	0.391859000814603	1.91334837163341	0.204802746130374	0.837726241390552	0.999950664751627
Pacsin3	22.0584461351103	0.170505971539855	0.927725880937139	0.183789172042521	0.854178850900793	0.999950664751627
Ush1c	16.7479227262676	-1.01706229618604	1.03520328378685	-0.982475917643493	0.325865441482747	0.999950664751627
Hp	5.94077270782293	-0.142854341558231	1.74398240627533	-0.081912719442697	0.934716119778682	0.999950664751627
Slc25a4	131.095480762776	0.529267428481913	0.552802602993482	0.957425716912105	0.338352423287636	0.999950664751627
Ctnnb1	1880.94580222745	-0.120239637217655	0.402519660086337	-0.298717427098752	0.765155658946005	0.999950664751627
Ctsl	317.228014684859	-0.891572537169153	0.430386497338243	-2.07156252039306	0.0383062582487963	0.999950664751627
Ctsd	407.232811207796	-0.16086813865078	0.418090414644865	-0.384768779708629	0.700408731829107	0.999950664751627
Sec61g	627.779503032764	-0.00758650474400421	0.491033021056174	-0.015450090765151	0.987673101533443	0.999950664751627
Myh6	2.15904498419335	1.56996154981336	2.84751379004055	0.551344669621777	0.581397422451872	0.999950664751627
Pik3c2a	571.702848116333	0.212752927994452	0.408048017100347	0.521391892812782	0.602093797956541	0.999950664751627
Lpar5	162.758868107191	0.199227772358122	0.526164793494504	0.378641396804521	0.704954176908324	0.999950664751627
Rnf20	411.565241559247	-0.299744763728826	0.416052620069569	-0.720449167412299	0.471248486773679	0.999950664751627
Gm38509	234.904032750462	-0.898914915576319	0.443775756761616	-2.02560618032857	0.0428051577028545	0.999950664751627
Prxl2a	206.786969820646	0.502040932146268	0.60129981424325	0.834926138765066	0.403759296525715	0.999950664751627
4921525O09Rik	10.705490247031	-0.0841081305337672	1.23987174751906	-0.0678361537812798	0.945916063480742	0.999950664751627
Rorb	10.2420775167215	0.422677675571179	1.30666565898865	0.323478062397637	0.74633321891174	0.999950664751627
Tbx2	2.32835171998031	-0.0462701087994834	2.66605072914949	-0.0173552994673302	0.986153169636096	0.999950664751627
Trpc5	1277.64997968268	-0.611977041219747	0.436246605673262	-1.4028236168744	0.160669442639269	0.999950664751627
Fam149b	734.523375827792	-0.285337256945569	0.401685427192451	-0.710350034204406	0.477487099744696	0.999950664751627
Pus1	42.1396478188176	0.510840977221296	0.768522082408567	0.664705658971188	0.506238773610435	0.999950664751627
Aldh18a1	1741.36785435561	-0.196600132654423	0.428736029437559	-0.458557525273382	0.646551944073633	0.999950664751627
Gdi2	1207.87035234214	0.234416094754424	0.402111837480379	0.582962432101647	0.559918590627288	0.999950664751627
Drd3	8.69483967405015	0.569835113268036	1.36655158508884	0.416987634777791	0.676687452194471	0.999950664751627
Dpep1	3.85947565960859	1.48328441381026	2.04150840009053	0.726562973605442	0.467493717222121	0.999950664751627
Pkib	44.3882610816706	0.918336595041948	0.721594983042275	1.2726482536924	0.203142887513274	0.999950664751627
Crx	2.41382097925832	0.974398627365105	2.49712961307588	0.390207469513316	0.696383138690224	0.999950664751627
Dmbt1	3.4216970663123	1.71410049962864	2.50106599480653	0.685347968901252	0.493124368762957	0.999950664751627
Epha6	80.2230474222316	-0.516022280148587	0.815745937021028	-0.632577199260123	0.527009780488254	0.999950664751627
Inka2	78.7643891963667	0.299015955880051	0.653724534411806	0.457403600660472	0.647380976793678	0.999950664751627
Rhot1	1247.01135720037	-0.0896101069566639	0.38958082790188	-0.230016727053193	0.818078771864364	0.999950664751627
Ncmap	67.7988693693467	-0.652175142590693	0.648725914883957	-1.00531692603548	0.314744267381068	0.999950664751627
Cacfd1	188.413731526375	-0.345661519188221	0.472090690244767	-0.732193043266761	0.464050749859541	0.999950664751627
Jarid2	8337.56966104357	-0.320482990137937	0.378946849613038	-0.845720159608659	0.397708874181999	0.999950664751627
St7l	802.664767607629	0.26363882644078	0.428770085928346	0.614872247605533	0.538639091903281	0.999950664751627
Arhgap15	48.539703893986	0.427546867229875	0.688729277616898	0.620776379231689	0.53474676680916	0.999950664751627
Mag	2.89130936070054	2.3107194803959	2.48099314020007	0.931368750261663	0.35166284994445	0.999950664751627
Zfp467	32.1639265659766	1.48336729543022	0.808285671519029	1.83520177048604	0.066475798922135	0.999950664751627
Ranbp17	5847.12305907378	-0.634588394043539	0.416869985834849	-1.52226933002306	0.127941609605685	0.999950664751627
Pecam1	1459.2387927666	0.213553972474394	0.499007458848265	0.427957475760558	0.668682080510993	0.999950664751627
Aldh1l1	472.522081708527	-0.00140264466597956	0.475949083961672	-0.00294704772683735	0.997648599522495	0.999950664751627
Stk32c	13.3157189518342	0.468893453127794	1.14791363073502	0.408474505897762	0.682925343664369	0.999950664751627
Maf1	2.23223603775793	-0.32363726776988	2.49106511443203	-0.129919232498132	0.896630327918715	0.999950664751627
Itch	1178.22596370618	0.0106594432322579	0.384110899802203	0.0277509522321469	0.9778607853277	0.999950664751627
Slc30a6	457.083443263151	-0.0914237389711377	0.412043932679913	-0.22187861953584	0.824408374848292	0.999950664751627
Prmt1	550.766965481777	-0.00629390960902807	0.447188409994073	-0.014074402351151	0.988770622398372	0.999950664751627
Mpl	4.27516507809055	0.0116225716048039	1.97230538661159	0.00589288640780494	0.995298184129292	0.999950664751627
Rhbdl3	28.4582895494923	-0.0680302263932001	0.868076693555835	-0.0783689124454352	0.937534601728955	0.999950664751627
Lin54	978.178674865271	0.00642127041937157	0.388347508075135	0.0165348567606342	0.986807694211014	0.999950664751627
Rpain	269.782335181636	-0.31942566598934	0.564863089852567	-0.565492190457537	0.571739034655243	0.999950664751627
Arih2	1291.57107511478	0.113027077809694	0.426799580834155	0.264824716061786	0.791144495805714	0.999950664751627
Osbpl3	431.272928460538	0.471092669346863	0.438828729451753	1.07352285237892	0.283036590995147	0.999950664751627
Cmtm7	955.58303026299	0.306332158499893	0.479920291307556	0.638297992496383	0.523279718551144	0.999950664751627
Cbfa2t3	30.8341215769314	0.334939841041402	0.825440965832477	0.405770799979144	0.684911015593789	0.999950664751627
Senp6	2146.77780764051	-0.0337100634205233	0.402118618258811	-0.0838311430753671	0.933190686570392	0.999950664751627
Thap3	111.522504106768	0.463071358314795	0.65738736506215	0.704411710546059	0.481176415265427	0.999950664751627
Mtpap	1447.51965289967	-0.219371874110422	0.388894037100567	-0.564091637264402	0.572691769101221	0.999950664751627
Peli3	28.3662251558896	-0.0230158402225351	0.888946136878915	-0.0258911527568404	0.97934415675996	0.999950664751627
Gm5741	7.86691528047567	-0.83213318971345	1.46816462021919	-0.566784663145756	0.570860491775954	0.999950664751627
Zfp169	369.54599565767	0.0345055027314676	0.432834224097372	0.0797199038579376	0.936460028845289	0.999950664751627
Tmem241	253.014181834029	-0.084165465590561	0.496781057527514	-0.169421648259806	0.865464996787855	0.999950664751627
Tcf20	1916.87131609936	-0.184910286349043	0.395027436462483	-0.46809479362987	0.639716802283867	0.999950664751627
Cacnb1	234.080195428418	0.0508818679239735	0.489733046400464	0.103897150290255	0.917250968608652	0.999950664751627
Podn	5.10033003466989	0.577021786061194	1.77250828704433	0.325539683102629	0.744772653953942	0.999950664751627
Crhr1	3.38198727816637	0.396330295849124	2.15859403444007	0.183605758899417	0.854322744982819	0.999950664751627
Asgr2	7.48036583628791	-0.873374548454868	1.48318420768014	-0.588851030055749	0.555961210268754	0.999950664751627
Tet3	228.836694168505	-0.0633550376840198	0.496921450428023	-0.127495075186328	0.89854857080675	0.999950664751627
Arhgap33	9.22297426908752	0.847571445076147	1.34729693232062	0.629090310193365	0.529289933800954	0.999950664751627
Nrap	2.42513792602183	2.04958520916565	2.73298933910419	0.749942628695894	0.453289258791512	0.999950664751627
1700012B07Rik	12.3906417406207	0.38101754533927	1.19722226526308	0.31825130253115	0.750294320287236	0.999950664751627
Pianp	57.8866686484185	0.0428990043667177	0.6486473266277	0.0661360998583752	0.947269470223367	0.999950664751627
Rae1	891.73857036852	0.191458784474883	0.407866698238077	0.469415093955835	0.63877296148997	0.999950664751627
4931406C07Rik	77.460695059799	0.188298671983771	0.575267837382371	0.327323482641724	0.743423233237242	0.999950664751627
Cnep1r1	979.315513681305	0.178578050228369	0.390062687613338	0.457818847839631	0.647082593589418	0.999950664751627
Snx16	656.696749114677	0.232716951211011	0.424734952451979	0.547910996887693	0.583753017531361	0.999950664751627
Spata17	47.0387311162415	0.65008444463671	0.698373826625118	0.930854536428197	0.351928814592282	0.999950664751627
Tbc1d30	38.5821744781508	0.706546968269363	0.777872517575881	0.908306891302968	0.363716102607019	0.999950664751627
Asnsd1	121.509025929341	0.233096620694513	0.558778588527887	0.417153816341838	0.676565903422055	0.999950664751627
Kptn	51.7161082721633	0.851010695379002	0.738528906177933	1.15230519517941	0.249195682893669	0.999950664751627
F9	4.06990910764649	0.549458628370033	1.98074414210736	0.27740010266316	0.781472902803615	0.999950664751627
Ankra2	144.150582221506	-0.466438656061053	0.505224232515438	-0.923230965661965	0.355886854936424	0.999950664751627
Capzb	300.464788640024	0.223707875488047	0.470332474263587	0.47563774080944	0.634332482984924	0.999950664751627
Nf2	2680.11459793922	-0.330793080571349	0.383585218917672	-0.862371812721872	0.388482946512192	0.999950664751627
Pex3	310.590096318908	0.143018762908695	0.447221730052089	0.319793859059659	0.749124603124622	0.999950664751627
Trim24	3144.9754905493	0.0348013689988865	0.395311234802127	0.0880353653907821	0.929848567734963	0.999950664751627
Kmt5a	630.837930092124	0.213246681865625	0.407256602355882	0.523617494798227	0.600544610837447	0.999950664751627
Cep57	896.611868513772	-0.123522831067601	0.398843797095442	-0.309702274341857	0.75678737308444	0.999950664751627
Tsc2	416.805217246042	-0.169980271188892	0.430577630717172	-0.394772647398733	0.693010683000588	0.999950664751627
Mapk7	82.8293225079925	0.215914474742601	0.661887594866867	0.326210184957508	0.744265336036371	0.999950664751627
Egflam	22.1141034310231	0.133073932256311	0.995178474061934	0.133718660245086	0.893625048941074	0.999950664751627
Txk	3.58148430075504	0.938758161030301	2.16638651655454	0.433329026864199	0.664775753394773	0.999950664751627
Zfp862-ps	209.037293242172	0.0677419743974827	0.472274665582216	0.143437663153011	0.885944539599923	0.999950664751627
D6Ertd474e	5.28011679812508	0.0464031803874325	2.04513897734677	0.0226894997853071	0.981897951638467	0.999950664751627
Dnajb6	2333.6610371188	-0.147027337609529	0.393035570495152	-0.374081504695114	0.708343678528671	0.999950664751627
Slc26a10	5.62283148695833	3.32495946898625	1.97031832309822	1.68752400564287	0.0915026379807285	0.999950664751627
Hspa14	1315.4113117936	-0.11219731280275	0.38989821522552	-0.287760519082793	0.773530060793575	0.999950664751627
Fkbp11	35.8973483685364	-0.848153499124866	0.79378891805916	-1.06848745280878	0.285300687229574	0.999950664751627
Nubp2	145.959268033523	0.009854486871007	0.555265192884498	0.0177473520712055	0.985840405095562	0.999950664751627
Ndrg3	453.003524841688	0.100752306890984	0.416202375088411	0.242075280972585	0.808721831572338	0.999950664751627
Fgfr1	1384.14222815757	0.555190781252486	0.395471484919475	1.40387057581543	0.160357393039283	0.999950664751627
Lct	34.2973739338421	-1.11049899728034	0.801637156338676	-1.38528882861709	0.165964168291148	0.999950664751627
Fmo5	8.58464760806913	-0.787866844679302	1.36602453169011	-0.576758928117138	0.564102318438902	0.999950664751627
Fbxw7	2283.20881941801	-0.197354347995797	0.401328675553076	-0.491752421438167	0.62289437496042	0.999950664751627
Septin7	2094.11563240653	-0.118443886979127	0.398920283278363	-0.296911167328331	0.766534330133623	0.999950664751627
Brd2	1325.51567966479	-0.14544772114918	0.441770488049403	-0.3292382019256	0.741975650077825	0.999950664751627
Frk	32.2108758335759	-0.153508515703207	0.953134700476397	-0.161056475675978	0.872048920018907	0.999950664751627
Tmpo	2831.57690256546	-0.0738558750551976	0.386529836294914	-0.191074189157411	0.848467469132934	0.999950664751627
Triml2	3095.4569947972	0.344917911562574	0.410534616227415	0.840167669007252	0.400814383204395	0.999950664751627
Abr	2021.28154222123	0.0138407418745296	0.434600303855089	0.0318470598196926	0.974594017342543	0.999950664751627
Gins4	776.995875581433	0.107065277757329	0.412468345806585	0.259572107401265	0.7951938540654	0.999950664751627
Med27	1412.72752675683	0.31220547470568	0.377982319314657	0.825979043865752	0.408815979584305	0.999950664751627
2510003B16Rik	228.395975155967	0.21425529033955	0.447268200968991	0.479030903326848	0.631916644001487	0.999950664751627
4930586N03Rik	5.2356100536996	1.14005235863972	1.80273399080959	0.632401876511874	0.527124308070833	0.999950664751627
Lin7a	12.1082185718333	-0.64914625668698	1.33561103234303	-0.48602942096712	0.626946306408338	0.999950664751627
Gxylt1	480.872621382637	0.0665155044358806	0.409070422983419	0.162601597912584	0.87083212878627	0.999950664751627
Zdbf2	2574.46042450089	-0.24862922519494	0.39031412594207	-0.636997763262715	0.5241263005449	0.999950664751627
Magoh	120.880727293965	0.27367471318602	0.597715747138431	0.457867664514847	0.647047519229272	0.999950664751627
Tmem175	172.618842772606	-0.0491654066759013	0.48833209154752	-0.10068026969126	0.919804274282992	0.999950664751627
Alkbh4	98.1362864185217	0.345026508446316	0.603674343260185	0.571544098732069	0.567630876405102	0.999950664751627
Stra8	7.85799189173571	2.2796828975438	1.61034431797141	1.41564935653983	0.15687819282712	0.999950664751627
Adad1	4.18856889721238	-0.339897078970354	1.94506452966576	-0.17474848458049	0.861277268692798	0.999950664751627
Golt1a	5.3664988529651	-1.4316632034118	1.81181631772415	-0.790181206232942	0.429421950092342	0.999950664751627
Myl4	10.6520845964407	-0.723699764793709	1.27522159470719	-0.567509025723393	0.570368396215688	0.999950664751627
E030030I06Rik	98.7245360672327	0.15357313384947	0.565001347484664	0.271810208122802	0.785767955691193	0.999950664751627
Srrm1	1671.17154388325	-0.0774804009497195	0.383234357347809	-0.202174986308447	0.839779927368633	0.999950664751627
Lrrc56	37.748059954141	-0.199679958201565	0.73423858629528	-0.271955140915547	0.785656512085006	0.999950664751627
Klhdc3	161.329226007352	-0.0945977918645995	0.510112926096057	-0.185444804523119	0.852880168879812	0.999950664751627
Slc38a4	619.167274060435	0.0129433824526987	0.616701876420715	0.0209880704884846	0.983255171952176	0.999950664751627
Dars2	273.002960130179	-0.345684708594907	0.442562932800639	-0.78109729255303	0.434745274186579	0.999950664751627
Tmem218	114.144106421212	0.189624858321707	0.522083418964482	0.363207969136072	0.71644953503659	0.999950664751627
Parp11	70.3119569683499	-0.174618349964795	0.682324104480059	-0.255917017760726	0.798014913826796	0.999950664751627
Zfp773	17.5556053190868	0.579543343470138	1.00558466215493	0.576324764369612	0.564395687131142	0.999950664751627
G3bp1	3796.26672486264	-0.261217925408066	0.381481719086268	-0.684745591567899	0.493504473995572	0.999950664751627
Stx3	884.068291862244	-0.291273623362173	0.436007838116864	-0.668046759480738	0.504103745081145	0.999950664751627
Extl3	558.960456382265	0.208956935116068	0.427226242660036	0.489101357199035	0.624769940653915	0.999950664751627
Dhx16	8.2886690242865	0.908440461229651	1.41870529540582	0.64033063397412	0.521957668874286	0.999950664751627
Tbc1d7	62.8684625007512	0.097266001652779	0.62152524887293	0.156495656176737	0.875642342928872	0.999950664751627
Map3k4	974.22319495618	0.145705481675223	0.456405051040198	0.31924598849891	0.74953998621398	0.999950664751627
Svop	221.591752711121	0.481469769978755	0.503142199161407	0.956925836833457	0.338604689301046	0.999950664751627
Slc27a1	179.423838262382	0.892228566672768	0.535736341754136	1.6654247567962	0.0958280436522796	0.999950664751627
Aqr	1635.16158330052	0.0355626010919962	0.381551422963102	0.0932052639610659	0.925740492559988	0.999950664751627
Colgalt1	528.522737560279	0.555115608848615	0.425064727104295	1.30595547795809	0.191567698538646	0.999950664751627
Acap1	67.4230144852201	0.50114506984217	0.65682254294801	0.762983967622191	0.445472957321417	0.999950664751627
Zfp687	106.353791104806	0.00934539938008253	0.558845440385542	0.0167226905772645	0.98665784522821	0.999950664751627
Zmym5	467.490530302343	-0.0272661117858443	0.408018572743509	-0.0668256633576934	0.946720492666008	0.999950664751627
Zbbx	342.968141763056	0.391952302560594	0.574105236222691	0.682718564177244	0.494784696839138	0.999950664751627
Tfdp1	5684.50904804588	-0.0310506582909407	0.378497021217064	-0.0820367309393792	0.934617504816593	0.999950664751627
Cct2	1008.95969577369	-0.283086942852639	0.454213993145144	-0.623245754478944	0.533123038727616	0.999950664751627
Ccng2	63.3802950145343	-0.368685631010516	0.624954660726646	-0.589939805524195	0.555231006189182	0.999950664751627
Ccnf	1659.64813222845	-0.0348913308262435	0.390851727592359	-0.0892699925907291	0.928867341277223	0.999950664751627
Kcnc1	9.03383220168653	0.392792778556029	1.67596729506158	0.234367806408536	0.814699449455401	0.999950664751627
4933433G15Rik	73.2129476544241	-0.124888190244083	0.582853345305275	-0.214270349908812	0.830336238424443	0.999950664751627
Mitf	2134.28389446226	0.126878866730784	0.398549223385357	0.318351810230739	0.750218088003506	0.999950664751627
Pkd1	380.282541105523	0.136844861349777	0.423783252054549	0.322912386665443	0.746761595231715	0.999950664751627
Mmp20	4.01784523732041	1.57565991328341	2.03233872909057	0.775293946195912	0.438165985761162	0.999950664751627
Tcl1b2	15.225710869895	0.673679094521622	1.21406967661447	0.554893271364976	0.578967664519283	0.999950664751627
Nfatc1	17.8834964912496	1.15093004891692	1.01507884571338	1.13383315372716	0.25686454120889	0.999950664751627
Tnk2	1224.82873375607	-0.224011992720068	0.470909356042348	-0.475700875010696	0.63428749746577	0.999950664751627
Pdlim5	2188.3988406775	-0.0744285832937926	0.405177840963415	-0.183693617392352	0.854253816290303	0.999950664751627
Ints13	1088.24195967975	-0.324616154587165	0.41708025973484	-0.77830620608499	0.436388517709042	0.999950664751627
Aak1	1323.99090240905	-0.131346375350095	0.403309487628086	-0.325671424499729	0.744672966478511	0.999950664751627
Cryz	57.946123249369	0.0212718786920975	0.629326469480008	0.0338010233538624	0.973035819894906	0.999950664751627
Hus1	676.431491458292	-0.222115620409473	0.413666328654182	-0.536943920797474	0.591306351402749	0.999950664751627
Slc6a17	3.06788175463141	1.3849151821498	2.35086004765323	0.589110008284972	0.555787480051461	0.999950664751627
Wbp1	49.9297632451733	-0.211066916498532	0.687541373795441	-0.306987949442777	0.758852544601467	0.999950664751627
Cdk2	389.829454443328	-0.315849485730177	0.438222020791225	-0.720752200357024	0.471061989335856	0.999950664751627
Mylpf	185.782134887215	0.233814332030836	0.568211495292936	0.411491731455196	0.680712003032078	0.999950664751627
A330093E20Rik	47.5851054545381	0.277729635257649	0.824487666094771	0.336851170343312	0.73622909658418	0.999950664751627
Nup88	1008.56765965035	-0.306057782587936	0.395438721845477	-0.773970189766931	0.438948420056546	0.999950664751627
Ggps1	260.219727541957	-0.0284233015503252	0.450022679815911	-0.0631597091105547	0.94963932816242	0.999950664751627
Mkrn2os	4.65557651836046	0.117774616316083	1.83809339747906	0.0640743372875453	0.948911035724073	0.999950664751627
Usp17le	5.02646845728617	0.367996820943185	1.91359884811458	0.192306146769351	0.847502403836447	0.999950664751627
Tmem250-ps	90.3497596156425	-0.184958393996996	0.59445061191653	-0.311141733710533	0.755692875683064	0.999950664751627
Ate1	2416.4721603019	-0.298631551766559	0.38980361959352	-0.766107693094196	0.443612225865824	0.999950664751627
Papss1	263.647027035968	0.00363564441460914	0.451467997692915	0.00805293937374952	0.993574753450706	0.999950664751627
Pi4kb	476.505026905203	-0.0627644350091193	0.40729422285422	-0.154100970471128	0.877530123095883	0.999950664751627
Gid8	371.249663950797	0.152494002069632	0.437342241009657	0.348683451471737	0.727326969292596	0.999950664751627
Tll2	10.1475436886285	-0.754473342391117	1.59093302874783	-0.474233251028134	0.635333584403958	0.999950664751627
Cacna1c	222.362235028516	0.87323581020263	0.620426580579796	1.40747646463919	0.159286151335211	0.999950664751627
Zdhhc23	140.36950960153	-1.14211437194419	0.595375702332087	-1.91830867042529	0.055071883679287	0.999950664751627
Vdr	7.45055533817457	-0.710986456611837	1.47331455120362	-0.482576145081171	0.629396720400998	0.999950664751627
Vcp	1548.09656799885	-0.138438168783612	0.428234933134201	-0.323276216095683	0.746486064591767	0.999950664751627
Hsd3b7	7.23786804693637	-0.0989728807000144	1.49132989497402	-0.0663655178063325	0.947086822461286	0.999950664751627
Ppp1r11	3.1883389896166	1.5965809147241	2.26161001155317	0.705948818128745	0.480219966969829	0.999950664751627
Brk1	865.627084456615	-0.0577613438442275	0.420801213063762	-0.137265155258654	0.89082121176225	0.999950664751627
C9orf72	160.679474538778	0.0115515962598258	0.495396424786751	0.0233178837832718	0.981396706395958	0.999950664751627
Zfp202	2015.43340277292	0.13790289456335	0.396563405303834	0.347744881950702	0.728031786854717	0.999950664751627
Ube2w	1118.22846617793	-0.0353043819821887	0.437504394048862	-0.0806949197823274	0.935684577068645	0.999950664751627
Kif20a	202.306088104643	0.0123153585370159	0.495346077804983	0.024862129910443	0.98016493384354	0.999950664751627
Gm45871	309.511792684769	0.441990421895934	0.453522798125247	0.9745715622743	0.329772825504794	0.999950664751627
Dph3	120.10666714664	0.264450556563805	0.634533544468706	0.41676371386359	0.676851246091102	0.999950664751627
Ankrd31	194.509607165088	-0.185903691912309	0.585491594813883	-0.317517268495382	0.750851138498491	0.999950664751627
Gm4961	11.1142040098739	-1.03409217997299	1.25511316102244	-0.823903542793388	0.409994367258678	0.999950664751627
Stard8	56.2654682321032	-2.06967219475064	0.697191986652678	-2.96858287870956	0.00299176410340881	0.999950664751627
Tjp2	3967.90884146524	-0.023444848582756	0.378534276528447	-0.0619358669385759	0.950613904628244	0.999950664751627
Fchsd2	864.096373965765	-0.0559514590877214	0.393956953182212	-0.14202429640033	0.887060814461739	0.999950664751627
Mphosph6	555.05520370419	0.839891806197934	0.47012107392904	1.78654362200472	0.0740112807908652	0.999950664751627
Hcrtr2	144.539376632151	0.540834656445375	0.552694966228058	0.978540948430153	0.327806849101907	0.999950664751627
Gabra4	13.8600433263814	-0.763023008192434	1.096322590833	-0.695984023837985	0.486438834937967	0.999950664751627
Fubp1	2768.82690486094	-0.244918741372389	0.372192012084106	-0.658044056348645	0.510509822102384	0.999950664751627
Bdnf	45.5501639900601	0.917129675970185	0.797058496084817	1.15064287059879	0.249879188400005	0.999950664751627
Hnrnpab	358.194066347473	-0.65013126641921	0.508736122146628	-1.27793415508999	0.201272643873409	0.999950664751627
Rad1	511.109830058091	-0.0536145071688033	0.424591519508728	-0.126273146554688	0.899515712034848	0.999950664751627
Ovol3	13.322985342604	0.673526271255122	1.18820639770781	0.566842825080249	0.570820972014719	0.999950664751627
Obsl1	42.6250092764923	-0.139538855413558	0.750277449837886	-0.185983005944945	0.852458088112056	0.999950664751627
Bmf	55.9018802482058	0.628421420227709	0.705646303791588	0.890561485054292	0.373164469311657	0.999950664751627
Mcts1	27.0971015466746	-0.101401012647944	0.896669000746862	-0.113086336834979	0.909962107127732	0.999950664751627
Ccpg1	307.689142886145	-0.139006030202952	0.433408144173812	-0.320727776050294	0.748416696160632	0.999950664751627
Dnajb2	97.7963702916014	0.189244738552729	0.569917167093499	0.332056568005928	0.73984654483245	0.999950664751627
Nthl1	24.9560452526621	-0.677434998934941	0.862658059338862	-0.785287973144451	0.43228474567876	0.999950664751627
Kcnip4	345.681871586208	-0.505827197223716	0.491119078524548	-1.02994817212835	0.303034335655734	0.999950664751627
Pkm	5059.10948483053	-0.426789757982547	0.444114320077259	-0.9609907600104	0.33655681377485	0.999950664751627
Apbb1	38.3610977131635	0.712392048498916	0.837936757854377	0.850174003970263	0.395228352451957	0.999950664751627
Mphosph9	1090.28817577392	0.137802084351848	0.380967202598734	0.3617163981882	0.717563971698763	0.999950664751627
Immt	1634.06383475181	-0.2980204862694	0.397919179142198	-0.748947278469584	0.453888982714818	0.999950664751627
Prlr	126.26623149389	-0.0421599549744415	0.750590061336607	-0.0561690823608369	0.95520711096623	0.999950664751627
Enpp1	9.25098658915565	0.136971068706147	1.35237808565235	0.10128163873646	0.919326891402261	0.999950664751627
Pmepa1	573.282039442418	0.662126286354155	0.590697480406299	1.12092282143937	0.262320715741318	0.999950664751627
Mtrr	1269.87623821421	0.0126553885718765	0.383522863447063	0.0329977421896865	0.973676388133968	0.999950664751627
Csf3r	8.19480718526442	0.59742421222953	1.45677723352456	0.41009990991149	0.681732658798983	0.999950664751627
Sumo3	335.125945756448	0.166085514799433	0.491159090161214	0.338150139387461	0.735250047846023	0.999950664751627
Hipk1	712.148459158035	0.18557482412462	0.393543593883047	0.471548329102695	0.637249215675419	0.999950664751627
Brd8	1719.11684383636	-0.242903572338339	0.378378744208787	-0.641958820510029	0.520899920850306	0.999950664751627
Tmem63c	127.69489257423	0.212151182056683	0.502574295198548	0.422128994824277	0.672930865334928	0.999950664751627
Apool	10.288673174323	0.313878793639739	1.29109195210308	0.24311110694204	0.807919327201143	0.999950664751627
Ppt2	21.7465944547756	0.2611875916521	1.06978906667444	0.244148682939928	0.807115669573111	0.999950664751627
Pbx3	566.320652352101	-0.648617003060749	0.427619870325733	-1.51680744528236	0.129315306734816	0.999950664751627
Plpp2	41.8548949303632	0.590684152147967	0.708618700963241	0.833571215866921	0.404522651399378	0.999950664751627
Kmt2b	178.322026171278	-0.191154605960261	0.502497157108023	-0.380409328204753	0.70364159128762	0.999950664751627
Kctd9	512.950725546213	-0.0533253535896135	0.412560815679065	-0.129254528212625	0.897156250757568	0.999950664751627
Dusp28	12.924156227451	-0.0530183094923395	1.17039116532642	-0.0452996494360524	0.963868466862641	0.999950664751627
Lax1	50.5223436121505	0.506425177328697	0.713992651352561	0.709286259976687	0.478146853177385	0.999950664751627
Ikzf5	100.318052151922	0.41592232003924	0.539137442352049	0.771458792074858	0.440435038659253	0.999950664751627
Actn1	3010.82420922574	0.320714280315072	0.427276232184012	0.750601732925206	0.452892377924868	0.999950664751627
Rps19bp1	101.167239374074	-0.0204481481259167	0.561102302057008	-0.0364428163116665	0.970929274357825	0.999950664751627
Slc16a13	15.2175207043501	0.233346760838382	1.21017232964728	0.19282110086453	0.847099077491489	0.999950664751627
Zranb1	1098.08069933602	-0.268621832909081	0.419943233159042	-0.639662248843399	0.522392203426903	0.999950664751627
Tom1l2	667.564487188772	-0.375363472255826	0.421402019790724	-0.890749105669304	0.373063784280767	0.999950664751627
Pex10	130.003829898589	0.290699116993277	0.550352657848794	0.528205165992211	0.597356944225887	0.999950664751627
Rad52	234.241783585743	0.0496536114543644	0.444279656232837	0.111762064181354	0.911012067416079	0.999950664751627
Traf3	551.497504500133	0.104982167845951	0.415062687489488	0.252930872878353	0.800321631852932	0.999950664751627
Hsp90b1	671.340202895031	-0.353999012560891	0.453959679202911	-0.779802763942522	0.435506979228991	0.999950664751627
Nrg1	261.975975927435	0.313539853731317	0.569949171208311	0.550118974761559	0.582237772919971	0.999950664751627
Ralbp1	1090.09837679601	-0.0478873295874551	0.414230456914895	-0.115605525349609	0.907965183676005	0.999950664751627
Arhgef2	767.726080888455	0.870019862282038	0.549427996329601	1.58350114681836	0.113307285481934	0.999950664751627
Fip1l1	2502.34118278838	-0.249544732010739	0.395719489395556	-0.630610163759959	0.528295451600437	0.999950664751627
Tada2b	103.65082364396	-0.0756576855967386	0.563623991588126	-0.134234324169838	0.893217284755445	0.999950664751627
Wbp2	383.27883422459	-0.317166113967415	0.427500921231261	-0.741907439763951	0.458143417912545	0.999950664751627
Matn3	21.1082663285054	-0.624391126708093	0.961133477252316	-0.649640389691867	0.515924537136716	0.999950664751627
Gpr158	42.5692450279043	0.53359940590051	0.804549025130695	0.663227956573347	0.507184569100828	0.999950664751627
Apaf1	1303.99031654096	-0.118149890471219	0.427181693299209	-0.27657994788757	0.782102663536133	0.999950664751627
Grb7	106.012242056136	-0.883744344148082	0.572716957469041	-1.5430734721974	0.122812950338317	0.999950664751627
Mon1b	197.016822661747	0.2928156755876	0.463058987503147	0.632350701508865	0.527157739951381	0.999950664751627
Dipk2b	7.64262030734318	-0.3827194268194	1.56409346637146	-0.244690892870533	0.806695780161144	0.999950664751627
Enox2	2042.70476934859	-0.166388533347193	0.472311938361246	-0.352285258603671	0.724624342375559	0.999950664751627
Kcnma1	226.494819484731	-0.712040318387464	0.514828147710383	-1.38306407983742	0.166645218402398	0.999950664751627
Haghl	14.0956559789033	-0.601911763834935	1.18109802698741	-0.509620497267456	0.610317360969965	0.999950664751627
Orc6	769.546276609839	-0.217940799888938	0.450536855858961	-0.483735785551724	0.62857339289938	0.999950664751627
Camsap1	1180.45671347146	-0.0644152730391467	0.391874884266522	-0.164377140830839	0.869434257767702	0.999950664751627
Dst	11336.591719813	0.123532930350043	0.432147166541591	0.285858475802718	0.774986518681793	0.999950664751627
Usp29	38.9721277044624	-0.37643239205	0.769651747249395	-0.489094442253014	0.62477483600222	0.999950664751627
Slc30a4	18.1122086319733	0.0495848671388951	0.980283991034524	0.0505821451664906	0.959658490703468	0.999950664751627
Slc2a12	2.55540539748201	1.10950458030127	2.44513127011465	0.453760742362618	0.650001042174183	0.999950664751627
Cdk10	153.72864455528	0.734927925343015	0.557640728386712	1.31792368801541	0.187529195091499	0.999950664751627
Hnrnpr	1271.55653663653	-0.215881643952779	0.403761530727634	-0.534676108354678	0.592873845133494	0.999950664751627
Wdr37	1411.72759074585	-0.0957515326223654	0.407432760139367	-0.235011864508913	0.814199524543172	0.999950664751627
Tfpt	130.907754480499	-0.0894081867381849	0.531970544355655	-0.168069807035049	0.86652836193486	0.999950664751627
Polg	376.654743276453	0.0827963191282989	0.441301986916659	0.187618278600534	0.851175896446908	0.999950664751627
Cyba	174.940993407649	-0.0323518582528258	0.625449087754001	-0.0517258061227685	0.958747174447545	0.999950664751627
Slc26a2	263.382059048726	0.278122151744919	0.437521737846928	0.635676190887282	0.52498749793077	0.999950664751627
Dsg2	762.771711082705	0.360772643914688	0.452408938692582	0.797448089680291	0.425190839547384	0.999950664751627
Htr7	11.2130032526247	1.13946695020409	1.3646784609219	0.834971008067595	0.403734032209779	0.999950664751627
Vldlr	247.719031046149	-0.214217595399111	0.619436526890659	-0.345826547353292	0.729473072837944	0.999950664751627
Smarca2	97.3697155693396	0.510772730460547	0.54532353253992	0.936641644789382	0.348942922777724	0.999950664751627
Ptprk	5732.38531377722	-0.157567636200824	0.432509514252263	-0.364310219795355	0.715626369197142	0.999950664751627
Cpne9	69.1079134604797	0.604753300078087	0.614630206251615	0.983930327417908	0.32514977095926	0.999950664751627
Gnas	219.768089080639	0.357630162948844	0.457578767463603	0.781570711707665	0.434466904958681	0.999950664751627
Rpusd4	282.724139887049	0.0817359685082944	0.509475509979109	0.160431594664179	0.872541102999721	0.999950664751627
Ppp6r2	239.915566106636	0.129865624265675	0.479011700988982	0.271111590797366	0.786305207149999	0.999950664751627
Irak2	237.727733709424	0.331472728742238	0.524059660938919	0.632509527919707	0.527053984513419	0.999950664751627
Msrb2	623.2366844646	0.253553129394098	0.437409308130617	0.57967017317881	0.562137061047145	0.999950664751627
Knl1	966.193719522312	-0.117235820790235	0.404624195337739	-0.289740015898897	0.772015140511717	0.999950664751627
6030458C11Rik	1227.9138236595	-0.206224756944797	0.395249647960073	-0.521758230549086	0.601838675396962	0.999950664751627
Smim10l1	57.4643051131501	0.490487903334933	0.729421065390881	0.672434519110154	0.501307113433352	0.999950664751627
Rerg	523.988372139026	-0.240816373186984	0.445339078671762	-0.540748352705148	0.588681045776065	0.999950664751627
Rit1	108.423047321532	0.388859264573255	0.524037450687291	0.742044798636536	0.45806019344588	0.999950664751627
Pcgf2	352.76074978639	-0.53509578071714	0.528437727085116	-1.01259950471128	0.311251496534224	0.999950664751627
Pum2	227.17493830881	-0.27765132515571	0.463467299269049	-0.599074250963561	0.549123371500151	0.999950664751627
Pcdh11x	9.71365145392744	0.056361211200457	1.58325766345795	0.0355982557364415	0.971602699162442	0.999950664751627
Gm7616	1.95019412291069	-1.16483855664314	2.86154287084096	-0.407066610293634	0.683959066071168	0.999950664751627
Scoc	269.062815966157	0.513733663288299	0.468476493774239	1.09660499537437	0.272814102856336	0.999950664751627
Ptger4	13.8296122330886	0.266503575008417	1.16777582568295	0.228214670270776	0.819479357117089	0.999950664751627
Ptpn21	437.547830427423	0.0225119546661348	0.44100130436942	0.051047365264201	0.959287777698883	0.999950664751627
Snrpa	82.8692096706278	0.40285554001689	0.60152501754802	0.66972366612288	0.503033962234961	0.999950664751627
Hspbp1	510.246320366528	0.108816512073245	0.404470303593245	0.269034614176955	0.787903046050067	0.999950664751627
Lrrn4cl	5.9221901029155	-0.770013816680483	1.59846202091842	-0.481721684096105	0.630003669954316	0.999950664751627
Ptprc	7.33870480897158	0.599221788486257	1.58807253010909	0.377326461559721	0.705931009570472	0.999950664751627
Bdkrb1	2.74471239490732	0.351528331304749	2.43801945565372	0.144186023819277	0.885353576997307	0.999950664751627
Opn1sw	51.9270079582146	-0.451402023507659	0.659350641812101	-0.684616037177223	0.493586244413272	0.999950664751627
Bckdha	329.372247057183	0.23127970676032	0.458423963910412	0.504510507669528	0.613902680127079	0.999950664751627
Bcat1	5789.64302287924	-0.173174475229261	0.374535917790362	-0.462370808789003	0.643815429168181	0.999950664751627
Mmp23	17.8646997603041	0.343682106728852	1.0663995826856	0.322282671813626	0.747238559295645	0.999950664751627
Fhod3	2735.95728089621	-0.45612142281386	0.425099944388865	-1.0729745530068	0.283282533723586	0.999950664751627
Abi1	1944.23785027606	0.0374952149789918	0.385360264337973	0.0972991209755538	0.922488854049761	0.999950664751627
Slc25a32	197.807504830059	0.016761801485881	0.482063406578265	0.0347709476744107	0.97226238701463	0.999950664751627
Mbnl3	14.0157033957378	-0.0692177527356982	1.13579061294491	-0.060942353235539	0.951405119106178	0.999950664751627
Mcoln3	4.29195023757867	0.0284640034736624	2.06453904107781	0.0137870986730299	0.988999835324343	0.999950664751627
Zfp809	1314.24037466501	0.142259508024985	0.403818337724523	0.352285903672933	0.724623858651908	0.999950664751627
4933406I18Rik	12.640695190621	-0.345051515995385	1.25913451586701	-0.274038644519082	0.784054923936637	0.999950664751627
Tmem108	445.429775603458	-0.193454298883839	0.457689005501017	-0.422676307620872	0.672531443888396	0.999950664751627
Zfp87	57.6378419772978	0.772110882883218	0.663447311782521	1.16378628592035	0.244510631194656	0.999950664751627
Dlg1	2146.81349586172	-0.241488708374158	0.39040871801617	-0.618553575343457	0.536210493322368	0.999950664751627
Tmem38a	124.741993107621	0.657737480885035	0.569225522345355	1.15549541449756	0.247887609324003	0.999950664751627
Ubxn4	382.339164277298	-0.272284424686342	0.431304826523651	-0.631303913014317	0.527841828883132	0.999950664751627
Dsg1c	4.61879036460808	-0.649674962144648	1.96048178371866	-0.331385360241573	0.740353421621579	0.999950664751627
Rnf181	96.8359858174905	-0.281916567798241	0.565488289241324	-0.498536527036605	0.618105930368553	0.999950664751627
Ccdc59	382.740143048164	-0.0380303268988406	0.479196140963503	-0.0793627570171462	0.93674409076638	0.999950664751627
Speer5-ps1	4.11103655252334	0.89204837936825	1.94496846640185	0.458644134739378	0.646489737517194	0.999950664751627
Aldh9a1	312.364760627782	-0.142249062902644	0.457325046585862	-0.311045861066646	0.755765757534473	0.999950664751627
Atxn7l2	76.0346491405596	-0.110269601991519	0.617370253776104	-0.178611783313275	0.85824254153305	0.999950664751627
Atp9a	335.426063372162	0.00860935851202532	0.494120725981739	0.0174235931814434	0.986098687374161	0.999950664751627
E130008D07Rik	15.9766829237902	1.3583993814143	1.10395783955216	1.23048121291059	0.218516957976246	0.999950664751627
AI197445	2.39202327220067	-1.1363951789948	2.46571065630697	-0.460879372073949	0.644885152028668	0.999950664751627
Acsm2	5.16438137557863	1.41642658710851	1.99678004099314	0.709355341114098	0.478103993889864	0.999950664751627
Mep1b	158.703112318667	-0.20845792961424	0.607341308701794	-0.343230283577818	0.731425223927457	0.999950664751627
Smurf2	916.548485600516	-0.321330512420996	0.392394723588776	-0.818896109209016	0.412845689969432	0.999950664751627
Dzip3	1160.18933734837	-0.225614671567143	0.440570897651708	-0.512096175143875	0.608583701306169	0.999950664751627
Bin3	28.9345619557768	-0.160832466717922	0.828992145330861	-0.194009638841309	0.846168334597622	0.999950664751627
Aggf1	621.090200502836	0.129127360226659	0.441617520304668	0.29239637081784	0.769983582720767	0.999950664751627
0610030E20Rik	137.230633517091	0.22461788980484	0.507059837018858	0.442981031835275	0.657779454647873	0.999950664751627
Slc11a1	29.9696273535204	0.376454671047445	0.8195098771239	0.459365630062479	0.645971625335803	0.999950664751627
D230017M19Rik	366.092559854942	-0.282691646584745	0.472602588859313	-0.598159327199323	0.549733627376672	0.999950664751627
4930563J15Rik	3.93379290214741	-0.252422961983059	2.06832526004188	-0.122042198516663	0.902865598450772	0.999950664751627
Adcy10	68.512482405072	-0.260873033609937	0.624059712707533	-0.418025756666968	0.675928285654501	0.999950664751627
Elovl4	46.3811780069494	-0.433503875087371	0.689237414563642	-0.628961611670231	0.529374188509584	0.999950664751627
Vash2	38.4030188827334	-1.09551260278744	0.775387022107842	-1.41285909043119	0.157697159767478	0.999950664751627
Cahm	13.2649469331326	0.248578533580981	1.18015152223075	0.210632727152791	0.8331738726109	0.999950664751627
Gm11532	11.8868494309721	0.2785762265291	1.17916141175326	0.236249442826401	0.813239115323711	0.999950664751627
Apobec3	42.1537102928595	0.242829989500001	0.764269595892102	0.317728182313147	0.750691131724582	0.999950664751627
Smox	147.491730300664	0.387873771793454	0.626988771843865	0.618629534070897	0.536160440893961	0.999950664751627
Uimc1	568.364957490357	-0.224301926702668	0.414004466458121	-0.541786248398741	0.587965765799899	0.999950664751627
4930546K05Rik	56.7423104768938	0.230810763161287	0.676387236009568	0.341240565867244	0.732922486865669	0.999950664751627
Ica1l	80.3354079409849	-0.276425230721712	0.603512924920748	-0.458027026940661	0.646933024157962	0.999950664751627
Irf8	11.3048666972802	2.13031210954272	1.35854866285693	1.56807935393557	0.116862614177228	0.999950664751627
Icam5	2.55360795206272	-0.390541596958302	2.36599704104952	-0.165064279533107	0.868893388100205	0.999950664751627
Dnase1l1	147.963479851732	0.503596406660322	0.693203461136652	0.726477051679128	0.467546370686321	0.999950664751627
Tspan4	159.192281583541	0.435673183496657	0.52224641810128	0.834229146234501	0.404151869881974	0.999950664751627
Zfp410	515.725291809127	0.064237183350737	0.401698906796389	0.159913761934376	0.872949007576948	0.999950664751627
Ldhb	107.458214699029	-1.29500513977215	0.582062117573858	-2.22485728013011	0.0260908206486402	0.999950664751627
Nkiras1	179.807506012627	-0.266859537453221	0.490739296721213	-0.543790846252166	0.586585408616153	0.999950664751627
Mus81	51.1619083575328	0.362369814905889	0.673004664536941	0.538435814787728	0.590276206132253	0.999950664751627
Ldah	844.027599595515	0.489972367180136	0.395717811544338	1.2381862854946	0.215646995574045	0.999950664751627
Bspry	27.8228128442785	0.141979591061442	0.980405422340617	0.144817223391605	0.884855183279105	0.999950664751627
Tatdn1	557.835902120311	-0.262412501853205	0.409530092722831	-0.640764882767247	0.521675452078983	0.999950664751627
Drd2	21.9901271816661	-0.796505824331978	0.916264439295811	-0.86929688654525	0.384684765393848	0.999950664751627
Chaf1a	1209.83585786193	0.319575025034362	0.407228284251166	0.784756455760469	0.432596375062434	0.999950664751627
Vsig2	14.4727373156384	0.901700562993341	1.30771436114009	0.68952409623094	0.490493514901647	0.999950664751627
Slc16a8	32.894078048495	-0.0877710125613139	0.851724598906477	-0.103050930634154	0.917922549280817	0.999950664751627
Sgk2	24.8543854812484	-0.0616789536828027	0.864690175249141	-0.0713306979173566	0.943134564042903	0.999950664751627
Ldoc1	3.44925445385125	2.58750002889862	2.33174831074163	1.10968238594999	0.267135915690765	0.999950664751627
Prkg1	359.966732788467	0.792873986771349	0.444608899552755	1.78330660400393	0.0745364069763804	0.999950664751627
Glrx3	85.9347554382301	-0.44551072637916	0.590055734778333	-0.755031601457998	0.450230021158452	0.999950664751627
Bloc1s2	131.37429293313	0.336760866181828	0.517960589254942	0.650166968622537	0.515584374964591	0.999950664751627
Ebf1	2321.31100896608	0.182221183639285	0.45645383258825	0.399210545798308	0.689738073355813	0.999950664751627
Gm6938	109.48344458481	0.234517991182256	0.618217026725976	0.379345733041749	0.704431142935075	0.999950664751627
Zfp229	1161.00333501804	-0.106704827493065	0.432252634936948	-0.246857552432571	0.805018468032946	0.999950664751627
Cox7a2l	736.783285700041	0.127104602397995	0.442950149180921	0.286950128887031	0.774150506397552	0.999950664751627
Shcbp1	740.135269198347	0.0440076746321387	0.447711769413165	0.0982946566042288	0.92169832104833	0.999950664751627
Srpx	9.60300445541724	-0.163522760421412	1.37010431992794	-0.119350591077628	0.904997604014981	0.999950664751627
Pigp	715.089219537345	-1.95330580913462	0.41363694153538	-4.72227118275301	2.33225417486741e-06	0.00769643877706247
Pcdh9	65.1536700760158	-0.41769064633775	0.769678580978053	-0.542681915101468	0.587348828076517	0.999950664751627
Pik3r3	129.200407416554	0.139670658896112	0.574100777890032	0.243285960018096	0.807783879995424	0.999950664751627
Cblif	4.77056554062104	0.663089640619258	1.82124364431063	0.364086179622743	0.715793656692103	0.999950664751627
Rp9	438.417132235344	0.0901956224069276	0.409822863357355	0.220084408341755	0.825805417462903	0.999950664751627
Nemf	1416.82862456389	-0.0895853257088816	0.383245782403081	-0.233754237677846	0.815175778382951	0.999950664751627
Gm2762	3.08833768142485	-0.51465574145795	2.40846917917549	-0.213685832439897	0.830792060245301	0.999950664751627
Kmt5b	347.60220976838	-0.0112091568259787	0.421731847550644	-0.0265788720749449	0.978795624947776	0.999950664751627
Suv39h1	874.747837696128	0.138787565158726	0.402676913695993	0.344662334586944	0.730348237572015	0.999950664751627
Stag2	333.838998321529	-0.224450386592789	0.500756975790698	-0.448222186497513	0.653992852210753	0.999950664751627
Mgat4e	26.2398252506455	-0.425758428850174	0.853456316886362	-0.498863761889367	0.617875364670887	0.999950664751627
Nol4l	295.150727770733	0.240917106441807	0.534323198460711	0.450882737518877	0.652074065708393	0.999950664751627
Tor1aip2	1925.30621589596	-0.083127256479991	0.405142390790402	-0.205180347378155	0.837431223319191	0.999950664751627
Ktn1	2095.77348427927	-0.141541126333296	0.377575253718604	-0.374868651849685	0.707758154017605	0.999950664751627
Unc5d	204.786147172879	0.112978083687558	0.481031274222979	0.234866400048634	0.814312429033854	0.999950664751627
Miga1	1305.49072308373	-0.286079968807974	0.38644973530713	-0.740277305612883	0.45913174849232	0.999950664751627
Setd3	1227.27058181298	-0.111685670025991	0.412974379432296	-0.27044212810374	0.786820133570212	0.999950664751627
Capn12	43.7102513129591	-0.16872662547911	0.693414839681609	-0.243327104964443	0.807752008542324	0.999950664751627
Mrpl52	82.5744293136652	0.402420570080256	0.656276309023211	0.613187714606384	0.539752227103269	0.999950664751627
Gpr180	199.361276572931	0.182902035061719	0.47473955645112	0.385268159301891	0.700038749390209	0.999950664751627
Dr1	259.165788859548	0.286402251054824	0.528690728062	0.541719829482686	0.588011527265104	0.999950664751627
Zfand2b	58.736590965372	0.0844245873125809	0.631094538466524	0.133774865993487	0.893580602558119	0.999950664751627
Lman2	733.025400498352	0.0710500438738093	0.430246347695919	0.165138052314217	0.868835322738989	0.999950664751627
Cmc2	747.887972847825	0.255806333425909	0.406980427978291	0.628547015630821	0.529645657331592	0.999950664751627
Carhsp1	280.285203847449	-0.143973621760977	0.452452480514573	-0.318207166412782	0.750327797071191	0.999950664751627
Pdgfrl	93.420930883639	-0.317358474496922	0.61092812230227	-0.5194694153233	0.603433435671675	0.999950664751627
Zfp385a	147.227242285661	0.689982750346506	0.528030896944832	1.30670904740371	0.19131154478825	0.999950664751627
Nde1	864.051504102395	-0.319219469846772	0.417800787544821	-0.764047075455852	0.444839189631333	0.999950664751627
1700111N16Rik	26.4654345909634	0.865688456452628	0.914143339094577	0.946994217898102	0.343641725305086	0.999950664751627
Gm35978	2.71519263192476	0.238299214779603	2.30975693654029	0.103170689092742	0.917827502462328	0.999950664751627
Cd46	25.9471354476021	-0.628857440763658	0.861274208672051	-0.730147767611963	0.46529986580851	0.999950664751627
Eif3k	779.039395671536	0.279622725821063	0.442332984247543	0.632154362842129	0.527286015166498	0.999950664751627
Fez2	394.597369220456	-0.0555885217518083	0.417607355343593	-0.133111931675801	0.89410485900967	0.999950664751627
Tdrd3	1108.91331728108	-0.00760242047804046	0.445999736377596	-0.0170457959006595	0.986400081224281	0.999950664751627
Septin4	26.5985772334292	0.257271590516817	0.84742184499468	0.303593295401102	0.761437760135957	0.999950664751627
Sh3bp5l	479.058377897983	-0.229147582402363	0.409377603145236	-0.559746260278601	0.575652523719952	0.999950664751627
Apba2	76.8761651435435	-0.559039410091245	0.585618371982988	-0.954613852359612	0.339773009354797	0.999950664751627
Cpsf4	514.541401640477	0.298719921556498	0.433315720326564	0.689381685324895	0.490583105697159	0.999950664751627
Nlrp5	10.027377188774	-0.926020118702896	1.41978273799937	-0.652226635751157	0.514254979515075	0.999950664751627
Abhd12	834.41913528279	-0.00856682704585828	0.389511648809827	-0.021993763401004	0.982452930421002	0.999950664751627
Tbx6	38.8451541421228	-0.371014882456338	0.762822316008148	-0.486371301245957	0.626703934377801	0.999950664751627
Gm10451	182.749293179436	-0.197213015316392	0.492444441317914	-0.400477696100288	0.68880470798559	0.999950664751627
Slc24a3	29.2867418215591	-0.809890622296746	1.03306910955455	-0.783965578688112	0.433060308033303	0.999950664751627
Cdc123	1190.82943630695	-0.242203369781379	0.389723183258943	-0.621475396346778	0.534286877799212	0.999950664751627
Scml4	31.344890274845	0.575545107137604	0.891860299200481	0.645331009412077	0.518712701484952	0.999950664751627
Chrdl1	5.08392466387014	2.03092875168408	1.92337288899662	1.055920442314	0.291004563801811	0.999950664751627
Ppfia2	22.0867609021483	0.525508167321675	1.18237697811329	0.444450608434736	0.656716830943916	0.999950664751627
Cpsf7	1331.84937810742	-0.14581615245394	0.378345244433652	-0.385405009311572	0.699937371805227	0.999950664751627
Rps21	367.200502900552	-0.244871732585686	0.684860243046845	-0.35754993091187	0.720680153628239	0.999950664751627
Cdk11b	788.907331402682	-0.128201276525298	0.404896505924781	-0.316627273017551	0.75152643887009	0.999950664751627
Hnrnpc	3717.48613530309	-0.0293575110184789	0.373116167887734	-0.0786819589852568	0.93728559562992	0.999950664751627
Stard13	65.5717413406823	-0.319994938529854	0.648921228991893	-0.493118308098766	0.621928995391975	0.999950664751627
Lysmd4	71.2493363660896	0.582933583755125	0.592996494940292	0.983030403600984	0.325592475210847	0.999950664751627
Zkscan8	488.974233554682	-0.0924028280893003	0.421795126381894	-0.219070402453249	0.826595206193	0.999950664751627
Prom1	488.617034878195	-0.23299991285385	0.530752443164916	-0.438999228085422	0.660662095648235	0.999950664751627
Fyb2	74.1679767193173	0.131573141370655	0.642851166799541	0.204671233663146	0.837828996819051	0.999950664751627
Nsfl1c	698.321752645686	0.220025243210479	0.415344510519873	0.529741546204814	0.596291138237937	0.999950664751627
Atp6v0e	447.500614662514	0.146911947429268	0.414444806065131	0.354478920423919	0.722979998848585	0.999950664751627
6330403K07Rik	10.7823520679009	-0.958260660826701	1.23067399872527	-0.778647035542532	0.436187663774807	0.999950664751627
Abcc2	17.2180688404733	-0.154835877473393	1.03981579699226	-0.148907025572478	0.881626997419751	0.999950664751627
Adat1	1606.80945172383	0.447827306413149	0.376440593776905	1.18963606427247	0.23418946468348	0.999950664751627
Slc25a13	7001.46508487433	0.0275456892769741	0.375987907463044	0.0732621680916203	0.94159749625615	0.999950664751627
Sema4a	53.4364731729826	0.0253655456830619	0.653812458214086	0.0387963633368945	0.969052744290132	0.999950664751627
Chek2	1360.28945953166	-0.377246225897387	0.378517549278524	-0.996641309277309	0.318938647137154	0.999950664751627
Keap1	252.108130177514	0.48002448853751	0.444797683212493	1.07919736692556	0.280499753221215	0.999950664751627
Klf13	2799.55271365773	0.0590052202848273	0.402855864244118	0.146467323730137	0.883552483586594	0.999950664751627
Reck	223.718472696702	-0.232121630836008	0.463468907233114	-0.500835389846889	0.616486976753432	0.999950664751627
Pld5	25.672967015342	0.841941103715461	1.13806505534399	0.739800505921846	0.459421051995134	0.999950664751627
1700027A15Rik	11.5574647256116	0.853904744192092	1.23744005210688	0.690057463986417	0.490158051072111	0.999950664751627
Myo18a	929.615229292967	0.230351878786565	0.570741501249233	0.403601066826878	0.686506101061642	0.999950664751627
Prrg1	755.184938954409	-0.161252792934349	0.492438902949324	-0.327457461156238	0.743321912020518	0.999950664751627
Arhgap24	42.1294793457257	-0.617807687453522	0.809997150976812	-0.762728222819648	0.445625495362921	0.999950664751627
Cd72	9.87711018830142	-0.518019115669919	1.2856981743666	-0.402908805501821	0.687015313289655	0.999950664751627
Catsperg1	53.0588734717166	0.371941392969204	0.686346116744319	0.541915199773414	0.587876925272452	0.999950664751627
Fh1	851.022851144311	0.0343532630613946	0.406143958859986	0.0845839567768571	0.93259215399196	0.999950664751627
Fkbp7	35.9665027758241	-0.267662453685961	0.750347862380053	-0.356717819968132	0.72130306366025	0.999950664751627
Cd300a	9.06911164515039	0.202500137092509	1.41671774226446	0.142936119913933	0.886340631881074	0.999950664751627
Hivep2	636.021548618341	0.515548314034387	0.489781679086352	1.05260840911016	0.29252050154584	0.999950664751627
Cgrrf1	52.3619629498881	-0.0578908976616887	0.696675422045623	-0.083095937978845	0.93377525570093	0.999950664751627
2210408F21Rik	40.4249990778062	1.6314592537332	0.788563611905075	2.06889999627524	0.0385554719471556	0.999950664751627
Akt1	235.394878141664	0.344992979262628	0.574575952475479	0.600430591945721	0.548219304915367	0.999950664751627
Efna3	11.7785453292198	0.562910697032765	1.4350172222109	0.392267554925577	0.694860533899475	0.999950664751627
Plpp1	2182.09699274495	-0.296550611781287	0.396857568489507	-0.747246960439731	0.454914502154033	0.999950664751627
Dgcr2	1663.87887600289	-0.191302819063445	0.376430362539455	-0.508202414313468	0.611311397897522	0.999950664751627
Ptn	2818.06653185137	8.98519271223483	0.60905394009981	14.7527043512145	2.9557897652198e-49	4.87705311261267e-45
Twf1	665.265257359102	0.146406287502225	0.444581136954476	0.329312864025575	0.741919221819954	0.999950664751627
Ptgs1	42.5698654475925	0.527419952996983	0.950761321047502	0.554734339019911	0.579076384770046	0.999950664751627
Ptgis	41.2597339661319	-0.0796038736890629	0.711274072414559	-0.11191729992186	0.910888979427107	0.999950664751627
Cst7	34.5455826140158	0.369796467716751	0.820758944158322	0.450554295324765	0.652310813618943	0.999950664751627
Plxna2	113.310802135845	0.153821638251545	0.55140023528486	0.278965492591927	0.780271306810465	0.999950664751627
Gm14023	2.90629707476937	0.86531689147297	2.38529161435984	0.362771950508534	0.716775246774664	0.999950664751627
Etaa1os	11.7662279985885	0.933360687702767	1.46538746490238	0.63693781341643	0.524165350939569	0.999950664751627
Trip10	455.633553521901	-0.0741516457769102	0.455985689425581	-0.162618361708503	0.87081892888697	0.999950664751627
Gusb	140.803168983042	0.0391427361298426	0.508283782974351	0.0770096104597102	0.938615899632741	0.999950664751627
BC055324	1010.32595481786	-0.38471389706208	0.41116496385141	-0.935667994321401	0.349444154290741	0.999950664751627
Sowahb	8.48665933658664	0.513023760677297	1.37954643888062	0.371878572709427	0.709983259350127	0.999950664751627
Dmrt2	2.65698929242901	0.202802044201335	2.3306864903546	0.0870138669617808	0.930660489673973	0.999950664751627
Nlrp3	6.97306768935826	-0.975447770341769	1.69790994380896	-0.574499121050863	0.565630095165671	0.999950664751627
Shisa4	2.90337270774992	0.00635538059927393	2.23358338707564	0.00284537422513462	0.997729722899478	0.999950664751627
Sgms1	48.3790305444341	0.0944711338779776	0.708967953438477	0.133251627834227	0.893994381748284	0.999950664751627
Ctnna2	58.8886289063022	0.302311579213289	0.874335855877646	0.345761388122226	0.729522045190048	0.999950664751627
Map3k13	97.4117217578697	-0.277892786086178	0.642943338594387	-0.432219714249955	0.665581732335322	0.999950664751627
Dip2b	992.90326025062	0.174650153083284	0.429763458285699	0.406386698813234	0.6844584913322	0.999950664751627
1700128A07Rik	5.36349860947893	0.478288321489863	1.75996740672436	0.271759760812872	0.785806747322378	0.999950664751627
Fbxo44	60.9113839736368	0.293378187136547	0.621815880980134	0.471808771873293	0.63706328916988	0.999950664751627
Clec9a	2.28902172052276	0.839525910440671	2.82907450484866	0.296749311126955	0.766657906936216	0.999950664751627
Ap5z1	211.055039274286	0.365506530926406	0.510602534598257	0.715833757491993	0.474094005343169	0.999950664751627
Fbxw8	902.418559277683	0.276366087495525	0.414089047190405	0.667407383437619	0.504511950973444	0.999950664751627
Pax2	7.53894896447203	-0.0765096122052753	1.45359763072593	-0.0526346566532763	0.958023003215675	0.999950664751627
Dna2	454.814354312956	-0.140205537461816	0.414645832993885	-0.338133236380273	0.735262785089931	0.999950664751627
Kdm5b	2719.24578405663	-0.541552901374742	0.38567959451522	-1.40415233026639	0.160273493466559	0.999950664751627
Supt3	788.339297204905	-0.214955455589696	0.438749187423553	-0.489927871666201	0.624184939530217	0.999950664751627
Esrrb	10550.0239367124	0.309775436402275	0.433826049417571	0.714054485243938	0.475193488779122	0.999950664751627
Chchd7	218.579912552739	0.00261173577032049	0.512346697127005	0.00509759462677491	0.995932725565079	0.999950664751627
Rxrb	67.9609468722675	0.236285118622711	0.621922948495178	0.379926676117087	0.703999844797097	0.999950664751627
Cadps2	830.707867411828	0.110879592139447	0.448359557167034	0.247300610340596	0.804675586472457	0.999950664751627
Gabpb1	879.658106614874	0.0896376585722715	0.396880632907505	0.225855461667644	0.821313839188861	0.999950664751627
Dll3	5.43084092900461	-1.14175449908564	1.66678511079431	-0.685004018629337	0.493341385105521	0.999950664751627
Fam57a	61.6339759568856	-0.401520340107052	0.638550705029827	-0.628799462508301	0.52948035196578	0.999950664751627
Mettl7a1	18.6327109572693	0.945160448409764	1.02933003417	0.918228767289296	0.358499110987739	0.999950664751627
Ckmt1	5.07740540601209	-0.156687443494606	1.72691396830387	-0.0907326284751175	0.92770504377787	0.999950664751627
Gm4788	11.7955307050292	-0.560642339639023	1.22512707750568	-0.457619744051753	0.647225656061848	0.999950664751627
Spag7	190.054962547911	0.144194818355832	0.507204817642135	0.284293077156003	0.77618579100109	0.999950664751627
Gal3st1	10.8162131220079	-1.10426172403529	1.2272535380022	-0.899782880913818	0.368235806355055	0.999950664751627
Gpr68	56.113907994838	0.717014682081525	0.820525692046112	0.873847935575953	0.382201071392428	0.999950664751627
Golph3l	300.858110382648	0.0687360868511974	0.439867048019138	0.156265596981493	0.875823672795738	0.999950664751627
Sptan1	911.727281107812	-0.0587711637415291	0.40787387815516	-0.144091511835362	0.885428207349862	0.999950664751627
Slx1b	169.228265222523	-0.317072272120686	0.528296173360977	-0.600179005847228	0.548386943602367	0.999950664751627
Rprd2	1472.13326705288	-0.0273832710660926	0.378716835370794	-0.0723053968257899	0.942358869894796	0.999950664751627
Edem3	756.537761098772	-0.0615213173356471	0.394855121820918	-0.155807317509103	0.876184902534204	0.999950664751627
Kir3dl1	3.47083656961893	-0.399852621833385	2.60362421352602	-0.153575396847256	0.877944537241592	0.999950664751627
Pcsk1n	5.24542029017458	0.587050305254094	2.06046551995149	0.284911491878745	0.775711951477132	0.999950664751627
Gpr162	14.7733111741274	-0.0476431164507664	1.14102654125294	-0.0417546084409663	0.966694320646603	0.999950664751627
Syk	642.08309761325	0.436872550819883	0.412090754157321	1.06013674515275	0.289082393097243	0.999950664751627
Frmd4b	329.110458830421	0.184359013923427	0.450255700078386	0.409454036653686	0.68220649104048	0.999950664751627
Pomt1	259.316559235452	0.159584523840038	0.456460598675063	0.349612922349165	0.726629211624036	0.999950664751627
Mpp4	21.7996188514257	0.109797686411283	0.909062483316283	0.120781231682489	0.903864316208773	0.999950664751627
Chst10	62.8190088386357	-0.25735244192675	0.722161575504273	-0.356364075099185	0.721567929614047	0.999950664751627
Abcc10	191.432234516544	0.555434475020452	0.481189395271583	1.15429492104032	0.248379278069755	0.999950664751627
Chd6	3015.59373496314	0.0193053836041808	0.400283186925617	0.0482293142323966	0.961533487986077	0.999950664751627
Tyms	1317.93474919973	0.134924505422896	0.408331020770134	0.330429231578883	0.741075657135733	0.999950664751627
4930447J18Rik	3.50357143475172	0.132689365442836	2.08270203802547	0.0637102009890163	0.949200982036095	0.999950664751627
Fam131b	18.9068159575275	0.631431035424852	1.02783195793591	0.614332946693828	0.538995335285962	0.999950664751627
Vmn2r56	3.02061484058489	-0.344854255374249	2.45841610229473	-0.140274974221148	0.888442736483199	0.999950664751627
Aicda	1.59563167831803	2.16476943938938	3.15642163448776	0.685830250222793	0.492820158223078	0.999950664751627
Ahrr	31.6002601846365	1.08718601179898	0.908944033959442	1.19609785771199	0.231658373541122	0.999950664751627
Zbtb17	456.480991611241	-0.0437037456449253	0.419780887084242	-0.104110851612343	0.917081379317711	0.999950664751627
Gm21992	4293.0753136094	-0.237564040864129	0.432192135090045	-0.549672290576583	0.582544165696333	0.999950664751627
Sergef	1156.13644559307	0.289871688827812	0.52436140917133	0.55280896678859	0.580394227803443	0.999950664751627
Armc3	7.7973198503756	0.772135313619465	1.45329082645998	0.531301305672093	0.595210000762856	0.999950664751627
A730082K24Rik	738.38187687932	1.00665875618762	0.596920042129219	1.68642143861825	0.0917146550224721	0.999950664751627
Mettl26	6.46665419228591	0.899475042812212	1.60983122002537	0.5587387246708	0.576340046642944	0.999950664751627
Acbd6	1087.80598022707	0.0649076893532424	0.390620188409556	0.166165731519202	0.868026526781272	0.999950664751627
Ccdc88c	2400.4235065723	0.202128193168468	0.484958980571483	0.416794412035173	0.676828790057197	0.999950664751627
Nudcd2	547.799526153557	-0.337865566307819	0.453969775991122	-0.744246829142271	0.45672716204376	0.999950664751627
Zmynd19	635.622279385055	0.0621135474457506	0.445913775252116	0.139294973362579	0.889217061834996	0.999950664751627
Tmprss13	5.49309482449405	-1.16975010095022	1.76316447719333	-0.663437878927931	0.507050152883062	0.999950664751627
Odr4	234.285038566952	0.382954069898984	0.445396776956123	0.85980431317021	0.389896921302207	0.999950664751627
Elovl1	38.8804328529607	-0.467858127461153	0.779628753608321	-0.600103735650829	0.548437103109635	0.999950664751627
Nfatc4	107.591797721941	-0.126065834237485	0.570236427054475	-0.221076431207089	0.825032921406095	0.999950664751627
Camta2	99.87316275941	0.120091932437203	0.604903032393321	0.198530881820934	0.842629725384082	0.999950664751627
Ephx2	861.487060449456	0.333551677558488	0.396089319074694	0.842112274922483	0.399725111058301	0.999950664751627
Hdac9	103.978135859835	-0.825635059344577	0.639014424435901	-1.29204447939249	0.196341741412368	0.999950664751627
Styxl1	13.8410941098764	0.0530567388342636	1.11508890022822	0.0475807254680815	0.962050393477106	0.999950664751627
Pex5	408.812834531669	-0.272027151418037	0.445721116080193	-0.610307974211153	0.541657815571531	0.999950664751627
Coq3	331.193776372033	-0.0441992327920737	0.472660696379801	-0.0935115467196746	0.925497176934568	0.999950664751627
Chrd	12.8037873133975	0.371856291910583	1.21908665628818	0.305028596607559	0.760344372586197	0.999950664751627
Sbk3	2.1008416446976	1.44402080491375	3.19573302665813	0.451859023537957	0.65137054565899	0.999950664751627
Dync1i2	815.479076086611	-0.114076036533983	0.39545380393412	-0.288468679272048	0.77298800228708	0.999950664751627
Dennd2d	14.8667924918352	-0.441567199606117	1.09446497154281	-0.40345484879581	0.686613643991081	0.999950664751627
Gm15290	71.46226479009	-0.698152376452656	0.626129808485414	-1.11502817305802	0.264838349027734	0.999950664751627
Sh2d3c	13.9165382740154	-0.442885343954008	1.1796396700064	-0.375441209052934	0.70733236214136	0.999950664751627
Pard6a	15.267785664005	-0.526307666717907	1.09011080184536	-0.482801992079122	0.629236336223419	0.999950664751627
Srgap2	2954.47697890933	-0.410586676581612	0.399559943524814	-1.02759719345118	0.304139344947973	0.999950664751627
Nrip1	1111.59124984294	0.384011409511701	0.428129964303727	0.896950555974805	0.36974530128299	0.999950664751627
Tes	62.8340980507271	0.0757636131614809	0.643910502930262	0.117661713571531	0.906335704134691	0.999950664751627
Dnph1	109.450994975444	0.292620119315349	0.586180171150974	0.499198256298546	0.617639722875622	0.999950664751627
Fbh1	482.553043506666	-0.170048239598328	0.420980662595571	-0.403933611938111	0.686261538748701	0.999950664751627
Rpl15	648.929465144514	0.036987355122014	0.514206210481727	0.071930977043943	0.942656837777471	0.999950664751627
Sh3tc1	854.69215510193	0.451914153243692	0.42721051583764	1.057825443172	0.29013503088135	0.999950664751627
Slc7a4	2.27336348263478	0.329637803150837	2.63935377287004	0.124893375999531	0.900607962497573	0.999950664751627
Ghitm	1432.43568515493	-0.0241695133936058	0.406638343457189	-0.05943736930492	0.952603749257814	0.999950664751627
Atp2b1	2437.45859463061	-0.0919873976849084	0.422515531716181	-0.217713647854015	0.827652229291817	0.999950664751627
Lrriq1	28.195028990622	-0.678349175240152	0.909602015099937	-0.745764811400096	0.455809500128699	0.999950664751627
Sgtb	241.04868441754	-0.467481175715575	0.476548437147613	-0.980973053890785	0.326606029802026	0.999950664751627
Zfp532	2180.49635221287	0.0256882184020656	0.385958895372199	0.0665568761598128	0.946934477418449	0.999950664751627
Tnks2	2151.56626497598	-0.148884070361835	0.376668793528791	-0.39526521155901	0.692647170608178	0.999950664751627
Mbtps1	3387.24526964216	0.0714678167357215	0.370756621730686	0.192762077726652	0.847145304021836	0.999950664751627
Cyp4f16	317.411386172649	-0.457018647311333	0.422999228232733	-1.08042430531311	0.279953277343842	0.999950664751627
Toporsl	13.5866088499423	-0.0297299100866672	1.11253831964923	-0.0267225942348131	0.978680991972399	0.999950664751627
Prpf38b	1280.52510092999	-0.254800338647923	0.382525023222363	-0.666101099743759	0.505346481654522	0.999950664751627
B4gat1	8.88031097414583	1.83806318997675	1.54641585186438	1.18859567286559	0.234598811461853	0.999950664751627
Rcor3	11.375209260292	0.192978691533103	1.23440225048865	0.156333716547187	0.875769981100633	0.999950664751627
Man2a2	87.4528751244292	0.817023371604293	0.703046277211712	1.16211890751291	0.245187168217484	0.999950664751627
Gm1715	30.6804099733018	-0.785890055479026	0.823469202431082	-0.954364842253829	0.339898996158781	0.999950664751627
St6gal1	201.670944691744	-0.35490552246306	0.485733635727113	-0.730658732191334	0.464987628201141	0.999950664751627
Fam227a	26.7576048904952	-0.241504093411557	0.873127954349864	-0.276596450965062	0.782089990139926	0.999950664751627
Arap2	320.597463119576	-0.27027253501203	0.439766543096519	-0.614581848607596	0.538830904685873	0.999950664751627
Diaph1	1441.28576508679	0.0210098357026439	0.382607816524436	0.0549121967593206	0.9562084149324	0.999950664751627
Gfra2	115.908770112373	2.03599948779439	0.54555559592174	3.73197434507931	0.000189984854382404	0.241134622869974
Crim1	293.064827133353	-0.256472687599585	0.461562057420746	-0.5556624152184	0.578441654686397	0.999950664751627
Pde4b	81.9329527987327	-0.428511370377754	0.669923409607905	-0.639642329603849	0.522405156294478	0.999950664751627
4933405L10Rik	4.18130323906847	-0.554735384495312	1.87004722874759	-0.296642446226789	0.76673950127208	0.999950664751627
Fbrsl1	3222.30326214902	0.0589696942736928	0.445675253990575	0.1323153882691	0.894734836310481	0.999950664751627
Phka2	897.684879798439	0.0307020362340016	0.417804991054071	0.0734841298964478	0.941420872437493	0.999950664751627
Eif2ak4	260.89422360017	0.0906980130239964	0.435851955235219	0.208093624301969	0.835155865268039	0.999950664751627
Cpq	477.074180768229	0.22263531044104	0.414672880753358	0.536893828302847	0.591340954351325	0.999950664751627
Cdadc1	123.538753164676	0.0549016284898359	0.511604400421525	0.107312658852428	0.914540942224171	0.999950664751627
Axin1	688.976356839191	-0.0360822530159205	0.40287328806306	-0.0895622869150676	0.928635054602567	0.999950664751627
Arrdc1	92.3519323939425	-0.330990861719966	0.548187917355189	-0.603790873970515	0.545982687624454	0.999950664751627
Septin2	1272.57127501858	-0.198759646367597	0.400152632429342	-0.496709580943949	0.619393865112569	0.999950664751627
Mettl14	619.577148786746	-0.0225714947988455	0.40715051069457	-0.0554377170259227	0.95578974818389	0.999950664751627
Pcnp	1265.47891777714	-0.18163380083179	0.407683897194545	-0.445526060954806	0.655939630646182	0.999950664751627
Kcnc4	6.5569962843102	-3.13006757591987	1.71595468982956	-1.82409686833326	0.06813742890861	0.999950664751627
Paip2	693.95769241196	-0.184657042083292	0.398369617381302	-0.463531941258828	0.642983125225066	0.999950664751627
Trim30a	3.34491112190912	0.416824455709406	2.18435702615494	0.190822494087942	0.848664664771132	0.999950664751627
Plcb4	2673.16178878886	0.286733100917829	0.398232212531966	0.720014835301182	0.471515861474949	0.999950664751627
Pak1	1066.90459325723	-0.188704546594593	0.388400498150834	-0.485850423707002	0.627073220490791	0.999950664751627
Zfp948	548.291914775867	-0.0350652317368735	0.443596547596401	-0.0790475758363589	0.936994781380212	0.999950664751627
Kcnj9	9.11758062463787	-0.923752036138552	1.36804563101804	-0.675234813221203	0.499526591857297	0.999950664751627
Kcnj4	44.3826024928571	-0.10131699839354	0.72479058623918	-0.13978796126376	0.888827525417346	0.999950664751627
Kcnj3	14.7335247768888	0.435668932854251	1.17505709953616	0.370764053105355	0.710813277515639	0.999950664751627
Ppfibp2	546.13079293101	-0.0641912148998053	0.455213927779464	-0.141013292833395	0.887859441114274	0.999950664751627
Uspl1	1484.98495766701	0.0608090985993723	0.377105261056579	0.16125232098061	0.871894674075863	0.999950664751627
Ptpre	55.0341269956164	-0.762656236811768	0.692200022817731	-1.10178591689037	0.270554754363669	0.999950664751627
Amer1	353.237177141996	-0.253586199865215	0.418265638181387	-0.606280259998894	0.544328664512071	0.999950664751627
Nr2f6	91.8445346205969	0.200891619867432	0.581179006232414	0.345662210288262	0.729596587349523	0.999950664751627
Epn2	1878.09322896151	-0.425954856781623	0.437905928705447	-0.972708586158781	0.33069815667275	0.999950664751627
Ehbp1	2145.00387910367	-0.309335917640332	0.417573501938906	-0.740793934969536	0.458818393143732	0.999950664751627
Ppp3cc	4.10811218550389	0.256130230314482	1.91630907781897	0.13365809997936	0.893672939163202	0.999950664751627
Apoe	304.309244184708	-0.0148748836848535	0.499288427641314	-0.0297921659332739	0.97623280667474	0.999950664751627
Tnfrsf8	53.5957570115083	-0.0506729928045506	0.717958768177065	-0.0705792519718256	0.943732623752356	0.999950664751627
Kif2a	1050.7262711824	0.0888037074905964	0.392693784981144	0.226139834361933	0.821092663610707	0.999950664751627
Tctex1d2	61.9359682047315	-0.631918307586027	0.616500926227106	-1.02500788028539	0.305359469404688	0.999950664751627
Srsf5	539.525859851989	-0.922924168591101	0.435799892392422	-2.11777052886475	0.0341945064039112	0.999950664751627
Col6a1	1.68882299352096	0.779648275531869	3.03136177687962	0.257194070822656	0.797028960894544	0.999950664751627
Sytl3	44.298994843626	-0.72620844367514	0.713433943833731	-1.01790565188525	0.308722795420436	0.999950664751627
Zfr2	87.5832313231758	1.8337747324211	0.776248338453648	2.36235575856322	0.0181592065208702	0.999950664751627
Gm6936	3.11814817953819	-0.908832424996978	2.17570030577761	-0.417719491321281	0.676152219740173	0.999950664751627
Gm12866	76.9699297295186	0.0494672564057532	0.664899913214166	0.0743980491238531	0.940693661076774	0.999950664751627
Gm10778	626.312482609985	0.147033354918853	0.395252930143864	0.37199814019174	0.709894234059485	0.999950664751627
Ercc6	722.910018227805	0.438783495920678	0.419777445269913	1.04527649321069	0.295895198735157	0.999950664751627
Eif5	569.0368859989	-0.487228315759116	0.492766540132149	-0.988760956919786	0.322780110807708	0.999950664751627
Rin1	32.8748114164064	1.17789617945329	0.845925696188104	1.39243456577936	0.163790843417925	0.999950664751627
Plekhg4	3.69467587759632	0.654809268535276	2.06343848022423	0.317338885947363	0.750986474250724	0.999950664751627
Palb2	745.160324269378	-0.192535496392002	0.397274493419229	-0.484640971371968	0.627931045243515	0.999950664751627
Rars2	482.217649021059	-0.0242209963305231	0.458522361761921	-0.05282402419252	0.957872119682919	0.999950664751627
Tmcc3	63.2392279019445	0.0186170339301485	0.655348092690414	0.0284078555164777	0.977336858934974	0.999950664751627
Ano2	20.8479447789973	-0.104475020560491	1.20744419907688	-0.0865257546811397	0.9310484835671	0.999950664751627
Dpysl3	74.1798096572427	-0.294393751383336	0.647352790134374	-0.454765555767863	0.649277912727997	0.999950664751627
Eif2ak1	343.053611503611	0.0758149763744923	0.428042822866181	0.177120073797369	0.859414074596444	0.999950664751627
Mmp28	6.09718064271705	0.595035887512912	1.76854071724308	0.336455859744351	0.73652713209087	0.999950664751627
Rdh1	2.37561790140092	1.79195615851735	2.77369651651483	0.646053433693229	0.51824475121686	0.999950664751627
Rab3d	18.6849757765426	0.145553137525898	1.03259056625393	0.140959197461915	0.887902176133814	0.999950664751627
Tnrc6a	1890.20761130049	-0.319379101963998	0.384399283429401	-0.83085249044866	0.406056965502258	0.999950664751627
Capn5	614.296187230272	0.605096050703914	0.589733946773022	1.02604921086017	0.304868388532178	0.999950664751627
Nptn	1232.81727574636	-0.373925857890966	0.396963301974992	-0.941965809007007	0.346210145233396	0.999950664751627
Slc25a44	264.442445889926	0.232132677951654	0.450264374084284	0.515547512333724	0.606170477371588	0.999950664751627
Slc25a45	6.01672319838264	0.717997392507232	1.62313445131439	0.442352383023975	0.658234230424717	0.999950664751627
Slc10a1	396.910065688424	0.21875733018858	0.426431480019568	0.512995265214804	0.607954632723963	0.999950664751627
Lpxn	26.6939825342886	0.410169468403636	0.900460385054501	0.455510842244116	0.648741769192538	0.999950664751627
Poc1b	773.232059731817	0.478597524089275	0.453887450548454	1.05444097101817	0.291681072676613	0.999950664751627
Acd	90.0732629289673	0.442921500579872	0.568239223518921	0.779463089219718	0.43570697242728	0.999950664751627
Tesc	41.1304923246041	1.08384564924489	0.728374491859592	1.48803350660696	0.136742057454939	0.999950664751627
Alkbh2	160.871280988005	0.412912349380035	0.499371998064079	0.826863242193749	0.408314579640014	0.999950664751627
Dhx32	709.618146841983	0.197781331985213	0.393257453481394	0.502930917734202	0.615012842815045	0.999950664751627
Wsb1	902.537402484307	-0.425036269691748	0.390770087776958	-1.08768885589408	0.276732489080615	0.999950664751627
Mtmr14	474.557321907423	-0.219191461898457	0.420682986447665	-0.521037144262371	0.60234089609667	0.999950664751627
Ap5s1	26.0530628315512	-0.497383403410923	0.871891818856822	-0.570464583625829	0.568362636615889	0.999950664751627
Glis2	348.549561542586	-0.0467379235173499	0.557017886008144	-0.0839074017035542	0.933130054608056	0.999950664751627
Gm13483	32.6418943625231	0.140263564470449	0.821480180530456	0.170744916061001	0.864424343477079	0.999950664751627
Cyp4f37	10.2225336528642	-0.216367440229778	1.27673655443568	-0.169469135569173	0.865427647446353	0.999950664751627
Tmem9	324.336349968345	0.181450967096213	0.467040556339672	0.388512227970725	0.697637006765494	0.999950664751627
Bmp1	9.47804099928327	0.625200074541547	1.32809977108737	0.470747821927317	0.637820829635212	0.999950664751627
Nsmce4a	667.369214925924	-0.0412530059028182	0.410696025255168	-0.100446567207918	0.919989801392119	0.999950664751627
Satb1	197.136921333844	0.376697122924005	0.487049904304068	0.773426130659562	0.439270230315853	0.999950664751627
Dbn1	23.5665695696141	0.784741028340159	0.891457748790596	0.880289648505254	0.378702418862338	0.999950664751627
Psma2	569.658856023418	0.392036968666936	0.489303685016995	0.801214012220897	0.423007760622086	0.999950664751627
Syt14	1207.50084939726	-0.540022812584293	0.453685225905695	-1.19030283938879	0.233927385197581	0.999950664751627
Cd79a	5.54403250584589	-1.29980968083984	1.66406724236142	-0.781104061032608	0.434741293612726	0.999950664751627
Utrn	7478.61647715666	-0.300086115495646	0.427283709259556	-0.702311155310995	0.482485137946897	0.999950664751627
Usp24	2760.59162358641	-0.0136925906292245	0.395176233895073	-0.0346493271983055	0.97235936767629	0.999950664751627
Foxred2	183.647188626907	0.194851512314556	0.479694913237043	0.406198829584563	0.684596513991517	0.999950664751627
Homez	28.6259745736062	0.445280950265295	0.872648905062287	0.510263575284624	0.6098668176445	0.999950664751627
Hdac7	158.686631828738	0.161058904349718	0.609851077134769	0.264095465906878	0.791706357586539	0.999950664751627
Xylb	98.2908699966801	-0.208651620073584	0.560282545338099	-0.372404283891576	0.709591864853284	0.999950664751627
Pmm1	894.791069892807	-0.334271618589258	0.426984634932458	-0.782865684715176	0.433705990385372	0.999950664751627
Sh3glb1	395.053157935885	0.0848690925115761	0.441768391707729	0.192112188433175	0.847654327751674	0.999950664751627
Foxp1	1173.17419440765	0.749177460009588	0.441731123419053	1.69600333843552	0.0898852478313304	0.999950664751627
Eps8	921.447978898994	0.122091371936362	0.435618370716015	0.280271403007369	0.779269288999849	0.999950664751627
Cast	759.535839278391	-0.166193976803453	0.395725771774439	-0.419972588740524	0.674505478431558	0.999950664751627
Kcnq2	92.7352888451862	-0.671457281731782	0.587268949555237	-1.1433556673485	0.25289095107791	0.999950664751627
Ube2h	822.142431804597	-0.171526751964904	0.466171098986845	-0.367948060996686	0.712911962707545	0.999950664751627
Spx	10.1536846230499	0.11229959051582	1.28545594958203	0.0873616793732487	0.930384028310924	0.999950664751627
Stk40	671.766879038147	0.139284584487831	0.416376781098935	0.334515733851009	0.737990420170252	0.999950664751627
Ppp1r36	8.21121255606417	-0.0728825173118847	1.44599777770138	-0.0504029248424863	0.959801305663606	0.999950664751627
R3hdm2	1575.18436356115	-0.0211130111409491	0.392892877389046	-0.0537373221964593	0.957144446934464	0.999950664751627
Trim43c	20.1893785151013	0.310454910449769	1.00018726239438	0.310396784804637	0.756259238840607	0.999950664751627
Tro	11.9903066478051	-0.695564838558999	1.17835915617968	-0.590282542390614	0.555001241419557	0.999950664751627
Pola2	1013.55774446852	-0.205479225224987	0.392028895719894	-0.524143060545727	0.600179040514398	0.999950664751627
4930432K21Rik	225.66864877989	0.257957465669497	0.506523950562229	0.509270026389021	0.610562964611537	0.999950664751627
Mmp19	9.33482406566459	-0.38555754539428	1.3343424983271	-0.288949460785116	0.772620053005421	0.999950664751627
Grwd1	142.134781082248	-0.0210299110086175	0.564789829309717	-0.0372349322124305	0.970297686037269	0.999950664751627
Igf2bp2	2174.51704422319	-0.931805808162069	0.461949637770078	-2.01711557272797	0.0436834538756584	0.999950664751627
Gm18905	7.93485371260561	0.806041002282436	1.45915279929256	0.552403423872559	0.58067198533427	0.999950664751627
Smtn	139.442215785104	0.321949719401319	0.586979301538457	0.548485642606984	0.583358484980179	0.999950664751627
Mapkap1	1648.36497841868	0.143444671391011	0.388661954031689	0.369073097850261	0.712073240417076	0.999950664751627
Rce1	33.0030534066924	-0.0116361050791069	0.777170786287101	-0.0149723912483868	0.988054206506011	0.999950664751627
Zfp831	3.15673104608397	0.648349949244926	2.25056394228138	0.288083327500439	0.773282954609462	0.999950664751627
Large2	41.8201609382379	0.686603075249576	0.753366968990544	0.911379319124614	0.362095546425861	0.999950664751627
Plekha7	4339.87230173377	0.115285473596151	0.45763151901453	0.251917686623527	0.801104688430443	0.999950664751627
Elf2	767.330659696528	0.217998685874093	0.419066907564947	0.52020019223376	0.602924051368042	0.999950664751627
Coasy	48.4075619616591	-0.858511468420284	0.669599122090783	-1.28212752988629	0.199797913040934	0.999950664751627
Csrp1	362.719102663155	-0.223353407834107	0.448512016018786	-0.497987567460738	0.618492805085016	0.999950664751627
Pcx	288.974669129555	-0.0275163413085853	0.436068383735249	-0.0631009775872478	0.949686095850262	0.999950664751627
Rfx8	6.77941866818258	-0.89459710589663	1.58899198208393	-0.562996614195238	0.573437189484576	0.999950664751627
Lrrc57	12.3550591175611	-0.867163869825398	1.15445828640357	-0.751143527694566	0.452566282170283	0.999950664751627
Mindy3	1409.20294618674	-0.262424091785045	0.412426125198761	-0.636293570535995	0.524585094798677	0.999950664751627
Tcea2	13.0001957715683	0.899386812335428	1.16812167304748	0.769942749190711	0.441333854013344	0.999950664751627
Stam	1253.05675455182	-0.534125408938991	0.408028190329741	-1.30904045749228	0.190520646656005	0.999950664751627
Fgf13	400.18609061244	-0.0141479997831704	0.436236895229354	-0.0324319193032309	0.974127607947293	0.999950664751627
1600002D24Rik	27.151370796813	-0.742416604012035	0.860770139343829	-0.862502740369205	0.388410925747252	0.999950664751627
Pde1c	35.7223695405739	-0.657830794176233	0.869804061212498	-0.756297680720442	0.449470738358757	0.999950664751627
Eda2r	1695.94332772427	0.0308188642899082	0.400347492071219	0.076980285627531	0.938639228212501	0.999950664751627
Nxt2	131.383511768852	-0.451306687775249	0.546590410889936	-0.82567618967272	0.408987802519221	0.999950664751627
Phyhipl	69.189862240134	0.283010801744797	0.598873021472493	0.472572300967804	0.636518347965032	0.999950664751627
Rab26	76.7616638261358	0.296373074068698	0.778809286667078	0.380546404803453	0.703539856752129	0.999950664751627
Tmeff1	1963.37005734758	-0.319582552355318	0.411131080542015	-0.777325207167496	0.436966926778441	0.999950664751627
A230028O05Rik	5.98039417503717	-0.331044941420004	1.88530959267961	-0.175591819351795	0.860614629707015	0.999950664751627
Arntl2	10.9790637056674	1.37257296180623	1.27476548583552	1.07672585825197	0.281602756632149	0.999950664751627
Erg	23.3695412488897	1.15917680857337	0.90321993367548	1.28338266833453	0.19935804290824	0.999950664751627
Adra1b	14.1254650117648	-1.06188811235714	1.12778896303843	-0.941566327707503	0.346414715994809	0.999950664751627
Chfr	483.448328349747	-0.0495867900902748	0.405098384030128	-0.122406783253391	0.902576866651472	0.999950664751627
Mlst8	107.405315058764	-0.261145205125789	0.642785351607363	-0.406271245094126	0.684543310943337	0.999950664751627
Psma4	362.270023020312	-0.299119839111087	0.44036438441176	-0.679255293342245	0.496976117969504	0.999950664751627
Dnajc14	141.999552632601	0.019141280727492	0.500545831263403	0.0382408153898285	0.969495678705431	0.999950664751627
Becn1	381.654493789444	-0.0573808512998168	0.466823910401603	-0.122917549896818	0.902172388204271	0.999950664751627
Gprin1	2.20856500881426	1.8871278731422	2.76658254819113	0.682115151191154	0.495166140859159	0.999950664751627
Mier2	262.110631622474	-0.0491515523533119	0.499036008615558	-0.0984929975086763	0.921540832103702	0.999950664751627
Zfp653	289.146588853276	0.0998466584216655	0.440053993555106	0.226896380635078	0.820504316500631	0.999950664751627
Ndufa11b	7.89380141156956	-1.448381945741	1.4915830829731	-0.971036720833554	0.331529992964616	0.999950664751627
Itgav	323.056115073164	-0.124942619457195	0.452010978854691	-0.276415010480001	0.782229328975168	0.999950664751627
Sec23b	444.715159474049	-0.145386963675392	0.413619613439592	-0.351499201080862	0.725213871738163	0.999950664751627
Cd180	105.911237067266	2.50719792938143	0.59998647064677	4.17875744211155	2.93106083090345e-05	0.0597567282956303
Gna13	1969.47122854736	-0.159376840074154	0.382224205619032	-0.41697212717346	0.676698795219753	0.999950664751627
Actr6	304.757112047947	0.0294399087956987	0.441502224586158	0.0666812241394575	0.946835482004969	0.999950664751627
Rnf146	709.423839149431	0.0929627169865886	0.400574032366929	0.232073747859507	0.816480734458352	0.999950664751627
Cdc42ep3	258.146413357747	0.408348195516411	0.479574112270545	0.851480897463556	0.394502270294388	0.999950664751627
Sox13	432.398409784689	-0.367042716226651	0.462576099645756	-0.793475314673055	0.42750094596295	0.999950664751627
Stpg1	44.6692042206224	0.391109746576225	0.721190749980809	0.542311096733607	0.587604212456342	0.999950664751627
Ttc30a1	27.5924136882734	-0.166210608353989	0.885158262472196	-0.18777501764461	0.851053020422757	0.999950664751627
9430065F17Rik	17.2626262461644	0.686052492476861	1.01837844589368	0.673671458035246	0.500520211645518	0.999950664751627
5033417F24Rik	7.67693849185713	-0.917426872627683	1.4505491214734	-0.632468669310423	0.52708067494064	0.999950664751627
Slc35a1	235.848234259385	-0.256631575960868	0.461057914784529	-0.556614619837514	0.577790762807571	0.999950664751627
Lpin2	455.734897834569	-0.282329166327147	0.409136291239619	-0.690061410762985	0.490155569190912	0.999950664751627
Cdc40	637.427870565494	0.0667277472486582	0.396420955926443	0.168325478890777	0.866327230574273	0.999950664751627
Lrmda	117.834491111815	0.244435306643204	0.605941456682392	0.403397562499715	0.686655779622301	0.999950664751627
Nt5c1b	3.5556353050778	-0.996427896276629	2.08897793390079	-0.476993021374801	0.633367091031486	0.999950664751627
Aldh1b1	39.4717319411718	-0.841294469082267	0.716451096344441	-1.17425246939368	0.24029391527856	0.999950664751627
Shisa5	196.777848458014	0.431664373953664	0.496764059486243	0.868952505139148	0.384873109296189	0.999950664751627
Slc22a22	14.5890159916457	0.221493697315745	1.17543891516717	0.188434885435322	0.850535754866394	0.999950664751627
Gria2	3.15380667906452	-0.192417379531798	2.18374642847138	-0.0881134260933811	0.929786525407075	0.999950664751627
Mtdh	1880.9398922704	0.0766969178863709	0.380993772936108	0.201307536591242	0.840458109848624	0.999950664751627
Tfap2b	3.06061536386159	0.513631206564266	2.47031723912081	0.207921152162249	0.835290533043644	0.999950664751627
Usp15	1982.3533131167	0.00197735408840862	0.385647199752338	0.00512736534759872	0.995908972276998	0.999950664751627
Itga7	8.63145885696056	0.68714918964187	1.38898776414376	0.494712197889994	0.620803289985678	0.999950664751627
Plekha1	1144.54483213057	0.214562859947293	0.391707454560162	0.547763024291227	0.583854630690846	0.999950664751627
Lag3	11.6577075729203	-0.0935634386577787	1.25877916910364	-0.0743287154365641	0.940748828608507	0.999950664751627
L1cam	13.7585991462576	1.4402635338945	1.14578475742717	1.25701055504402	0.208749813553919	0.999950664751627
Plek2	83.9867275702139	-0.47096473349798	0.606210673718209	-0.776899440930833	0.437218101127986	0.999950664751627
Abl2	1519.91794589806	-0.102890126835993	0.390600081706346	-0.263415528195783	0.792230323347739	0.999950664751627
Clmn	359.29400631527	0.409287181729915	0.545459864618197	0.750352515883825	0.453042421365747	0.999950664751627
Slc37a3	521.691997392607	-0.0756722737779964	0.423761952524552	-0.178572600317656	0.858273310417348	0.999950664751627
Klc1	1079.38271242936	0.574260664923048	0.503485503530142	1.14057040549663	0.254048738568969	0.999950664751627
Higd1a	225.593046068982	0.183790584060973	0.501980937318606	0.366130604565809	0.714267621527954	0.999950664751627
Ythdc1	895.438911564141	-0.219113780667108	0.409896558389836	-0.534558722639281	0.592955033014052	0.999950664751627
Adck1	517.628667216283	0.141456870102902	0.412572451909294	0.342865524463087	0.731699628864082	0.999950664751627
Slc4a2	42.3689538742678	0.431340900221455	0.712819616917995	0.605119289626787	0.545099738216807	0.999950664751627
A530072M11Rik	101.436724059916	0.111969023921186	0.550203540145053	0.203504731888251	0.838740547554152	0.999950664751627
Slc10a7	9977.72349871469	0.188496684635071	0.42094552080814	0.447793539347303	0.654302206505628	0.999950664751627
Cyb5r2	197.393729172853	0.24448212212282	0.496527054384459	0.492384291981638	0.622447701623398	0.999950664751627
B130034C11Rik	79.2337619989701	-0.12310163974236	0.600791415064601	-0.204899132470333	0.837650933028142	0.999950664751627
9630028I04Rik	4.5883100753015	-0.764084772030535	2.07237450548747	-0.368700140832318	0.712351243764021	0.999950664751627
Ypel5	190.139112136131	-0.0519282177395252	0.506734842643964	-0.102476114467642	0.918378770919975	0.999950664751627
Zfp574	182.521403546328	0.239338092747113	0.526507672088252	0.454576648043593	0.649413837883244	0.999950664751627
Shoc2	1345.69444407112	-0.0169729080189795	0.394260667340916	-0.0430499652259329	0.96566170425501	0.999950664751627
E030044B06Rik	13.3916187811283	-0.592208179913302	1.11125922951311	-0.532916320679537	0.594091507001679	0.999950664751627
Clip3	37.5081213854633	0.526039111416223	0.748492312440397	0.702798282190924	0.482181467912481	0.999950664751627
Cdh1	5101.493138327	0.468419159677589	0.435681565701004	1.07514110431528	0.282311558946917	0.999950664751627
Islr2	5.12563357900854	1.72038098896301	2.1116570399247	0.814706629171352	0.415240257866441	0.999950664751627
Slc24a2	27.4983993636919	0.657848149284121	0.888042792830724	0.740784289445292	0.45882424242265	0.999950664751627
Kif21a	211.023483798078	0.192953998512081	0.657022450638521	0.293679460001039	0.76900285109663	0.999950664751627
Abhd14a	125.793208347247	-0.417067713041404	0.529127176475398	-0.78821828018655	0.430569038268066	0.999950664751627
Zfp78	279.024864102979	0.874459334855469	0.478955197590992	1.82576437055856	0.0678857623209242	0.999950664751627
Ipo7	3896.26787558054	-0.225855770606529	0.427190106698874	-0.528700845513106	0.597012990565198	0.999950664751627
Wdr70	2819.4678193131	-0.0733093094867506	0.393069987707231	-0.186504469380535	0.852049174290102	0.999950664751627
Cacna1d	55.6762266545886	-0.0762025550807816	0.725448283020041	-0.105042022793893	0.916342463777691	0.999950664751627
Cyp26c1	7.84211806255777	0.177774774982941	1.42987550075753	0.124328848832474	0.901054906439826	0.999950664751627
Pls3	500.06434856501	0.0216314200018114	0.409992134473737	0.0527605731499639	0.95792267579041	0.999950664751627
Ddah2	55.4544124214307	-0.811209399952795	0.690180121034862	-1.17535897547507	0.239851129058848	0.999950664751627
Men1	72.6998514347212	0.0546906864515098	0.603182063264413	0.0906702798082631	0.927754586608493	0.999950664751627
Taf1a	429.095170194312	0.00303365624951714	0.431901636953041	0.00702395172872886	0.994395743441699	0.999950664751627
Tk1	947.808702192699	0.0477378409068483	0.421413651991273	0.113280243013667	0.909808380198089	0.999950664751627
Trim2	852.002321949756	0.786654239309159	0.388151418136726	2.02666846635624	0.0426963294408638	0.999950664751627
Ank1	28.5865917150052	-0.419223109675712	0.931940075376096	-0.449839126734119	0.65282644307395	0.999950664751627
Ildr1	855.347299996454	0.396397713802427	0.393158090375588	1.00824000193852	0.313339258438295	0.999950664751627
Pars2	127.667021027882	-0.0309815695251967	0.541760517518335	-0.0571868353698333	0.954396364851713	0.999950664751627
Clip1	322.153702179144	0.269840820096613	0.485761263695709	0.555500901911452	0.57855209339482	0.999950664751627
Arhgdib	7.59991174096292	1.03489675704083	1.5670783829685	0.660398846853107	0.508997911997819	0.999950664751627
Bub3	520.163755935842	-0.131123157831283	0.461061841355865	-0.284393862319388	0.77610856206561	0.999950664751627
Mtch2	914.29510935837	-0.0581153339690078	0.405787688815702	-0.143216109238352	0.886119507637374	0.999950664751627
Atf3	115.242843872938	-0.4133735440473	0.607444581661317	-0.680512357056101	0.496180100208348	0.999950664751627
Mns1	89.5981429857551	-0.663922385919683	0.559159699962597	-1.18735736134792	0.23508669104639	0.999950664751627
Cdr2	280.624688345399	0.449068882127634	0.500907241535447	0.896511060113822	0.369979875933023	0.999950664751627
Lmna	166.969989566811	0.595696862620429	0.4971058509939	1.19833001649329	0.230788565459686	0.999950664751627
Ap2b1	1602.74210160176	0.00792457582758661	0.374956149968191	0.0211346735565182	0.983138225568226	0.999950664751627
Blzf1	164.296087995316	0.211724093155457	0.487510188789554	0.434296755276336	0.664072959769792	0.999950664751627
Stoml2	117.539980264183	0.0314873815012025	0.550191146258309	0.0572298949471272	0.954362064454866	0.999950664751627
Cic	384.051808060048	0.60801481744729	0.466850921435104	1.30237467579211	0.192788335219219	0.999950664751627
Aven	494.113786360074	-0.347234682003178	0.405475093873027	-0.856365007987182	0.391795913540073	0.999950664751627
Tspan17	53.228978001681	0.557849924942127	0.658696883729757	0.846899292711693	0.397051256755435	0.999950664751627
Lrrc2	720.36827332216	0.251161030805454	0.412039995432415	0.609554979103118	0.542156642480896	0.999950664751627
Ctbs	57.9382355307939	0.149423270514112	0.661927949522651	0.225739479080568	0.82140405064854	0.999950664751627
Zbtb14	143.108658271978	0.345094431211561	0.522231878607974	0.660806904648221	0.508736154267433	0.999950664751627
Rsrc1	3697.26154670027	-0.588549424295879	0.498672637879374	-1.18023203919651	0.237907939467725	0.999950664751627
Zfp638	1645.28230448021	-0.407803273304952	0.419420886037921	-0.972300824494662	0.330900913789439	0.999950664751627
Glp1r	24.0690215642503	0.531976757820599	0.983453831254667	0.540927027699832	0.588557880836864	0.999950664751627
Yeats4	455.399752269711	0.119478665965582	0.417847907355382	0.285938169995345	0.774925478251317	0.999950664751627
Slc25a39	340.37345768415	0.0834738493501775	0.42250538443087	0.197568723207208	0.843382507675494	0.999950664751627
Tcirg1	5.95784933506774	-0.0511590236125951	1.63278983314657	-0.0313322771700544	0.975004549578689	0.999950664751627
Crb2	14.8333885681351	-0.510847280624591	1.14819366754431	-0.444913863457512	0.65638200353484	0.999950664751627
Mgat1	227.907797518337	-0.1153913665152	0.48114954916027	-0.239824326379579	0.810466447502934	0.999950664751627
Ubr5	4727.70947169822	-0.427286632627359	0.391056616351034	-1.09264647307182	0.274549049790538	0.999950664751627
Tax1bp1	913.845899875823	-0.10653275858474	0.412941174527124	-0.257985314026229	0.79641824138732	0.999950664751627
AA465934	245.089749645268	-0.0126986050225963	0.540139995581624	-0.0235098402756167	0.981243589250452	0.999950664751627
Cbln1	9.06714853708087	0.230674815871023	1.35214000885204	0.170599800583421	0.864538454737622	0.999950664751627
Adar	1252.83172342909	0.0338853568383488	0.400125901706271	0.0846867365842858	0.932510440756956	0.999950664751627
Trpv4	39.931424381891	0.561984118737995	0.887795030818663	0.633011110931509	0.526726387265608	0.999950664751627
Rsrc2	1843.2776755492	-0.0470465953302548	0.397950323334522	-0.118222281957306	0.90589153531237	0.999950664751627
Il12rb2	666.807576916348	-0.638966464876696	0.457890136293839	-1.39545802416381	0.162877764344207	0.999950664751627
Pdcd6ip	1113.92078082749	-0.12654627865075	0.402920528090044	-0.314072552348264	0.753465935575725	0.999950664751627
Endov	259.621017811793	0.165744578378497	0.445605289296852	0.371953794893313	0.709927251379725	0.999950664751627
Ppp1r8	608.595377103523	0.193941601712308	0.419043022292638	0.462820262824634	0.643493205824865	0.999950664751627
Rbm20	375.963923489508	0.44062257976241	0.44715164608395	0.98539854123602	0.324428345923885	0.999950664751627
Dcaf12l1	3.87041208505782	-0.0273195031161395	2.24163009235786	-0.012187337781232	0.990276152063465	0.999950664751627
Hdac5	269.970889977366	0.0201776036172169	0.545619560482845	0.0369810855009685	0.970500087007123	0.999950664751627
A930001C03Rik	65.4133668202559	-0.403518768745651	0.709755516299862	-0.568532064180773	0.569673739835666	0.999950664751627
Btf3l4	552.293763635678	-0.156094155561751	0.428575212748531	-0.364216480371532	0.715696361382555	0.999950664751627
Plec	389.163142267052	0.992573927837955	0.542721586506736	1.82888234504679	0.0674172355998774	0.999950664751627
Ctf1	15.2333938009021	1.04799218292031	1.12769822230107	0.92931970822999	0.352723424520025	0.999950664751627
Rprd1b	717.262604974537	0.11273434425289	0.399126381401738	0.282452750572299	0.777596371696649	0.999950664751627
Srpr	291.282003920944	-0.0654283868578598	0.498736074627452	-0.131188398406379	0.895626273369617	0.999950664751627
Gm7271	3.32745470597594	-1.77471571980149	2.33485886292319	-0.760095502123663	0.447197501048017	0.999950664751627
Fbln5	21.2139514407117	0.183129457562805	0.920007086023625	0.199052225080474	0.842221892183827	0.999950664751627
Slc22a27	7.28050146947583	0.572869922736276	1.64753392137273	0.347713582891792	0.728055294809566	0.999950664751627
Thra	217.262518880287	-0.110123660610734	0.598331143375263	-0.184051359903334	0.853973163697273	0.999950664751627
Cux2	507.821445299909	0.460011098660574	0.570403285495856	0.80646642534796	0.419973959569284	0.999950664751627
Mx1	3.52402809417107	-0.940003061647935	2.22349690365027	-0.422758880439523	0.672471191385141	0.999950664751627
Aamp	108.104141504859	-0.234740529190459	0.531902370270357	-0.44132258532923	0.65897947770239	0.999950664751627
Mroh1	366.300420497938	0.297601815101339	0.518461818281442	0.5740091258558	0.565961625836454	0.999950664751627
Triobp	100.368082341584	0.542195182230541	0.60917553766407	0.890047529337158	0.373440365508234	0.999950664751627
Nod2	470.308360793754	0.656372372572622	0.546210875609544	1.20168308959455	0.229486335356397	0.999950664751627
Tmem255a	8.4832793044121	1.10648126986262	1.41946111810283	0.779507980705718	0.435680538245075	0.999950664751627
Col6a6	15.0399848535915	-0.248605318095809	1.07870281922033	-0.230466921626752	0.817728964412518	0.999950664751627
Cep55	2829.26747081812	-0.284847855108477	0.405880834813527	-0.701801688269771	0.482802845779253	0.999950664751627
Zfp119a	326.727730792657	-0.330408875563949	0.486225613812935	-0.679538194158293	0.496796915722288	0.999950664751627
Sh3d21	53.9508972632329	-0.450638269727701	0.665565613791973	-0.677075648725674	0.498357958296419	0.999950664751627
Fam174b	88.6556527838742	1.0258416543353	0.652288353280492	1.57268123702674	0.11579264655098	0.999950664751627
Rangap1	1732.3377290065	0.0703829806069932	0.397234778809446	0.177182322298008	0.859365180736619	0.999950664751627
Brinp3	43.6784018303096	0.153946417553794	0.710509555872391	0.216670439238179	0.82846518681603	0.999950664751627
Syvn1	179.97934400905	0.0514170488349074	0.541279957255147	0.0949915993484136	0.924321499496511	0.999950664751627
Aurkaip1	30.3709878699136	-0.084137894141585	0.845629167284411	-0.0994973889225924	0.920743360952175	0.999950664751627
Ndfip1	1024.55013881457	0.285114213193328	0.403546992352538	0.706520476168615	0.479864523602481	0.999950664751627
Grk6	229.841674591379	-0.0803946100367393	0.478119036779041	-0.168147686773436	0.866467094761406	0.999950664751627
Cenpa	770.76336106718	-0.506626762481227	0.403782909263613	-1.25470085746118	0.20958737436944	0.999950664751627
Rassf5	113.019736799487	0.16162018245219	0.523214032399882	0.308898791782914	0.75739851591173	0.999950664751627
Ppp1r14a	25.0110334900076	-0.714825486085927	0.857121492997692	-0.833983854011058	0.404290082342235	0.999950664751627
Klrg1	3.11485720092125	4.56843112422776	3.03203453785328	1.50672133420428	0.13188210073021	0.999950664751627
Myadm	362.387750890985	0.0991635784343585	0.485991431338535	0.204043882340145	0.838319207045841	0.999950664751627
Phgdh	1545.65852143421	-0.101931297343922	0.440271655479902	-0.231519099799452	0.816911548970296	0.999950664751627
Nckap1	696.528655537509	-0.0370691012423669	0.408751320977275	-0.0906886396201465	0.927739997702093	0.999950664751627
Zfp518a	1008.37510584265	-0.185374774776357	0.492256253389875	-0.376581858533624	0.706484371700549	0.999950664751627
Utp3	191.531902362079	-0.591261599706294	0.563058888106515	-1.05008838719272	0.293677477363348	0.999950664751627
Katnal2	2112.00959032832	-0.0206181401908934	0.382958578090726	-0.0538390869678047	0.957063367767429	0.999950664751627
Rfx4	26.3273567426466	0.909307782181493	0.912447358604856	0.996559169804421	0.318978532975008	0.999950664751627
2810006K23Rik	230.969838085876	0.232002805429277	0.445326080478135	0.520972868196225	0.602385672123431	0.999950664751627
Hspa12b	31.8424416173014	-0.301354414750903	0.808714016724063	-0.372634093782162	0.709420794349066	0.999950664751627
Ankle2	950.528790017123	-0.252633832300926	0.385713683933818	-0.654977624139135	0.51248216065603	0.999950664751627
Dgke	1196.65784713715	-0.0694185786339955	0.444387890188874	-0.15621167940578	0.875866170918131	0.999950664751627
Fis1	812.229525786426	0.204873696550838	0.412007657451875	0.497257011721361	0.619007822229518	0.999950664751627
4930524B15Rik	75.0988658329372	-1.68288485813616	0.635402534697808	-2.64853343548043	0.00808418520426837	0.999950664751627
Nkain1	482.73586592505	0.276575805848281	0.476142063009257	0.580868247808855	0.561329253778126	0.999950664751627
Slc12a5	21.5452992541418	-0.0977931851801492	0.939232692170583	-0.104120295210495	0.917073885145434	0.999950664751627
Sfswap	1332.46116597391	0.247973751649857	0.403879988744328	0.61397880202189	0.539229335126181	0.999950664751627
AW551984	9.5289779480092	0.335920335151763	1.38423093992779	0.242676511167484	0.80825600496544	0.999950664751627
Pheta1	27.8903700224682	0.223059971471782	0.891371084591079	0.250243669923522	0.802398915594609	0.999950664751627
Dpy19l1	1487.74261210754	-0.49378393433961	0.381380161565865	-1.29472894529238	0.195413751072837	0.999950664751627
Ctps	1075.11521782512	-0.0525724658963407	0.408737053091939	-0.128621727584152	0.897656972989549	0.999950664751627
Maco1	727.355609377222	0.209684425978847	0.433232722556675	0.483999511259025	0.628386215978588	0.999950664751627
Exosc10	560.629141396999	0.136873007113639	0.428495307602617	0.31942708516326	0.749402674767163	0.999950664751627
Zfp637	24.5495593851925	0.880600644525963	0.904586575986425	0.97348409527932	0.330312761147495	0.999950664751627
Syt11	56.6054838900318	0.231078987582976	0.653093962833411	0.353821962433174	0.723472313200665	0.999950664751627
Gsn	19.8018817216804	1.32471290968776	1.23828983412212	1.06979228382902	0.284712816278142	0.999950664751627
Gm5134	277.338704437535	0.161684117735007	0.459339991094408	0.351992251643025	0.724844073394689	0.999950664751627
1810024B03Rik	154.101690771511	-0.361172254917055	0.493944161288576	-0.731200575333956	0.464656648807996	0.999950664751627
Rere	6825.48696179914	-0.0285114675369177	0.426552240780417	-0.0668416780199146	0.946707743320099	0.999950664751627
Selplg	9.88701021095992	0.211160194303214	1.46439237946663	0.144196458042293	0.885345337789753	0.999950664751627
Selenbp1	7.20776681369226	0.273686030121846	1.59512140742936	0.171576927528613	0.863770147600102	0.999950664751627
Apob	5.52942458046544	0.503102322106304	1.76219929281816	0.285496835776008	0.775263528263495	0.999950664751627
Ankzf1	171.647727393239	-0.345301928875051	0.474863397866291	-0.727160548542171	0.467127610704232	0.999950664751627
Slc47a1	31.4845490691739	0.551232098465353	0.830054062157578	0.664091802686349	0.50663155635209	0.999950664751627
Wdr77	1442.69014276377	-0.158030731360496	0.444217990052966	-0.355750408356162	0.722027490882878	0.999950664751627
Galnt13	95.7597860549656	-0.0134042288778699	0.713307800204037	-0.0187916476926731	0.985007316823593	0.999950664751627
Tut4	1411.06278964667	-0.208866434079146	0.394945741086325	-0.528848427393202	0.596910600418976	0.999950664751627
Lurap1	25.4866492821898	-0.0710831350300008	0.867009400526916	-0.0819865793690366	0.934657385637061	0.999950664751627
Psmd8	103.072361389892	0.331503836120056	0.567672989634707	0.583969718787177	0.559240685170632	0.999950664751627
Scamp1	360.749327739171	-0.27473594041743	0.455328800633114	-0.603379228450786	0.546256437212381	0.999950664751627
Uhrf1bp1l	1162.48065572908	-0.179186190183506	0.414790855692632	-0.43199165971076	0.665747474903509	0.999950664751627
Fam161b	66.124006292948	-0.268872785452885	0.60512083852265	-0.444329079972382	0.656804679640128	0.999950664751627
Gask1b	33.538390554143	-1.03745573328405	0.775637854325102	-1.33755170341288	0.18104261720435	0.999950664751627
Cars	2633.56943101925	-0.144790445894697	0.443275232219863	-0.326637798303339	0.743941851368247	0.999950664751627
Nelfcd	243.360586452901	0.417479396555134	0.466997716805875	0.893964534581814	0.37134086695963	0.999950664751627
Rmnd5a	810.915613102495	-0.222524182661419	0.392623905131283	-0.566761676385987	0.570876111135203	0.999950664751627
Pcsk7	151.978182877493	-0.286907182821771	0.489780634785533	-0.585787110483458	0.558018586605798	0.999950664751627
Tgfb2	109.863435646222	0.231550391924806	0.564634602761243	0.4100889155437	0.681740723551751	0.999950664751627
Tsc22d1	3606.7029118008	0.108798561813994	0.404423715880352	0.269021220917177	0.787913352523803	0.999950664751627
H2ac6	53.0764616943678	-0.601173348424391	1.00436179780737	-0.598562539651366	0.549464642720155	0.999950664751627
Zfp286	168.790727109446	-0.033132569072366	0.479157796023562	-0.0691475112109762	0.944872203025384	0.999950664751627
Eci2	155.349056029449	0.113959686521581	0.483293507961924	0.235798090899577	0.81358934963483	0.999950664751627
Uqcc2	81.0165497947875	0.291431819814209	0.668712217989367	0.435810520541204	0.6629742101368	0.999950664751627
Snhg18	2.82883987392113	-4.0239688201471	2.65199743341019	-1.51733511105729	0.129182097762952	0.999950664751627
C430049B03Rik	27.508843196946	1.37643198046826	1.08958902308673	1.26325793606925	0.206496497833366	0.999950664751627
3110009E18Rik	353.988481193297	0.382999971713474	0.466430999391593	0.821128896263445	0.411572852123103	0.999950664751627
Fn1	6244.75726520157	-0.242327103767965	0.439658872551164	-0.551170734623956	0.581516639739325	0.999950664751627
Kctd17	9.82459065282024	0.590019209189507	1.28931185253118	0.457623350030623	0.647223064934185	0.999950664751627
Whrn	648.259493631551	0.120471800752207	0.460657517118789	0.26152140424345	0.79369044549926	0.999950664751627
Hrh1	15.284572288745	-0.207838885802181	1.15989271658745	-0.179188025607808	0.857790065738713	0.999950664751627
Igsf9b	848.571191404572	-0.174031837206753	0.447351341054728	-0.389027194590353	0.697256029472055	0.999950664751627
Marchf2	186.47637317871	0.155642003060343	0.489200798139415	0.318155660522833	0.750366864344251	0.999950664751627
Lmf1	632.903502309081	0.098213863207304	0.402404110777584	0.244067743288012	0.807178354315576	0.999950664751627
2310039L15Rik	140.584845618551	0.0563396928571826	0.493252995167586	0.114220680683431	0.909062858379948	0.999950664751627
Gm4489	3.52177425097077	-0.558808499277059	2.0328155275976	-0.274893856176641	0.783397787443586	0.999950664751627
AA543186	21.0327976817913	1.38422073677922	0.99957460155981	1.38480983272202	0.16611062353214	0.999950664751627
A230072C01Rik	784.623109819022	-0.139761715475059	0.42697319236524	-0.327331359378424	0.743417276334209	0.999950664751627
Emp3	5.66307281672607	-0.379086464034472	1.68601896683498	-0.224841162223755	0.822102842980081	0.999950664751627
Emp1	60.4024633824081	0.547529591316624	0.646579956292231	0.846808791377319	0.397101707240325	0.999950664751627
Eif4ebp2	801.040656754362	0.244244018505524	0.404448319479479	0.603894259765657	0.54591394542283	0.999950664751627
Eif3a	1934.51661956323	-0.466420007959559	0.393625738288281	-1.1849326977139	0.236044058055595	0.999950664751627
Rfxank	182.223084112885	0.620571405684372	0.489093544879696	1.26881945628012	0.204505464186741	0.999950664751627
Capn3	20.4915739097722	-0.63009742120225	0.968087662518207	-0.650868145104988	0.515131606126918	0.999950664751627
Efna4	64.3958302826461	0.33363896961785	0.68030374898039	0.490426475111881	0.623832146033506	0.999950664751627
Ikzf1	30.4979895779579	-0.841313215921574	0.789966737679653	-1.0649982787791	0.286876708656257	0.999950664751627
Hira	3173.44946061686	-0.352036045368795	0.388217922602342	-0.906800085397889	0.364512524736207	0.999950664751627
Uhmk1	662.506896220006	-0.022668903674196	0.400368759933307	-0.0566200611605465	0.954847853683731	0.999950664751627
Chrne	2.73018034599359	-0.99902026470332	2.31455608180717	-0.431624998225707	0.66601398668868	0.999950664751627
Ccl1	2.5270125560996	0.521787752753821	2.40583878923356	0.216883922185015	0.828298807631485	0.999950664751627
Nr1h4	3.54424321447348	3.39613994727001	2.36657665097255	1.43504329169915	0.151274761546198	0.999950664751627
Gpn2	126.704448922296	-0.122049457879504	0.507176856629135	-0.240644769737098	0.809830448385325	0.999950664751627
B4galt7	114.784790214976	-0.0226677493454647	0.532247286188464	-0.0425887551401029	0.966029359456518	0.999950664751627
Spin1	2014.7156521355	0.135142186660107	0.372827608791264	0.362479021063513	0.716994097920825	0.999950664751627
Rnf144b	172.988364263315	0.31683805642212	0.611760862978247	0.517911614809178	0.604519937874072	0.999950664751627
Bag6	167.632796682706	-0.00885217710490388	0.473888621889541	-0.0186798684247946	0.985096488123391	0.999950664751627
Cdca7l	308.00103446922	0.0486122964319825	0.46989279864376	0.103454014558833	0.91760264465911	0.999950664751627
Dhrs7b	1213.9752553669	-0.305096590509877	0.395367677046516	-0.771678132084584	0.440305085667602	0.999950664751627
Ankmy2	590.233097242551	0.072150228405455	0.403858058191102	0.178652442218484	0.858210613901944	0.999950664751627
Plekhh3	34.4778120424139	0.104911469410186	0.942036872925849	0.111366627385129	0.911325622893681	0.999950664751627
Fdft1	1208.89204907352	0.116163244902569	0.414806091753519	0.280042282917084	0.779445065094359	0.999950664751627
Cldn3	4.23403836583961	0.0872564963971957	1.90957123004956	0.0456942872955469	0.963553917132913	0.999950664751627
Stk32a	32.0787725244045	0.194296186502753	0.785145273227491	0.247465269330428	0.804548166806664	0.999950664751627
Rgs13	4.55219444536826	-0.708381181389908	2.01744499330989	-0.351127878945394	0.725492413504259	0.999950664751627
Cdnf	18.6310393169564	1.00477061086707	0.994677744077551	1.01014687103397	0.312424929026735	0.999950664751627
Dgkd	1006.62783124037	-0.0596006506264	0.393543019673258	-0.151446341688093	0.87962363562753	0.999950664751627
Tfap2a	95.5224992481576	0.90226346531876	0.574578948523607	1.57030372873414	0.116344467134709	0.999950664751627
Zkscan17	694.544753102413	-0.305524855060925	0.407580307353708	-0.749606518147558	0.45349172394872	0.999950664751627
Ccdc85a	500.85497712199	-0.886808612169653	0.433643585666837	-2.04501724799171	0.040853157686883	0.999950664751627
Fyb	196.684958841831	2.40691730996488	0.57934659626028	4.15453775943742	3.25945790703438e-05	0.0597567282956303
Klk7	5.34416887165973	1.20089139749281	1.82895917249632	0.656598253012791	0.511439272494777	0.999950664751627
Cib1	78.8066274552492	-0.0678182118788682	0.603909190184056	-0.112298691560231	0.910586579225974	0.999950664751627
Med24	410.630865250265	0.0203883677363385	0.459713750507025	0.0443501368272145	0.96462530755401	0.999950664751627
Mthfsl	24.2630849277855	0.341748578298121	0.928466419647922	0.368078555202582	0.712814660607147	0.999950664751627
Uhrf1	2852.30479452028	0.0161178694795885	0.374594774060541	0.0430274808825378	0.965679627557824	0.999950664751627
Firre	6021.1833172932	-0.0707399878095129	0.415463509822459	-0.170267631541799	0.864799665818106	0.999950664751627
Igf1	4.66718420025475	0.352638256609929	1.80616922009699	0.195240984447179	0.845204295434418	0.999950664751627
Pwwp2a	1506.8478860858	-0.311615010029058	0.385216181752701	-0.808935410270762	0.41855229946471	0.999950664751627
Nrf1	2693.52048458868	0.144610769544739	0.371485320485881	0.389277211157622	0.697071092308414	0.999950664751627
Etl4	8576.89132014989	0.140043204458938	0.406791814708218	0.344262591810968	0.7306488142013	0.999950664751627
Klf10	540.433373238028	-0.604957745204223	0.440178319167794	-1.37434698362237	0.169333986701806	0.999950664751627
Gmeb1	945.858479717931	0.0209920891073056	0.401665762719626	0.052262580124258	0.958319469283388	0.999950664751627
Atp13a2	104.442962674005	0.607794332644634	0.533275119919112	1.13973877636899	0.254395147165023	0.999950664751627
Magix	60.4645177942021	0.798297541277779	0.651306963922347	1.22568556072273	0.220317025981857	0.999950664751627
Alkbh7	3.52131858581568	1.78314686750568	2.22287921128231	0.802178930125958	0.422449462525619	0.999950664751627
Mpp2	12.8843206341986	-0.656058789710233	1.16587802582608	-0.562716489356067	0.573627954093535	0.999950664751627
Pex7	658.641648791582	-0.590725553244947	0.411534553767419	-1.43542151646104	0.151167018277678	0.999950664751627
Slc66a2	278.76500018564	0.59938586480469	0.459873204440035	1.30337201432411	0.192447786068916	0.999950664751627
Ano7	16.9291278790796	-1.21697059134711	1.02984548465085	-1.18170211889573	0.237323917290119	0.999950664751627
Ank	713.951385189001	0.0553793182529165	0.422138282981784	0.13118762378466	0.895626886132659	0.999950664751627
Meaf6	770.818316185459	0.259646153410554	0.388492250860339	0.668343198186198	0.503914544666046	0.999950664751627
Golm1	1002.2336033213	-0.105077588177915	0.401397865705187	-0.261779140238606	0.79349172208125	0.999950664751627
Zfp933	106.743138378281	-0.0257120259836936	0.573887596192546	-0.0448032439702129	0.964264139376897	0.999950664751627
Tspyl3	9.65147416753063	-1.07490756068883	1.29447008643721	-0.830384241359579	0.406321572475593	0.999950664751627
Lad1	31.8112259069221	0.366136199856708	0.938355619302726	0.390189169569611	0.696396669634983	0.999950664751627
Ginm1	87.8209128625747	-0.200032484287164	0.555449026277939	-0.360127527142465	0.718751768251311	0.999950664751627
Plekhs1	9.40067285199263	0.343512774029627	1.43451541317815	0.239462588462942	0.810746902734876	0.999950664751627
Gm5141	123.882581598019	-0.000187550939196896	0.533160950192982	-0.000351771710079312	0.999719326789389	0.999950664751627
Ccdc149	11.6413022021205	0.377572668542449	1.2808606200621	0.294780448886111	0.768161602670957	0.999950664751627
Sspn	2.00585288407537	0.510419558997193	2.95630208854819	0.172654736799193	0.862922824168378	0.999950664751627
Bcl2l1	572.214485717668	0.199753886256134	0.398620135636764	0.50111338690165	0.616291325942142	0.999950664751627
Map3k10	184.996507266521	0.0337607236488617	0.513611893863886	0.0657319739908686	0.947591215888833	0.999950664751627
Clgn	56.5168732071926	-0.174083827157109	0.638586709583482	-0.272607970921686	0.785154584038408	0.999950664751627
Rbm46os	6.32761361976738	-0.00314793170288388	1.6327594685025	-0.0019279825128015	0.998461693472549	0.999950664751627
AI987944	435.953792255475	-0.224605902908022	0.437616250237621	-0.513248543183814	0.607777473450425	0.999950664751627
Cgnl1	106.531814801022	-0.0252352069916296	0.670718366192126	-0.0376241478743121	0.969987354330721	0.999950664751627
Col17a1	38.970510564036	0.10104942402919	0.79559431037983	0.127011245192223	0.898931498257471	0.999950664751627
Pde7a	1988.39890554658	-0.115257336705623	0.401508293535861	-0.287060911471132	0.774065681242265	0.999950664751627
Klhl12	627.114277112984	0.0605226037132837	0.396597807926964	0.152604483695052	0.878710188941735	0.999950664751627
Stard6	51.9779566187796	-0.207821072069757	0.689665259145128	-0.301336147230848	0.763158179617245	0.999950664751627
Ogdh	2447.12179663701	-0.449866994666783	0.369961376678511	-1.21598367566274	0.223991140627986	0.999950664751627
Bpifb5	11.4943753762787	0.942614128343745	1.2563524105727	0.750278441312547	0.453087024061242	0.999950664751627
Ptp4a2	1620.91557704772	0.146729843695942	0.379736414219213	0.386399192180811	0.699201048305791	0.999950664751627
Sez6l	18.2239818194578	0.0194210709936016	1.03941611745588	0.018684596734114	0.985092716136704	0.999950664751627
Slc19a2	1035.26454648017	-0.51156822997282	0.42341557341202	-1.20819417635123	0.226972581315195	0.999950664751627
Uros	155.948178496117	0.242140932519516	0.48800313108841	0.496187251871645	0.61976230439174	0.999950664751627
Urod	38.4365647191345	-0.139040196987126	0.774762552248756	-0.179461690015296	0.85757519588623	0.999950664751627
Akap1	1080.82246029868	0.097430586053921	0.466130015164462	0.209020193688976	0.834432474501508	0.999950664751627
Ak4	547.052530614986	0.276368946378991	0.46705787153634	0.591723131589462	0.554036004205146	0.999950664751627
Sypl	472.621262551975	-0.0120680365184069	0.404982112318507	-0.0297989371661821	0.976227406410186	0.999950664751627
Eny2	210.795058353662	0.164067802903516	0.54142201303799	0.303031274962224	0.761866027499437	0.999950664751627
Man1c1	375.503431327632	-0.200331644805592	0.429094483201217	-0.466870707148314	0.640592384148106	0.999950664751627
Gpatch3	99.4007366786858	0.425981759988138	0.609758047548343	0.698607852247108	0.484797135146247	0.999950664751627
Azi2	483.322280072631	0.108993461549605	0.411481712319566	0.264880451029519	0.791101558418697	0.999950664751627
Dmrt1	363.65780891682	1.20088149718118	0.582399956540456	2.06195327402598	0.0392121847772139	0.999950664751627
Gtf2ird2	198.06978476561	0.223498927778983	0.458780042606776	0.487159220154974	0.626145501965158	0.999950664751627
Noc3l	855.195385718112	-0.247682732835185	0.392389887580543	-0.631215891832445	0.527899372407302	0.999950664751627
Rcn3	18.2288561174558	-0.983657364756638	0.977356438402649	-1.00644690729647	0.314200639070218	0.999950664751627
Yif1a	22.964573397193	0.623358266948201	0.905552255845285	0.688373600666843	0.491217543878114	0.999950664751627
Trabd2b	22.8017213482816	-0.680546628408838	0.902308395990325	-0.754228411741538	0.450712080083635	0.999950664751627
Arhgef33	26.360421467828	0.496779052705164	0.844719644255016	0.588099325123767	0.556465626096984	0.999950664751627
C8b	7.26738780991893	-0.0409860945695515	1.47103096440258	-0.0278621562437314	0.977772091659602	0.999950664751627
Bloc1s5	5.58621099585617	1.23740523192414	1.83368719952392	0.674818056343201	0.4997913670999	0.999950664751627
Myl6b	34.8332214771978	0.695149538272967	0.863048510396754	0.805458244697506	0.420555292509212	0.999950664751627
R74862	50.4318478955862	-0.0619773078510134	0.684109710900846	-0.0905955680257788	0.92781395365466	0.999950664751627
Nkx6-3	66.0102312788309	0.99857227192807	0.636926934573296	1.56779721146046	0.116928465900485	0.999950664751627
Ddx28	17.0040904302365	0.637887272114651	1.06198397837586	0.600656210548676	0.548068990615599	0.999950664751627
Hsf2bp	1908.31035974251	-0.0906182377909989	0.399097280326609	-0.227058018828993	0.820378627602873	0.999950664751627
Zfp661	88.7254856836069	-0.241275455375027	0.561072990862197	-0.430025075711202	0.667177400534851	0.999950664751627
Scaf11	1273.8573241495	-0.0257962094814076	0.387881608195125	-0.0665053690001994	0.946975483331282	0.999950664751627
Mon2	1288.92198161963	-0.14686020938936	0.391405620651206	-0.37521231592183	0.707502571427426	0.999950664751627
Polr3e	1002.96114198623	0.112031972452329	0.415331986604867	0.269740776211662	0.787359688005443	0.999950664751627
Erlin1	413.00513889245	0.301557394136963	0.413914979773387	0.728549119681682	0.466277511698497	0.999950664751627
Zfand1	472.977812727816	-0.276810364152198	0.429324493048836	-0.644757913033186	0.519084079838552	0.999950664751627
B9d1	191.860940587724	-0.279503697499228	0.518079854986665	-0.539499258287937	0.589542408622592	0.999950664751627
Smim8	31.3492675848924	0.353721888741365	0.806222410550081	0.438739836690997	0.66085005834248	0.999950664751627
Pax6	18.0082066964276	0.697482906288576	1.08887861967556	0.640551567167694	0.521814075343005	0.999950664751627
Fstl4	128.096153735106	-0.793933106970927	0.533226979364873	-1.48892148689959	0.13650804470334	0.999950664751627
Kank3	415.114550572252	-0.0373310848524863	0.530561052855599	-0.0703615251280924	0.94390591381866	0.999950664751627
Fgfr3	6.04744502680616	-2.25329657629385	1.6343986347908	-1.37867012877325	0.167996483460693	0.999950664751627
Gabra1	10.0733030551823	-1.20485002735414	1.28290195382612	-0.939159866239822	0.34764867121961	0.999950664751627
Gk5	1055.53250217734	0.123910388813321	0.398207104512694	0.311170713453132	0.75567084587156	0.999950664751627
Rpp40	306.888706737881	-0.317019208394232	0.460502923957765	-0.688419534168488	0.49118862604509	0.999950664751627
Slc6a15	342.003306711812	-0.394304930555989	0.607257133074684	-0.649321200328321	0.516130785385854	0.999950664751627
Slfn9	16.0072405548153	0.74145055895553	1.05812491762205	0.700721197098174	0.48347702489258	0.999950664751627
Ranbp3l	9.72053732338298	-0.481548628945225	1.46304648907505	-0.329141030405442	0.74204909262367	0.999950664751627
Nol11	779.35702624078	-0.0887468196337087	0.426351961948648	-0.208153890574562	0.835108809967445	0.999950664751627
Cep152	1390.12132828402	-0.146132003368342	0.377593432122039	-0.387008859097718	0.698749649417022	0.999950664751627
5830411N06Rik	8.47070889831607	0.0870387519865061	1.71867447809481	0.0506429536807868	0.959610034631783	0.999950664751627
F8	371.753703344608	0.343008150122605	0.575313869680389	0.596210465624895	0.551034634974361	0.999950664751627
Fmnl1	21.9756995612786	0.618283259056579	1.25237471602544	0.493688710850677	0.621526039212946	0.999950664751627
Car12	21.1647620087654	-0.306915301482017	1.05020542390666	-0.292243112152593	0.770100750901785	0.999950664751627
Jakmip1	1936.46648537699	0.488250315091709	0.535191953586996	0.912290089227478	0.361616030126493	0.999950664751627
Nasp	5500.20797338184	-0.486663618222005	0.432575701286145	-1.12503688204179	0.260573405711248	0.999950664751627
Smad2	1595.56557850883	-0.192597835264019	0.393014566921263	-0.490052663372663	0.624096633410178	0.999950664751627
Dcstamp	124.393821511548	0.125478585224865	0.55839837290698	0.224711588201148	0.822203649068847	0.999950664751627
Des	18.5842288006909	0.396321660817728	0.978953119045551	0.404842329124125	0.685593412117999	0.999950664751627
Ddx4	84.7917759740098	-0.400538645271718	0.638470717430793	-0.627340666277518	0.53043595201401	0.999950664751627
S1pr4	31.4478779168061	-0.271945338135155	0.788855884722342	-0.344733865084714	0.730294456361559	0.999950664751627
[truncated: 14,501 more rows]
