# Supplementary material for: Transcription elongation can be sufficient, but is not necessary, to advance replication timing
Source: EMBO Rep. 2026 Mar 24;27(8):1964–99. doi: 10.1038/s44319-026-00735-2 (PMC13121604; doi:10.1038/s44319-026-00735-2)
Supplement: Supplementary file 6 — Source data Fig. 5 [file 44319_2026_735_MOESM6_ESM.zip › Fig5/5E/TimeCourse_Rev_cas_DESeq.txt]

baseMean	log2FoldChange	lfcSE	stat	pvalue	padj
Zc3h14	714.733519140107	-0.264788804315882	0.337401930739208	-0.784787460272563	0.43257819350269	0.99995003706667
Troap	183.766461282679	0.214180216831596	0.448623799711632	0.477416082181257	0.633065864532928	0.99995003706667
1810013L24Rik	1379.5488149212	-0.14287193661539	0.34882641947864	-0.409578886911514	0.682114887322295	0.99995003706667
Srsf7	873.401054388549	-0.500459286653872	0.359125304108546	-1.3935506101308	0.163453351890965	0.99995003706667
Fignl2	4.74643995536213	0.307182455746588	1.84251751325913	0.16671887975883	0.867591249548662	0.99995003706667
Sema6a	56.1228306149053	1.10593126081077	0.63119518398426	1.75212246365674	0.0797527523797521	0.99995003706667
Anapc15	45.1487404880181	-0.181059238499855	0.670977588222095	-0.269843943639924	0.787280314242365	0.99995003706667
Misp3	5.1489464310153	-0.488972085340629	1.77850066881598	-0.27493500222643	0.783366175101941	0.99995003706667
Nmb	21.8051819219713	-0.169249785740039	0.866769435915377	-0.195265059803703	0.845185448777573	0.99995003706667
Tcerg1	1804.01672330691	-0.155682285656807	0.327552292057941	-0.475289868004551	0.634580379811708	0.99995003706667
Zfp712	81.9107064693396	0.0590503191871822	0.553191398362401	0.106744825320834	0.914991420275803	0.99995003706667
Fam129c	31.5724554205872	0.57660411927141	0.773905847169964	0.745057194463576	0.456237144847072	0.99995003706667
Atp5g3	336.59718569177	-0.203616298683444	0.584019930372012	-0.348646147321965	0.727354978398006	0.99995003706667
Fyco1	408.292177183726	-0.0970381598317066	0.351446995799637	-0.276110369391317	0.782463296525542	0.99995003706667
Tlr3	5.15439409254022	-0.951441846170141	1.70008636183673	-0.559643243736294	0.575722802444823	0.99995003706667
Ifi44	2.193397504744	4.45914797602996	2.9903520316055	1.49117827229053	0.135914696586235	NA
Trafd1	22.8455802237851	-0.0812350727626507	0.873039769700738	-0.093048536369078	0.925865002001945	0.99995003706667
Erfl	7.271649620822	1.99432706613985	1.60111787768012	1.24558415963068	0.212917100672216	0.99995003706667
Krt80	9.69045495904457	2.47360955066838	1.4954937421334	1.65404206047673	0.0981189670389339	0.99995003706667
Armc8	471.858021744711	-0.195811990446258	0.360568598225567	-0.543064458219293	0.587085422656058	0.99995003706667
Ppil4	569.243276114343	-0.269743723162287	0.350962687956972	-0.768582337719496	0.442141293950281	0.99995003706667
C530005A16Rik	19.1943354810857	0.0606446113181535	0.91494865425956	0.0662819831865116	0.947153327012304	0.99995003706667
Katnbl1	633.40352110124	-0.224138958916573	0.382969914601996	-0.585265187604908	0.558369418803179	0.99995003706667
Spag9	857.164464044622	-0.0531581564251973	0.33798778782855	-0.157278334719486	0.875025494137091	0.99995003706667
Gm5860	2.67513587805379	4.74108563451458	2.77438875961767	1.70887573635064	0.0874739698577169	NA
Taz	13.0014839870409	-7.3290940099399	1.856938021449	-3.94687056072064	7.9179335044535e-05	0.00547794012782167
Gfpt1	312.704720971156	-0.346723350805601	0.378410134914301	-0.916263384129825	0.359528767906864	0.99995003706667
Abcc5	1503.8652692024	-0.153874873652005	0.374598865270524	-0.41077239660318	0.681239435487621	0.99995003706667
Kcnmb4	18.5081321909769	0.316642277558908	0.942179227225192	0.33607435656531	0.736814795395243	0.99995003706667
Gm4013	4.52468509803339	0.099096641460034	1.8421714733443	0.0537933861716646	0.957099778962067	0.99995003706667
Hpcal1	435.03252923252	0.0192354778472677	0.390166145306159	0.0493007352859223	0.960679633558665	0.99995003706667
Tbc1d31	976.366477471702	0.344123037517064	0.32894792214981	1.04613227306036	0.295499966717135	0.99995003706667
Cyp3a13	4.05061389929	0.387568381751646	1.9395476135702	0.199824113128233	0.841618142092929	0.99995003706667
Akap7	609.079226702996	0.141271920498656	0.404937309877171	0.348873559073891	0.727184236305439	0.99995003706667
Ablim1	535.296964882175	0.310301892114042	0.457865514612821	0.677714049673383	0.497953016526843	0.99995003706667
Ulk1	1199.04484762006	0.196387828015759	0.323394817258278	0.607269558865301	0.543672036804517	0.99995003706667
Golga3	247.780423300845	0.0373999023522928	0.384986854610685	0.0971459204499673	0.922610514044438	0.99995003706667
Mir1193	41.3290135063098	-0.0174908437398474	0.716948563386742	-0.0243962323562289	0.980536553576883	0.99995003706667
Wdyhv1	227.119642658814	0.151624693378578	0.429084533689386	0.353367883188116	0.723812660201045	0.99995003706667
Traf1	50.2189354667979	0.260960544232096	0.636114290601499	0.41024159980015	0.681628727571171	0.99995003706667
Rxra	152.328675033599	-0.0177168755434215	0.506000533570386	-0.0350135511091454	0.972068935276735	0.99995003706667
Dapk3	135.461426329744	-0.106026225690599	0.454726013956812	-0.233165076191724	0.815633223650613	0.99995003706667
Ap3m2	17.0970985922613	0.255806587455661	1.01818078913495	0.251238866599512	0.801629436797477	0.99995003706667
Sirt2	40.6444352517088	0.341369282535952	0.692815435228842	0.492727594071566	0.622205077421185	0.99995003706667
Inhbc	27.6873492731782	2.29660437430818	0.935921831103565	2.45384208166211	0.0141339035618123	0.533521991488492
Slit3	72.8158736020971	-0.747297698130597	0.553817433469757	-1.34935748311254	0.177222170263506	0.99995003706667
Dcakd	461.331060144465	0.016354683784109	0.352832901074708	0.0463524907521199	0.963029302667504	0.99995003706667
Vps35l	812.556385144961	0.228038215407696	0.331479381321059	0.687940874327945	0.491490015363516	0.99995003706667
Cyhr1	29.7527275161848	0.182099228122371	0.776488925166678	0.234516194913253	0.814584261984027	0.99995003706667
Taf10	28.4074626991701	0.136210103688961	0.876503229510163	0.155401713425611	0.87650463345772	0.99995003706667
Hagh	48.1737932577157	0.0343043007322801	0.684433494258355	0.0501207217648691	0.960026186908807	0.99995003706667
Ogfod3	127.423413454846	0.128037705980283	0.453733266703588	0.282187168929641	0.777799996410884	0.99995003706667
Syn1	40.0582827125144	-6.54050166701316	1.33211246948598	-4.90987196414199	9.11358770544381e-07	9.28256881081558e-05
Glyatl3	5.9585551158695	-1.94153036598205	1.6348631142495	-1.18757977292389	0.234999010727474	0.99995003706667
Fundc2	11.1657985155068	-4.86296658281139	1.62303527310189	-2.99621743495287	0.00273351444400358	0.132318337789441
Rab5if	213.270180942823	0.0479233833028032	0.424745096575937	0.112828573394102	0.910166464690818	0.99995003706667
H1f5	156.223904790395	0.432760114704501	1.69965533821027	0.254616394851086	0.799019395184941	0.99995003706667
Pop4	115.46427473166	-0.274704236077496	0.478662328786586	-0.573899844539414	0.566035578278624	0.99995003706667
Carnmt1	1347.42789898601	-0.335581949308106	0.329536752454182	-1.01834453003771	0.308514253283856	0.99995003706667
Iqcm	41.8231776196683	0.903322834683926	0.798354985097047	1.13148017053356	0.257853044924702	0.99995003706667
Clcc1	193.808675393838	0.0558806638834289	0.413790877990282	0.135045664019547	0.892575770328655	0.99995003706667
Ilf3	1054.89418802599	0.156038659124258	0.32246262703926	0.483896879948385	0.628459054778359	0.99995003706667
Tpd52l2	644.826587903786	0.00525591750806929	0.329967660661346	0.0159285837210076	0.987291366381111	0.99995003706667
Arhgap25	18.8767395472367	0.843852935043989	0.947393862268029	0.890709733989444	0.373084911367956	0.99995003706667
Banf1	55.3744749056254	-0.175377937939387	0.651356342308877	-0.26925037271875	0.787737019166404	0.99995003706667
Tbc1d23	669.821636875927	-0.275648641018593	0.345110571707829	-0.798725578455933	0.424449551808757	0.99995003706667
4930473A02Rik	23.5325630926258	0.174320675361701	0.914092074437884	0.190703628481735	0.848757795749262	0.99995003706667
Pard3	3866.17511460426	-0.158272675292859	0.328204184289528	-0.482238444447245	0.629636569518668	0.99995003706667
Rorc	8.74427042559895	1.16878034654847	1.37353105965267	0.850931137184493	0.394807607002553	0.99995003706667
1700123J17Rik	23.3323414309534	-0.406284922195065	0.85755264901861	-0.473772569719212	0.635662097190455	0.99995003706667
Evi5l	53.4352868980054	0.156043113137606	0.618693581769011	0.252213887028594	0.800875744682121	0.99995003706667
Pex5l	13.1758269385082	0.794514276121695	1.17605632228372	0.675575022273484	0.49931050444085	0.99995003706667
Mtmr1	17.4783835385026	-7.76056769551704	1.81211978345539	-4.28259090065173	1.84729625654979e-05	0.00144118586142637
Mtor	698.935726449782	0.0190561926929365	0.332010493954875	0.0573963565607253	0.954229465263042	0.99995003706667
Zfp758	59.9378586152013	-0.204430530526447	0.591490567667439	-0.345619257011358	0.729628871868614	0.99995003706667
Plekhh2	65.5920731332464	-0.730203949747569	0.557669630205967	-1.30938446384086	0.190404151449106	0.99995003706667
Adgrl3	194.522319465971	0.446526555022898	0.423833590718579	1.05354215616994	0.292092584027235	0.99995003706667
Golga5	163.053204687006	-0.0793642628834306	0.463051921899677	-0.171393874271891	0.86391407113566	0.99995003706667
Plekhb1	90.9290819565403	-0.259919241832722	0.548170515919354	-0.474157646725678	0.63538749306637	0.99995003706667
Nufip1	674.580073604172	-0.130617048361266	0.331757141813082	-0.393712845629886	0.693793056381144	0.99995003706667
Smap1	424.223849792814	0.113076835978885	0.397059409916729	0.284785684849025	0.775808340132369	0.99995003706667
Acox2	30.717378002825	0.511562983475125	0.760173159956988	0.672955861140993	0.50097537210053	0.99995003706667
Hars2	148.216965914117	-0.468844632925411	0.436656077414815	-1.07371603688918	0.282949971488898	0.99995003706667
Gpa33	63.9859307799374	-1.05761249030622	0.6763271974566	-1.56375862790005	0.117874263595023	0.99995003706667
Sdhb	265.800216702028	0.285181481528514	0.414194971957011	0.68851990206707	0.49112544174894	0.99995003706667
Gmpr	55.0517319600061	-0.491260480754538	0.629912822295773	-0.779886459469257	0.43545770922931	0.99995003706667
Me1	334.61656630096	0.210690013284737	0.362781128252305	0.580763432485406	0.561399903565833	0.99995003706667
Klk11	6.13554846977702	0.531111729297908	1.5395682043548	0.344974472579788	0.730113561967817	0.99995003706667
Magt1	132.692267610749	-7.26796461010879	0.901636267607507	-8.06086098266028	7.57589459022869e-16	4.8311150415167e-13
Mcam	201.301388436522	0.0271706113091813	0.47828834672914	0.0568080144435724	0.954698129647343	0.99995003706667
Pbld1	8.52900900281597	0.37834440092445	1.34360049288967	0.281589953953313	0.778257944207333	0.99995003706667
Tab2	1062.44491990528	-0.0872761113503466	0.324553355643337	-0.268911443473896	0.787997830619339	0.99995003706667
Mettl27	242.996735338008	0.0617725722255336	0.398842976828341	0.154879428282174	0.876916371788635	0.99995003706667
Trmt1	315.339146091045	-0.254835375939393	0.417946247963329	-0.609732416982368	0.54203907687817	0.99995003706667
Vps37c	211.644422508459	-0.0492937068612723	0.412774810563015	-0.119420336706198	0.90494235022425	0.99995003706667
Sec23a	631.895984849325	0.0547545451758071	0.334907811250429	0.163491394755389	0.870131547986192	0.99995003706667
Rara	252.319594317405	0.471991775309889	0.456840763890782	1.03316475370996	0.301526804250717	0.99995003706667
Med1	948.661878303404	-0.192914911615286	0.318745226262159	-0.605232316347286	0.545024646216983	0.99995003706667
Ap5b1	18.0214391344968	-0.733466931891044	0.955714440134316	-0.767454064822921	0.442811594356402	0.99995003706667
Bag5	19.3103955133083	0.248255249207083	0.94669488252836	0.262233644428353	0.793141316216415	0.99995003706667
Pdcd2l	399.133621608869	-0.119539150472376	0.351085003668037	-0.340484923091173	0.733491374916259	0.99995003706667
Ctcf	699.547448771264	-0.40115598258334	0.329819940152761	-1.21628783995758	0.223875292098509	0.99995003706667
Mnd1	444.202871819039	-0.0820923692061873	0.389748550994068	-0.210629055571362	0.83317673784036	0.99995003706667
Lix1	19.1216196967076	1.03915853648918	0.947192487918077	1.09709330441719	0.272600606853494	0.99995003706667
Ctnnbl1	22.8327871997373	0.313601400510113	0.848344286925094	0.369662889635046	0.71163368585953	0.99995003706667
Snph	23.6639597466255	-0.130937097059455	0.84865562091188	-0.154287668440543	0.877382920053248	0.99995003706667
Ppm1m	23.7665172526692	0.088286562903187	0.838171411191043	0.105332348162211	0.916112095617499	0.99995003706667
Prkar1a	526.608844540991	0.0625204348191951	0.363785459443029	0.171860730538589	0.863547019658383	0.99995003706667
Slc27a3	34.6517338262918	0.00700781378450886	0.75799031853677	0.00924525500277733	0.992623458857404	0.99995003706667
Impdh2	173.59296525082	-0.287030200008068	0.483363207076426	-0.593818883617852	0.552633257499261	0.99995003706667
Tiprl	386.245168482595	-0.0378465541147033	0.393501126644583	-0.0961790235200188	0.923378390376604	0.99995003706667
Uaca	470.39317637618	0.139905841623772	0.344203049810169	0.406463108624202	0.684402358036108	0.99995003706667
Smim31	7.61847659127136	-0.154458134722834	1.40093955181549	-0.110253247203043	0.912208534466338	0.99995003706667
Calca	58.888962373133	0.513824986364895	0.662863856834064	0.775159153825342	0.438245620956202	0.99995003706667
Phf3	32.1754914350692	-0.239791601852273	0.751816331768219	-0.31894971114594	0.749764647291421	0.99995003706667
9330020H09Rik	27.2849832974583	0.699256318027592	0.871171668585355	0.802661912964954	0.422170172572564	0.99995003706667
Ube2q2	660.50448120438	-0.234479195655515	0.349451894405261	-0.670991342183391	0.502226044978122	0.99995003706667
Rfx3	943.829868033732	-0.460923695129588	0.387228269789556	-1.19031519930113	0.233922529031636	0.99995003706667
Bri3	228.558386790688	0.022847588345177	0.413693676108557	0.0552282755687607	0.955956602660478	0.99995003706667
Fbxo27	46.5760818596422	0.143149482756029	0.655418151682549	0.21840939618249	0.82711014516096	0.99995003706667
Eps15l1	1511.72885379824	-0.0985214284488003	0.312531899162655	-0.315236392549887	0.752582175858119	0.99995003706667
Tmprss15	7.09006053336661	0.0312415504061652	1.82222258376938	0.0171447498699857	0.98632113891618	0.99995003706667
Max	838.307328325458	-0.136373949437578	0.33087282778361	-0.412164245553478	0.680219041786838	0.99995003706667
Ttc8	94.4895945084686	-0.572173837236472	0.524879918584332	-1.09010426380894	0.275667218306164	0.99995003706667
Vti1b	248.732008621906	-0.0856395942485132	0.384113905308079	-0.222953642305206	0.823571586428042	0.99995003706667
Cpsf3	386.709583389658	-0.0740221597409277	0.35894556705837	-0.20622112803218	0.836618184751782	0.99995003706667
Nlgn1	29.3885818647406	1.20576700491296	0.943581590368513	1.27786194349346	0.201298108685598	0.99995003706667
Casq2	35.4571548737741	0.980894711342721	0.756861496669141	1.29600292214563	0.194974478151111	0.99995003706667
Pidd1	120.213765721952	-0.602032564988646	0.502621373118601	-1.19778544484336	0.231000555016238	0.99995003706667
Asb4	13.1135260317588	-0.50214671233975	1.14179095882238	-0.439788656986436	0.66009018379203	0.99995003706667
Orc4	1686.87577223489	-0.505048112567691	0.37951670369957	-1.33076649234257	0.183265856546637	0.99995003706667
Mapkbp1	115.061017071009	-0.115377580057137	0.473456351076205	-0.243692116062811	0.807469279798236	0.99995003706667
Mospd1	16.3353618526012	-7.6630486981795	1.82374198705498	-4.20182720613564	2.64769202977231e-05	0.00197125375637921
Dclk1	28.5990188111234	-0.245032961527499	0.810062887496928	-0.302486344343763	0.762281341835031	0.99995003706667
Gpcpd1	286.054567621623	-0.214323676845368	0.420942292202086	-0.509152158896107	0.61064557386739	0.99995003706667
Sinhcaf	898.438091693018	-0.315470836326486	0.321421284083824	-0.98148707614588	0.326352604531419	0.99995003706667
Acbd5	323.367531485186	-0.216556640941393	0.367947274696058	-0.588553458155871	0.556160862968315	0.99995003706667
Myo7a	9.23041068741284	1.26991997853431	1.3428004071537	0.945725047273502	0.344288843706164	0.99995003706667
4930548K13Rik	3.66757973962914	2.58850574838163	2.24856029849819	1.15118360406456	0.249656709003068	NA
Luc7l2	2509.3598610616	-0.41464680360761	0.366756281939378	-1.13057859954025	0.258232499051549	0.99995003706667
Dnah8	325.029178325563	-0.201675574515597	0.372263009428818	-0.541755612047078	0.587986873502872	0.99995003706667
Evc	43.1181016301389	-0.863830451362304	0.670508812644669	-1.28832080216086	0.197634314781648	0.99995003706667
Shroom2	65.0770290668976	-7.35479764967716	1.25677621634316	-5.85211396749486	4.85363836489204e-09	8.27771091835716e-07
Kmt2e	699.816631398516	0.0344127302025669	0.348654104668055	0.0987016350641576	0.921375170613214	0.99995003706667
Setd5	2188.16999220673	-0.612039243679632	0.366802018999206	-1.66858199240435	0.0952002500981868	0.99995003706667
Pcyox1	101.876405359627	-0.747414030962039	0.489380263976643	-1.52726639380315	0.126694782504276	0.99995003706667
Arpp21	10.4610224674925	0.86193292831357	1.37160373301543	0.628412498133579	0.529733751780864	0.99995003706667
Smim4	143.340789669681	0.709792765175086	0.452609966877555	1.56822168559781	0.116829405187772	0.99995003706667
Smc6	912.913367723232	-0.100916323131613	0.328350785858572	-0.307343023004305	0.75858229166878	0.99995003706667
Nsmf	4.05469397575051	-1.97105263108014	2.05220774497596	-0.960454727795229	0.336826405534453	0.99995003706667
Hmbs	175.251261166755	0.0806814408239085	0.466717739123449	0.172869882716345	0.862753705318748	0.99995003706667
Slc35b1	151.069547197766	-0.292424926454319	0.453717303696791	-0.644509089848907	0.519245365165121	0.99995003706667
Synj2	154.156910496053	0.803338292469932	0.451042717583985	1.78106920065803	0.0749011465104364	0.99995003706667
Suds3	351.18137775621	-0.050222612245408	0.401948112507843	-0.1249479987157	0.900564718609747	0.99995003706667
Ptk2b	128.662143704979	0.14521955073242	0.453782135730686	0.320020422352204	0.748952849214145	0.99995003706667
Gfm2	376.302029724953	0.0514974412831478	0.383996458596896	0.134109156817011	0.893316258962683	0.99995003706667
Rlim	223.733918695834	-8.12678145515454	0.887558482867843	-9.1563334833955	5.36905496913589e-20	5.24986194882107e-17
Ddt	65.4829032017443	-0.138371842563543	0.67814785001324	-0.204043767978976	0.838319296413003	0.99995003706667
Epha3	27.610267335921	-0.549276590733777	0.921303863408952	-0.596194819699743	0.551045085898001	0.99995003706667
Gatad2a	1844.55755759581	-0.0911652138061697	0.317604231640185	-0.287040299606118	0.774081463344118	0.99995003706667
Shc1	242.886599446416	0.378756832784973	0.402314703273552	0.94144417219432	0.34647728609371	0.99995003706667
Anks1b	142.318338166603	-0.094248088304987	0.509501680951385	-0.184980917293538	0.853244003061766	0.99995003706667
Cdk6	2166.96971452976	-0.147184079507728	0.332576656930819	-0.442556855511191	0.658086297489523	0.99995003706667
Kdm1a	1562.67798288063	-0.0915774003517154	0.320121842097242	-0.286070452899297	0.774824161449998	0.99995003706667
Scaf4	989.718939153923	0.0387056170518281	0.320714213498256	0.12068569281554	0.903939991636797	0.99995003706667
Plcxd2	39.4882408393171	0.269064036225621	0.701619008930419	0.383490231594202	0.701356311745861	0.99995003706667
Morc2a	1036.43726548272	-0.122897178290793	0.328793109956454	-0.373782705808736	0.708565987185154	0.99995003706667
Atp6v1c2	30.5443696974001	-0.709339403029916	0.787478646221942	-0.900772873566906	0.367709093236385	0.99995003706667
Map1a	24.8133059734059	0.0507020799702806	0.84513181450333	0.0599931029694786	0.952161127830539	0.99995003706667
Runx2	19.4686302519115	2.37816173552206	1.09198272076579	2.1778382480762	0.0294180812345204	0.94523487084468
Ackr3	30.102089340518	0.211147635356788	0.843287744377496	0.250386225537588	0.80228868085839	0.99995003706667
Socs1	3.27665960898108	0.142123380517028	2.052833089105	0.0692327989408	0.944804315954313	NA
Sort1	151.280216329357	-0.174693450442786	0.434978041393404	-0.401614412265905	0.687967821482607	0.99995003706667
Rangrf	26.7516769179834	0.341932712616394	0.880718313532275	0.388242991388488	0.697836220948389	0.99995003706667
Phyhd1	158.212435646961	0.722312174494865	0.452513406209196	1.59622270762281	0.110439079531443	0.99995003706667
Slc4a9	14.0041590270004	0.310428063864855	1.06164841990988	0.292401945920294	0.769979320583637	0.99995003706667
Specc1	422.688866169558	-0.0218387924624212	0.43067560263289	-0.0507082182712743	0.959558027842673	0.99995003706667
Gtf2a2	424.722075963678	-0.209510813864583	0.373706604564706	-0.560629144107905	0.575050379416972	0.99995003706667
Deaf1	891.910333453241	-0.22045200763057	0.338810004806935	-0.650665578061047	0.515262387994877	0.99995003706667
Mtarc1	7.50169259807157	0.982124687421	1.41854268848046	0.692347643392425	0.488719037001587	0.99995003706667
Set	1214.32027056252	0.0907579028016823	0.416510497020518	0.217900637441105	0.827506530473677	0.99995003706667
Glra3	14.6161574518681	-0.0438692922384355	1.17773623605341	-0.0372488260915207	0.970286608010694	0.99995003706667
Dnhd1	56.4324160531237	0.586490646504217	0.697699590288147	0.840606264742106	0.400568547946207	0.99995003706667
Pgpep1l	262.138576503389	0.281704864078035	0.558889476058974	0.504043958860141	0.61423048663529	0.99995003706667
Notch3	95.0690741641825	-0.230083518426209	0.526808889792919	-0.436749498507232	0.66229302746696	0.99995003706667
Gtsf1l	106.937931231841	0.170607969053323	0.51037574249936	0.334279149353453	0.738168922784804	0.99995003706667
Rnf212	6.48784578048405	2.94173913187352	1.68306859762808	1.74784268212196	0.0804912722166461	0.99995003706667
Tceal8	11.4775196875202	-7.15101388984608	1.90233718425634	-3.75906750339927	0.000170547822484032	0.0110682518246606
Gm5087	8.75617858264766	0.925961442459976	1.38131156713132	0.670349445044463	0.502635054043522	0.99995003706667
Slco6b1	14.5943273955452	1.15343656107186	1.3120800899927	0.879090056978363	0.379352448461392	0.99995003706667
Ranbp3	776.50829135175	-0.00756845061676972	0.36303145596563	-0.0208479196289984	0.983366971696687	0.99995003706667
Parp6	133.772525206452	0.202973999428775	0.444131317504443	0.457013480988636	0.647661355821998	0.99995003706667
Gng10	17.6619221556225	0.483058233664659	0.951963841951632	0.507433383892329	0.611850766741119	0.99995003706667
Mrps18b	87.7381189392965	-0.0731431324921133	0.517203461518749	-0.14142042336169	0.887537820902639	0.99995003706667
D16Ertd472e	875.58386416703	-0.0867129775428406	0.340402932801989	-0.254736282173224	0.798926791313632	0.99995003706667
2310039H08Rik	56.2651905104013	-0.819808210682401	0.668434854501579	-1.2264594001366	0.220025844659874	0.99995003706667
Rps10	841.485537720792	-0.118020319256833	0.414777299585124	-0.284539002917665	0.775997348653524	0.99995003706667
Arih1	2180.16326395307	-0.370780587894026	0.328020938951539	-1.13035646163065	0.258326052099435	0.99995003706667
Dancr	24.9771326625554	-1.59417247807596	1.1414506940305	-1.39661965813599	0.16252797560591	0.99995003706667
9530026P05Rik	99.5488128348235	-0.510431626539369	0.57339389917346	-0.890193682344981	0.373361896372476	0.99995003706667
Itgal	3.6274284286019	0.156845946765653	2.00590037234173	0.0781922915655813	0.937675093684804	NA
Sirt6	126.456161712319	0.529613727149924	0.451914847074162	1.17193256778088	0.2412241302938	0.99995003706667
Rgs12	169.921832175087	-0.0265740402707023	0.461306801004245	-0.0576060015001984	0.954062469108062	0.99995003706667
Hfe	2.7528392846242	0.642491307126959	2.38157845382955	0.269775411384765	0.787333040550091	NA
Tdrd7	22.8240163617511	0.0377561024425951	0.861151567410846	0.0438437365400302	0.965028963866692	0.99995003706667
Ak2	708.782553602666	0.332596232391586	0.373666591742494	0.890088222339099	0.373418516525346	0.99995003706667
Znhit1	54.8958409123561	-0.263033473854472	0.623541477753041	-0.421837974279313	0.673143285766752	0.99995003706667
Prx	135.11997315513	0.192742686914752	0.461477933659503	0.417663928990732	0.67619284869268	0.99995003706667
Alas2	34.2896813518231	-8.72297366247014	1.65650649524149	-5.26588557758628	1.39515164578815e-07	1.65021687006248e-05
Fiz1	234.203565032659	-0.0950410052140321	0.400070456842983	-0.237560668598265	0.812221859146385	0.99995003706667
Serpinh1	137.377559354064	0.246358328499951	0.513635051373868	0.479636909204293	0.631485596703799	0.99995003706667
Myh3	8.98158641612623	1.00438292590651	1.39660940892875	0.719158069167602	0.472043531583065	0.99995003706667
Grm5	34.5224723271138	0.185132546026698	1.0990709625757	0.168444579404442	0.866233539804416	0.99995003706667
Vill	28.4206660920381	0.754555901687647	0.787592015936044	0.958054279906413	0.338035388361044	0.99995003706667
1700123O12Rik	67.3635042647885	0.319668429917309	0.582540421678164	0.548748924574913	0.583177765903562	0.99995003706667
Wnk1	1525.82671317001	-0.387068646487404	0.366149007514982	-1.05713422279744	0.29045033434296	0.99995003706667
Tex14	618.336995728778	-0.0930728981485523	0.453519709489419	-0.205223491286267	0.83739751664174	0.99995003706667
Zbtb37	238.211886349353	-0.307224392001663	0.404508196347059	-0.759501030575093	0.44755289780674	0.99995003706667
Egfem1	35.9465032874518	0.917270057940696	0.961559019091634	0.953940465149215	0.340113778996601	0.99995003706667
Eya1	1842.72617040384	0.263410511006533	0.423813104893027	0.621525167498109	0.534254140572147	0.99995003706667
Adgrg2	5.14340374151252	-5.98639037058124	2.27199485908422	-2.63486087859996	0.00841717746039981	0.349668838632556
Nkain3	52.9943499310111	0.594086400512042	0.701611954899634	0.846744979704666	0.397137281745372	0.99995003706667
Cd2bp2	339.191036083005	0.0290560640537833	0.391699857222623	0.0741794093564585	0.94086762965804	0.99995003706667
Sapcd2	40.7849098646505	-0.548588688780031	0.717269906556378	-0.764828809581336	0.444373490100502	0.99995003706667
Kcng2	5.33699601399446	2.40377620360655	1.84083538468237	1.30580725664469	0.191618111690623	0.99995003706667
Tecr	988.886753592547	-0.206861658511515	0.334274076164052	-0.618838471966918	0.536022774981943	0.99995003706667
Tfg	364.126815544786	-0.0650806349980605	0.3719783887683	-0.174958107683504	0.861112551012706	0.99995003706667
Gm12530	3.26038250245025	-1.05170443205334	2.26792854606325	-0.463729086120866	0.642841855526628	NA
Trpm3	167.642549420561	0.30369392179205	0.451993399452609	0.671899019233116	0.501647984812296	0.99995003706667
Trpc4	13.5784943201831	0.840177068698577	1.23802522473082	0.678642932240137	0.497364133293892	0.99995003706667
Mtarc2	605.151969398211	0.488990262384976	0.369806201821543	1.32228789018781	0.186072303697287	0.99995003706667
Itih5	9.52912003895772	0.602220283213773	1.25717880083513	0.47902516556414	0.631920725826031	0.99995003706667
Adcy4	9.46199014339357	-0.207930784205618	1.30791648758099	-0.158978639829052	0.873685702734901	0.99995003706667
Mical1	98.5294064190157	0.0429296480026649	0.548269780263813	0.0783002265454213	0.937589237260553	0.99995003706667
Zc3hav1l	155.136139247503	-0.291830361469241	0.478840259936931	-0.609452433067509	0.542224592545331	0.99995003706667
Wnk2	283.008206801678	0.239576248942869	0.398622020680247	0.601011074435961	0.547832610206355	0.99995003706667
Sec22a	406.431194135372	-0.126554340752711	0.402022377059032	-0.314794270106333	0.752917862521653	0.99995003706667
Ahsa2	79.1107498041391	-0.294160092575219	0.596292400340908	-0.49331517961162	0.621789904368375	0.99995003706667
Tfeb	1269.39677858449	0.471589387763203	0.365086003589247	1.29172135641163	0.196453658791187	0.99995003706667
Tgm1	254.087436188644	0.391586344511816	0.450385692650353	0.869446678484557	0.384602861031076	0.99995003706667
D7Ertd443e	5.19816544069532	1.97143384844448	1.82456735504007	1.08049387324546	0.279922313616159	0.99995003706667
Tlcd2	11.3567506458378	-0.253094717926234	1.22261235075381	-0.20701141925336	0.836000940391022	0.99995003706667
Cbwd1	391.899740437862	-0.0843849770352829	0.393481977582023	-0.21445703194295	0.83019067097236	0.99995003706667
Lrch2	18.192772092191	-7.81825285025418	1.80568212802214	-4.32980574428011	1.49240932355153e-05	0.00118962867111578
Zdhhc6	234.832397325039	-0.266001518783889	0.393549747592826	-0.675903161953238	0.499102130063019	0.99995003706667
Cbx3	816.370606335617	-0.54220238955709	0.343255843420991	-1.57958677164338	0.114201530633476	0.99995003706667
Fndc4	3.08204424221106	1.52122738821199	2.28719298844614	0.665106703236913	0.505982247529799	NA
Slc25a28	249.389572556345	0.197532582412747	0.387137234140457	0.510239173587421	0.609883910885157	0.99995003706667
Gbp4	7.83902476955747	-0.286205865680533	1.37244947054813	-0.208536541287911	0.834810053911345	0.99995003706667
Cdkl3	105.362612421087	0.535910495082624	0.505663826929491	1.05981576403596	0.289228423686166	0.99995003706667
Etfrf1	162.654238435549	-0.241426511845622	0.456801367685844	-0.528515299918407	0.597141730716828	0.99995003706667
Gm10549	3.01246804953969	-0.426593207516788	2.14889572110007	-0.198517407488906	0.842640266561789	NA
Atn1	29.1145116053363	0.219516474357995	0.778496234167263	0.281974998366955	0.777962681159239	0.99995003706667
Zfp111	247.349677228059	-0.369309341947483	0.403821482665745	-0.914536144807262	0.36043519437295	0.99995003706667
Sema3b	43.1828241148602	0.736681304348276	0.65536054525689	1.12408552769912	0.260976744267331	0.99995003706667
Rbm43	27.110636556903	0.0671333222299707	0.792490154071992	0.0847118691443984	0.932490459675824	0.99995003706667
Kif18b	499.794028313699	0.031593781557361	0.356857139592969	0.0885334159025005	0.929452726554521	0.99995003706667
Hsh2d	16.3215828718442	-0.1165263477578	0.997373764145576	-0.116833179242112	0.906992250560858	0.99995003706667
Sgsm2	175.010850185786	0.534625839171347	0.442822936603609	1.20731288959839	0.22731166855628	0.99995003706667
Sem1	864.517582623726	-0.634712110988341	0.38956706788839	-1.62927558129781	0.103254693043764	0.99995003706667
Shd	5.53931149435286	0.656810821150232	1.66883892324337	0.393573527080569	0.693895929276491	0.99995003706667
Gjb5	70.9228486104269	0.272404265459417	0.647441168255912	0.420739796626193	0.673945097512653	0.99995003706667
Rnps1	638.160061235462	-0.146899219309683	0.337633077414773	-0.435085390431759	0.663500447445746	0.99995003706667
Gpr83	6.27689768942848	-1.39112706290681	1.53746270862499	-0.904820035700865	0.365560735450592	0.99995003706667
Rab23	386.159012666783	0.154192330394166	0.35705119707569	0.431849358459032	0.665850903065538	0.99995003706667
Ext2	630.428000066314	0.300926645940087	0.352243909982469	0.854313268198344	0.392931437508286	0.99995003706667
Scin	5.43322897915915	1.79580393153397	1.72850407718639	1.03893531709635	0.298834819821582	0.99995003706667
Clec11a	4.49435039801321	-0.681761133761647	1.78163862042422	-0.382659606693592	0.701972168094328	0.99995003706667
Map7d2	44.730810464745	-7.72616526357122	1.55325366704165	-4.97418124773308	6.55239822335375e-07	6.86457319585211e-05
Tectb	3.34467437154426	0.296072672316617	2.33579030774906	0.126754816703531	0.899134458238558	NA
Ola1	845.03639965279	-0.320352485062884	0.341428772220129	-0.938270324963541	0.348105505882765	0.99995003706667
Lrrc46	8.68768110201909	-0.77506133388517	1.36073431352849	-0.569590496968783	0.568955475370989	0.99995003706667
Tmigd3	2.82766929377672	2.7204807224151	2.44964161984137	1.11056274533385	0.266756606069452	NA
Slc25a51	81.6504131502897	0.146702297933143	0.52525913010343	0.279295093650738	0.780018371240189	0.99995003706667
6720489N17Rik	202.604277305206	0.00519265945457279	0.438831547975042	0.0118329219458673	0.990558914591103	0.99995003706667
Slc35g2	5.20361310222025	1.19048148405098	1.7009579668197	0.699888831631056	0.483996732668283	0.99995003706667
Clasp2	2007.41518441744	-0.0829943546824636	0.333292495749848	-0.249013571384922	0.803350283569077	0.99995003706667
Pak6	14.0129298649866	0.769999551009545	1.0650715506011	0.722955702436123	0.469707099789054	0.99995003706667
Smim19	169.257569944569	-0.226873998903753	0.523730962764945	-0.433188058437507	0.664878153537398	0.99995003706667
Heph	3.09542527259126	-5.20178615821753	2.65407176916651	-1.95992671285265	0.050004356851878	NA
Sh3d19	420.890997696713	-0.543715652326579	0.399852665627478	-1.35978999032891	0.173896390857516	0.99995003706667
Dab2	153.777655298615	0.147259731866054	0.448602724065038	0.328263124511712	0.74271272310875	0.99995003706667
Arhgap44	1326.46446631908	0.0573086378251745	0.312237519768589	0.183541804545617	0.854372920569512	0.99995003706667
Ppp1r32	3.46298685583027	1.11212506831058	2.02780601567795	0.548437601877206	0.5833914633788	NA
Tead3	51.1983553217029	0.298005201530936	0.684586242534572	0.435307026369123	0.663339585440089	0.99995003706667
Gps1	86.4234405577448	0.0283339770670691	0.594765837947951	0.0476388777889908	0.962004047194263	0.99995003706667
Cdh16	6.44952209385388	-0.10725049884648	1.56118164170041	-0.068698283391076	0.945229784633005	0.99995003706667
Shmt2	254.428126693243	-0.0493841670330714	0.431423984893466	-0.11446782924057	0.908866947288303	0.99995003706667
Ncor1	3006.06407684771	-0.0299517739619214	0.315251177976962	-0.0950092372505273	0.924307489848677	0.99995003706667
Dhrs3	41.2386610179814	-0.263667782813706	0.673162426623821	-0.391685234329113	0.695290801369026	0.99995003706667
Rs1	1.42877710737675	-4.1687180372003	3.8698064599643	-1.07724199655162	0.281372167792109	NA
Rps7	1296.09427358322	-0.0200260485471357	0.368672996125522	-0.0543192714345627	0.956680795834785	0.99995003706667
D030068K23Rik	78.5025471907361	0.184601714284943	0.549123169403458	0.336175423968151	0.736738584355923	0.99995003706667
4930547E08Rik	8.35592455905794	1.37089945047989	1.43259214309786	0.956936317907926	0.338599398755844	0.99995003706667
Mpig6b	3.91213807705643	0.584799584328829	1.90304235405353	0.307297198658343	0.758617167753513	NA
Lgi1	46.0803605147325	-0.494630231187921	0.640594343473607	-0.772142676917503	0.440029928107426	0.99995003706667
Cep131	88.8074055356198	0.0853593382019525	0.518335998888351	0.164679548372134	0.86919621521806	0.99995003706667
Masp1	24.5116940745092	-0.280471726787683	1.15047804181152	-0.243787118566868	0.80739569728569	0.99995003706667
Mapkapk2	233.375562629365	0.350011211116438	0.387147874247338	0.904076282988515	0.365954953432704	0.99995003706667
Ppp2r5c	2116.49293873483	0.303778972224911	0.347847785008754	0.87331006640524	0.382494095200663	0.99995003706667
Commd4	57.2226936781194	-0.276672084373448	0.639400640365714	-0.432705360156039	0.665228835244727	0.99995003706667
Utp23	192.365568027482	0.161529946680563	0.426257321036573	0.378949378013624	0.704725455560038	0.99995003706667
Ppcs	38.0317963980925	0.159705544101124	0.751519112308097	0.212510289473051	0.831708951264154	0.99995003706667
Mrpl19	196.743178502297	-0.559278460407474	0.415145546391734	-1.34718646332228	0.177920186550755	0.99995003706667
Hormad1	110.331458613268	-0.0737960250859069	0.544699622150476	-0.135480220813372	0.892232201572621	0.99995003706667
Tctn2	80.7269620203418	-0.0996122561758262	0.550033265427214	-0.181102239513563	0.856287326787516	0.99995003706667
Ooep	164.267772962553	-0.430068815345837	0.418468950172359	-1.0277197750722	0.304081662970876	0.99995003706667
U2surp	2073.91827506338	-0.14512066065558	0.332136073715766	-0.436931342723617	0.662161140633012	0.99995003706667
Plekhj1	62.4271377782694	0.16937390663583	0.603334463799156	0.280729705989765	0.778917722508559	0.99995003706667
Cux1	2576.53088660937	0.0605972963874544	0.310089407794378	0.195418788466444	0.845065109083105	0.99995003706667
Gm45927	9.43501155885666	-0.244575996044715	1.33385542696905	-0.183360198638972	0.854515403257176	0.99995003706667
Mpv17	231.759014087258	-0.0563342167890284	0.417713676643481	-0.134863232733243	0.89272000993982	0.99995003706667
Ankrd23	38.8998671561474	-0.0695195034593146	0.698334481258519	-0.0995504379706819	0.920701243042263	0.99995003706667
Hsf3	1.80971972099596	-4.48262410725824	3.23766402543877	-1.38452417299561	0.16619801158958	NA
Radil	68.7791499190735	-0.834862850435608	0.585324649956141	-1.42632443465035	0.153774714621843	0.99995003706667
Gm10653	10.7737894125268	0.236304421160148	1.22076043653872	0.193571493707768	0.846511420705308	0.99995003706667
Nanog	1065.81537887859	-0.686411548911285	0.364463124526544	-1.88334978964735	0.0596529800675844	0.99995003706667
Nit1	46.1050699157155	0.301862450009183	0.63615694269284	0.474509401298688	0.635136695477738	0.99995003706667
Rnf25	75.8960098830211	-0.137453314958773	0.544176194201517	-0.252589724474187	0.800585271274976	0.99995003706667
Tmem33	464.609207141056	-0.453994645365573	0.367155293038795	-1.23651940738221	0.216265556342082	0.99995003706667
Osgin1	4.52605268309781	1.59128396767521	1.94580057796695	0.817804242476813	0.41346897519162	0.99995003706667
Nfix	62.3391906603813	0.340715723433589	0.58461774340213	0.582800859670841	0.560027366186563	0.99995003706667
Stk35	633.861277650448	-0.324684967722842	0.331893893244558	-0.978279427044462	0.327936142142486	0.99995003706667
Pex26	118.803012252413	-0.334636900576003	0.482518772036559	-0.693520998496301	0.487982652675108	0.99995003706667
Stard7	390.549125953408	-0.293350928026363	0.3663043532027	-0.800839316981943	0.423224674367074	0.99995003706667
Stat5b	135.068958357143	0.442096355431002	0.508208803892049	0.869910855627188	0.384349122503321	0.99995003706667
Ubac1	346.983700025254	0.0217719107339232	0.387896117915918	0.0561281996089546	0.955239679303664	0.99995003706667
Stat5a	46.1767047154066	0.431958786499063	0.638825484915584	0.676176509389169	0.49892858498851	0.99995003706667
Eva1c	5.31070845141281	0.856586800191559	1.69817615850383	0.504415749745449	0.613969252694684	0.99995003706667
Dab1	1439.66192821066	-0.864107542054037	0.485242521906427	-1.78077456744541	0.0749492857921924	0.99995003706667
Gpx6	3.81134231736585	0.0149154131313606	1.90249741040369	0.00783991244865646	0.993744718978572	NA
Clba1	26.2076126865472	-0.816432722103554	0.830970793229416	-0.982504714673108	0.325851261415263	0.99995003706667
Mical3	1338.75601932625	-0.122543214216456	0.330596184821368	-0.370673407143735	0.710880799540959	0.99995003706667
Gm10516	3.28872867205158	1.01580713156445	2.08621914274024	0.48691295691506	0.626320016427056	NA
Cilk1	559.618857064298	0.111127757866659	0.337885589961688	0.328891675668263	0.742237566478233	0.99995003706667
Slc38a10	665.084752461127	0.161609706257304	0.361004841506999	0.447666312680659	0.654394037316879	0.99995003706667
Zfp451	844.324679166042	-0.100469342883616	0.324238273823441	-0.309862687396138	0.756665378319733	0.99995003706667
Bloc1s4	20.9074674858515	-0.253229131406345	0.883717431734396	-0.286549888361209	0.774456989167549	0.99995003706667
Abhd17c	768.650749796496	-0.00108215117467501	0.328454994923833	-0.00329467108553472	0.997371237563736	0.99995003706667
Acad10	83.290361111458	-0.127751438789856	0.55667054666786	-0.229492003043013	0.818486535438722	0.99995003706667
Snx10	1004.0089763278	-0.400563165659384	0.345978601293859	-1.15776861390096	0.246958474869291	0.99995003706667
Sh2d4a	98.6562085091796	0.242117426624949	0.524059993329264	0.462003262425773	0.644078980902565	0.99995003706667
Metrn	11.4564282832624	1.32451820299699	1.33984354056766	0.988561845389667	0.32287756165152	0.99995003706667
Rab43	120.646968765646	0.188645292779797	0.509041290516347	0.370589373189047	0.710943398319955	0.99995003706667
Abcb8	197.064367481494	-0.25009787137489	0.410019265769695	-0.609966146116091	0.541884233604229	0.99995003706667
D14Ertd670e	4.51502939304814	0.299444998324949	1.79809718609442	0.166534379031738	0.867736430344491	0.99995003706667
Optn	862.842441815648	-0.277637291302937	0.322272058007597	-0.861499731063843	0.38896286922014	0.99995003706667
Sidt2	140.990818197467	-0.0793683794920286	0.462615782407087	-0.171564357530256	0.863780030473473	0.99995003706667
Pum1	6596.86717989223	0.00103024210284131	0.304497420757394	0.00338341815926956	0.997300428038546	0.99995003706667
Oxr1	1986.12196974885	-0.0281025671620729	0.313803548223776	-0.0895546507397449	0.928641123003625	0.99995003706667
Gm11545	11.5401094672912	-0.372542072674438	1.15238094072145	-0.323280314269349	0.746482961199924	0.99995003706667
Zfat	659.463641630666	0.0510045136396833	0.332768413697274	0.153273302213362	0.878182753629544	0.99995003706667
Mecp2	133.496622479122	-8.30033957032804	1.15958275953477	-7.15803982258081	8.18387844569254e-13	2.92763280885299e-10
Efcab12	304.61068042568	-0.67960478310346	0.366706365377476	-1.8532669385324	0.0638441074426604	0.99995003706667
Gnb1l	1024.62036325239	-0.0780641028149329	0.385436904681518	-0.202534064244409	0.839499230754239	0.99995003706667
Ap1b1	470.211498731948	0.0731514914237763	0.344185888013284	0.212534836468812	0.831689802939968	0.99995003706667
Tbc1d4	720.374248094924	0.141056555459898	0.399966080021153	0.352671295156925	0.724334881472905	0.99995003706667
Oxtr	4.58969849617886	0.313618999690751	1.74998416460542	0.179212478623465	0.85777086582413	0.99995003706667
Prickle2	529.304634880257	0.0814576761210306	0.369540263322031	0.220429772357567	0.825536460593815	0.99995003706667
Gm2381	1994.88391150342	-0.159974332327082	0.354996738399013	-0.450636062315797	0.652251871008328	0.99995003706667
Gpr161	49.8407529746846	0.794497014227478	0.635274082918059	1.25063659228478	0.211067093850828	0.99995003706667
Carmil1	825.440762913665	-0.190967898233111	0.342814762205104	-0.557058561319644	0.577487418677416	0.99995003706667
Myo1b	928.985092674234	-0.194367744731516	0.320606165081594	-0.606250802076901	0.544348222671712	0.99995003706667
Rngtt	2444.92912735495	-0.189223593691713	0.335930983969248	-0.563281158099531	0.573243446297321	0.99995003706667
Larp4b	2339.10769343794	-0.050875472298596	0.316539014183652	-0.160724176227701	0.87231064710623	0.99995003706667
Sh2b3	155.017023048366	0.0276370682578286	0.477186391586954	0.0579167150301949	0.953814968802064	0.99995003706667
Ap4s1	131.923151351341	0.14246064128073	0.455431814306023	0.312803446763614	0.754429996569677	0.99995003706667
Ntng2	18.0278499595082	1.63068844329918	1.02306566531753	1.59392353646534	0.110953162066091	0.99995003706667
Stk26	6.66756188607689	-6.38147595933024	2.21807620262304	-2.87703188546167	0.00401435029792494	0.181857289375443
LOC666331	2.42484100607996	0.367733052457319	2.51671774951789	0.146116127852542	0.883829714874296	NA
Ubap2l	1256.20771152626	-0.189146338954341	0.347808339375141	-0.543823472703829	0.586562954613413	0.99995003706667
Tsen34	258.745101006061	-0.120433482133929	0.379308303740612	-0.317508161425031	0.750858047689522	0.99995003706667
Nup98	2597.06049312831	-0.0982386438536953	0.327569751996267	-0.299901450775024	0.764252327680448	0.99995003706667
Nbr1	648.451880830835	0.0718933480673076	0.331638115620487	0.216782524930215	0.828377831215626	0.99995003706667
Fen1	119.537271714181	0.293240232687048	0.481087767070472	0.609535832666667	0.542169329158796	0.99995003706667
Xpo6	1804.07398813796	-0.0556819685709253	0.311224436911648	-0.178912585153885	0.858006340708287	0.99995003706667
Mybl2	3197.29098732874	0.26130107124596	0.333632411253738	0.783200499807653	0.433509381451128	0.99995003706667
Vamp2	118.537016271266	-0.624110721448649	0.472311822107625	-1.32139551083782	0.18636952210676	0.99995003706667
Vamp1	16.0519765898999	-0.416502007709347	1.02748926345734	-0.405358987701617	0.685213652817992	0.99995003706667
Ahi1	118.524511773508	-0.0557074265963961	0.51326939687675	-0.108534479038447	0.913571731727494	0.99995003706667
Arpc4	252.39812306638	-0.237673641829324	0.415823789664501	-0.571572978114327	0.567611306420594	0.99995003706667
Vps8	1323.63783324327	-0.00721331014242024	0.316256759424416	-0.0228083983265635	0.98180310887259	0.99995003706667
Mapk10	44.2085484231187	0.274215647294442	0.703758981978339	0.389644259350827	0.696799619503985	0.99995003706667
Pccb	214.751985172036	-0.3065539103112	0.394218217015397	-0.777624922136022	0.436790164313393	0.99995003706667
Bpgm	128.636567684931	-0.471867498257642	0.46211187404158	-1.02111095767945	0.307201872142897	0.99995003706667
2310057M21Rik	252.523721159614	-0.0668975583178558	0.393256804606446	-0.170111635791792	0.864922342851095	0.99995003706667
Ubr7	629.500817951403	0.00407520996357565	0.334754793064963	0.0121737165471588	0.990287019429632	0.99995003706667
Lbh	9.94147606463991	0.0140200531247659	1.24429848163674	0.0112674356930212	0.991010077240536	0.99995003706667
Hspa13	93.1983447509267	-0.523628175624957	0.492644905803083	-1.06289168822596	0.287831072776263	0.99995003706667
Tspyl4	46.0377132360857	0.271716530638938	0.643725267573508	0.422100147883213	0.672951920002018	0.99995003706667
Atp12a	2.16081035266037	1.77528073396514	2.70051094466703	0.657386979849487	0.51093212137291	NA
Cutc	35.6048760321727	0.180906663232435	0.720454186227106	0.251100856502495	0.80173613372327	0.99995003706667
Sprtn	224.350497641684	-0.273169847905737	0.421414565537044	-0.648221182287836	0.516841903434531	0.99995003706667
Prkd2	34.9032989827079	0.383315451045826	0.771696998958814	0.496717560860028	0.619388236998785	0.99995003706667
Proz	23.8742006081942	-0.171121191234755	0.872828366465257	-0.19605365477265	0.844568170356347	0.99995003706667
Ube2d2a	977.21422561714	-0.0763291376209776	0.343827649787283	-0.2219982531021	0.82431524322763	0.99995003706667
Polr3k	51.7061527248431	-0.406206458156869	0.681991667610953	-0.595617919467885	0.551430502865588	0.99995003706667
Tsc22d4	225.301799630759	0.885055507919209	0.480428527024773	1.84222097176501	0.0654428340173933	0.99995003706667
Asb3	579.632745989933	-0.43544286907965	0.393694324409668	-1.10604304426431	0.268707888952479	0.99995003706667
Wdr72	6.27418519803239	1.23286508914096	1.58752691590752	0.776594763079138	0.437397892225951	0.99995003706667
Eefsec	1550.63742202413	-0.577059465466086	0.338088298070515	-1.70683063791143	0.0878535360232389	0.99995003706667
Ccdc57	677.592171986621	0.0855984113655379	0.380354931246314	0.225048775061379	0.82194133032264	0.99995003706667
Arhgap4	11.1496823149978	-4.63094708056814	1.58409900151966	-2.92339498738752	0.00346236993017756	0.16019741251077
Mtf2	3200.3142468495	-0.266083514215134	0.308765133520823	-0.861766713038504	0.388815905774402	0.99995003706667
Cxxc5	553.814701638891	0.098640929934653	0.414656710804988	0.237885767586295	0.811969694509919	0.99995003706667
Nmnat3	45.7598165615762	0.662098471911357	0.727312648372659	0.91033542918961	0.362645639449733	0.99995003706667
St3gal6	80.0311007526034	0.149529536637484	0.53072676401934	0.281744857758926	0.7781391556958	0.99995003706667
Rock1	1521.45047440758	-0.132438323094343	0.353189326991872	-0.37497827078277	0.707676626960617	0.99995003706667
Atpif1	443.53897692391	-0.660310230550433	1.11068175189395	-0.594508939599001	0.552171764915485	0.99995003706667
Hyal1	49.8622282799418	0.391467856708968	0.616075835100519	0.63542154131901	0.525153522506356	0.99995003706667
Kitl	54.9982557603122	-1.24490634655348	0.613345940816219	-2.02969688671422	0.0423873595656235	0.99995003706667
Krba1	274.690205123994	-0.684578384747025	0.37610564959205	-1.82017575510915	0.0687322440334428	0.99995003706667
Pik3cd	118.021013243249	0.283763470914225	0.464755980616211	0.610564431119289	0.541487976199852	0.99995003706667
Nfe2l1	382.8217280818	0.344512922833667	0.407794031871162	0.844820904447449	0.398210841153447	0.99995003706667
Lpp	2722.90124295539	0.198052513149017	0.361884576430311	0.547280890229254	0.5841857705118	0.99995003706667
Gucy2d	3.87547084851229	3.30530544673253	2.28405554401537	1.44712130814551	0.147862951104076	NA
Wac	2526.03350009993	-0.421611435631456	0.360404663333718	-1.16982791435488	0.242070227738378	0.99995003706667
Setdb1	682.879581167588	-0.099860287711518	0.354632078081687	-0.281588423279961	0.77825911803527	0.99995003706667
Chn2	151.358918635039	-0.506133468511795	0.441423975286763	-1.14659261129392	0.251550031606669	0.99995003706667
Rnpep	87.3731436291392	0.0784827556710292	0.559844376207964	0.140186735825806	0.888512451691484	0.99995003706667
Pcdh15	63.0024629128606	0.955573648405585	0.765052625915756	1.24902995694156	0.211654117156997	0.99995003706667
Kcnt1	7.43893165198955	0.708584083189358	1.41325529676864	0.501384346345285	0.616100654340118	0.99995003706667
Yars2	255.89596322496	-0.240697803959138	0.406635188557152	-0.59192566391806	0.553900367488773	0.99995003706667
Nudt12os	12.1619574421879	-0.947668192838861	1.13975411303709	-0.831467227886216	0.405709734409176	0.99995003706667
Fam49b	2218.28601891612	-0.239347248917105	0.308991211388873	-0.774608597575549	0.438570975425357	0.99995003706667
Cacna1g	5.4308156210739	0.890768575962993	1.64820773841438	0.540446786653201	0.588888949446276	0.99995003706667
Bcar1	196.443912275281	0.21596323610723	0.443091491548604	0.487401000078876	0.625974184972324	0.99995003706667
Crhr2	3.53103455741542	-0.355972380523703	1.99853809612518	-0.17811638477839	0.858631574591756	NA
Elavl4	438.416865375469	-0.501351590414257	0.402643250625158	-1.2451508615526	0.21307630117421	0.99995003706667
Gm19466	17.2021747446573	-0.260064518542242	0.964862855687513	-0.269535216335936	0.787517845870283	0.99995003706667
Gm4262	22.7759566332456	0.735024897371296	0.88020467881832	0.83506133864009	0.403683173132812	0.99995003706667
4930556M19Rik	167.164009466827	-0.0400262194344342	0.492764292565223	-0.0812279218245836	0.935260694474813	0.99995003706667
Kdm6a	293.564258172969	-7.47833548426344	0.731636197517675	-10.2213853136795	1.5905140717669e-24	2.33280698906051e-21
Mettl1	65.3561553941613	-0.450188951775533	0.568810333277024	-0.791457055960831	0.428677326487916	0.99995003706667
Aanat	3.69018937468393	0.676832189256516	1.9642801979351	0.344570082195005	0.730417600787654	NA
Dnajc2	655.060898200056	-0.309779106393516	0.398474431547955	-0.777412756924242	0.43691528842602	0.99995003706667
Mid1	54.1965982827786	-9.37848205651543	1.60044043313112	-5.85993821598677	4.63039415031167e-09	7.98988129442603e-07
Bcl11a	32.0200948822176	-0.941943889412421	0.745431734153556	-1.26362193378044	0.206365757130304	0.99995003706667
Tpx2	1244.2280592707	-0.0498984502285481	0.324522969796594	-0.153759378757762	0.877799463923993	0.99995003706667
Mad2l1bp	41.3702515170248	-0.45700032107697	0.690937471374228	-0.661420663968372	0.508342577638701	0.99995003706667
Tars2	135.727160839117	-0.160404665197733	0.442951926539259	-0.362126577597166	0.717257443514479	0.99995003706667
Mrps34	19.473991629304	0.0971727087251508	1.02325775271383	0.094964058144133	0.924343375306817	0.99995003706667
Pycard	71.2718804028299	-0.537597205791022	0.607858127954722	-0.8844123012715	0.376473684886211	0.99995003706667
Ints12	74.2907585211805	0.0288689391583453	0.590361781015226	0.0489004201943769	0.960998653997783	0.99995003706667
Mybphl	61.4604306105221	0.485296413888132	0.571438134587947	0.849254511580803	0.395739686578653	0.99995003706667
Trnau1ap	237.481523319816	0.0392932889990355	0.406436216119963	0.096677627240378	0.922982407464608	0.99995003706667
Rreb1	1635.42078006598	0.230645158335499	0.319729825672259	0.721375173087304	0.470678717318318	0.99995003706667
Gnpda1	363.784770921484	0.0250525807018396	0.357512392033485	0.0700747198141684	0.944134187893226	0.99995003706667
Ksr1	289.72623716632	-0.0561075206027526	0.453053367820391	-0.123843071452447	0.901439528206854	0.99995003706667
Thbs3	12.1572192827941	-0.084677473794959	1.21879553674835	-0.0694763569785231	0.944610451567376	0.99995003706667
Sart1	117.600512102466	0.504593510934658	0.531683837842469	0.949048052658999	0.342596173014136	0.99995003706667
Cuta	74.8488174969069	0.367108879342493	0.666785288976387	0.550565355012643	0.581931663823745	0.99995003706667
Syt17	12.245131189016	0.746221111941631	1.12594474418405	0.662751094843826	0.507489979871654	0.99995003706667
Amdhd2	210.690043134385	-0.244274297557594	0.400702737778362	-0.609614745614012	0.54211704136565	0.99995003706667
Gprasp1	84.7830969196251	-8.63812487787685	1.48101264637073	-5.83258009244205	5.4576792744256e-09	8.89419799088893e-07
Zfp7	294.269601133506	-0.00813991411436883	0.407670224782354	-0.0199669085931271	0.984069770417469	0.99995003706667
Fam178b	594.595146371397	0.400948483499172	0.397298828230444	1.00918617174127	0.312885357194056	0.99995003706667
Syce2	180.342790309148	-0.30559665040782	0.43026370580902	-0.710254307490821	0.477546449111879	0.99995003706667
Vezt	471.266880420917	0.0117889267015186	0.34765895857089	0.0339094575614532	0.972949351483116	0.99995003706667
Stil	697.906969708982	-0.0427124847130099	0.336349274700206	-0.126988484666959	0.898949512664925	0.99995003706667
Tbl2	221.915656439842	-0.444528081469722	0.42049983503213	-1.05714210669252	0.290446736767344	0.99995003706667
Rrm2	637.800560507787	-0.309590757555773	0.460596719775335	-0.672151459755904	0.501487279014207	0.99995003706667
St6galnac2	424.140157474125	0.481190334725558	0.456756715849863	1.05349372658973	0.292114767985108	0.99995003706667
St3gal1	377.283851685169	0.0199351653452595	0.370737533704485	0.0537716404003211	0.957117104501585	0.99995003706667
Zfp317	488.862713676466	-0.0696250276940581	0.371684212806281	-0.1873230696789	0.851407336139315	0.99995003706667
Pdia6	608.131296607979	-0.217584217031886	0.400991196064911	-0.542615945604612	0.587394257826789	0.99995003706667
Mrpl1	786.452870409922	-0.165556451485891	0.347476533929823	-0.476453617208371	0.633751244146942	0.99995003706667
Dcaf7	442.808060638848	-0.189503407397585	0.347524523267304	-0.545295064693394	0.585550597906243	0.99995003706667
Ccdc163	76.1529815420535	-0.551581824500569	0.542936111859478	-1.01592399630867	0.30966558083189	0.99995003706667
2410004B18Rik	105.049079946698	-0.117468311988328	0.481927118965829	-0.243747046732718	0.807426734009713	0.99995003706667
Disp3	6.67460012764391	1.53243803492385	1.6022420097331	0.956433563478418	0.338853234516875	0.99995003706667
Ccdc34	56.9302260256775	-0.38868947333403	0.641101394646882	-0.606283930404051	0.544326227624326	0.99995003706667
Rabggtb	1387.01898272788	-0.466056423197151	0.400837635843418	-1.1627062469234	0.244948706205826	0.99995003706667
Pex11b	4.37740549879162	0.126085511711445	1.81446276805613	0.0694891699797861	0.944600252920021	0.99995003706667
Dand5	109.554537646249	0.338621134295115	0.531946481141593	0.636569930058398	0.524405017068045	0.99995003706667
Mir22hg	36.2205152469883	0.156146481435884	0.731809354188086	0.213370436633899	0.83103803770102	0.99995003706667
Mrps12	58.2277472112296	0.149755990935556	0.706812193876879	0.211875222630415	0.832204381231181	0.99995003706667
Exoc1	622.396118348891	-0.316090634451209	0.344133236722873	-0.918512368817642	0.358350686462657	0.99995003706667
Gm10649	7.87314041272732	1.70938168961958	1.45830629967153	1.172169173242	0.241129142247084	0.99995003706667
Nkx6-2	9.92092503660481	0.589629808383017	1.24503067260767	0.473586572086661	0.635794752807389	0.99995003706667
Lrrc75a	595.215972162683	0.00421786825281064	0.491253294733128	0.00858593376987322	0.993149500172865	0.99995003706667
Slc23a2	1669.01706608245	-0.1141762738677	0.312189563626161	-0.365727388646544	0.714568506736331	0.99995003706667
Atg13	449.759430984358	-0.0399682265333888	0.345209727821374	-0.115779548814076	0.907827259179601	0.99995003706667
Setd2	1331.07022073498	-0.0674355879040771	0.311780022479557	-0.2162922029698	0.828759986358838	0.99995003706667
Nhsl1	760.960017003	0.17740057731345	0.346161068098679	0.512479864612849	0.608315208885249	0.99995003706667
Cops7a	287.318814012755	-0.331149403123657	0.376674582786914	-0.879139231199439	0.379325788659257	0.99995003706667
Cops6	52.2516359605416	0.492952721948022	0.697351203015701	0.706893054484231	0.479632940524488	0.99995003706667
Rpl21	2817.68475711413	-0.500666763621956	0.499499552934336	-1.00233676022484	0.316180974001093	0.99995003706667
Derl3	22.151639682509	-0.118157528519069	0.907573000014615	-0.130190660715079	0.896415583362769	0.99995003706667
Kctd18	250.9774859458	-0.233194035391916	0.429252439163127	-0.543256168436811	0.58695343848074	0.99995003706667
D330050G23Rik	5.79512637709672	-0.774421478184128	1.65987802032053	-0.466553245903326	0.640819544089589	0.99995003706667
Inppl1	91.9132209667044	0.205217837384294	0.559134439190652	0.367027718201989	0.713598342526123	0.99995003706667
Trp63	9.27334456643699	0.731955002574868	1.61733287075689	0.452569174725499	0.650858999551792	0.99995003706667
Mocs2	97.2366525427913	-0.116590993656831	0.504487076263164	-0.231107988970588	0.817230908812025	0.99995003706667
Rnf34	177.669948219293	-0.253593787125514	0.41375819107083	-0.612903363844469	0.539940238913629	0.99995003706667
Ttc39a	52.529119237386	-0.0707264240605621	0.621982889390165	-0.113711205351496	0.909466729555156	0.99995003706667
Tmc7	439.215420978211	-0.1870789777414	0.374015119411689	-0.500190949594946	0.616940630407965	0.99995003706667
Nkd2	60.8537663390257	0.0465715757691209	0.594198606507253	0.0783771204763881	0.937528072750176	0.99995003706667
Matn2	293.373420552699	0.204218297212097	0.376520478299811	0.542382975115327	0.587554705457934	0.99995003706667
Folh1	6.2740242920106	0.402905763172816	1.5577106966598	0.25865249820571	0.795903373447436	0.99995003706667
Stk32b	13.4850294641692	1.71453251440472	1.10818478549813	1.54715399168203	0.121826117194234	0.99995003706667
Sdf2l1	9.54402956042414	0.36450006657727	1.28784320426026	0.283031401160858	0.777152766080758	0.99995003706667
Ulk2	94.1764812094826	-0.307710312667374	0.623470522621724	-0.493544283975828	0.621628057628996	0.99995003706667
Rhbg	3.69035028070572	2.39196088662418	2.1186704949453	1.12899145588278	0.258901438007853	NA
Ralgps2	691.539210921051	-0.432503833169169	0.327980564128479	-1.31868738721891	0.187273645133979	0.99995003706667
Tiam1	1799.1725484918	0.228627148253106	0.320589484524697	0.713146123903803	0.475755340618574	0.99995003706667
Ypel1	141.534011264549	0.0372166330312712	0.460149509735131	0.0808794364524991	0.935537833713952	0.99995003706667
Klhl22	194.539730958095	-0.497354279760748	0.622015552085038	-0.799584959079532	0.4239513047833	0.99995003706667
Ndrg2	26.6630225706085	-0.133518561474513	1.01502840443507	-0.131541699612657	0.895346801617178	0.99995003706667
Man2c1	231.160546168791	-0.0447845277217098	0.39665238005435	-0.112906237233654	0.910104891356946	0.99995003706667
Setd6	94.7022906432317	-0.0945399464794014	0.533313529708533	-0.177268981964642	0.859297113720526	0.99995003706667
Porcn	12.9061029498532	-7.30988947795776	1.83908586472056	-3.97474072210786	7.04559688264552e-05	0.00492084616560771
Gm12250	8.58420578995439	0.0767175716540953	1.39623974091907	0.054945844474815	0.956181608410504	0.99995003706667
Satb2	648.145369642003	-0.0549408085498436	0.379106776713674	-0.144921726343442	0.884772672381005	0.99995003706667
Mark3	1423.85424087467	0.0388978639932617	0.317300109337374	0.122590137376546	0.902431664765406	0.99995003706667
Itgb3	25.4878899794876	0.526836127834337	0.913940296448006	0.576444796100867	0.564314573171549	0.99995003706667
Zkscan3	631.58949499633	-0.051772380493023	0.374169425622947	-0.138366143644228	0.889951053062188	0.99995003706667
Ripk4	73.4144510624026	0.379671010683256	0.624380961828012	0.608075892595582	0.543137140302665	0.99995003706667
Pde1a	20.703291442074	0.780242842044389	1.01531047578681	0.768477092132578	0.442203795179744	0.99995003706667
Enpp4	38.9630696613862	-0.774180616958473	0.685782159153568	-1.12890165867542	0.258939321003935	0.99995003706667
Fbf1	163.211797028292	0.189074632263448	0.436642128074487	0.433019674709889	0.665000476482036	0.99995003706667
Atraid	59.5101353013643	-0.0993058040672244	0.582049363448306	-0.170614058365935	0.864527243034166	0.99995003706667
Dock9	1141.06015048445	-0.000455191175168438	0.315964277651803	-0.00144064126030749	0.998850534978354	0.99995003706667
Wdr76	1189.07516432606	0.0694264247147861	0.325405614894258	0.213353493415738	0.831051252199924	0.99995003706667
Crtac1	196.464711718615	-0.424799819065788	0.467122867803771	-0.909396324489595	0.363140961252884	0.99995003706667
Paqr7	18.438058821394	0.284538159033062	0.9757410502401	0.291612368838071	0.770583017330289	0.99995003706667
Phf23	90.2839916245014	0.519756377843975	0.563216706740243	0.922835511844446	0.356092931440116	0.99995003706667
Tpm1	338.773259686599	0.241296823960501	0.368217921479113	0.655309831176124	0.512268292362934	0.99995003706667
Gramd4	126.730202065589	0.525700314674626	0.505937049556908	1.03906269591252	0.298775578776494	0.99995003706667
Polk	563.900339110058	-0.186646899030559	0.350246441380975	-0.532901628620793	0.594101677790657	0.99995003706667
Syne1	1197.76485751969	-0.0297961975905065	0.356471515903179	-0.0835864753878384	0.933385220379734	0.99995003706667
Dbi	289.56238074422	-0.0484930607234382	0.431474139443463	-0.112389263435317	0.91051476792939	0.99995003706667
Daxx	43.7997832846305	-0.0661407932270102	0.693260934946375	-0.095405337143548	0.923992876990388	0.99995003706667
Cyp1a1	3.82749145689685	-1.57320692493653	2.10533387184291	-0.747248189931707	0.45491376013454	NA
Cyp46a1	2.74618494405665	0.883952205800422	2.34783417571164	0.376496864618853	0.706547545987397	NA
Eif4ebp3	37.668191122871	-0.303432108905021	0.686209498059404	-0.442185819000065	0.658354747016075	0.99995003706667
Mprip	566.404384494013	0.0870132290503471	0.340754942924135	0.25535426809559	0.798449488907969	0.99995003706667
Grin3a	92.8203580297698	0.0567451973426261	0.519095945929889	0.109315431545078	0.912952307341991	0.99995003706667
Epc1	1037.82016797418	0.00180780613597853	0.324645529123971	0.0055685539266681	0.995556959758144	0.99995003706667
Dnm1l	1290.45995891453	-0.223470900305953	0.358137692233815	-0.623980399583457	0.532640457366668	0.99995003706667
Klk1	9.63171048402339	0.595708672160038	1.31293409377935	0.453723210466154	0.65002805897434	0.99995003706667
Rfc1	1650.72242120007	-0.07981358500495	0.333889666270099	-0.239041794544145	0.811073174622412	0.99995003706667
Rbp1	7.95913193921856	-0.233013419219413	1.41268174080424	-0.16494402984692	0.86898803619614	0.99995003706667
Zfp850	412.210558590819	-0.416842712535342	0.351103224875976	-1.18723692350758	0.235134180381767	0.99995003706667
Tnip1	915.34397814703	0.416402518625967	0.373246094537666	1.11562458313665	0.264582864802237	0.99995003706667
Smarcd1	183.365252839449	-0.0959956139938938	0.451299887353462	-0.212709146808869	0.831553831907759	0.99995003706667
Kis2	6.19123823527006	-6.26846454870874	2.20124906915004	-2.84768526949527	0.00440384526662181	0.194551802787778
Lpcat1	955.858287597588	-0.110251571618402	0.368716292814902	-0.299014645587548	0.764928870934526	0.99995003706667
Dnm1	3.35116780609002	-1.26767691854537	2.22165089801302	-0.570601312600079	0.568269928557303	NA
Secisbp2l	303.716336681641	-0.161905128876443	0.371375084223613	-0.435961204061165	0.662864877806327	0.99995003706667
Rragd	300.441917224032	0.208224280534507	0.378004220741745	0.550851734210575	0.581735316432645	0.99995003706667
Lrp8	308.212428652161	-0.0834264658877542	0.378498554934436	-0.220414225629489	0.825548567377396	0.99995003706667
Ampd3	108.790288616948	0.984865896988995	0.547687220852411	1.79822690669351	0.0721410573237667	0.99995003706667
Mgst2	69.8791220629044	1.62860279454049	0.56984609072076	2.85796958347223	0.00426361258668993	0.191236715012175
Sh3bp1	122.487502462371	0.184771248292863	0.472664646145853	0.390914044025723	0.695860772716725	0.99995003706667
Usf1	241.235520748776	0.148687769463078	0.445989306409333	0.333388642566715	0.738840935194336	0.99995003706667
Adamts10	12.2937065746088	0.0934894474375978	1.12614623142509	0.0830171471774945	0.933837905201426	0.99995003706667
Col26a1	58.5831211539971	1.53955233055132	0.626462826653041	2.4575318200069	0.0139895416929001	0.531566341994214
C2cd6	6.37482005170118	0.768408008243261	1.52879051054552	0.502624789297699	0.615228097218495	0.99995003706667
Itpa	375.68952648226	0.0249366335702283	0.364950808893564	0.0683287527045896	0.945523936261106	0.99995003706667
Rint1	390.764340970808	-0.0795606614489639	0.354646497561091	-0.224337930858203	0.822494363700891	0.99995003706667
Vasp	616.442803286964	0.505924285235746	0.367190328980468	1.37782573588058	0.168257098113816	0.99995003706667
Pla2g4a	13.7785573484781	0.321616658109943	1.10934850852555	0.289914896570608	0.771881345009101	0.99995003706667
Igfbp7	23.7795435319838	-0.665514264654275	0.873254863564831	-0.762107710385361	0.445995721391185	0.99995003706667
Rgl2	26.9991972096053	0.374412013208521	0.862713444079099	0.433993483906103	0.664293172859649	0.99995003706667
Ptpra	590.355917794188	0.0736292150230316	0.367935334626387	0.200114553003715	0.841390991917914	0.99995003706667
Rabggta	248.053322502341	0.222156908547217	0.399764753746151	0.555719098458304	0.578402898472051	0.99995003706667
Ccdc186	389.503563269885	0.159868769119427	0.3535910143909	0.452129049135535	0.651176017661075	0.99995003706667
Slc16a11	6.71250697425265	-0.108773910690811	1.53596265419525	-0.0708180699535312	0.943542550188841	0.99995003706667
Timm10b	33.7630848161804	0.516146086531383	0.727882702622958	0.709106130247947	0.478258619057979	0.99995003706667
Arvcf	272.62749191504	0.26250588784072	0.396766824436191	0.661612492964208	0.508219598973931	0.99995003706667
Palld	367.305634061394	0.500025066067304	0.414721795725988	1.20568793639599	0.227937838224598	0.99995003706667
Csde1	1496.56652163117	-0.0298342576784301	0.323845704159983	-0.092124914103204	0.926598794028695	0.99995003706667
Dctn6	190.358132872722	-0.268217085223695	0.41313017731677	-0.649231404410427	0.516188815860952	0.99995003706667
Fgd4	333.955664565752	0.0328500416709705	0.450009898055761	0.072998486950836	0.941807321538409	0.99995003706667
Tpk1	935.84454257919	-0.548435382972765	0.433144116563063	-1.26617299416306	0.20545115384718	0.99995003706667
Mgme1	455.817469660367	-0.165352512146669	0.344516802220398	-0.479954855847315	0.631259493809735	0.99995003706667
St7	1037.57726430695	-0.157940054387127	0.38952498745204	-0.405468351132603	0.685133277664641	0.99995003706667
Azin2	77.2960443868635	-0.0334665074098504	0.532105909564571	-0.0628944479065013	0.949850556022063	0.99995003706667
Rgs21	2.21270891471451	2.32343734392609	2.69809283319586	0.861140623235711	0.389160597768561	NA
Ddit3	166.215512141048	0.0883451324986058	0.442783700519054	0.199522097121107	0.841854359828716	0.99995003706667
Ltbp1	397.942032927184	-0.71798049515693	0.435644903840855	-1.64808652374186	0.0993349173016617	0.99995003706667
Cc2d2a	306.764739140412	0.263177234944723	0.388464309329848	0.677481118918592	0.498100745690595	0.99995003706667
Dmp1	5.00169977079549	-1.74195640842457	1.75766214982745	-0.991064413940747	0.321654128150355	0.99995003706667
Gpr135	16.6626074297031	-1.1556551092132	1.00191811293619	-1.15344267589541	0.248728733583994	0.99995003706667
Ffar4	4.13934059591008	0.23473523596567	1.8375087828612	0.127746456591169	0.898349624207782	0.99995003706667
Aida	277.774951482822	-0.198527700446469	0.381091785401142	-0.52094458094261	0.602405378079958	0.99995003706667
A730020M07Rik	3.80047993333797	-0.231262909573012	1.90480971654103	-0.121409979991579	0.903366312467128	NA
Homer3	93.8765051853563	-0.374785244640118	0.548198466916379	-0.68366707909325	0.494185416244593	0.99995003706667
Hint3	30.2348350994062	-0.295360909797417	0.755137362179998	-0.391135341184474	0.695697198813029	0.99995003706667
Etfdh	94.3603105627996	-0.103168387346139	0.515813098197672	-0.200011181776161	0.841471836027826	0.99995003706667
Alg6	697.564190053198	-0.065438993976058	0.353664210121436	-0.185031428409418	0.853204384868695	0.99995003706667
Slc44a5	23.2108958261618	0.413013100953775	1.04635011588639	0.394717881408081	0.693051104674662	0.99995003706667
Tspan2	20.8845337661088	0.321603512975159	0.942817126407236	0.341109112220611	0.733021441628412	0.99995003706667
Rufy3	292.470550884922	-0.0716732675329954	0.375442544764617	-0.19090342459172	0.848601257082822	0.99995003706667
Als2	864.692269943339	-0.0625572524790152	0.32530713233454	-0.192302123934628	0.847505554789666	0.99995003706667
Nus1	622.266300210526	0.0102081219790235	0.343906896590933	0.0296828068300291	0.976320024042283	0.99995003706667
Cttnbp2nl	265.137441803687	0.0384366567231895	0.382653313196147	0.100447730093185	0.919988878212954	0.99995003706667
Adamts18	7.55584361218916	1.00342559095647	1.46085577087235	0.686875193953795	0.492161380020797	0.99995003706667
Asb18	12.1668397761131	1.7664022381186	1.23293209637504	1.43268412211185	0.151948129080234	0.99995003706667
Mettl18	4.87545391765421	0.10469207306806	1.70066538461308	0.0615594778463011	0.950913647700579	0.99995003706667
Zfp819	309.304206535118	-0.537705677120264	0.383740467728646	-1.40122223830845	0.161147626233345	0.99995003706667
Ubap1	15.4652738236623	-1.34830033943342	1.03734347120682	-1.29976268888534	0.1936823170611	0.99995003706667
Iqch	21.2352696467076	0.572416425140893	1.02942565897343	0.556054164913395	0.578173827344489	0.99995003706667
Slc2a4rg-ps	23.3931138466166	-0.195819638177027	0.840104861208426	-0.233089519200443	0.815691893250404	0.99995003706667
Retreg1	433.280898246298	0.850402394998699	0.453426841276565	1.87550078112822	0.0607238621300411	0.99995003706667
Fhl1	48.324090311155	-6.37315115465525	1.15640205565838	-5.51118974881692	3.56416231706678e-08	4.88877833108431e-06
Hnrnpf	2638.44062317978	0.00630166470350723	0.311456006922078	0.0202329207446746	0.983857566299648	0.99995003706667
Sfxn4	159.613114413339	-0.218048057528632	0.429672679241159	-0.507474801315562	0.611821712761598	0.99995003706667
Sfxn3	43.4845612986436	0.500352362232475	0.763907952713374	0.65499038261775	0.512473946141411	0.99995003706667
Camsap2	519.873245217661	0.0199657091682488	0.33955538147916	0.0587995663071951	0.953111753901431	0.99995003706667
Psmc5	197.180369095316	0.144076956412814	0.478944199467271	0.300822009271791	0.763550224356463	0.99995003706667
Fli1	5.86590924881071	0.694847153248417	1.66629099289293	0.417002286042523	0.676676735605517	0.99995003706667
Peg12	3.49740163231096	-0.324919333744126	2.48121751842894	-0.130951571690442	0.895813617593079	NA
Mlip	13.5851486607507	0.804081013276205	1.14645461973024	0.701363141146751	0.48307641836191	0.99995003706667
Cldn10	12.1852107013299	0.165611729791979	1.13150041048424	0.146364710306294	0.883633484350273	0.99995003706667
Rad18	1763.65090916125	-0.778245065904843	0.36686158113468	-2.12135886101177	0.0338916144774193	0.99995003706667
Mrpl53	46.8377223576681	-0.841819697330459	0.705200067558796	-1.19373173097473	0.232582924041099	0.99995003706667
Tspan11	5.54335863179139	0.106274190384839	1.61665128979921	0.065737237866577	0.947587024987985	0.99995003706667
Nadsyn1	138.827946965142	0.00384483150923614	0.461697992203505	0.00832758984046314	0.993355621434245	0.99995003706667
Lrrc40	562.167025113621	-0.147492195446625	0.352836885389514	-0.418018074509984	0.675933902318266	0.99995003706667
Spag16	72.8782240648689	0.428370444678061	0.658601374297632	0.650424462194447	0.515418080326489	0.99995003706667
4933439C10Rik	55.0223691673178	-0.108592376171164	0.601740865671869	-0.180463688551243	0.856788558692837	0.99995003706667
Pdcd4	63.5530673350001	-0.833869373271574	0.578855424326367	-1.44054860372428	0.149712249440267	0.99995003706667
Pik3c2g	64.1885130962952	0.314699736825506	0.567821000501824	0.554223490408744	0.579425903968987	0.99995003706667
Zeb2	10.8137798175322	0.497406939643891	1.21719305346569	0.408650820202789	0.682795929848142	0.99995003706667
BC031181	73.0414979593522	-0.342374560951783	0.535397445746386	-0.639477389501711	0.522512418100409	0.99995003706667
Cyp39a1	62.6718071189645	-0.235578124547303	0.594238728357476	-0.39643684146683	0.691782792132464	0.99995003706667
Rpap3	216.831954389595	-0.410390830064534	0.411914421367834	-0.99630119455823	0.319103823561169	0.99995003706667
Pmfbp1	6.17622989673773	-0.0898954879113042	1.72634271069774	-0.0520727937472917	0.958470690990643	0.99995003706667
Lama1	1411.86536088108	0.092506700236276	0.31656046260859	0.292224428388757	0.770115035233634	0.99995003706667
Fanca	479.452536389967	-0.0770880721742755	0.342970811396165	-0.224765693210059	0.822161556059142	0.99995003706667
Naa30	369.542183249517	-0.359640787860754	0.423284142433104	-0.849643895926462	0.39552309930849	0.99995003706667
Rap1gap	69.576883271411	0.589158929133815	0.568471414570943	1.03639147727153	0.300019544829318	0.99995003706667
Chchd6	451.757597892397	-0.632663447617472	0.412705500303896	-1.5329658731265	0.125284263682118	0.99995003706667
Zfp57	57.1819808285805	-0.374278535915162	0.595096004210433	-0.628938075986161	0.529389597288936	0.99995003706667
Rapgef4	39.7499531626293	0.503252672132	0.687552438210937	0.731948058305924	0.464200271603209	0.99995003706667
Zbed4	38.9210433280938	-0.103322577375053	0.685325359630412	-0.150764269734267	0.88016167265287	0.99995003706667
Gtf2h3	221.421507080309	-0.0250138882375361	0.39293259110871	-0.0636594897026897	0.949241361820079	0.99995003706667
Fcgrt	11.4630270060753	-0.704129561109766	1.21210444875486	-0.58091492183952	0.561297794968724	0.99995003706667
Mapk1	2070.27129771556	-0.0556493012480573	0.319214758766394	-0.174331855654526	0.861604665353254	0.99995003706667
Ahcyl1	100.357189365299	-0.0472343113800726	0.503041653701392	-0.0938974159148084	0.925190646571099	0.99995003706667
Cox7b2	23.5426685766545	0.968835021575647	0.860319125541289	1.12613446895776	0.260108606066776	0.99995003706667
Rgs17	24.8725828370048	-0.403692151974692	0.824232487039522	-0.489779471596265	0.624289958619765	0.99995003706667
Mzf1	41.355663807602	-0.174398875275613	0.715294971638154	-0.243813925989453	0.807374934377986	0.99995003706667
Cdk2ap1	146.925396093217	-0.146579400984763	0.466113485793536	-0.314471486992527	0.753162968907125	0.99995003706667
Srcin1	125.986465757032	0.753691973836661	0.538056355728797	1.4007677184963	0.161283544903684	0.99995003706667
Nphs1	8.35354413999466	0.119559106502339	1.35846303925248	0.0880105700690455	0.929868275044741	0.99995003706667
Tsnaxip1	28.5375304221279	-0.613234182790225	0.777878782912681	-0.788341572312896	0.430496936931882	0.99995003706667
Phyh	157.851048715069	0.456192705418758	0.441152217660905	1.03409364649146	0.30109238620585	0.99995003706667
Vdac1	1073.93248479115	0.277244259528773	0.342746496434357	0.80889013429163	0.418578344192005	0.99995003706667
Grb2	56.5045009785898	0.247281572947612	0.616469533294466	0.401125375371136	0.688327819195811	0.99995003706667
Pax7	7.65363800746203	1.33399154889781	1.45785599297431	0.915036571051304	0.360172431545468	0.99995003706667
Smarcd3	15.8919039666104	0.128024741057091	1.00842859071751	0.126954691919236	0.898976258906731	0.99995003706667
Khdc3	47.336095325702	2.27903027077048	0.899529253405323	2.53358105046925	0.011290362676981	0.449988449411086
Rab5a	862.081871953628	0.239331507474391	0.363044659878751	0.659234342007186	0.509745297333935	0.99995003706667
Slc25a23	33.6242871819033	0.272691537394323	0.732595601360517	0.372226555671235	0.709724175797678	0.99995003706667
Cd68	15.0242024184671	-0.330374103513102	1.08078067390477	-0.305680987354713	0.759847550719546	0.99995003706667
Sh3kbp1	30.7656229470188	-8.5694109137971	1.68713692307794	-5.07926226767858	3.78903335774368e-07	4.17847761338545e-05
Pan3	2015.44366080724	-0.221147360351374	0.323442733897461	-0.683729566858913	0.494145949526491	0.99995003706667
4930550C14Rik	37.4674515314669	-0.492930294262303	0.714813181180495	-0.68959317936505	0.490450057824822	0.99995003706667
Cobll1	49.1633225629645	-0.623889942621365	0.618143236907751	-1.00929672181218	0.3128323518337	0.99995003706667
Dguok	275.019849253604	-0.327742408377825	0.396291302274131	-0.827023975790195	0.408223472234144	0.99995003706667
Rpl3	2795.18577946435	-0.267576794353703	0.511742259939441	-0.522874140559288	0.60106184114129	0.99995003706667
Cntn6	24.6654448390328	0.135962856966342	0.974728089627086	0.139487984816728	0.889064549849149	0.99995003706667
Ap1ar	663.030667145234	-0.180920280514259	0.33709875462123	-0.536698157540048	0.591476128933246	0.99995003706667
Barhl1	21.1456209455097	0.527165426588813	0.907956462192391	0.580606503219215	0.561505688308597	0.99995003706667
Fmn2	2422.9644469536	0.282196102226593	0.32280813977642	0.874191408004906	0.382014024322459	0.99995003706667
Srfbp1	954.190460804013	-0.0429659791317665	0.320707291493672	-0.133972567108329	0.893424267122212	0.99995003706667
Ccdc30	158.477674957088	-0.325887864860834	0.501363191948356	-0.650003570454376	0.515689915298256	0.99995003706667
Myl12a	201.914006294343	-0.0474191195084453	0.402425784143491	-0.117833203976655	0.906199819842299	0.99995003706667
Stard3nl	610.836660688087	0.046598234860603	0.340215034447583	0.13696700657649	0.89105687422282	0.99995003706667
Xaf1	3.55292023149297	1.4464907367631	2.14373107358889	0.674753822708502	0.499832182831831	NA
Kansl2	1215.39280981812	-0.0612331590426723	0.326899031151394	-0.18731520502523	0.851413502093622	0.99995003706667
Otub1	181.071285835121	0.190074115986328	0.500561333448626	0.379721930730864	0.704151839030789	0.99995003706667
C2cd5	52.81829910226	-0.96924217781728	0.650196623426247	-1.49069088164409	0.136042671166606	0.99995003706667
Capza1	1708.20140399419	0.0926358280220495	0.34384668640918	0.269410268249065	0.787613985269493	0.99995003706667
Asap1	1704.60337601287	-0.116309105780168	0.314192981644674	-0.370183653280019	0.71124565560718	0.99995003706667
Alyref	68.2346944407034	0.160433528637653	0.588659190457785	0.272540599447513	0.78520637843519	0.99995003706667
Prkacb	727.102097701714	-0.0836227531757198	0.364497770284687	-0.229419107585781	0.81854318646159	0.99995003706667
Scyl2	470.654255512921	-0.0052636160486334	0.35677305391569	-0.0147534013313608	0.988228915881216	0.99995003706667
Gm12505	18.612123160129	0.355577063036139	0.931413468324882	0.381760705775098	0.70263886740269	0.99995003706667
Rgs19	22.3562325663079	0.0668946788433562	0.942584144839193	0.0709694505361838	0.94342206910445	0.99995003706667
Ctbp1	84.0206847857868	0.0524563185357202	0.51654602403996	0.101552071053522	0.919112224441401	0.99995003706667
Txndc16	124.786155450694	-0.395995919275838	0.486180364854656	-0.814504138591079	0.415356202299311	0.99995003706667
Mfap2	11.8273933798528	0.46876888249296	1.15678410844234	0.405234545557664	0.685305114198569	0.99995003706667
Ncor2	1351.621191727	0.666625653442972	0.427713056982681	1.55858148952877	0.119095466965663	0.99995003706667
Avpr1b	22.0434610759851	1.96621843729744	0.997637222589461	1.9708751766438	0.0487381551133665	0.99995003706667
Gm20556	10.8707318798226	0.629802815071501	1.28025144144571	0.491936813881109	0.622764012410976	0.99995003706667
Ncan	4.86984535010749	-0.37282558720911	1.7310197762491	-0.215379161072888	0.829471715815243	0.99995003706667
A830082K12Rik	3.15671334534179	1.64011367547927	2.18136135497084	0.751876194992549	0.452125514985784	NA
Ablim2	498.784387872276	1.19080812611813	0.464212340579528	2.56522289914031	0.0103109543136738	0.420085463662925
Fgf1	9.92392640102252	0.547429308809701	1.29631922179198	0.422295141202147	0.6728096042042	0.99995003706667
Armt1	473.027212994767	0.00568047284735039	0.345005921246339	0.0164648561011057	0.986863539054222	0.99995003706667
Ncbp3	22.1214000104667	0.410345914191253	0.866147817304468	0.473759681653748	0.635671288727753	0.99995003706667
Ccnc	392.874693629151	-0.154698045165044	0.372123571855295	-0.415716866291934	0.677617197884243	0.99995003706667
Atp2a3	75.8673311171281	0.960875281038342	0.588444716116328	1.63290663459435	0.102488634566554	0.99995003706667
2810004N23Rik	560.098198752319	-0.124209005479584	0.359944299229225	-0.345078407257906	0.730035426066777	0.99995003706667
Rwdd1	283.392785195473	-0.104795309687606	0.374083614995815	-0.280138732322661	0.779371069772203	0.99995003706667
Grtp1	458.448935980744	0.16196578925915	0.378319320399292	0.428119264668285	0.668564291772267	0.99995003706667
Podxl	50.8090834292543	-0.370511899922153	0.614198663171924	-0.603244393285891	0.546346119125202	0.99995003706667
A330076C08Rik	154.798958489297	1.80329674247208	0.696863426698948	2.58773336837941	0.00966097295977051	0.394700530364775
Zfp617	68.8102187258702	0.155775900150748	0.562204112994161	0.277080683955021	0.781718153351496	0.99995003706667
C1ql1	12.1898064348777	0.129049219155532	1.19915876310385	0.107616458409149	0.914299940892538	0.99995003706667
Bpnt1	12.4790209874592	0.127216903878958	1.14943607016295	0.110677668102866	0.911871955435655	0.99995003706667
Ube3a	977.566581637601	-0.266138220331307	0.417844960868374	-0.636930549020414	0.524170082955104	0.99995003706667
Ubb	66.4915725734255	0.146711338113048	0.85367680122502	0.171858176188598	0.863549027857976	0.99995003706667
Tyr	5.97619980746475	0.0961480556920579	1.57074923667079	0.0612115883601154	0.951190700863424	0.99995003706667
Med21	84.9410600439176	-0.649749892680707	0.535643497745072	-1.21302675271145	0.22511959236267	0.99995003706667
Ftsj3	439.429485217955	-0.186588237988145	0.41218237117265	-0.452683693039334	0.650776523492653	0.99995003706667
Gdpd3	21.4968168654412	0.118891522317885	0.877204406674984	0.135534570293074	0.8921892332758	0.99995003706667
Tjap1	891.328382194171	0.101828053172401	0.33988788889949	0.299593061412416	0.764487577399422	0.99995003706667
Stau2	570.514862459742	-0.126796000575587	0.412896909358088	-0.307088761629897	0.758775811619897	0.99995003706667
Paqr5	21.3459149564272	0.601333151316925	0.92655741253453	0.648997183749275	0.516340196526746	0.99995003706667
Clasp1	1575.45034717474	0.0236907566728453	0.310919177269436	0.0761958682668048	0.939263269780585	0.99995003706667
Rbm10	61.8755542181346	-8.18790632688167	1.50380625274764	-5.44478805824977	5.18671048402058e-08	6.55805885078705e-06
Mrgprd	3.23683010999744	0.715333130717331	2.31639289073765	0.308813385491585	0.757463486350115	NA
Slc41a3	36.555037626456	0.316829265763926	0.745052262550389	0.425244350885383	0.670658556168861	0.99995003706667
Flot2	272.261271102313	0.402357121867217	0.381777283434309	1.05390535090978	0.291926252834549	0.99995003706667
Ccnyl1	440.62069116877	-0.297986679301945	0.3748330978544	-0.794984970664716	0.426622244738222	0.99995003706667
Ecm1	29.2883756278263	0.342016534820965	0.828604457092331	0.412762122981019	0.679780904869548	0.99995003706667
Cd82	35.1038512002694	0.556224505394422	0.711300942389384	0.781981960442745	0.434225175357473	0.99995003706667
Anks1	1049.02932047748	0.277818367796917	0.350306287615712	0.79307274125118	0.427735443315475	0.99995003706667
Syt6	3.76365179877203	0.153102796485738	1.97978562722918	0.077333017464125	0.938358625406872	NA
Dnmt3a	446.164518516542	0.112274795624426	0.409520178171917	0.274161815726923	0.783960270848892	0.99995003706667
Mpv17l	174.240020741081	-0.37738421790568	0.4381764829549	-0.861260776390235	0.389094433369402	0.99995003706667
Pde4dip	325.331568700259	-0.0186662054444207	0.401080167319694	-0.0465398365846949	0.962879983466405	0.99995003706667
Pomgnt2	108.410968234929	-0.664588836842353	0.487431944151012	-1.36344949242074	0.172740892116107	0.99995003706667
Ankrd10	3340.09739454362	-0.523889849563608	0.306219546940019	-1.71083085583111	0.0871123417371557	0.99995003706667
Nsg1	7.56957939363492	-0.347828370522145	1.38715492123818	-0.250749476642215	0.802007805540693	0.99995003706667
Prkar1b	49.0519036217553	0.434869434433019	0.624020626463987	0.696883109292728	0.485875949085433	0.99995003706667
Tmem159	57.0325767442751	-0.19205424843149	0.583972000310114	-0.328875782279804	0.742249579961161	0.99995003706667
Thumpd1	208.98028205068	-0.497471727051273	0.452729098598108	-1.09882870041204	0.271842791016372	0.99995003706667
Brdt	5.26846559434392	0.472903493939346	1.67686436756342	0.282016544144534	0.777930824586273	0.99995003706667
Adgrv1	804.859575970531	-0.120908360187653	0.355079205692202	-0.340510957131242	0.733471772670507	0.99995003706667
Ctu1	94.9968104314921	-0.00593982131379188	0.544101916977485	-0.0109167439563306	0.991289871548709	0.99995003706667
Ube2m	67.7250305269018	-0.0494065087631056	0.616127422079044	-0.0801887839959949	0.936087110509673	0.99995003706667
Ccdc136	39.9776033023721	-1.54522754765371	0.703489095440489	-2.19651954475025	0.0280547778015959	0.921470432042014
Mrps35	696.204876438293	-0.362686405089105	0.328872110332614	-1.10281897945768	0.270105784238515	0.99995003706667
Eva1a	111.19878395634	0.750219100904975	0.595755170795501	1.25927417449557	0.207931317966925	0.99995003706667
Tmem141	6.44707579674666	0.160385490219391	1.5145638925753	0.105895493089221	0.915665269956506	0.99995003706667
Rsph6a	5.67416727945857	-0.474990503986564	1.58582996728318	-0.299521710262742	0.764542009539541	0.99995003706667
Thy1	14.933852202783	-2.46913933455296	1.12656023482095	-2.19175083429551	0.0283975029635564	0.927630681439827
Thrb	85.4014018179264	0.715902694141746	0.577622505709926	1.23939543051888	0.215199092846729	0.99995003706667
Thpo	26.6462210631448	0.0679276935246292	0.804431077045478	0.0844419061656775	0.932705089941478	0.99995003706667
Adam17	463.85509466795	-0.169394679826049	0.353700937367888	-0.478920641507545	0.631995085841985	0.99995003706667
Prap1	29.541568848595	0.631771447706326	0.805750493594948	0.784078263343788	0.432994188995492	0.99995003706667
Patl2	55.3348801783524	-0.564505899916935	0.61430921413115	-0.918927938782988	0.35813326530872	0.99995003706667
Tmem86a	2.06017549899158	4.35693915290135	3.04282378044127	1.43187363688525	0.152179988304446	NA
Plce1	1186.90053155259	0.3409690139697	0.315456558052455	1.08087470450686	0.279752852113882	0.99995003706667
Aknad1	3.61007261002828	1.5218107139955	2.2584255911561	0.673836995097312	0.500414951866814	NA
Pde2a	24.720725984391	0.170457168353941	0.884684572349959	0.192675642462218	0.847213000497015	0.99995003706667
Rhbdf2	206.122798266564	0.640157311728168	0.456020495892149	1.403790657426	0.160381196820183	0.99995003706667
Rps27l	286.844784902305	-0.220038815900522	0.543487593012435	-0.404864469271312	0.685577136826722	0.99995003706667
Ppa1	692.053533357706	0.287793293369539	0.418137745292262	0.688273892060098	0.491280319440069	0.99995003706667
Mfap3l	60.9843232512501	-0.115563403651255	0.644736652383972	-0.179241250243722	0.85774827515374	0.99995003706667
Ifi30	31.5854510335242	-0.287383449601793	0.776456519199883	-0.370121755044228	0.711291773168324	0.99995003706667
Cpvl	11.7905652452869	0.597103621745796	1.14298933071936	0.522405245349052	0.601388204653256	0.99995003706667
Nipbl	1826.58044588881	-0.223162638826909	0.353335397448676	-0.631588684400986	0.527655682543314	0.99995003706667
Rbm12b1	55.2232344530775	0.471099155046784	0.595960619839048	0.790487054621184	0.42924337947418	0.99995003706667
1700029P11Rik	13.1379859699434	0.662575627198548	1.10396230045044	0.600179577625253	0.548386562582353	0.99995003706667
1810012K16Rik	1.62596673825381	-0.206451072981568	3.27871841174984	-0.0629670032783893	0.949792779729426	NA
Nox4	191.049524625227	-0.599821603458566	0.411128832534684	-1.45896263164166	0.144575393031756	0.99995003706667
Eral1	149.22625016942	-0.107208592475433	0.454674248647201	-0.235792092458309	0.813594004479918	0.99995003706667
4930526I15Rik	8.78113149918686	0.268481203303454	1.39510274898189	0.192445469338645	0.847393278586152	0.99995003706667
1110038B12Rik	830.794933710395	-0.359959296626654	0.424893577679251	-0.847175188179438	0.396897481115432	0.99995003706667
1110020A21Rik	12.6488772827337	0.126354056272579	1.11891424171131	0.112925594797443	0.910089544405033	0.99995003706667
Angel2	278.312707380911	-0.0110450005448329	0.378664005192228	-0.0291683402525304	0.976730331303317	0.99995003706667
Cpeb3	288.52051773799	-0.213108222893637	0.383390754647438	-0.555851230918725	0.578312559858809	0.99995003706667
Armh3	3075.71828849967	-0.265166899142283	0.333068976443854	-0.796132086432799	0.425955266122984	0.99995003706667
Dhx30	455.295386477718	-0.274148880584602	0.347347198527772	-0.789264694653016	0.429957316917852	0.99995003706667
Marchf1	93.7527810701493	0.29669106077171	0.696092598863707	0.426223553096276	0.66994495652277	0.99995003706667
Efemp2	30.4886799319071	0.0146652927575735	0.763186158733265	0.0192158788386768	0.984668890460199	0.99995003706667
Mmaa	97.5497654950456	0.0460941842518197	0.51590945497076	0.0893454923295254	0.928807340956518	0.99995003706667
Cstf2	3.28618734696652	-5.36580468806365	2.86791483090609	-1.87097769788665	0.0613481723144574	NA
Hap1	225.403423005498	0.0421690260828246	0.430445700608575	0.0979659595233614	0.921959323673137	0.99995003706667
Ormdl2	32.0513700669915	-0.314478249668678	0.732058857744343	-0.429580553997617	0.667500785130671	0.99995003706667
Tec	215.72849210481	0.292296145857459	0.396755481639358	0.736716086819311	0.461295021953914	0.99995003706667
Tom1	514.89476803963	0.0416962227326399	0.341285325885206	0.122174085933788	0.902761149117419	0.99995003706667
Sgpl1	700.785255090126	-0.010964805978386	0.350283640505967	-0.0313026493688027	0.975028177554072	0.99995003706667
Hvcn1	259.564472255626	0.0747470583491135	0.43858217270961	0.170428856894291	0.864672879583606	0.99995003706667
1700109H08Rik	212.27444929368	-0.201024350710885	0.395498888336664	-0.50828044436819	0.611256682342356	0.99995003706667
Pi4k2b	178.878059851142	-0.273881399700166	0.434419064062745	-0.63045437541067	0.528397344425477	0.99995003706667
Rtn4ip1	639.476556807574	-0.0789686448421943	0.349468625989343	-0.225967766401447	0.821226490621771	0.99995003706667
Sdr42e1	5.9363703084811	0.423002106816393	1.65303080533404	0.255894872286372	0.798032014158796	0.99995003706667
Ahctf1	1607.94106065527	-0.121572560206442	0.313680590250151	-0.387568003839483	0.698335750889508	0.99995003706667
Stk31	183.299303745845	-0.110437516806043	0.521814716165994	-0.211641246183083	0.832386928350568	0.99995003706667
C330018D20Rik	135.653943100297	-0.246265076767451	0.507469928220171	-0.485280137940717	0.627477642696373	0.99995003706667
Ankrd55	23.7348376463173	0.879023975320981	0.850899467500183	1.03305268001098	0.301579246288551	0.99995003706667
Sema3d	62.4358549244136	0.377624171683097	0.594695667133868	0.634987259118693	0.525436724635959	0.99995003706667
Wdr82	1351.27536038407	-0.00245430314947553	0.322793660670472	-0.0076033189263312	0.993933487669187	0.99995003706667
4933430I17Rik	10.7374213172935	-1.04886297300764	1.23273100370448	-0.850844969304493	0.394855477571765	0.99995003706667
Dao	4.58565135874033	0.983703340071696	1.92108064947074	0.512057284186746	0.608610918778108	0.99995003706667
E2f3	2939.42814993261	0.0327278914456169	0.329025656218134	0.0994691168518462	0.920765807450074	0.99995003706667
Zbtb39	122.268941065818	-0.241062922280687	0.46615984954947	-0.51712502162867	0.605068887792461	0.99995003706667
1810058I24Rik	428.834840880186	-0.256101991627018	0.37038321521712	-0.691451397107425	0.489281914154634	0.99995003706667
Hspb1	238.440922486775	0.433386102233492	1.28903309335832	0.336210221806167	0.736712345244525	0.99995003706667
Neb	328.657441371678	-0.175749994956137	0.394710308287599	-0.445263250708112	0.65612952212059	0.99995003706667
Ptger3	10.0055716567644	1.59708935490031	1.31400109707985	1.21543989457054	0.224198359967371	0.99995003706667
Ptcra	1.95396501679805	0.237969598614342	2.78445332715957	0.0854636694008066	0.93189277738177	NA
Pstpip1	44.2523357465637	-0.234549971558708	0.658881375631256	-0.355982093641655	0.721853975167506	0.99995003706667
Scn1b	23.9884966214194	0.507723107587435	0.883810778663771	0.574470372894818	0.565649543587225	0.99995003706667
Slc20a1	2494.77883198313	-0.756059185471286	0.351722877146056	-2.14958774250367	0.0315878388395977	0.996341574753504
Csnk1g2	348.906312785517	0.165836365008436	0.434960409079049	0.381267723560325	0.703004600998691	0.99995003706667
Gm12348	6.75276130090268	0.63674706051409	1.54888817404963	0.411099439702797	0.68099962081094	0.99995003706667
Zc2hc1c	25.0075416377333	-0.766129099261649	0.84619264144454	-0.905383788204286	0.365262101301995	0.99995003706667
Aplf	235.482023983783	-0.530290623282048	0.391224670524999	-1.35546314748104	0.175270042321493	0.99995003706667
Fam13c	268.956337971997	0.841665358576024	0.481652951039353	1.74745188783709	0.0805589836088093	0.99995003706667
Phospho2	81.8218331483167	0.0298880494446177	0.533401589616377	0.0560329215856166	0.955315580717463	0.99995003706667
Col20a1	29.7383458380075	0.412554272240605	0.820812038689066	0.502617228786634	0.615233413815814	0.99995003706667
Fgd6	166.063379704547	-0.195353572835644	0.424314765454828	-0.46039777245612	0.645230733282495	0.99995003706667
Ccdc60	45.9963779247486	0.692152768006535	0.675792589832565	1.02420887476441	0.305736627835723	0.99995003706667
Trerf1	1732.24798418871	0.0153686696008468	0.324451951335848	0.047368091138211	0.96221986004452	0.99995003706667
Ctnnd1	535.143071337407	-0.0722305227669339	0.356863844931526	-0.202403588351163	0.839601223359935	0.99995003706667
Stxbp1	64.6269875586506	-0.47485117638232	0.564773358399375	-0.840781827471637	0.400470169491912	0.99995003706667
Zfp275	28.0092521820434	-6.00950049496069	1.42420662416435	-4.2195425811102	2.44798486154492e-05	0.00186034165618028
Acer2	178.052037927885	-0.0746741739373465	0.42316489862809	-0.176465898233624	0.859927937503276	0.99995003706667
Pdzd4	45.8629697666185	-9.12045030584526	2.62487230404097	-3.47462628631664	0.000511565502616116	0.0291950631395742
Scn1a	15.4598817798921	0.379423577988725	1.06688833043357	0.355635699787373	0.722113404694215	0.99995003706667
Adh5	380.68228587565	-0.221355440797075	0.376743404554371	-0.587549611011517	0.556834641425423	0.99995003706667
Tmcc2	54.838393189598	-0.462368822680872	0.628675700137596	-0.735464759620382	0.462056494476233	0.99995003706667
Hnrnph3	190.079755985033	0.0151724574038493	0.409764644888687	0.0370272486733717	0.970463279333745	0.99995003706667
Il1r1	13.5686777091761	0.534773717983373	1.21964076721116	0.438468221430636	0.661046901740503	0.99995003706667
Odf2	590.057529597168	-0.00863126065086123	0.378414544982799	-0.0228090087056605	0.981802621987197	0.99995003706667
Stx8	1447.4046998781	0.0883541233648102	0.339015275132408	0.260619888971971	0.794385650423494	0.99995003706667
S100pbp	598.561756861521	-0.0883515696539953	0.345140062220518	-0.255987581057876	0.7979604267802	0.99995003706667
Nt5c3b	149.608891684236	-0.224248726855991	0.462663493411793	-0.484690774286785	0.627895711738798	0.99995003706667
Gpr179	26.1478363733925	0.450056309670407	0.857757520699556	0.52468943589484	0.599799102306089	0.99995003706667
Gm16157	4.68628621240911	0.484540392418759	1.91728932890142	0.252721582034983	0.800483369081864	0.99995003706667
Gtf2ird1	991.404467843333	0.336906716785818	0.352400670439208	0.956033132303411	0.339055495618097	0.99995003706667
Zfp37	55.4142275100753	0.57840620303244	0.60505939873165	0.955949455945843	0.33909777102168	0.99995003706667
Pbx1	285.878109976437	0.0959337752720431	0.379352942740652	0.25288791640567	0.80035482735564	0.99995003706667
Lats1	545.806482162504	-0.242910419685978	0.360744092086685	-0.673359384157589	0.500718681472025	0.99995003706667
Lat	15.5371932978181	-0.817142608023996	1.09471254461663	-0.746444911079518	0.455398697949981	0.99995003706667
Lasp1	1129.45659202212	0.408720153876341	0.367852844092855	1.11109689768545	0.266526643097409	0.99995003706667
Laptm5	293.663014977228	0.207539407705207	0.427341108886257	0.485652803789693	0.627213351379797	0.99995003706667
Ing1	103.022805839744	-0.458152481420812	0.49143553412492	-0.932273817432894	0.351195035208755	0.99995003706667
Actn3	3.89178089406509	1.90718031112715	2.07895994543366	0.917372321345674	0.358947571630956	NA
Slc9b1	268.509342477924	-0.119839810647648	0.450632015443455	-0.265937187196336	0.790287584737722	0.99995003706667
Nalcn	27.1566024667225	0.237771759027458	0.919068998951319	0.258709367086434	0.795859491675562	0.99995003706667
Cnga1	3.93790998255072	0.266726121617633	1.94930389577325	0.13683147209421	0.891164006470986	NA
Clk4	314.587146216241	-0.313261722992965	0.373634538898219	-0.838417465143124	0.401796283878764	0.99995003706667
Lta4h	299.258061654014	-0.336662420624527	0.385442422866487	-0.873444127194953	0.382421047824277	0.99995003706667
Tmem116	118.549475828332	0.992069961145447	0.562221523669661	1.76455350672122	0.0776388352255966	0.99995003706667
Mast2	1158.5185856968	-0.258586862765048	0.318844735265869	-0.811011863029276	0.417358858176271	0.99995003706667
Pigv	186.516555428603	-0.377756774184545	0.408509723978732	-0.924719173157827	0.355112003495981	0.99995003706667
Cabyr	65.1810123433836	-0.344012577786284	0.562203144322623	-0.611900842711884	0.540603364034721	0.99995003706667
Mtif2	548.376412227491	-0.152502768996904	0.341469595583001	-0.446607167869606	0.655158719313846	0.99995003706667
Blcap	26.5506646610893	0.648653901211407	0.846083281735304	0.766654908818228	0.443286719638082	0.99995003706667
Sgk1	265.740182473946	-0.103568258220391	0.386585849500974	-0.267904938460844	0.788772492270937	0.99995003706667
Sertad1	14.0184498757567	-0.303550036565791	1.1200615376031	-0.271011927804771	0.786381858393534	0.99995003706667
Bace1	123.841273963486	-0.286013365858495	0.477205962368313	-0.599349941981123	0.548939550618523	0.99995003706667
Ash2l	1924.86118595406	-0.285316868000412	0.309021907980137	-0.923290098962016	0.355856046213538	0.99995003706667
Smarcal1	413.380079526073	0.0516257999864344	0.366495983573663	0.140863208057662	0.887978007990439	0.99995003706667
Dusp14	37.7667650968758	0.0535051975401491	0.720608631955393	0.0742500091831556	0.94081145406217	0.99995003706667
Npy1r	2.75793219508356	-1.63592382936318	2.43444361007083	-0.671990849406278	0.501589521782972	NA
Cbx5	1823.90612794811	-0.151295574623139	0.320723633641004	-0.471731917307001	0.637118152210256	0.99995003706667
Bclaf3	296.485930249111	-7.39311499923625	0.749313050987251	-9.86652373062969	5.81448302297217e-23	7.10675187482773e-20
Zbtb3	14.2535134142205	-0.287867205490406	1.056772633783	-0.272402214334325	0.785312770265011	0.99995003706667
Abcc8	9.21743180596629	0.356379884491558	1.28043322597252	0.278327582620234	0.780760904419875	0.99995003706667
Nr6a1	960.356339243627	-0.239228464253567	0.37654706314092	-0.635321551197539	0.525218720685547	0.99995003706667
Fut10	166.677481452189	-0.54873435914191	0.424722664625821	-1.29198275685462	0.196363116117046	0.99995003706667
Tmem200a	18.9764668551738	-0.392448107875838	0.919571345414729	-0.426772876115276	0.669544764327825	0.99995003706667
Rgs7bp	19.4644718789636	-0.254684339723531	0.936475979790276	-0.27196035479796	0.785652503040632	0.99995003706667
Ak7	76.1904141227252	0.635496489257969	0.552312564831383	1.15061023363099	0.249892620985972	0.99995003706667
Pold3	1053.8199812574	-0.0674574094004366	0.334871812895891	-0.201442482772979	0.840352599531105	0.99995003706667
Cds2	1551.63964828392	-0.00313402032181327	0.440395103563476	-0.00711638321237955	0.994321995631237	0.99995003706667
Armc9	386.352541216114	-0.236954554864237	0.358631297082124	-0.660719119586419	0.508792459986687	0.99995003706667
Asb10	3.43281306183188	1.44135175057493	2.13160464928491	0.676181556959197	0.4989253806472	NA
Ppp1r3c	7.68769803287716	0.144353918548264	1.41663416792808	0.101899221278413	0.918836668076251	0.99995003706667
Slc22a5	75.9809284124702	-0.233685904618018	0.532431583631701	-0.438903160146986	0.660731706829503	0.99995003706667
1600023N17Rik	3.52470202889147	3.0355825467221	2.30971414515769	1.31426763484399	0.188756154836063	NA
Slc7a7	849.373859698616	-0.320002591700799	0.330830403350962	-0.967270808424835	0.333408672721637	0.99995003706667
Tcf7l2	1060.59462175672	0.222974746755091	0.345114924340853	0.646088392673709	0.518222112077856	0.99995003706667
Bcl2l2	13.9980203435202	0.926691744299675	1.10928210414171	0.835397723302037	0.403493811271699	0.99995003706667
Anxa4	305.389003672775	0.219141632584393	0.450275743890259	0.486683183711095	0.626482864096045	0.99995003706667
Rgl1	156.705386245306	-0.201400787967745	0.424582269688114	-0.47435044359174	0.635250025594121	0.99995003706667
Psme3	210.635708767755	-0.0824692965131223	0.418107042723501	-0.197244456768599	0.843636242438554	0.99995003706667
Tmem19	374.864016025257	0.0900788229625659	0.373401727556633	0.241238366924545	0.809370376307762	0.99995003706667
Mrpl42	490.708619999315	-0.0668716856197181	0.344128438307529	-0.194321881529472	0.845923853204479	0.99995003706667
Herc4	1582.67005270654	0.0042781795133182	0.315399077946246	0.0135643374139709	0.989177556473374	0.99995003706667
Aup1	68.1695303968254	-0.405220826014511	0.624476157873	-0.648897193120576	0.516404829124261	0.99995003706667
Hadhb	350.406244487128	0.244486492794047	0.364788497640204	0.670214369081307	0.502721145229767	0.99995003706667
Agbl5	327.080244679319	0.0351479089180921	0.400133072573751	0.0878405493752675	0.930003408568144	0.99995003706667
Pvr	240.145869509819	-0.155831664216008	0.416673719558918	-0.373989663617299	0.708412006348804	0.99995003706667
Zmym2	1188.93878201945	-0.0441973529119074	0.324330028478625	-0.136272774738834	0.891605645696234	0.99995003706667
Nol8	436.457066054558	-0.160418124760753	0.357996297244432	-0.448099955210495	0.6540810603746	0.99995003706667
Anxa6	763.815056190567	0.531614085008592	0.405174527559922	1.31206196058307	0.18949922942579	0.99995003706667
Sh3gl1	452.205814221239	0.21379144451827	0.389359951166251	0.549084321276237	0.582947584449425	0.99995003706667
Cpt1c	156.562184272653	-0.00764479784397024	0.49127734116114	-0.0155610633820433	0.987584568839082	0.99995003706667
Map2k7	314.733293813344	-0.112237130541557	0.415782935180524	-0.269941647539782	0.787205145982819	0.99995003706667
Lrrc73	9.97827126018388	0.426502344607028	1.23006583902156	0.346731313948435	0.728793182802203	0.99995003706667
Zfp936	369.015717533272	-0.794066771465225	0.359004283412682	-2.21185876646611	0.0269764250828516	0.899234606114055
Cmip	2101.63792237073	0.254953702873798	0.349951278963725	0.728540566071845	0.466282745685131	0.99995003706667
Dpy30	448.723503020759	0.199212487851049	0.369150453524735	0.53965120711331	0.589437595212795	0.99995003706667
Ect2	667.783383140675	-0.0663385204171155	0.337289541236354	-0.196681225791787	0.844077002768852	0.99995003706667
Rpl31	237.914383669128	-0.22703385074961	0.515074232930448	-0.440778894059465	0.65937307461725	0.99995003706667
Insig2	217.058905058516	0.0430805139412349	0.406572544447982	0.105960214307454	0.915613918803613	0.99995003706667
4921509O07Rik	6.97178098810258	-1.17926721295395	1.55285261609261	-0.759419922234023	0.447601399773296	0.99995003706667
Cers3	13.1486874479495	0.369519152754955	1.09761594544806	0.336656144881452	0.736376126673733	0.99995003706667
Ldb2	26.738260675937	1.91800610662606	0.942390307255297	2.03525661486507	0.0418250591238767	0.99995003706667
Ncoa7	89.489001083206	-0.15763737214116	0.530272456134128	-0.297276183813868	0.766255662767429	0.99995003706667
Cmah	32.8752199300896	0.429844495752374	0.741406134524453	0.579769273190707	0.562070221112246	0.99995003706667
Vps13d	1112.51447629416	0.0336381336302656	0.316522184548089	0.106274173730641	0.915364821906475	0.99995003706667
Zfp59	410.365152760983	-0.0856768107618359	0.367653509525865	-0.233036836428753	0.815732801752392	0.99995003706667
Commd6	206.406425473363	-0.128102439604848	0.428711384231825	-0.298808112675582	0.76508646057136	0.99995003706667
Tmem42	2.28196329534229	0.578215037771073	2.58302332968818	0.223852038471861	0.822872436409915	NA
Traf7	165.219576788318	0.257512932614939	0.451451571786465	0.570410978072177	0.568398985434097	0.99995003706667
Mynn	315.053554671216	-0.0732510246892552	0.366262730756791	-0.199995845981654	0.841483829920193	0.99995003706667
Rab27b	11.5729854923965	1.23051434751104	1.19750402231877	1.02756594097141	0.304154052269525	0.99995003706667
E230029C05Rik	4.15529589039732	-1.07790739599093	1.97802948157751	-0.544940005207245	0.585794780778799	0.99995003706667
1700045H11Rik	5.92449509045437	-0.192168828176907	1.62637919610093	-0.118157455922709	0.905942899003046	0.99995003706667
Bmp3	2.77877209614029	2.62698983874195	2.5742302247333	1.02049529739094	0.307493618407349	NA
Il6ra	174.487757264763	0.542836657518504	0.450874737481904	1.20396334589558	0.228603746010106	0.99995003706667
Meis2	247.586655962516	0.535511983395154	0.470499020480913	1.13817874232297	0.255045853260566	0.99995003706667
Kcnd1	11.7737498029359	-5.77207820639138	1.74302273039672	-3.31153352491142	0.000927861216318626	0.0496676659114791
Kcnc3	70.4961267046302	0.24539096744595	0.647523118019345	0.3789686585964	0.704711137778997	0.99995003706667
Tnfrsf18	23.2345697144133	0.671085037957743	0.847709059943556	0.791645470914781	0.428567425628882	0.99995003706667
Foxa3	17.551986348034	0.871266348176742	0.999674940991414	0.871549653242959	0.383454106925859	0.99995003706667
Jpt1	364.040905926644	0.0966254755360461	0.390914152477091	0.247178248532992	0.804770278259563	0.99995003706667
Hmgcs2	6.35472906299872	-0.705971891443589	1.67275006372105	-0.422042663010364	0.672993877549962	0.99995003706667
Ankdd1a	17.7992242378354	0.0190057647428256	0.956502331783227	0.019870066293924	0.984147024066242	0.99995003706667
St3gal2	228.496178753763	-0.383091991124049	0.418977150500919	-0.914350557461268	0.360532672787574	0.99995003706667
Tbca	831.721900021422	0.0190187631407894	0.355521636055449	0.0534953747170065	0.957337215815563	0.99995003706667
Gm11351	3.82745851787488	-0.135625137841364	2.21527560777675	-0.0612226927273748	0.951181857446287	NA
Pacsin3	20.3993941520919	0.55056713915516	0.939900734915348	0.58577158066032	0.558029024075373	0.99995003706667
Ush1c	41.607633385596	-0.714834430726418	0.731087240950997	-0.977768986634978	0.328188593067485	0.99995003706667
Hp	2.0177717359009	-0.184015770469859	2.76589369133035	-0.0665303120820058	0.946955625611504	NA
Slc25a4	70.8195437084727	-0.0309466981795539	0.548137921531745	-0.0564578675620086	0.954977058774583	0.99995003706667
Ctnnb1	1062.18535782962	-0.00469191991910248	0.319589918309554	-0.0146810636077634	0.988286626783684	0.99995003706667
Ctsl	234.05157455752	-0.938538532064637	0.412396885774442	-2.27581382022842	0.0228571552192666	0.79067428207779
Ctsd	390.821190245674	0.144339135432762	0.419124542762753	0.344382446518925	0.730558688093224	0.99995003706667
Sec61g	384.937121585651	-0.018178637158508	0.370944989186185	-0.0490062885022116	0.960914284462993	0.99995003706667
Myh6	2.04915220894191	0.250906081744435	2.55060280904735	0.0983712873107625	0.921637473481916	NA
Pik3c2a	425.481402610382	-0.00488415591010477	0.374307869042934	-0.013048499147488	0.989589099421842	0.99995003706667
Lpar5	65.335994328858	-0.631434859850605	0.564534483946228	-1.11850538418261	0.263351208266119	0.99995003706667
Rnf20	329.229406361734	-0.134379601631909	0.362555071535333	-0.370646040235609	0.710901185550991	0.99995003706667
Gm38509	15.4442256187157	-0.527985422616424	1.01548903562948	-0.519932174638535	0.603110849188842	0.99995003706667
Prxl2a	106.589110429484	0.615720177126561	0.573919794520987	1.07283314324515	0.283345987334406	0.99995003706667
4921525O09Rik	10.5328840512493	0.767907483153299	1.23245153024227	0.623073171082314	0.533236439178455	0.99995003706667
Rorb	11.3021395923876	1.12681054515908	1.39252096392603	0.809187491139944	0.418407308942472	0.99995003706667
Trpc5	60.9122054385149	-6.5008955302749	1.08764697750169	-5.97702716483187	2.27246317325486e-09	4.3855549160696e-07
Fam149b	590.163204555952	-0.270302866207188	0.356234522984616	-0.758777852136643	0.44798545661369	0.99995003706667
Pus1	28.832306144388	0.331651862521837	0.807929725979212	0.410495927872779	0.68144219004304	0.99995003706667
Aldh18a1	1372.78975649238	-0.000171807100929802	0.331381685786891	-0.000518456837835901	0.99958633131218	0.99995003706667
Gdi2	983.570606702965	0.160596702186772	0.320668168636805	0.500818970805508	0.616498533119227	0.99995003706667
Drd3	3.89687380452445	0.277879097848583	1.96609926462617	0.141335233092322	0.887605116984768	NA
Dpep1	9.26104224809959	1.30411140575712	1.30165548947698	1.00188676366365	0.316398286107069	0.99995003706667
Pkib	15.5327811490248	1.4895439449602	1.11924352058184	1.3308488434991	0.183238752673884	0.99995003706667
Dmbt1	4.69486320535157	2.81523813284854	1.98265652500014	1.41993234700516	0.155627377697842	0.99995003706667
Epha6	61.0120162926755	0.219755383933303	0.770475864182672	0.285220334794551	0.775475342204777	0.99995003706667
Inka2	37.6946001812513	0.193734841625908	0.742253041356256	0.261009158375306	0.794085444638023	0.99995003706667
Rhot1	688.07972015994	0.0158637758099378	0.328062292588709	0.0483559865559625	0.961432535882794	0.99995003706667
Ncmap	62.9508937410262	0.069423825240101	0.619628282962237	0.112041085194189	0.91079083036483	0.99995003706667
Cacfd1	104.605275644018	-0.241362919706519	0.514375214941991	-0.469235127772901	0.638901579207809	0.99995003706667
Jarid2	7397.3208705492	-0.144975969637415	0.331288601791475	-0.43761230797994	0.661667347538052	0.99995003706667
St7l	928.578775880197	0.000109062827386865	0.375333938839899	0.000290575447890383	0.999768154339643	0.99995003706667
Arhgap15	35.8711818163885	0.881505509516836	0.759627967577645	1.16044372658874	0.245868192520186	0.99995003706667
Mag	7.50185350409336	1.74877166059226	1.45659485789722	1.20058892911158	0.229910697617115	0.99995003706667
Zfp467	20.0750882599207	0.169637462014314	0.933362203309762	0.181748801711457	0.85577986550295	0.99995003706667
Ranbp17	3881.76251149925	-0.368781031768414	0.345789581765047	-1.06648971286529	0.286202326506749	0.99995003706667
Pecam1	1968.02862981946	0.509839898383683	0.369478142372751	1.37989190675677	0.167619928851582	0.99995003706667
Aldh1l1	260.942037978801	-0.210278406548415	0.381214426146512	-0.551601387896058	0.581221485329965	0.99995003706667
Stk32c	8.16975821823054	1.61559034801614	1.41349578629019	1.14297500118933	0.253048970496328	0.99995003706667
Itch	693.836703406316	0.0546215791640099	0.335003152073126	0.163047955895313	0.870480676497061	0.99995003706667
Slc30a6	312.519104392107	-0.19880512630223	0.370290940440139	-0.536888982662995	0.591344301677123	0.99995003706667
Prmt1	384.644999057974	0.369708318164443	0.433635576420878	0.852578382096609	0.39389315502692	0.99995003706667
Rhbdl3	26.0779383686776	-0.11470158310282	0.822424592875473	-0.139467598727544	0.889080658144616	0.99995003706667
Lin54	592.477539932527	0.0286163779450262	0.336842626159821	0.0849547406492687	0.932297372298819	0.99995003706667
Rpain	143.295940247932	-0.545431613663418	0.480142972689606	-1.13597749980196	0.255965981123646	0.99995003706667
Arih2	861.576550683269	0.235311716271326	0.354419281940645	0.663935988422701	0.506731281322424	0.99995003706667
Osbpl3	300.191739594285	-0.116518579026619	0.405291674202449	-0.287493147388013	0.773734748176244	0.99995003706667
Cmtm7	706.902832404153	0.512277304698877	0.411193245929273	1.24583102901206	0.212826435407036	0.99995003706667
Cbfa2t3	10.6602335678104	0.347671625341011	1.21928396813395	0.285144096393807	0.775533747670792	0.99995003706667
Senp6	1764.49204855705	-0.122680977894669	0.342880218913804	-0.357795437378407	0.720496405296729	0.99995003706667
Thap3	87.1082439695205	1.05394810890941	0.569900209717416	1.84935553793182	0.0644064911347043	0.99995003706667
Mtpap	917.04993111211	-0.335349064879477	0.333168318175545	-1.00654548042225	0.31415324533651	0.99995003706667
Peli3	35.8470459628917	0.268672191987845	0.706010477185863	0.380549865292034	0.703537288539985	0.99995003706667
Gm5741	3.83169950035718	-1.28281785317721	1.92752229328324	-0.665526856756675	0.505713571688472	NA
Zfp169	209.515503508397	-0.192168042047914	0.433069144967467	-0.443735242468844	0.657234012310715	0.99995003706667
Tmem241	199.567321160033	0.0711407567678033	0.463582288751816	0.153458746146985	0.878036520713047	0.99995003706667
Tcf20	1383.42509903595	-0.120668487971336	0.342566066146974	-0.352248806569081	0.72465167715577	0.99995003706667
Cacnb1	47.9355924001894	0.210896021120629	0.727179895513638	0.290019048136175	0.771801665263233	0.99995003706667
Podn	5.52724243128236	0.173511874238899	1.65177213264908	0.105045890295185	0.916339394936069	0.99995003706667
Acr	3.68477465218097	-0.218571517767099	1.96351582104635	-0.111316402661132	0.911365448799325	NA
Asgr2	2.36765568852269	4.56180751948697	2.89360857061303	1.57651161453414	0.114907944216778	NA
Tet3	130.369017570869	-0.55583175536498	0.44940857522753	-1.23680718616366	0.216158673568552	0.99995003706667
Arhgap33	9.31052745206849	0.961123285823949	1.31429355086041	0.731285096236489	0.464605031890572	0.99995003706667
Nrap	3.63845171865158	1.90997327101599	2.05909514868407	0.927578928169793	0.353626032351479	NA
1700012B07Rik	2.55261535030745	1.6858507712502	2.420202437012	0.696574280510007	0.486069256207518	NA
Pianp	43.8393772557029	0.416750277531433	0.719016233279547	0.5796117782078	0.562176448471644	0.99995003706667
Rae1	565.491578814848	-0.062718781116854	0.362172680499496	-0.173173694466282	0.862514900003381	0.99995003706667
4931406C07Rik	76.5024795532732	0.219150277021218	0.540260455494178	0.405638196896643	0.685008458916243	0.99995003706667
Cnep1r1	357.217753934388	-0.273249884101055	0.374708413299385	-0.729233383619635	0.465858913658702	0.99995003706667
Snx16	422.611972185117	-0.11389727689871	0.3720771491769	-0.306111990888639	0.759519378477499	0.99995003706667
Spata17	19.6670762323436	0.119564715499939	0.996632732682184	0.119968682122412	0.904507956788622	0.99995003706667
Tbc1d30	23.6909383311624	-0.115067506756966	0.841471757957394	-0.136745536221302	0.891231934887601	0.99995003706667
Asnsd1	53.0910694033293	0.195442211307275	0.601517962372353	0.32491500426099	0.745245400728393	0.99995003706667
Kptn	25.9692815893768	-0.261735812702107	0.807801657016405	-0.324009997291689	0.745930465440598	0.99995003706667
Ankra2	136.394225811479	-0.180801832103533	0.447054607580535	-0.404428964689649	0.685897304383813	0.99995003706667
Capzb	191.146284964737	0.224254815447279	0.447908229679775	0.500671344234079	0.616602442762776	0.99995003706667
Nf2	1968.71358220142	-0.0257038867072458	0.309883253792531	-0.0829470014680263	0.93389368101223	0.99995003706667
Pex3	191.038643237065	-0.332045815721712	0.417895472727716	-0.794566673705174	0.426865610608674	0.99995003706667
Trim24	2022.0853586783	-0.333091602659857	0.37063850357914	-0.898696707015855	0.368814231503446	0.99995003706667
Kmt5a	459.816255774972	0.239025492508743	0.367675767485599	0.65009857501176	0.515628549643401	0.99995003706667
Cep57	618.364882206142	-0.145029872345547	0.33539477443604	-0.432415420274247	0.665439512632653	0.99995003706667
Tsc2	304.623911739294	0.0335024830365222	0.40807019923299	0.0820998031698799	0.934567349644954	0.99995003706667
Mapk7	68.994619877988	-0.0870799117598673	0.614937025754504	-0.141607852695198	0.887389763891987	0.99995003706667
Egflam	24.4104447466872	0.0476821048718066	0.84554186711078	0.0563923641471906	0.955029239804967	0.99995003706667
Txk	4.39508312940884	1.32336489223853	1.83228329454169	0.722249062784556	0.470141363676577	0.99995003706667
Zfp862-ps	100.364741105799	-0.610781722473906	0.482147687549283	-1.26679384397436	0.20522901386476	0.99995003706667
D6Ertd474e	5.28337511581034	0.00787964786302275	1.81026201578861	0.00435276650247235	0.996527005777793	0.99995003706667
Dnajb6	1481.45808743698	-0.27307602995181	0.319834862082484	-0.85380320385895	0.393214039009559	0.99995003706667
Hspa14	839.865757426426	-0.25981049135652	0.335871455225944	-0.773541446627976	0.439202009756674	0.99995003706667
Fkbp11	52.5724310701673	-0.847562785396347	0.673676089292296	-1.25811617610879	0.208349744017368	0.99995003706667
Nubp2	102.874328537547	-0.00464097657252541	0.592831250278236	-0.00782849515835618	0.993753828378681	0.99995003706667
Ndrg3	313.85370661738	0.00640545549215192	0.367055499461095	0.017450918189637	0.986076888486314	0.99995003706667
Fgfr1	485.016280590761	-0.00757486220238371	0.411045354095147	-0.0184282880877187	0.9852971856412	0.99995003706667
Lct	82.9184225910919	-0.13511141268164	0.536318001071276	-0.251924068205355	0.801099755700454	0.99995003706667
Fmo5	14.0024366908704	-0.422584409722598	1.09946628604592	-0.384354131714549	0.700715991996012	0.99995003706667
Fbxw7	1691.18535535431	-0.268316901397007	0.347243087857841	-0.772706241763564	0.439696251836746	0.99995003706667
Septin7	1360.47756285736	-0.157544134229993	0.353380248396981	-0.445820429819299	0.655726963139262	0.99995003706667
Gm9926	3.32676348566014	1.08010219423411	2.27364340772079	0.475053471694953	0.634748861027098	NA
Brd2	816.389486962538	-0.26133986496305	0.374961952223949	-0.696977022369892	0.485817173736435	0.99995003706667
Frk	103.961938082246	-0.00995432516867961	0.476513030681416	-0.0208899327568123	0.983333457369397	0.99995003706667
Tmpo	1539.215006245	-0.121619518857136	0.313725510448735	-0.387662191331456	0.698266038831166	0.99995003706667
Triml2	651.794323976123	-0.188812308236467	0.357416625467867	-0.528269517371518	0.59731228550205	0.99995003706667
Abr	1168.18268150264	0.485650649342433	0.34524321666565	1.40669135814697	0.159518929396536	0.99995003706667
Gins4	245.905589438725	0.00983738740882027	0.401363991688047	0.0245098903054218	0.980445894762929	0.99995003706667
Med27	1101.86006367413	0.132352483544499	0.319625017719572	0.414086746052588	0.678810579033176	0.99995003706667
2510003B16Rik	199.226804795575	-0.0394826107288721	0.416364461390715	-0.0948270431078451	0.924452206363109	0.99995003706667
4930586N03Rik	6.17746951480232	-0.657830172088172	1.53127989718563	-0.429594989980088	0.667490282143671	0.99995003706667
Lin7a	9.35362223711444	1.03641686186169	1.476901381575	0.701750891963032	0.482834529002845	0.99995003706667
Gxylt1	366.013962040548	0.0985339641537329	0.371456048083868	0.265264126568982	0.790805997719198	0.99995003706667
Zdbf2	1650.2410702454	-0.205734973580423	0.32255660523472	-0.637825951295316	0.523586984413515	0.99995003706667
Magoh	65.5005720885161	0.20254676700785	0.581657432901729	0.348223465481047	0.727672366391777	0.99995003706667
Tmem175	101.117853454649	0.115408543420158	0.482337944715209	0.239269053336244	0.810896960403408	0.99995003706667
Alkbh4	55.8104366688708	0.30271767828447	0.600297764442531	0.504279203114457	0.614065189685812	0.99995003706667
Stra8	7.71366378341522	-0.155063320730087	1.38637084447213	-0.111848371125497	0.910943633503226	0.99995003706667
Adad1	2.08173936102554	2.05693904193655	2.87820317841277	0.714660819418205	0.474818653569307	NA
Golt1a	128.239106607379	0.553233511148314	0.474539964315573	1.16583123182521	0.24368268712541	0.99995003706667
Myl4	3.36659298464379	0.52993697513957	2.19102505700905	0.241867144989652	0.808883108872051	NA
E030030I06Rik	92.9944840479917	-0.179930531662061	0.499485539481103	-0.36023171331243	0.718673860662756	0.99995003706667
Srrm1	1059.03567263506	0.0363516913889509	0.326144615738154	0.111458811934323	0.911252525348303	0.99995003706667
Lrrc56	23.7069989139167	-1.15035246525461	0.845952350847391	-1.35983127666978	0.173883322447308	0.99995003706667
Klhdc3	124.93544036686	0.022255619025846	0.527029555750488	0.0422284078435679	0.966316616569015	0.99995003706667
Slc38a4	1448.84051503799	0.330262155598351	0.373475378078525	0.884294320277551	0.376537353505053	0.99995003706667
Dars2	184.700983392262	-0.502761132731601	0.414039846461098	-1.21428199973705	0.224640056889406	0.99995003706667
Tmem218	62.5923878474652	-0.352401359096299	0.592407926376191	-0.59486266710165	0.551935273977073	0.99995003706667
Parp11	55.9059945873701	-0.244626367330408	0.681305044121166	-0.359055564671414	0.719553522308032	0.99995003706667
Zfp773	7.78098752402314	0.703615615588225	1.44917597085328	0.485528072325085	0.627301804505036	0.99995003706667
G3bp1	2359.17888180783	-0.106780879406956	0.306950895033824	-0.347876097234346	0.727933237061109	0.99995003706667
Stx3	900.442579580991	-0.180847863063794	0.337824200477393	-0.535331284165642	0.592420797273824	0.99995003706667
Extl3	386.175607040069	0.263781004652858	0.360321533559291	0.732071164460263	0.464125132835652	0.99995003706667
Dhx16	8.90606538501844	1.14253079945403	1.47027060873072	0.777088783975877	0.437106390802154	0.99995003706667
Tbc1d7	162.35071385285	0.266436164806511	0.44772524723617	0.595088542473838	0.551784286929193	0.99995003706667
Map3k4	781.052823059962	0.173427571667513	0.330996422586665	0.523956030437472	0.600309122419829	0.99995003706667
Svop	270.280334208464	0.579552678639919	0.443600423867161	1.30647458266061	0.191391217153476	0.99995003706667
Slc27a1	80.0943114777288	0.409800238692803	0.522164672742811	0.784810348314482	0.432564771859405	0.99995003706667
Aqr	858.588477218247	-0.135596198380505	0.322998853275175	-0.419803962167585	0.674628670196636	0.99995003706667
Colgalt1	226.417201904639	0.409230181959698	0.429960741764645	0.951784993858127	0.341206033962257	0.99995003706667
Acap1	25.0288642568554	0.160234011398313	0.813922174623619	0.196866501975339	0.843932008202958	0.99995003706667
Zfp687	89.3965239325868	0.100419106787141	0.563755202884116	0.1781253747609	0.858624514514273	0.99995003706667
Zmym5	253.983806390787	-0.0291936044858996	0.39728218960521	-0.0734832953747816	0.941421536494118	0.99995003706667
Zbbx	92.7532450979377	0.304320191179646	0.517578165585981	0.587969530814939	0.556552744431408	0.99995003706667
Tfdp1	2192.67547091831	-0.218389406321927	0.327607691478707	-0.666618678383871	0.505015735106727	0.99995003706667
Cct2	736.750158386312	-0.0669770193086302	0.378699882714208	-0.176860417353695	0.859618030795008	0.99995003706667
Ccng2	52.8009223536391	-0.420653015230652	0.606416987519191	-0.693669577020778	0.487889449197152	0.99995003706667
Ccnf	1417.35773238064	0.0438398830224428	0.343335033685456	0.127688347302788	0.898395612106925	0.99995003706667
Kcnc1	5.71793862761367	2.05758198124295	1.67274855772093	1.23006053225736	0.21867443813019	0.99995003706667
4933433G15Rik	26.8768126365037	-0.0618336519203456	0.811136566447479	-0.0762308771150059	0.939235417767595	0.99995003706667
Mitf	1195.39091045871	-0.461110502146435	0.358950945726085	-1.28460589848483	0.198930036430275	0.99995003706667
Pkd1	264.365713265379	-0.209437214122034	0.376468999256231	-0.556319948085521	0.577992152692959	0.99995003706667
Nfatc1	8.8992501384291	0.671777943951054	1.31733311112127	0.509952978695918	0.610084404551904	0.99995003706667
Tnk2	789.107700456984	0.135982701227625	0.335598611684463	0.405194468907631	0.685334570360449	0.99995003706667
Pdlim5	1702.04654375756	-0.370645009529945	0.362388603891258	-1.02278329271404	0.306410319139933	0.99995003706667
Ints13	1063.03203497113	-0.574592774633614	0.384514847856926	-1.49433182576974	0.135088910699594	0.99995003706667
Aak1	840.798189333227	-0.415841389922112	0.328086604479543	-1.26747445413621	0.204985692301079	0.99995003706667
Cryz	46.4021454879071	0.329365062311156	0.65271825099713	0.504605259325902	0.613836115145078	0.99995003706667
Hus1	494.52596877959	-0.315156150162897	0.347961473938451	-0.905721390922269	0.365083337442562	0.99995003706667
Slc6a17	4.26606916711675	1.87577053050584	2.13636615211576	0.878019214378663	0.379933291525198	0.99995003706667
Wbp1	61.6470986735496	-0.141284951959155	0.621674171468292	-0.227265275675621	0.820217472662023	0.99995003706667
Cdk2	316.70192174815	-0.188333174808071	0.375313720153763	-0.501801998421247	0.615806807253528	0.99995003706667
Mylpf	55.8779936647456	0.287256568244134	0.620921935779711	0.462629119203877	0.643630232643474	0.99995003706667
A330093E20Rik	46.307286579008	0.502817204472628	0.668809750505094	0.751809022061796	0.452165915614353	0.99995003706667
Nup88	736.308525859796	-0.00912327616490508	0.328733796692262	-0.0277527782561574	0.977859328932275	0.99995003706667
Ggps1	215.554027657544	0.0127572202382987	0.394975007169916	0.0322988037387658	0.974233763186652	0.99995003706667
Mkrn2os	4.06587817182198	0.677664764367086	1.87201330479406	0.361997835502369	0.717353647930776	0.99995003706667
Tmem250-ps	59.1938947663779	0.318735759025301	0.599755374918784	0.531442938828955	0.595111872954775	0.99995003706667
Ate1	1469.85329927833	-0.3399818750718	0.351068925084141	-0.968419164385788	0.332835072150863	0.99995003706667
Papss1	156.504238033767	-0.0940885931790355	0.432024925105541	-0.217785103848002	0.827596551406097	0.99995003706667
Pi4kb	330.253989522262	-0.102681912251114	0.364985571938785	-0.281331428268993	0.778456207048806	0.99995003706667
Gid8	201.518900798967	0.0463476821426928	0.401070494880802	0.115559939547454	0.908001313738506	0.99995003706667
Tll2	12.1100815588665	1.52432752278505	1.30095476038948	1.17169910068871	0.241317884226033	0.99995003706667
Cacna1c	253.790551672615	0.679825130523293	0.476534128106358	1.42660323873291	0.153694290155784	0.99995003706667
Zdhhc23	71.4555745617454	-0.354436900097617	0.685413031408005	-0.517114329398608	0.605076351255966	0.99995003706667
Vdr	10.5713459651685	-0.0290228938659234	1.19086409257631	-0.0243712897608117	0.980556448973212	0.99995003706667
Vcp	1132.3009691864	0.00880108145291445	0.344467186665335	0.0255498398501019	0.979616394993658	0.99995003706667
Hsd3b7	2.98004180347786	0.154146554977744	2.14313947908897	0.0719255822972708	0.942661131042189	NA
Ppp1r11	3.16636905032704	1.2475215248655	2.12004020681138	0.588442389374219	0.556235392348147	NA
Brk1	471.744844728485	-0.525045305573298	0.344617656477342	-1.52355892306934	0.127618930935166	0.99995003706667
C9orf72	99.6682693852374	0.0169028698837347	0.486462388748093	0.0347465092362724	0.97228187429159	0.99995003706667
Zfp202	1620.98236120257	-0.141925139141372	0.330267098600296	-0.429728361507594	0.667393249957208	0.99995003706667
Ube2w	802.832344903105	-0.128117610022781	0.38880185741173	-0.32951902770132	0.741763414267304	0.99995003706667
Kif20a	151.833676889423	-0.19430912811241	0.465267167123151	-0.417629142657683	0.676218286051524	0.99995003706667
Gm45871	244.251452541491	0.295640124324107	0.418954447268765	0.705661740199764	0.480398519314919	0.99995003706667
Dph3	48.0071136917267	-0.290712598277117	0.631539791080961	-0.460323486156787	0.645284045697491	0.99995003706667
Ankrd31	362.93109455581	-0.202569847953424	0.381683408405406	-0.530727413066548	0.595607686780297	0.99995003706667
Stard8	44.7201419257609	-9.08359892249919	2.85443915615513	-3.18227099110237	0.0014612502508381	0.0752005523826052
Tjp2	2392.84464527605	0.157730480360597	0.303918162179066	0.518989978189141	0.603767729950712	0.99995003706667
Fchsd2	593.309411780733	-0.255423696451333	0.343443613602631	-0.743713629646528	0.457049741987727	0.99995003706667
Mphosph6	208.271232317446	-0.0201608553269536	0.444971744370552	-0.0453081697478853	0.963861675610287	0.99995003706667
Hcrtr2	32.9689422365469	0.242177437453216	0.82020742873775	0.295263647911496	0.767792483974264	0.99995003706667
Gabra4	9.12645265728275	0.510977196566088	1.28417973183193	0.397901620700057	0.690702705330528	0.99995003706667
Fubp1	1953.11202390827	-0.284873234519246	0.313023930182225	-0.910068550840212	0.362786358837524	0.99995003706667
Bdnf	27.1815868058399	0.472999836751206	0.887621469298542	0.532884628314593	0.594113446596516	0.99995003706667
Hnrnpab	270.825239686772	-0.277584163501224	0.518328171117593	-0.535537481790178	0.5922782464338	0.99995003706667
Rad1	252.057198491256	-0.0693312425236805	0.398175876755426	-0.174122156994122	0.861769460418057	0.99995003706667
Ovol3	10.2112432526061	0.963029363223516	1.25510571239657	0.767289443201287	0.442909443660387	0.99995003706667
Obsl1	6.20884998784333	-0.511983734735998	1.52312662714885	-0.33613996736068	0.736765320524397	0.99995003706667
Bmf	77.9023868463163	0.191124882384962	0.523954922820549	0.364773521653544	0.715280471847042	0.99995003706667
Mcts1	3.27529202391667	-2.16941547672487	2.33061208505393	-0.930835075745636	0.351938882659686	NA
Ccpg1	216.556666083884	-0.126735789999899	0.399452277112981	-0.317273920468985	0.751035764338295	0.99995003706667
Dnajb2	68.9948815269884	0.15539883345177	0.549043391803461	0.283035613890783	0.777149536780292	0.99995003706667
Nthl1	11.9892277494954	-0.0269628849766868	1.1332458349588	-0.0237926177577057	0.981018028560066	0.99995003706667
Kcnip4	289.680193609446	0.0894377676671787	0.424504118372858	0.210687632454539	0.833131025864747	0.99995003706667
Pkm	4709.15639525754	-0.19248884934735	0.428651980400907	-0.449056246438709	0.653391082204653	0.99995003706667
Tssk4	8.71396866460074	0.0162249187652431	1.31344170715618	0.0123529797149298	0.990143998870753	0.99995003706667
Apbb1	18.3258126713431	0.336963804387145	0.994473063401533	0.33883653241907	0.734732878613394	0.99995003706667
Mphosph9	765.425475723623	-0.119819059235448	0.336374297068731	-0.356207535116647	0.721685149356724	0.99995003706667
Immt	1151.74175163198	-0.480007414046058	0.369903092911186	-1.29765720602209	0.194405155052602	0.99995003706667
Prlr	58.353414971596	0.245608508027544	0.714928141171336	0.343542929538541	0.731190050578481	0.99995003706667
Enpp1	6.70370319724445	-0.25350146658852	1.58637063243955	-0.159799646693333	0.87303890240304	0.99995003706667
Pmepa1	378.321237605657	0.855806437279955	0.481190306870947	1.77851969389208	0.07531854037338	0.99995003706667
Mtrr	1277.26336015073	-0.076406845180219	0.315110806270401	-0.242476118431347	0.80841125953179	0.99995003706667
Csf3r	51.9258973655052	0.11006303678668	0.75879709980928	0.14504936407156	0.88467189698439	0.99995003706667
Sumo3	207.060959996383	-0.10278874125311	0.409302292010927	-0.251131604340896	0.801712361955162	0.99995003706667
Hipk1	435.291493092527	0.149117886534691	0.351510787497958	0.424219943848969	0.671405417203185	0.99995003706667
Brd8	1045.23766238498	-0.259812786040139	0.32326581616286	-0.803712527121167	0.421563017666074	0.99995003706667
Tmem63c	34.0487846199011	-0.171829626838414	0.714979831408121	-0.240327935544704	0.810076040081458	0.99995003706667
Ppt2	19.5535533266492	-0.0805541072969018	0.906970922646275	-0.0888166370999729	0.929227635451465	0.99995003706667
Pbx3	513.17798684822	-0.550809389657186	0.377569622317114	-1.4588286692052	0.144612269728407	0.99995003706667
Plpp2	30.2516834807791	0.877932025074265	0.760453951902577	1.15448413789917	0.248301738001414	0.99995003706667
Kmt2b	146.731346286288	0.118307409121794	0.521759016222161	0.226747225143148	0.820620303013171	0.99995003706667
Kctd9	345.657861997262	-0.0906750841568974	0.364295021514589	-0.248905636371059	0.803433775294253	0.99995003706667
Dusp28	5.26168328677655	-1.41708713418877	1.70507830741514	-0.831097978331007	0.405918281731134	0.99995003706667
Lax1	43.1738484153405	1.41180209399924	0.814933365895639	1.73241414952696	0.0831998504797981	0.99995003706667
Ikzf5	66.9761340946675	0.25097439069587	0.558708972715189	0.449204152702606	0.653284392101547	0.99995003706667
Actn1	1685.61983226049	0.381735077937361	0.314950507116947	1.21204782755157	0.225494073157801	0.99995003706667
Rps19bp1	69.617839636506	0.0928691688316462	0.579329929603378	0.160304455347623	0.872641249404284	0.99995003706667
Slc16a13	37.5446103632577	0.180985483874546	0.740815797699982	0.24430564849785	0.806994109131957	0.99995003706667
Zranb1	792.138743367987	-0.264452694208733	0.352629408902615	-0.749945091170107	0.453287775642745	0.99995003706667
Tom1l2	576.026596102729	-0.120230445228381	0.342275056854949	-0.351268498304079	0.725386925713489	0.99995003706667
Pex10	96.3153977231933	0.105033301717315	0.495458145129266	0.211992279771506	0.832113057298066	0.99995003706667
Rad52	197.551613856599	-0.415878914909773	0.412031805244958	-1.00933692403315	0.312813077571041	0.99995003706667
Traf3	392.524523544678	0.0535175517539259	0.354676743129075	0.15089106571177	0.880061648321272	0.99995003706667
Hsp90b1	463.277331219854	-0.267005890457711	0.390445304929916	-0.683849663669633	0.494070102181513	0.99995003706667
Nrg1	77.7829358336759	-0.19441307869949	0.568937272688804	-0.341712677358423	0.732567130666128	0.99995003706667
Ralbp1	679.957339163125	0.27260411229269	0.335174878958062	0.813319044494379	0.416035160825583	0.99995003706667
Arhgef2	528.809769720157	0.759639199668243	0.354704654521252	2.14161046376326	0.0322248410139629	0.99995003706667
Fip1l1	1565.06309460716	-0.22001691215031	0.339462438201912	-0.648133305457037	0.516898734207774	0.99995003706667
Tada2b	77.3623246270948	-0.101178241235411	0.563307160270992	-0.179614690476749	0.857455070917983	0.99995003706667
Wbp2	266.649020994066	0.369308159803089	0.469910320211733	0.785912000478486	0.431919043551	0.99995003706667
Matn3	8.35475081903729	0.333836699437343	1.35916336841168	0.245619259020691	0.805976979322742	0.99995003706667
Gpr158	39.2088164299219	0.463938373390192	0.789562942073384	0.587588840190365	0.556808303480341	0.99995003706667
Apaf1	1027.40526796255	-0.0246855965306702	0.351452624107069	-0.0702387600416659	0.944003624438784	0.99995003706667
Grb7	61.1036636073544	0.00537905277059045	0.634341364964164	0.00847974461021366	0.993234223779451	0.99995003706667
Mon1b	89.891286312567	0.0850624033392953	0.52007471448872	0.163558044583881	0.870079075395376	0.99995003706667
Enox2	128.136802054982	-6.67445124397058	2.26108671469974	-2.95187760848743	0.00315848095824178	0.148478975046578
Kcnma1	138.219229041384	-0.0960069852031825	0.465757704032235	-0.206130750757346	0.836688778898914	0.99995003706667
Haghl	10.9554837882492	-0.23958480331448	1.21201771781154	-0.197674340724228	0.843299866689962	0.99995003706667
Orc6	272.255005090282	-0.237662253687039	0.376559244562162	-0.631141731663968	0.527947856826568	0.99995003706667
Camsap1	923.290534512518	-0.167147670358956	0.324662967296134	-0.51483441967835	0.606668730944242	0.99995003706667
Dst	6620.82236955498	0.0687522345542095	0.320040363539582	0.214823635974612	0.829904824248008	0.99995003706667
Usp29	62.8603750411441	0.582058621996091	0.638085308286114	0.912195617792064	0.361665750394326	0.99995003706667
Slc30a4	22.1933646098462	0.280368923802795	0.936105034612429	0.299505839020378	0.764554117501049	0.99995003706667
Slc2a12	5.90534458650565	0.839742602908269	1.76610976123613	0.475475885666652	0.634447817099494	0.99995003706667
Cdk10	69.4312726631888	0.192686119749728	0.566994180315194	0.339837914460803	0.733978593748653	0.99995003706667
Hnrnpr	996.011194399636	-0.301553171115333	0.334722185761319	-0.900905837566329	0.367638387176245	0.99995003706667
Wdr37	928.225300977644	-0.0716594835655857	0.350599769385806	-0.204391131491962	0.838047859953063	0.99995003706667
Tfpt	87.1990134123604	0.182160409958417	0.548522664636182	0.332092767906387	0.739819210917861	0.99995003706667
Polg	269.432958877913	0.00720067152477224	0.414563120530119	0.0173693007606766	0.986141999903985	0.99995003706667
Cyba	127.580624866919	0.0963183009020789	0.475383216449896	0.202611908811952	0.839438381178056	0.99995003706667
Slc26a2	212.492265744193	-0.210590884441673	0.434000668931357	-0.485231704734955	0.62751199460704	0.99995003706667
Dsg2	214.813630390291	0.44117243253772	0.496253072561582	0.889006954174522	0.373999342415376	0.99995003706667
Htr7	8.13665540905955	0.0238965395874618	1.70106168240737	0.0140480147396201	0.988791674584911	0.99995003706667
Vldlr	151.490633957748	0.323413533325688	0.504890702048343	0.640561476005793	0.521807635659365	0.99995003706667
Smarca2	281.93669796249	0.707672489631771	0.421717929620965	1.6780706721856	0.0933333032800634	0.99995003706667
Ptprk	3408.22830338802	-0.0867884123812214	0.343976402642288	-0.252309204103967	0.800802074386542	0.99995003706667
Cpne9	59.2978093649551	-0.0286029378017692	0.602065778862067	-0.0475079946510663	0.96210835872181	0.99995003706667
Gnas	137.518548521161	0.342813289936459	0.459819520449588	0.745538792266308	0.45594606913125	0.99995003706667
Rpusd4	172.426631891418	-0.0067068249795191	0.43694952874978	-0.01534919833581	0.987753592500338	0.99995003706667
Ppp6r2	170.267640072578	0.276921660260161	0.433235659024294	0.639194060996334	0.522696695196427	0.99995003706667
Irak2	75.5429878551363	-0.119018660904426	0.57310798835797	-0.207672311889126	0.835484838244117	0.99995003706667
Msrb2	85.1722790338321	-0.841686997593777	0.520117415403216	-1.61826343949908	0.10560583622348	0.99995003706667
Knl1	658.380199096775	-0.21483152055116	0.351750599204398	-0.61074955106565	0.541365396474222	0.99995003706667
6030458C11Rik	689.995701317844	-0.159553375238952	0.331386404962642	-0.481472301970077	0.630180860764631	0.99995003706667
Smim10l1	14.6577422260037	0.167245061125559	1.03138330244645	0.162156068193903	0.871182954356796	0.99995003706667
Rerg	435.548933125687	-0.743154574678697	0.37905151515238	-1.96056352493393	0.0499299608026598	0.99995003706667
Rit1	96.6525667160131	0.119839834209852	0.504785141125989	0.237407610577708	0.812340586100918	0.99995003706667
Pcgf2	258.312037004914	-0.268991456115499	0.469605248085403	-0.572803343259444	0.566777855156094	0.99995003706667
Pum2	155.840971145514	0.0331743332020412	0.449205659600581	0.0738511024806293	0.941128864108532	0.99995003706667
Gm8439	2.74181599457453	-1.33922234871673	2.2724664501986	-0.589325465552945	0.555642965172223	NA
Gm7616	2.64134204692754	1.21682496180327	2.4456759475512	0.49754137011555	0.618807336902683	NA
Scoc	120.485524882694	-0.433000407059726	0.459976900719806	-0.941352503532536	0.346524245043236	0.99995003706667
Ptger4	11.777980525129	-0.34717747006959	1.16470550527464	-0.298081762726558	0.765640760461954	0.99995003706667
Ptpn21	331.711931264236	0.110057064212874	0.368570862274743	0.298604896582504	0.765241528887424	0.99995003706667
Snrpa	54.2787408331836	0.264214939906647	0.672230138039898	0.39304238973434	0.694288173123834	0.99995003706667
Hspbp1	349.301462476369	0.163157683603501	0.363141513530433	0.449295047589837	0.653218829869512	0.99995003706667
Lrrn4cl	3.06436661159384	-0.147180118049917	2.12267511577221	-0.0693370911809904	0.944721302274985	NA
Ptprc	8.28546349938754	1.64128546500964	1.52373590222188	1.0771456278062	0.281415211554333	0.99995003706667
Bdkrb1	1.98655216888168	1.64900026769592	2.82741697099986	0.583217928098089	0.55974660372808	NA
Opn1sw	34.9693998367416	-0.317558588004568	0.724384803826373	-0.438383834568517	0.66110806285989	0.99995003706667
Bckdha	182.927460422961	-0.121831134072885	0.431066734478407	-0.282627083763032	0.777462716596651	0.99995003706667
Bcat1	5447.8802136036	-0.404621120829162	0.306947161055469	-1.318210989272	0.187433027805731	0.99995003706667
Mmp23	16.9472696802895	0.497448459244303	1.03205748894079	0.481996850538664	0.62980818359016	0.99995003706667
Fhod3	2136.5415383188	-0.30535520694561	0.329073139739697	-0.927925041792083	0.35344645359201	0.99995003706667
Abi1	1381.91878865216	-0.058861441410979	0.326975459686715	-0.180017917758647	0.857138501652131	0.99995003706667
Slc25a32	148.986833889006	0.0568448147399844	0.462069844373257	0.123022126269867	0.90208957682329	0.99995003706667
Mcoln3	10.0443304313502	0.25203717085995	1.26243755662654	0.199643277037352	0.841759578884883	0.99995003706667
Zfp809	845.751272208328	-0.070435516231195	0.326012689224102	-0.216051456152915	0.828947638388932	0.99995003706667
4933406I18Rik	16.6461920958832	0.0692144846381357	1.02694531295484	0.0673984132991307	0.946264532322387	0.99995003706667
Tmem108	261.817342918884	-0.100187049388103	0.388109890605477	-0.258140933310935	0.79629814160696	0.99995003706667
Zfp87	42.0277742925552	0.213407555826419	0.68743021626502	0.310442501328957	0.756224478111177	0.99995003706667
Dlg1	1321.67918615745	-0.106085504847422	0.361703582402096	-0.293294039674426	0.769297409088987	0.99995003706667
Tmem38a	57.2846825091556	0.40091209454315	0.61765882442035	0.649083407687717	0.516284465900331	0.99995003706667
Ubxn4	254.701750383718	-0.238488484827725	0.395188425811162	-0.603480439332717	0.546189124363029	0.99995003706667
Dsg1c	3.64233795006832	-0.518848661422562	2.11519447672556	-0.245295960788329	0.806227279058157	NA
Rnf181	49.8608854140128	-0.82114470972261	0.620647724816409	-1.32304474324063	0.185820498770082	0.99995003706667
Ccdc59	194.45016095881	0.0325388203373752	0.455084054090964	0.071500682225335	0.942999281612176	0.99995003706667
Speer5-ps1	5.04005639644764	0.377072101730658	1.67871320167119	0.224619727393146	0.822275116782685	0.99995003706667
Aldh9a1	302.594877164103	-0.0296013992108043	0.377070564253746	-0.0785036065315464	0.937427461481349	0.99995003706667
Atxn7l2	56.2670408135311	-0.439876643770303	0.661210219527088	-0.665259898863802	0.505884274724168	0.99995003706667
Atp9a	564.574412645633	0.450763920345915	0.438076267432264	1.02896220100673	0.303497437374518	0.99995003706667
E130008D07Rik	2.0493131149637	2.98296549578874	2.81373432587276	1.06014468685258	0.289078780645064	NA
Acsm2	2.38921955055665	2.35037581209778	2.74920665070524	0.854928752443855	0.392590591953384	NA
Mep1b	31.6527433515539	-0.365584836955193	0.81532420083929	-0.448391985150033	0.653870325094464	0.99995003706667
Smurf2	562.235526151096	-0.292678029808935	0.34918106537636	-0.838184136626869	0.401927294962964	0.99995003706667
Dzip3	722.263271255649	-0.0268527025487389	0.374379764382407	-0.0717258385827456	0.942820092901803	0.99995003706667
Bin3	20.9821365889822	-0.252978235653069	0.88067193288081	-0.287255930622814	0.773916363514904	0.99995003706667
Aggf1	410.894013816358	-0.0970479647872443	0.354360936734142	-0.273867559109807	0.78418640283848	0.99995003706667
0610030E20Rik	104.817795602699	-0.51096280000522	0.487577796901144	-1.04796158326467	0.294656306975883	0.99995003706667
Slc11a1	43.7455414410919	-0.108865630886811	0.647509137605168	-0.168129875802917	0.866481106394379	0.99995003706667
D230017M19Rik	53.30686321469	-0.200507141924748	0.640958984798093	-0.312823669969943	0.754414631246028	0.99995003706667
Adcy10	44.9591828200412	0.227067714106304	0.68405932143205	0.331941553885921	0.739933392172227	0.99995003706667
Elovl4	15.6545630247061	-0.577121242554112	1.03463613973648	-0.557801163509624	0.576980168110378	0.99995003706667
Vash2	64.9602558612076	-0.0143609875668012	0.566729308693535	-0.0253401180184367	0.979783674643785	0.99995003706667
Cahm	4.49813134116287	1.66079979731395	1.93763053552454	0.857129244644335	0.391373460487045	0.99995003706667
Gm11532	6.77102693785236	0.760955747859996	1.47744992420481	0.51504672706221	0.606520367955542	0.99995003706667
Apobec3	30.527478116716	-0.619199627841336	0.779704821711317	-0.794146208410382	0.427110319549998	0.99995003706667
Smox	114.691325933459	0.70049460007444	0.561594649550474	1.24733132809429	0.212276034938814	0.99995003706667
Uimc1	480.256935276589	0.00205130148915171	0.354853222219361	0.0057807041354232	0.995387691107692	0.99995003706667
4930546K05Rik	6.52662950644687	3.02499267892717	1.76153350254395	1.71724958654409	0.0859335789250805	0.99995003706667
Ica1l	61.3007351847892	0.0830432007785691	0.609969168364328	0.1361432758991	0.891708016776671	0.99995003706667
Irf8	18.8804481411413	2.29295092850885	1.08409510866281	2.11508280978883	0.0344228900691502	0.99995003706667
Icam5	1.85453684217188	2.85552265713727	2.96725386141793	0.962345249345377	0.33587620629389	NA
Dnase1l1	11.5730945697516	-7.13472289523741	4.79097442466539	-1.48920078940637	0.136434503005506	0.99995003706667
Tspan4	90.2163308568033	0.544899909043709	0.527496201561996	1.03299304796921	0.301607152061183	0.99995003706667
Zfp410	369.740082441582	-0.108661609741264	0.368990962243091	-0.294483119805189	0.76838876031459	0.99995003706667
Ldhb	84.9548401903439	-0.736744009403093	0.606770849864879	-1.21420468627845	0.224669571436054	0.99995003706667
Nkiras1	110.983154371563	-0.332127365651612	0.498774363707883	-0.665887001855069	0.505483329260651	0.99995003706667
Mus81	39.5393124247712	0.654564701393333	0.715231972195498	0.915178189509708	0.360098092641799	0.99995003706667
Ldah	362.506931702336	0.652760392384998	0.44503712593402	1.46675491626686	0.14244273793299	0.99995003706667
Bspry	11.7634257547282	0.167543270064844	1.16574873420924	0.143721597243246	0.885720316122058	0.99995003706667
Tatdn1	393.430824009303	-0.307315877206123	0.354766563012752	-0.8662481452489	0.386354096144095	0.99995003706667
Drd2	15.4201101713075	0.968864048406848	1.02716756907543	0.943238549946569	0.345558899345146	0.99995003706667
Chaf1a	827.44455325631	0.530953949555409	0.365325091442276	1.45337389079749	0.146119971617807	0.99995003706667
Vsig2	5.22517696425421	0.636130252168437	1.65618514362487	0.384093683376574	0.700909013029003	0.99995003706667
Slc16a8	15.4468328218447	-0.323944550525805	1.0321201123967	-0.313863228353888	0.75362491964303	0.99995003706667
Sgk2	6.04966223155285	-0.228800468714549	1.59043354113579	-0.143860439808855	0.885610675122538	0.99995003706667
Prkg1	420.99776313825	1.09741589161673	0.383009536438942	2.8652443012778	0.00416687638975837	0.187471092050877
Glrx3	86.374083088534	-0.606240409982864	0.545800446180182	-1.11073637668433	0.266681839429154	0.99995003706667
Bloc1s2	86.834877265005	0.109742032341145	0.605567974544454	0.18122165793807	0.856193595474317	0.99995003706667
Ebf1	1140.96853868818	0.091288111339416	0.353660465178851	0.258123596860764	0.796311520840185	0.99995003706667
Gm6938	1.83144448905171	-2.18941842238835	2.94112137795138	-0.744416207641649	0.456624716662158	NA
Zfp229	763.255832215459	-0.248637770739808	0.385360045532281	-0.645209002911487	0.518791752727608	0.99995003706667
Cox7a2l	495.204023047339	-0.0076163140983066	0.383711304238533	-0.0198490740673408	0.984163770137057	0.99995003706667
Shcbp1	363.70445063493	-0.62000663083694	0.390809387439242	-1.58646811147373	0.112633160334526	0.99995003706667
Srpx	2.29690575583067	-3.43930618862427	3.00913494324775	-1.142955119491	0.253057225534566	NA
Pigp	125.687143916722	-0.52390625783295	0.511971521416143	-1.02331132869226	0.306160669081781	0.99995003706667
Pcdh9	39.563712956113	1.3693567171683	0.968905188004899	1.4133031117193	0.157566619458005	0.99995003706667
Pik3r3	52.3678317151672	-0.865002093027657	0.60556317837717	-1.42842584211568	0.153169325416266	0.99995003706667
Cblif	5.91480644644714	0.929641539935165	1.61258180973475	0.576492637039036	0.564282245218459	0.99995003706667
Rp9	271.84627102764	-0.102213009034395	0.386508789564803	-0.264451965373114	0.791431673657789	0.99995003706667
Nemf	947.233004943323	-0.330303009269593	0.320979256209943	-1.02904783682828	0.303457196363323	0.99995003706667
Gm2762	4.27135592261988	-0.101712969228349	1.8119207895186	-0.0561354391520463	0.9552339120768	0.99995003706667
Kmt5b	250.940921555651	-0.120488579314615	0.392366401802384	-0.307081795895713	0.758781113497249	0.99995003706667
Suv39h1	120.439319420372	-10.5143022109619	1.51841015116815	-6.92454683793637	4.37373316660655e-12	1.36488392243869e-09
Stag2	17.1083033089112	-6.35452527515395	1.72558219119721	-3.68253990309507	0.000230921708430001	0.0143513927861984
Mgat4e	45.9321960484917	-0.336154896122897	0.64781912412987	-0.518902396675013	0.603828806380311	0.99995003706667
Nol4l	1061.55018014076	0.348886537609431	0.419141180214111	0.832384299321792	0.405192061409013	0.99995003706667
Tor1aip2	1180.5750265245	-0.0679983233032105	0.317627802582327	-0.214081773542433	0.830483288915555	0.99995003706667
Ktn1	1483.97701490116	-0.0466810563078072	0.31487750169298	-0.148251482105963	0.882144303817228	0.99995003706667
Unc5d	68.8011018806638	-0.253150110909485	0.565294966115972	-0.447819503238864	0.654283466696458	0.99995003706667
Miga1	1240.90015895114	-0.343985023935137	0.329790033837427	-1.0430425077815	0.296928605944539	0.99995003706667
Setd3	899.352015844442	0.027876401908553	0.33279143659058	0.0837653822891128	0.9332429721851	0.99995003706667
Capn12	31.7035222748984	0.630543537102469	0.793487703293899	0.794648152057024	0.426818200022515	0.99995003706667
Mrpl52	56.2370506042873	0.153884045058456	0.618779568085403	0.24868960288168	0.803600891925081	0.99995003706667
Gpr180	223.767293070044	-0.180658813246109	0.395603293815575	-0.456666605335013	0.647910697361121	0.99995003706667
Dr1	148.565966925652	-0.18116981808436	0.43601828686944	-0.415509678241109	0.677768831666849	0.99995003706667
Zfand2b	45.3198428725585	-0.31329950089784	0.640479131045525	-0.489164261115591	0.624725409384634	0.99995003706667
Lman2	508.906689808066	0.115954300496772	0.371066866527363	0.312488963463466	0.754668949310179	0.99995003706667
Cmc2	192.200542761425	-0.295462065246044	0.423640065650657	-0.697436548623538	0.485529635436832	0.99995003706667
Carhsp1	173.1368080886	0.526354607806536	0.433970179394867	1.21288197391925	0.22517494844328	0.99995003706667
Pdgfrl	41.9248707792914	-0.425327967767153	0.670507518807655	-0.634337357653352	0.525860681313167	0.99995003706667
Zfp385a	124.727663935842	0.471332868799676	0.498079908604374	0.946299701428142	0.343995745616692	0.99995003706667
Nde1	436.624920877012	-0.140403361165692	0.347546808706505	-0.403984032217828	0.686224461232567	0.99995003706667
Zmynd10	2.20184653068663	1.7744218227808	2.69556708296636	0.658274035913855	0.510362058688605	NA
Cd46	23.5702681065459	0.55803111048478	0.842163000692631	0.662616512511036	0.507576191915402	0.99995003706667
Eif3k	455.281829030509	0.115443718617784	0.370402963798072	0.311670612551359	0.755290864018	0.99995003706667
Fez2	238.767074089859	0.164856609404415	0.427991821189562	0.385186354604188	0.700099352323646	0.99995003706667
Tdrd3	848.165433895274	-0.286252292845318	0.395138790384956	-0.724434805720901	0.468798838148011	0.99995003706667
Septin4	11.3868520905911	0.768800596928171	1.20108595408031	0.640087909042991	0.522115449168402	0.99995003706667
Sh3bp5l	253.677901566251	0.167357586493076	0.425020836158926	0.393763251716197	0.69375583788858	0.99995003706667
Apba2	60.1723840500867	0.279492841765335	0.576891705175887	0.484480603998494	0.628044826333101	0.99995003706667
Cpsf4	310.907233432421	0.28037317982013	0.401817794240483	0.697761980277882	0.485326059569771	0.99995003706667
Nlrp5	3.80168661238059	0.268565812120433	1.92577245526822	0.13945874622193	0.889087653064805	NA
Abhd12	622.309027003083	-0.199615617984016	0.334074035138312	-0.597519103516596	0.550160856471939	0.99995003706667
Tbx6	26.361796089155	0.0396108813767818	0.901459690244528	0.0439408237611124	0.96495157405487	0.99995003706667
Gm10451	2.47794624717673	1.51578950598619	2.5145561370446	0.602805991743624	0.546637760303281	NA
Slc24a3	22.0424569858317	0.898106853062148	0.946408256840596	0.948963459025925	0.342639197168596	0.99995003706667
Cdc123	793.013028478911	-0.138235644033354	0.330661754701898	-0.418057552975782	0.675905038576593	0.99995003706667
Scml4	18.5689931634168	1.64138882637939	0.992315330063393	1.65410003922295	0.0981071881409093	0.99995003706667
Ppfia2	44.1787642451205	0.960939128830434	0.765300836811466	1.2556358004704	0.209248045254817	0.99995003706667
Cpsf7	867.929942249026	-0.119062842322225	0.330689567344406	-0.360044144356765	0.718814121740017	0.99995003706667
Rps21	243.879049834625	-0.398660661720498	0.633842850548952	-0.628958205295256	0.529376418644385	0.99995003706667
Cdk11b	586.013565674427	-0.0321826657855282	0.3335313247821	-0.0964906843654146	0.923130872204025	0.99995003706667
Hnrnpc	6133.96420798827	-0.0923131331918149	0.31842346744604	-0.289906814759054	0.771887527990269	0.99995003706667
Stard13	13.6326782733227	0.396387679173376	1.09451817082482	0.362157239358266	0.717234531725566	0.99995003706667
Lysmd4	52.3134598642262	0.479814288063187	0.610044258535245	0.786523733893097	0.431560720138798	0.99995003706667
Zkscan8	278.302247323044	-0.185135667357298	0.430858262799648	-0.4296904187338	0.667420854011021	0.99995003706667
Prom1	191.388127722866	-0.0433777531971351	0.459188824115651	-0.0944660473404945	0.924738952100652	0.99995003706667
Fyb2	45.4167686083639	0.56443244892063	0.718434141792372	0.785642574714596	0.43207691460203	0.99995003706667
Nsfl1c	449.91459159983	-0.0323085923106343	0.350310768112061	-0.0922283733519121	0.926516595435872	0.99995003706667
Atp6v0e	282.911582885339	0.0703300731818463	0.37482341349642	0.187635218744194	0.851162615998373	0.99995003706667
6330403K07Rik	10.4853873776993	0.699565934962406	1.26402375764116	0.553443660163392	0.579959649438815	0.99995003706667
Abcc2	23.1979104735141	0.155908509159579	0.895679769519842	0.17406724419282	0.861812615520568	0.99995003706667
Adat1	406.556512851951	-0.106558804733105	0.357216557157403	-0.298303095413776	0.765471841983128	0.99995003706667
Slc25a13	7115.667677576	-0.458199840770786	0.352767775413564	-1.2988710214067	0.193988196124564	0.99995003706667
Sema4a	27.9793781630664	0.300225037789509	0.882937055622389	0.340029944238639	0.733833977805479	0.99995003706667
Chek2	952.506637715562	-0.304569451754205	0.326229878272553	-0.933603793027655	0.350508308024327	0.99995003706667
Keap1	125.929507168526	0.0405405649366058	0.462905857667624	0.0875784228371436	0.930211752352484	0.99995003706667
Klf13	1930.79945222827	0.256408776705902	0.310835610858942	0.824901548433785	0.409427487177992	0.99995003706667
Reck	307.456513974979	-0.11174156574641	0.368673757404534	-0.303090641799599	0.761820785698811	0.99995003706667
Pld5	30.3364331165615	1.11425117205132	0.791404317184671	1.40794174084764	0.159148321833955	0.99995003706667
Myo18a	523.773533149862	0.345588276589014	0.369402226450598	0.935533821519161	0.349513261748772	0.99995003706667
Prrg1	67.4948939203664	-8.3098404762785	1.47776712211813	-5.6232408692161	1.87407801503514e-08	2.74871022465204e-06
Arhgap24	34.7537734026038	0.372641797516823	0.73249438889526	0.508729900414442	0.6109415609455	0.99995003706667
Cd72	2.99090418750573	0.464566860868543	2.13930185835999	0.217158162628197	0.828085088041336	NA
Catsperg1	39.2070708911004	1.17707145317305	0.705517931685484	1.6683792151973	0.0952404716417615	0.99995003706667
Fh1	425.18699375861	-0.232249746106764	0.355554916107314	-0.653203585678072	0.513625038923719	0.99995003706667
Fkbp7	26.8014010922199	-0.14802664108045	0.814879344072437	-0.181654673366332	0.85585373944176	0.99995003706667
Cd300a	11.0733135544698	-1.2415325073304	1.20377087506261	-1.03136945165402	0.302367600647067	0.99995003706667
Hivep2	425.92827666041	0.120290476088282	0.365976373379909	0.328683720693117	0.74239476029743	0.99995003706667
Cgrrf1	49.4535476769005	-0.262497019417484	0.732935727712414	-0.358144663293697	0.720235056369876	0.99995003706667
2210408F21Rik	36.264459687367	0.53469594734906	0.758521008688992	0.704919100755317	0.480860582665528	0.99995003706667
Akt1	140.105006849148	0.575113890277319	0.510449421147295	1.12668144276603	0.259877191184224	0.99995003706667
Efna3	14.0661009841274	0.210300345678659	1.28841512361321	0.163224058631736	0.870342024174652	0.99995003706667
Plpp1	1490.87201821326	-0.11287507833882	0.324603175909689	-0.347732513776218	0.728041076256395	0.99995003706667
Dgcr2	1098.33933217582	0.0518771576486955	0.326166232850037	0.159051282517487	0.873628470429872	0.99995003706667
Ptn	8.52640179968696	0.0616119878486886	1.34283590589171	0.0458819931596745	0.963404306437839	0.99995003706667
Twf1	546.679633404071	0.179645661231275	0.348825608642818	0.515001355348381	0.606552072899617	0.99995003706667
Ptgs1	53.6778677215035	-0.532133970031061	0.701449920835406	-0.758620044318068	0.448079878656897	0.99995003706667
Ptgis	52.6998918222378	-0.0206805473430631	0.641784760681605	-0.0322234939344764	0.97429382045537	0.99995003706667
Cst7	27.9078747727315	0.924540456588481	0.895773898703179	1.03211363707622	0.302018886135565	0.99995003706667
Plxna2	54.885147421995	-0.517546448763642	0.592786805313696	-0.873073496448293	0.382623018889312	0.99995003706667
Gm14023	5.14033649905087	-0.859276303967965	1.84170979447786	-0.466564442750102	0.640811531594009	0.99995003706667
Etaa1os	31.7461093905019	-0.207754308356303	0.749719121962305	-0.277109523113843	0.781696009675579	0.99995003706667
Trip10	283.560178284923	0.113510045154481	0.422392825054974	0.268730997359407	0.788136696477829	0.99995003706667
Gusb	62.0305037918076	0.299029384286978	0.58875414189818	0.507901962817432	0.611522098137866	0.99995003706667
BC055324	664.416608899353	-0.423255007181142	0.373817446148177	-1.13225054513204	0.257529115408915	0.99995003706667
Sowahb	5.92990981295732	0.318900568625852	1.56706979141974	0.203501190803335	0.838743315028381	0.99995003706667
Dmrt2	2.55806301183238	0.522526317463934	2.50080899397674	0.208942913562152	0.83449280325515	NA
Nlrp3	5.225337870276	1.6392748014871	1.71212936444163	0.957447980002208	0.338341190958584	0.99995003706667
Sgms1	42.7200503881003	0.153454360232361	0.665965020513086	0.230424054575919	0.817762271145586	0.99995003706667
Ctnna2	63.0998469393132	0.537085058561783	0.763745460481684	0.703225205715856	0.481915413515949	0.99995003706667
Map3k13	29.2172380050467	-0.0459704983131646	0.824145452065117	-0.0557795935146803	0.955517391645982	0.99995003706667
Dip2b	510.600599376829	0.194828747355652	0.38513344881863	0.505873348454349	0.612945563013032	0.99995003706667
1700128A07Rik	3.30259242049717	1.30929746163288	2.3486416995334	0.557470073827351	0.577206300174858	NA
Fbxo44	50.6082635009601	0.0936271347428618	0.621346582614706	0.150684235437277	0.880224809528716	0.99995003706667
Ap5z1	149.515736863533	0.221926717342457	0.444192211048878	0.499618660170599	0.617343616109066	0.99995003706667
Fbxw8	644.961273168334	0.180014501999745	0.339946783182294	0.529537300852214	0.596432775835654	0.99995003706667
Pax2	12.1625060382972	-0.624902057272196	1.22898976138039	-0.508468074274526	0.611125123017193	0.99995003706667
Dna2	405.705098079889	-0.193751313912351	0.394949197575456	-0.490572749866987	0.62372866374741	0.99995003706667
Kdm5b	2656.76923872185	-0.400626164749198	0.326259561250666	-1.22793693221881	0.219470644061618	0.99995003706667
Supt3	578.985590166162	-0.353337263473134	0.403298348505811	-0.87611879587958	0.380965455678147	0.99995003706667
Esrrb	6291.92391477959	0.254854826303923	0.307900926339898	0.827716984594528	0.407830797983626	0.99995003706667
Chchd7	202.516192074519	-0.360594012864734	0.413226601432678	-0.872630202447121	0.382864672823653	0.99995003706667
Rxrb	47.7652575854063	0.196096884884945	0.625893260011382	0.313307232101172	0.754047256122881	0.99995003706667
Cadps2	213.462045286387	-0.412440459469657	0.463784781202527	-0.889292784468387	0.373845748353824	0.99995003706667
Gabpb1	602.352047767868	-7.2485935903851e-05	0.339518297734363	-0.00021349640472268	0.999829654516179	0.99995003706667
Dll3	7.37780448526081	-0.506949488797431	1.42213111178461	-0.356471695609885	0.72148734537848	0.99995003706667
Fam57a	27.230976981831	-0.213058608261346	0.806863962743541	-0.264057657919054	0.791735490274181	0.99995003706667
Mettl7a1	84.5748068711419	0.141923273153595	0.523670269605154	0.271016480008699	0.786378357228453	0.99995003706667
Ckmt1	4.15444396242026	-0.535590611119815	1.89541615030791	-0.282571513929966	0.77750531931016	0.99995003706667
Gm4788	9.17904224129217	-0.0980598654559983	1.3674171216403	-0.0717117431865778	0.942831310514283	0.99995003706667
Spag7	125.233749495383	0.361615774709421	0.460245642131545	0.785701681029858	0.432042278169999	0.99995003706667
Gal3st1	4.84932726109436	-0.363657627698016	1.7495797132408	-0.207854277770746	0.835342750460857	0.99995003706667
Gpr68	28.3262335272491	0.678835395177674	0.826301940240702	0.821534311029124	0.411341988652508	0.99995003706667
Golph3l	221.909053348968	-0.319375785345049	0.414173905415979	-0.771115179321308	0.440638664082415	0.99995003706667
Sptan1	729.392476666786	-0.11261831950835	0.345229433779848	-0.326212971690492	0.744263227758189	0.99995003706667
Slx1b	129.943775998047	-0.163428813234468	0.48302864976821	-0.338341862978299	0.735105579825608	0.99995003706667
Rprd2	1024.92801191031	-0.0842187829624791	0.320643112272824	-0.262655830544772	0.792815863797895	0.99995003706667
Edem3	481.899802221621	-0.400433988375854	0.345153430391548	-1.16016227311313	0.245982743994986	0.99995003706667
Pcsk1n	3.3334901754728	-5.29333390821971	2.61317390045853	-2.02563400288473	0.0428023043711409	NA
Gpr162	29.0764396541489	-0.0715946117249199	0.843981226964905	-0.0848296258702174	0.932396840385288	0.99995003706667
Syk	415.430316980996	0.221143034733276	0.371840672967064	0.594725243391715	0.552027145181888	0.99995003706667
Frmd4b	441.157025384526	-0.309630410094152	0.409549840958885	-0.756026200301311	0.449633487209831	0.99995003706667
Pomt1	196.406503889786	-0.182324181767827	0.414850428450973	-0.439493777187636	0.660303790018364	0.99995003706667
Mpp4	29.5552387519968	0.68801887367298	0.766883195869793	0.897162537109233	0.369632192424404	0.99995003706667
Chst10	15.8820317378486	-1.68109767330569	1.02006133385285	-1.64803587540766	0.0993453095703081	0.99995003706667
Abcc10	105.567077337886	0.479612062380271	0.490916765490593	0.976972261073577	0.328582885267153	0.99995003706667
Chd6	2033.47068488862	-0.0714158582113886	0.31044041647055	-0.230046908915172	0.818055319003736	0.99995003706667
Tyms	781.279028830554	0.00633354423443879	0.324293611885721	0.019530277508737	0.984418083686787	0.99995003706667
4930447J18Rik	2.68479158303905	3.39391904964416	2.55320777377108	1.32927648290501	0.183756770012947	NA
Fam131b	29.6233894692048	0.434994944644985	0.777122490008073	0.559750811793475	0.575649418732878	0.99995003706667
Ahrr	40.6243090513401	0.649850154690907	0.69852528024143	0.930317302855955	0.352206821657102	0.99995003706667
Zbtb17	467.744933377504	0.110736778991339	0.357765717443742	0.309523170030266	0.756923589785762	0.99995003706667
Gm21992	3200.61154688022	-0.111122925551954	0.34485658129248	-0.322229389201386	0.747278921516746	0.99995003706667
Sergef	601.960413128579	0.262689126129427	0.383095251702017	0.685701858643121	0.49290113447427	0.99995003706667
Armc3	9.40235852872908	0.637118397729164	1.33275634073708	0.478045669906028	0.63261769999386	0.99995003706667
A730082K24Rik	4.87000625612929	0.622821896317001	1.75393030442123	0.355100709958098	0.72251414479619	0.99995003706667
Acbd6	823.991711878584	-0.123736722733649	0.330773430571156	-0.374083016643718	0.708342553690515	0.99995003706667
Ccdc88c	1926.09021129965	0.235119691577379	0.34629314817236	0.67896143142963	0.497162299940383	0.99995003706667
Nudcd2	315.545189992423	-0.153809259530178	0.366800743416229	-0.419326466183417	0.674977556784001	0.99995003706667
Zmynd19	408.39468408583	0.0767651591995366	0.367382040409594	0.208951855986077	0.834485822299448	0.99995003706667
Tmprss13	2.02758834690795	1.64301606150607	2.76631402894872	0.593936929904687	0.552554297611649	NA
Odr4	192.61229253284	-0.0398764171489838	0.415866623963893	-0.095887515013578	0.923609910463086	0.99995003706667
Elovl1	28.7577423295243	-0.275368173453076	0.796377168644726	-0.345776077334936	0.729511004980359	0.99995003706667
Nfatc4	87.5369044402448	-0.240471202383213	0.605280347596092	-0.397288964259716	0.691154384419937	0.99995003706667
Camta2	55.4832179690585	0.477091508131742	0.60273132372283	0.791549218290065	0.428623566928025	0.99995003706667
Ephx2	20.8604679892129	-0.565264061757221	0.919714148197712	-0.614608422480966	0.538813350830836	0.99995003706667
Hdac9	77.384117723066	-0.723226039655423	0.564387534224752	-1.28143517671568	0.200040855137435	0.99995003706667
Styxl1	17.9712276969064	0.974894585882565	1.03687670040964	0.940222290169517	0.347103550494946	0.99995003706667
Pex5	340.87143361456	-0.58668591069591	0.377566659452624	-1.55386048001817	0.120217700298622	0.99995003706667
Coq3	287.976019352026	-0.31557622940651	0.405961440989577	-0.777355180918802	0.436949247348724	0.99995003706667
Chrd	7.83073664963663	0.690082393343321	1.39698528105264	0.493979716682011	0.62132050431581	0.99995003706667
Dync1i2	511.199552101474	-0.279724191682443	0.345215483014404	-0.810288661562644	0.417774290429849	0.99995003706667
Dennd2d	11.8760411146908	-1.34168411891285	1.15828068886038	-1.15834109280792	0.246724868148433	0.99995003706667
Gm15290	6.10505286373504	-0.798573768298351	1.74697136728132	-0.45711897931167	0.647585529238648	0.99995003706667
Sh2d3c	6.3802677132261	0.36768519136651	1.52360684883941	0.241325504441379	0.809302845244748	0.99995003706667
Pard6a	5.83997643729462	0.101459404531089	1.58051827589387	0.0641937559840665	0.948815949145043	0.99995003706667
Srgap2	1892.64073807128	-0.259842284278768	0.314870223616077	-0.825236128379021	0.409237545854254	0.99995003706667
Nrip1	978.948068802605	0.489868785199535	0.339810647550648	1.44159339541155	0.149417112726459	0.99995003706667
Tes	50.1904590575525	0.235002878535878	0.718623714214258	0.327017984360326	0.743654282847968	0.99995003706667
Dnph1	70.4540392158096	0.00344063272384398	0.598329656138143	0.0057503964387311	0.995411872749034	0.99995003706667
Fbh1	315.042804046657	-0.142625792765733	0.364332826366437	-0.39147115616281	0.695449005017213	0.99995003706667
Rpl15	676.147494190594	-0.272599369377219	0.468350063009634	-0.58204191887044	0.560538445643771	0.99995003706667
Sh3tc1	511.96226529738	0.329122002878787	0.422266464264743	0.77941781015421	0.43573363577121	0.99995003706667
Ghitm	884.345746478399	0.101386200057434	0.382846126660811	0.264822321546584	0.791146340518675	0.99995003706667
Atp2b1	1186.01661464134	-0.102152586957954	0.329760837229633	-0.309777800833331	0.756729934132589	0.99995003706667
Lrriq1	36.1059096079214	-0.703433365223134	0.765384880615046	-0.919058349647397	0.358065053042196	0.99995003706667
Sgtb	198.570163444687	-0.278064966731428	0.414217097582267	-0.671302484505005	0.502027852238677	0.99995003706667
Zfp532	1883.78380254686	0.0414836403965161	0.352744095006735	0.117602650147054	0.906382505006903	0.99995003706667
Tnks2	1377.77090463305	-0.181842414662511	0.319207369129415	-0.569668598686978	0.568902491804838	0.99995003706667
Mbtps1	1260.67242553303	-0.148892316144865	0.317722841313095	-0.468623267781183	0.639338942780606	0.99995003706667
Cyp4f16	116.73382887108	-0.122085623269317	0.46153390301829	-0.264521463040775	0.791378128507461	0.99995003706667
Toporsl	13.5592158492346	0.537293007090226	1.0888070446304	0.493469444140684	0.621680924899024	0.99995003706667
Prpf38b	964.599423221194	-0.358235405930172	0.325299047882481	-1.10124947571193	0.270788093974342	0.99995003706667
B4gat1	7.04315186614903	-0.636191953092317	1.53769744569103	-0.413730252901876	0.679071668608019	0.99995003706667
Rcor3	18.3667602925927	-0.595304116644683	0.932144902656695	-0.638639030206585	0.523057784408576	0.99995003706667
Man2a2	86.3566850631341	0.473378619213978	0.543912976174154	0.870320510725247	0.384125273087269	0.99995003706667
Gm1715	13.6965179314475	-0.0791101286769607	1.07657362586834	-0.0734832497992439	0.941421572760089	0.99995003706667
St6gal1	152.811800637818	0.406641213286857	0.428726361493225	0.948486610131817	0.342881786181768	0.99995003706667
Fam227a	14.406401581009	-0.114280245991519	1.07968903164173	-0.105845519072977	0.915704920615192	0.99995003706667
Arap2	248.230912492718	-0.574206953000362	0.408040723539795	-1.40722952360994	0.159359339738612	0.99995003706667
Tmem158	2.00586357885219	0.658701321638115	2.76074511067824	0.238595486084657	0.81141926563901	NA
Diaph1	1344.04529898342	-0.002438714418388	0.332285362215942	-0.00733921711785531	0.994144204542863	0.99995003706667
Gfra2	27.1714566026759	2.05543082453526	0.845236277784748	2.43178254241792	0.0150247247941926	0.565045227067749
Crim1	175.264917895513	-0.257702273511218	0.45065739713553	-0.57183633320839	0.567432859922127	0.99995003706667
Pde4b	39.3152843625589	0.714797279764719	0.722931256830214	0.988748616153132	0.322786150172125	0.99995003706667
Fbrsl1	1957.24515144603	0.0331131870203544	0.32991243842193	0.100369622857339	0.920050885406111	0.99995003706667
Phka2	59.569541353428	-5.8850185237753	1.02640564694937	-5.73361861488822	9.83102572205262e-09	1.50199639859735e-06
Eif2ak4	233.702612203269	0.0828835662829032	0.386856064585997	0.214249106761717	0.83035280338054	0.99995003706667
Cpq	130.590027422683	0.557203020190213	0.458744842257951	1.21462514422538	0.224509094324578	0.99995003706667
Cdadc1	76.7756502545907	0.0625569679015595	0.535786859070288	0.116757189622213	0.907052469375571	0.99995003706667
Axin1	522.817063100437	0.0740175331194799	0.341659167524305	0.216641437300858	0.828487790239628	0.99995003706667
Arrdc1	62.2671432192257	0.0748413516500094	0.569110752045155	0.131505777005723	0.895375216874124	0.99995003706667
Septin2	971.948783652434	-0.0770239926456682	0.341398395057134	-0.22561322420036	0.821502254600781	0.99995003706667
Mettl14	321.746968685187	0.0981571601385531	0.373317626647386	0.262932026596394	0.792602970888717	0.99995003706667
Pcnp	701.754577397676	-0.209537611159022	0.339703471502759	-0.616825051071992	0.537350126627778	0.99995003706667
Kcnc4	6.97004419312649	0.202546922739012	1.54548794489364	0.131056941212797	0.895730263224368	0.99995003706667
Paip2	446.014943569408	-0.160603858073405	0.367047303284376	-0.437556294887078	0.661707959152723	0.99995003706667
Trim30a	3.10781614770535	1.1958966705922	2.38387306206955	0.501661220817685	0.615905847144506	NA
Plcb4	1900.96300967147	0.11912260256918	0.343920482922201	0.346366699526085	0.729067147964539	0.99995003706667
Pak1	1161.16352067054	-0.088524785821788	0.334194596363613	-0.264889937733974	0.791094250066348	0.99995003706667
Zfp948	418.498956813327	-0.244981628894256	0.391028187106899	-0.626506315840815	0.530982895565158	0.99995003706667
Kcnj9	17.4508687762999	0.22404868770016	0.972699020551678	0.230337116586268	0.817829821015717	0.99995003706667
Kcnj4	16.9623151564007	-0.0881174960591932	0.971286500132744	-0.0907224552664433	0.92771312748498	0.99995003706667
Kcnj3	10.5418881445024	0.659504734548521	1.35505686690361	0.486698935414816	0.626471699774851	0.99995003706667
Ppfibp2	436.124523697948	-0.0196664277603256	0.358045631307799	-0.0549271546436467	0.956196498252363	0.99995003706667
Uspl1	1056.92761756577	0.025656192234756	0.324975201532036	0.0789481539323756	0.937073861441002	0.99995003706667
Ptpre	31.4810329640615	-0.034114812924246	0.751859344710798	-0.0453739295311522	0.963809260799672	0.99995003706667
Amer1	29.8133633354926	-8.50064381257953	2.73545510211588	-3.10757935891701	0.00188626334474569	0.0947459742376202
Nr2f6	28.6865652965216	-0.414715657273802	0.826726735235523	-0.501635715404384	0.615923791467022	0.99995003706667
Epor	4.05906292523264	-0.352875569265007	1.8900549097951	-0.186701226211075	0.851894894628809	0.99995003706667
Epn2	1410.64298101647	0.0660245442615201	0.315586693851775	0.209212066122568	0.834282693444056	0.99995003706667
Ehbp1	1318.58064875346	-0.0427535704540918	0.351692571818968	-0.121565179022601	0.903243392017556	0.99995003706667
Ppp3cc	3.40306636814416	-1.00317164807008	2.0360346412552	-0.492708536359495	0.622218545130992	NA
Apoe	373.205531033722	0.0951762986588704	0.533403051650264	0.178432234994551	0.858383535619437	0.99995003706667
Tnfrsf8	39.7443154451487	-0.206851642550166	0.720520521774516	-0.287086399761003	0.774046165486419	0.99995003706667
Kif2a	562.896335544482	-0.191775591326945	0.337262260441473	-0.568624521094987	0.569610980285933	0.99995003706667
Tctex1d2	32.6667882127421	-0.203995504884149	0.766837366869596	-0.266021862910652	0.790222371340425	0.99995003706667
Srsf5	377.855636584579	-0.495517759224592	0.411479627435064	-1.20423400379109	0.22849914664472	0.99995003706667
Col6a1	15.8967000164032	-0.049046963194943	1.08922883772813	-0.0450290714825757	0.964084136757523	0.99995003706667
Sytl3	134.781433780643	0.741368492562305	0.498497393702005	1.4872063563997	0.136960317770669	0.99995003706667
Zfr2	52.4073467513034	2.22930026812909	0.776144959548773	2.87227307309338	0.00407530649201916	0.183915447133677
Gm6936	3.87110189903016	0.594743443699062	1.93561179354283	0.30726380448968	0.758642583763447	NA
Gm12866	44.7312563402103	0.525257464647232	0.669109356112405	0.785009893896915	0.43244776771093	0.99995003706667
Gm10778	385.167830700259	0.0824580746918707	0.410925270326148	0.200664404567829	0.840960994578167	0.99995003706667
Ercc6	342.252603347402	0.685524934494162	0.390629079373421	1.75492550527411	0.0792720508568174	0.99995003706667
Eif5	436.737136412438	-0.597145643154192	0.413124383790582	-1.44543790341093	0.148334923299807	0.99995003706667
Rin1	25.4599663649084	1.1746561122481	0.833773067065275	1.40884391526662	0.158881326449338	0.99995003706667
Plekhg4	10.3181776957768	0.330098011350948	1.21034007996669	0.272731620488047	0.785059526181625	0.99995003706667
Palb2	489.773206378766	-0.313642298446347	0.342138134267772	-0.91671248256962	0.359293323296406	0.99995003706667
Rars2	330.431050680126	-0.013544012717919	0.37928914739673	-0.0357089381831223	0.971514443459356	0.99995003706667
Tmcc3	41.8090828886001	0.697080930030827	0.670023788967474	1.040382358819	0.298162294364702	0.99995003706667
Ano2	25.2107237371566	0.702590694855975	1.05915700683799	0.663348956122653	0.507107089113135	0.99995003706667
Dpysl3	15.2977505495829	1.01459642915136	1.0384575439448	0.977022541814473	0.328557992711098	0.99995003706667
Eif2ak1	237.228693593958	-0.0556578030791251	0.394815934470297	-0.140971521713778	0.887892440019973	0.99995003706667
Mmp28	9.89635981015314	0.909758355799525	1.24914282152074	0.728306115302304	0.466426219707856	0.99995003706667
Rab3d	10.9663132332551	0.353128856299546	1.21505607460676	0.290627620962951	0.771336133000665	0.99995003706667
Tnrc6a	1548.5038734565	-0.293330536498204	0.341929368382211	-0.857868798711425	0.390964914800527	0.99995003706667
Capn5	391.061204280099	0.808537747277879	0.414347107239896	1.95135366737279	0.051014989031215	0.99995003706667
Ctla4	2.80033595817425	0.936604511505183	2.48325419446283	0.377168198726343	0.70604861180375	NA
Nptn	872.976227508579	-0.212518454799314	0.344343444362824	-0.617170032647376	0.537122579659313	0.99995003706667
Slc25a44	208.603635690567	-0.201305729556961	0.398696619199366	-0.504909547417805	0.613622368043098	0.99995003706667
Slc25a45	7.07188572583789	0.138308196156015	1.50376926867449	0.0919743467546236	0.926718421506439	0.99995003706667
Slc10a1	200.768309900378	0.539024408165588	0.46433816207368	1.16084451417555	0.245705136660292	0.99995003706667
Lpxn	14.9438194595226	0.718722020158253	1.04321953133118	0.688946092910228	0.490857191768914	0.99995003706667
Poc1b	462.337842728913	0.170463231259956	0.415383510361935	0.410375537323153	0.681530488350546	0.99995003706667
Acd	36.1490784908979	0.357413571793873	0.707245433235781	0.505360027789276	0.613305988502791	0.99995003706667
Tesc	44.1925491731198	1.29894157278075	0.694190927965185	1.87115895707282	0.0613230517130542	0.99995003706667
Alkbh2	151.452391186981	0.181439271583183	0.428890131385115	0.423043708180506	0.67226337176925	0.99995003706667
Dhx32	555.895737570502	0.489271447113905	0.362603191524803	1.34933022805575	0.177230920522517	0.99995003706667
Wsb1	255.677359798808	-0.196690080034009	0.390184173155114	-0.50409548507191	0.614194279502075	0.99995003706667
Mtmr14	358.533535333607	-0.547668267094217	0.358924622658116	-1.52585872498328	0.127045051854021	0.99995003706667
Ap5s1	17.8720679892134	-0.432382326080999	0.984014482741334	-0.439406465722374	0.660367042365036	0.99995003706667
Glis2	258.449158653012	0.132989290523724	0.515805971862598	0.257828132628038	0.796539551629397	0.99995003706667
Gm13483	21.7691004271153	0.636842490186833	0.923931734332816	0.689274398228896	0.490650605889945	0.99995003706667
Cyp4f37	19.3058327187824	-0.00871756421661236	0.912889448448626	-0.0095494194082614	0.992380781490907	0.99995003706667
Tmem9	175.889819823737	-0.08523176399576	0.465051924456471	-0.183273650776469	0.854583307850745	0.99995003706667
Bmp1	6.0564774781422	0.482586821864249	1.54938331233505	0.311470259181345	0.755443148937279	0.99995003706667
Nsmce4a	362.349049430806	-0.0736723576108211	0.376286825362112	-0.195787767854812	0.844776284621268	0.99995003706667
Satb1	317.363366151295	0.57194496292366	0.446590340164786	1.28069264264117	0.200301645024566	0.99995003706667
Dbn1	21.6584099921719	1.07601601844712	0.922598989288097	1.16628787906802	0.243498072157387	0.99995003706667
Psma2	270.066341778617	-0.101084261564645	0.392946052080481	-0.257247174337156	0.796987969156494	0.99995003706667
Syt14	689.066811857331	-0.608025547453343	0.394404875452746	-1.5416278684572	0.123164049360746	0.99995003706667
Cd79a	2.03845073093583	2.20177123301281	2.77398457318262	0.793721513197421	0.427357573246929	NA
Utrn	2852.1409968829	-0.436921975861763	0.346658405611349	-1.26038188830653	0.207531632108905	0.99995003706667
Usp24	2113.47505395108	0.0244278861355946	0.311970655600865	0.0783018713364107	0.937587928924112	0.99995003706667
Foxred2	95.6004401673071	-0.356182294456687	0.506015179394631	-0.703896461925912	0.481497254989004	0.99995003706667
Homez	33.6890117070271	-0.121341140771352	0.762841791244783	-0.159064621477214	0.873617961262206	0.99995003706667
Hdac7	49.8917190396299	0.147685199106399	0.635427519498219	0.232418638750525	0.816212873614954	0.99995003706667
Xylb	52.109417849181	0.162408449083389	0.636373304683814	0.255209399715601	0.798561371478645	0.99995003706667
Pmm1	579.83273636182	-0.140698459561408	0.396897921493925	-0.354495329760909	0.722967703407036	0.99995003706667
Sh3glb1	214.835741442438	0.0874536033077752	0.418759080328358	0.208839897248798	0.834573224485071	0.99995003706667
B230311B06Rik	2.34035529194218	-1.04051355740321	2.82852055179207	-0.36786494506606	0.712973939960964	NA
Foxp1	767.713381714274	0.0732218319129114	0.427110759266464	0.171435231551332	0.863881554051317	0.99995003706667
Eps8	119.860805960251	-0.629384031730079	0.513822586067107	-1.22490534436701	0.220610886564862	0.99995003706667
Cast	520.73535294882	-0.267121528999729	0.339938786465269	-0.785793029907812	0.431988750688563	0.99995003706667
Kcnq2	7.76738996986643	-1.07368877131255	1.69503918894538	-0.633430057732514	0.52645284163867	0.99995003706667
Ube2h	976.874384414618	-0.48179619119891	0.327261046060489	-1.47220757556907	0.140964832329763	0.99995003706667
Stk40	477.704640859912	0.260713298191822	0.366395915705797	0.711561693283626	0.476736235149405	0.99995003706667
Ppp1r36	5.89428835743401	0.928081297243301	1.63392151939125	0.568008491368102	0.570029202135082	0.99995003706667
R3hdm2	907.381051570157	0.109619060690912	0.357012907246718	0.307045091272172	0.758809050928101	0.99995003706667
Pola2	707.45068350733	-0.0721996651341026	0.359298665023642	-0.200946099060379	0.840740720981804	0.99995003706667
4930432K21Rik	34.6797165009821	0.580415749825875	0.799907755406499	0.725603353515329	0.468081964685636	0.99995003706667
Mmp19	7.48557639756253	0.98771109491928	1.45747390133018	0.67768698569342	0.497970179826145	0.99995003706667
Grwd1	103.034724489324	-0.151377027228951	0.542315738558418	-0.27913080234651	0.780144445337577	0.99995003706667
Igf2bp2	1558.94631057886	-0.310047776716633	0.321296048025366	-0.964990944090776	0.334549347657816	0.99995003706667
Gm18905	5.05532066897962	0.626259818238001	1.85023948801344	0.338475004071176	0.735005260542843	0.99995003706667
Smtn	88.5267819108681	0.677978883933757	0.565770976362651	1.19832743682345	0.230789569341398	0.99995003706667
Mapkap1	1281.40592727596	-0.00936809231315441	0.323397562698711	-0.0289677270137068	0.976890329899265	0.99995003706667
Rce1	26.0407804344231	0.258159379332998	0.828572937250646	0.311571097397432	0.755366502471776	0.99995003706667
Zfp831	3.36130622914066	3.71576833558942	2.38327820231142	1.55909970224445	0.118972784128236	NA
Large2	36.0085585204908	-0.161009595636706	0.716592900559911	-0.224687679030731	0.822222250262796	0.99995003706667
Plekha7	2853.00498548955	0.316203857569738	0.329867165329971	0.958579364070489	0.337770692454916	0.99995003706667
Elf2	488.105714804482	0.0708007295117036	0.368751548905769	0.192001171850795	0.847741287499562	0.99995003706667
Coasy	46.44769758655	-0.431982670782132	0.734317594174997	-0.588277707369197	0.556345906241577	0.99995003706667
Csrp1	191.725246458477	0.0831674567734346	0.434676832039845	0.191331698961611	0.848265727636804	0.99995003706667
Pcx	221.557161448281	-0.235769042609972	0.405725116062678	-0.581105367343218	0.56116944144819	0.99995003706667
Rfx8	7.88583042115225	0.586475868519841	1.42230920141208	0.412340627437115	0.680089774267749	0.99995003706667
Lrrc57	4.78147340455297	0.477084594508969	1.75883865667933	0.271249777628665	0.78619893048039	0.99995003706667
Mindy3	812.548811191048	-0.262927869575369	0.386737348088479	-0.679861593081038	0.496592102328901	0.99995003706667
Tcea2	11.9345216680673	-0.116715257469975	1.19991824234353	-0.0972693416528286	0.922512502340068	0.99995003706667
Stam	743.863210545265	-0.109921743916728	0.349723172898505	-0.314310724696042	0.753285053552331	0.99995003706667
Fgf13	35.8083918348625	-7.32787992025272	1.53907070510193	-4.76123669689847	1.9241021658525e-06	0.000185663200437885
1600002D24Rik	14.2176257644083	0.935634859890972	1.10252404845254	0.848629888122797	0.396087270527227	0.99995003706667
Pde1c	39.6166426001002	0.0492496236764035	0.713195521086585	0.069054869555784	0.944945944105501	0.99995003706667
Eda2r	133.106993385736	-7.54894500941328	1.61610372276235	-4.67107704975157	2.99624514402687e-06	0.000276389481304667
Nxt2	9.1069576625577	-5.41394369703196	1.84312120503891	-2.93737800977537	0.00331000368533478	0.155104869178291
Phyhipl	38.869023270241	-0.449318228756815	0.721609614598516	-0.622661089413011	0.533507257573761	0.99995003706667
Rab26	74.0148385376198	-0.258459754843756	0.709425418196491	-0.364322659175105	0.715617081295635	0.99995003706667
Tmeff1	1456.53727090777	0.0155464482709243	0.316665217838335	0.0490942717897774	0.960844168354236	0.99995003706667
A230028O05Rik	4.494511304035	0.304028769566048	1.79293889134107	0.169570067911597	0.865348263940277	0.99995003706667
Arntl2	20.5082592352826	-0.249769670431123	0.890833641594442	-0.280377456316173	0.779187930961968	0.99995003706667
Erg	195.260208169934	-0.00238753152341275	0.486519400239671	-0.00490737167364055	0.996084499623194	0.99995003706667
Adra1b	9.29102219705421	1.42554918963845	1.46974024974053	0.969932741441975	0.332080018605721	0.99995003706667
Chfr	409.204359696646	-0.288431963032782	0.359257380465593	-0.802856054506043	0.422057938666548	0.99995003706667
Mlst8	73.2537128924937	-0.116339265930771	0.602164245486338	-0.193201882713594	0.846800864323361	0.99995003706667
Psma4	260.654352264038	-0.326686030127843	0.39372000759519	-0.829742009107474	0.406684664476344	0.99995003706667
Dnajc14	83.291114045142	0.293341804595213	0.548815168628697	0.534500176677286	0.592995527260534	0.99995003706667
Becn1	200.209501945517	0.073228735157339	0.446518944060461	0.163999167630889	0.869731799074007	0.99995003706667
Mier2	205.267465785493	0.00986323463347686	0.448635401361475	0.0219849673109721	0.98245994698886	0.99995003706667
Zfp653	217.173006056985	-0.00394366593642331	0.396411910774978	-0.00994840424626373	0.992062452778326	0.99995003706667
Ndufa11b	4.8276024930386	-0.768204918965796	1.73452807134034	-0.442889874000236	0.657845392007476	0.99995003706667
Itgav	271.539440409439	0.195202469498882	0.38539201226587	0.506503672328886	0.612503112331146	0.99995003706667
Sec23b	366.845251648393	-0.0656079219778634	0.365108756546149	-0.179694189201323	0.857392655535031	0.99995003706667
Cd180	38.952590654399	1.81246618094682	0.736301573929242	2.46158129375532	0.0138326045938366	0.528340655150523
Gna13	1150.1588604371	0.251200519474076	0.324144092634657	0.774965594567239	0.438359990122105	0.99995003706667
Actr6	200.712961821753	-0.0916114729346334	0.399284551038648	-0.229439062183415	0.818527678564722	0.99995003706667
Rnf146	527.068472331098	-0.0923469895961781	0.362733289594141	-0.254586475091669	0.799042506372592	0.99995003706667
Cdc42ep3	141.462840702748	-0.0113631039241003	0.444417254178943	-0.0255685480643489	0.979601472873251	0.99995003706667
Sox13	295.043513327436	-0.018073944695165	0.40455576992876	-0.0446760274815699	0.964365541912762	0.99995003706667
Stpg1	22.066372116995	-0.0592503180411823	0.882135840964903	-0.0671668866513493	0.946448846196842	0.99995003706667
Ttc30a1	16.7888388239983	-0.414015984142997	1.00094409528671	-0.413625482274717	0.679148408172943	0.99995003706667
9430065F17Rik	60.7371577106938	-0.0733863064963015	0.622608128000556	-0.117869175161549	0.906171317610465	0.99995003706667
5033417F24Rik	7.74419232847917	0.205722138665971	1.57905158421156	0.130282088769564	0.896343250376729	0.99995003706667
Slc35a1	160.004906878053	0.0776446035010642	0.451520300644955	0.171962597008719	0.86346693416942	0.99995003706667
Lpin2	212.625756449121	-0.0306141812486962	0.396594710866284	-0.0771926110205188	0.938470319660546	0.99995003706667
Cdc40	446.111233838276	-0.181228266762334	0.355065601612584	-0.510407839957627	0.609765765466334	0.99995003706667
Lrmda	123.209401368671	1.19931046571129	0.536514985251147	2.23537179516036	0.0253929501940551	0.860134874125189
Nt5c1b	3.46282594980847	-0.230230949375649	2.0294099407147	-0.113447236438867	0.909675992143268	NA
Aldh1b1	10.997050082209	-1.38513441115539	1.21661667431809	-1.13851342036862	0.254906158220668	0.99995003706667
Shisa5	132.36854430815	0.266980461611366	0.453688374126296	0.588466614612975	0.556219136311751	0.99995003706667
Slc22a22	19.9454533522741	0.733477030646203	1.04539232887158	0.701628479939138	0.482910885798861	0.99995003706667
Gria2	5.00234339488268	2.93668034158194	1.93339615639114	1.5189232335413	0.128781820100512	0.99995003706667
Mtdh	1375.90566439795	-0.0100891808182721	0.329052209590089	-0.0306613373933592	0.9755396249452	0.99995003706667
Usp15	1804.08485414157	-0.0647201222726972	0.313140542859231	-0.206680750061136	0.836259192028329	0.99995003706667
Itga7	5.67553486452299	0.665188707748334	1.59600710459177	0.416783049295058	0.67683710198706	0.99995003706667
Plekha1	644.555785915622	0.187100252328607	0.394952494410973	0.473728498936678	0.635693527914844	0.99995003706667
Lag3	16.9827446886372	-1.20489009459274	1.00766115911481	-1.19572942123838	0.23180216617773	0.99995003706667
Plek2	56.8460556523822	-0.237735704467543	0.585041221116737	-0.406357186274411	0.684480172733008	0.99995003706667
Abl2	1176.53165876084	-0.0859285672130789	0.337028229078683	-0.254959554717352	0.798754337731557	0.99995003706667
Clmn	200.060908862522	0.223878885141525	0.415849655217009	0.538364965157168	0.590325108749084	0.99995003706667
Slc37a3	460.408234040676	-0.39589466878782	0.351605016615052	-1.12596422144129	0.260180663857149	0.99995003706667
Klc1	547.978039991929	0.562244494128523	0.362387550210698	1.55150057942561	0.120781768594629	0.99995003706667
Higd1a	138.442875128509	-0.109915674599557	0.449466378975469	-0.244547044542248	0.806807171424141	0.99995003706667
Ythdc1	609.291235188119	-0.317023454238256	0.342988466696866	-0.924297709749064	0.35533133486326	0.99995003706667
Adck1	318.733746768536	0.0646317278325777	0.405914933153546	0.159224809322621	0.873491758190918	0.99995003706667
Slc4a2	24.4103723974421	0.553642277477966	0.869470729080674	0.636757810194892	0.524282611189975	0.99995003706667
A530072M11Rik	22.5361509140582	-0.350691516150455	1.0373614934052	-0.338061050443745	0.735317181548394	0.99995003706667
Slc10a7	3975.83207286396	0.008344052277505	0.30647304410946	0.0272260560525018	0.978279433681689	0.99995003706667
Cyb5r2	110.77863331305	0.102632608625902	0.532175636605971	0.192854767423132	0.847072710301568	0.99995003706667
B130034C11Rik	23.2106231606717	1.07793687352742	0.888872448818876	1.21270141172647	0.22524399990714	0.99995003706667
9630028I04Rik	45.2603569488692	0.386932625609117	0.809688727918633	0.477878241684007	0.632736868625788	0.99995003706667
Ypel5	102.529542454185	-0.165372393071507	0.503894753904781	-0.328188360347082	0.7427692480097	0.99995003706667
Zfp574	123.399309703646	0.0367089934458166	0.511660169282637	0.0717448721820261	0.942804945311441	0.99995003706667
Shoc2	938.85671043936	-0.0622509016576994	0.332336787245496	-0.187312702194821	0.851415464335517	0.99995003706667
E030044B06Rik	17.6985564451447	0.464382834233864	0.961286789167967	0.48308458980884	0.629035675413385	0.99995003706667
Clip3	11.3619650520958	0.252965505656446	1.21527761320647	0.208154501413883	0.835108333033257	0.99995003706667
Cdh1	2164.33132968865	0.450736091812055	0.350535619832372	1.28584961501944	0.198495550797839	0.99995003706667
Islr2	10.7525803015584	0.814796498664428	1.22217950192342	0.666674982997286	0.504979761838116	0.99995003706667
Slc24a2	28.6148937687206	0.676574189586051	0.869388118724495	0.77821881276532	0.436440027980121	0.99995003706667
Aqp8	5.46311390013592	-1.31245408293446	1.7032241497444	-0.770570381550437	0.440961622639723	0.99995003706667
Kif21a	249.041047275438	0.330203967994878	0.459660835117256	0.718364373833689	0.472532647477865	0.99995003706667
Abhd14a	124.881505644277	-0.287607169292896	0.490277320176643	-0.586621402738503	0.557458005082286	0.99995003706667
Zfp78	90.2440890200722	0.666110152741317	0.524014797763261	1.27116668381234	0.203669356241208	0.99995003706667
Ipo7	2568.66639383133	-0.24876752236075	0.316482634027613	-0.78603846029367	0.431844955467206	0.99995003706667
Wdr70	2340.63895901863	-0.101968487354709	0.325796284353649	-0.312982352014865	0.754294070109432	0.99995003706667
Cacna1d	27.1035141893578	1.40357341782687	0.866712784871639	1.61942161501026	0.105356579250419	0.99995003706667
Cyp26c1	3.08713715267042	-0.440980721976012	2.36072895373175	-0.18679854003524	0.851818591652584	NA
Pls3	63.5852206205931	-7.21296621387788	1.28964551629546	-5.59298359335	2.23200389565614e-08	3.14776934015275e-06
Ddah2	39.0966304429143	0.270600898524889	0.809670680916614	0.3342110624761	0.738220296838322	0.99995003706667
Men1	57.8695357284639	0.27593833161848	0.647369635967907	0.426245403379035	0.669929036388817	0.99995003706667
Taf1a	288.2790394082	-0.16516738458962	0.378363811230819	-0.436530608073563	0.662451796842253	0.99995003706667
Tk1	547.531818472034	-0.0442438969938353	0.378748130905297	-0.116816146097096	0.907005748618532	0.99995003706667
Trim2	601.027212309125	0.477877729673156	0.336576855139529	1.41981756135623	0.155660800978132	0.99995003706667
Ank1	8.55494181433206	0.778537025030479	1.32490463415775	0.587617406535377	0.556789124801037	0.99995003706667
Ildr1	333.326447265398	0.239241599451211	0.404499441960588	0.591451000010332	0.554218277414772	0.99995003706667
Pars2	55.915417793289	-0.126373271099792	0.612167643660238	-0.206435724606725	0.836450567552502	0.99995003706667
Clip1	238.236919543307	0.37784594625032	0.390294436095675	0.968104874950605	0.332991995475378	0.99995003706667
Arhgdib	4.28221830664776	0.116645710443961	1.80678643828592	0.0645597664296296	0.948524519584765	0.99995003706667
Bub3	274.245660014357	-0.153964407564499	0.374727914979872	-0.4108698642661	0.681167960875812	0.99995003706667
Mtch2	721.8457543978	-0.272253530131294	0.355275570761826	-0.7663164949605	0.443488005894746	0.99995003706667
Atf3	167.532472124597	0.171779442911801	0.494338530797822	0.347493533701618	0.728220575575872	0.99995003706667
Mns1	39.6304442595899	-0.462101769594164	0.671876928884553	-0.687777403461886	0.49159296792711	0.99995003706667
Casp4	3.19895620241068	2.94493465531872	2.44031403297896	1.20678511680062	0.227514909235448	NA
Cdr2	179.012710597487	0.00950629064903824	0.437731038497587	0.0217171957503092	0.982673546782488	0.99995003706667
Lmna	134.407067620573	0.702911087030583	0.451889573287782	1.55549304206437	0.119828690412944	0.99995003706667
Ap2b1	1159.43320058251	0.103048228827797	0.324592597560636	0.317469435847338	0.75088742754885	0.99995003706667
Blzf1	95.6344232981886	0.00472627101324509	0.50598086190308	0.00934080983906938	0.99254722042091	0.99995003706667
Stoml2	104.552674283276	0.275474714486259	0.533440011804013	0.516411795873065	0.60556682891179	0.99995003706667
Cic	294.888797886244	0.822778561863043	0.401214970376531	2.05071750211834	0.0402944655318934	0.99995003706667
Aven	272.547825977346	-0.143055294543819	0.396163386453925	-0.361101756081784	0.718023380537944	0.99995003706667
Tspan17	73.2402389922899	1.19184259805596	0.560428992997626	2.12666120587557	0.0334482430397202	0.99995003706667
Lrrc2	504.598536303186	-0.199138238089625	0.358704529544788	-0.555159530163561	0.57878554735216	0.99995003706667
Ctbs	17.4140406417339	0.30394046893418	0.967497098471499	0.314151297625968	0.75340613030438	0.99995003706667
Zbtb14	78.3854145082031	-0.352348979222033	0.527509677822138	-0.667947895622941	0.50416685274149	0.99995003706667
Rsrc1	2829.86160035525	-0.462117355009758	0.390156729380517	-1.18444030362746	0.236238813956378	0.99995003706667
Zfp638	1151.49233142215	-0.632644206627118	0.393557372402069	-1.60750185612275	0.107944322558788	0.99995003706667
Il21r	2.94305276289013	-0.978078622937632	2.20610663110122	-0.44335056572012	0.657512186321633	NA
Glp1r	40.368337807863	-0.0271437467450864	0.732501104536221	-0.0370562536725079	0.970440152564212	0.99995003706667
Yeats4	296.53740725805	0.0957654793534245	0.371440868348641	0.257821600997167	0.796544592750402	0.99995003706667
Slc25a39	240.598551568904	0.577572735781466	0.420132865702747	1.37473828622137	0.169212596993912	0.99995003706667
Crb2	24.7681897189191	0.400372435529216	0.827088881338451	0.484074256785203	0.628333170366194	0.99995003706667
Mgat1	144.812434892528	-0.0432545798622831	0.453256591961567	-0.0954306691384	0.923972756784763	0.99995003706667
Ubr5	3753.69928068988	-0.224199674598537	0.332344593677323	-0.674600035215904	0.499929910615778	0.99995003706667
Tax1bp1	739.523572555556	-0.399295565124161	0.356041160599603	-1.12148709000868	0.262080583758819	0.99995003706667
AA465934	178.714296590165	0.105553071132987	0.414756946749455	0.254493799224415	0.799114093939569	0.99995003706667
Cbln1	3.04808950506301	-1.60359609700986	2.22858386169553	-0.719558336830917	0.471796971917878	NA
Adar	844.437388506065	0.0531598850597237	0.322424796496007	0.164875300031032	0.869042134030499	0.99995003706667
Trpv4	25.3529039547378	0.995041872728542	0.899279455446304	1.10648794065323	0.268515380819809	0.99995003706667
Rsrc2	1073.46306914715	-0.224174972964497	0.326123062262848	-0.687393805911885	0.491834599857217	0.99995003706667
Il12rb2	658.487351052582	-0.515181948741031	0.411590929389602	-1.25168440787812	0.210684883824909	0.99995003706667
Pdcd6ip	525.761513306816	0.456301675730081	0.375675950449272	1.21461508298412	0.224512933463798	0.99995003706667
Endov	241.967153014839	0.375622357011301	0.409180438197544	0.917987083316918	0.358625628222136	0.99995003706667
Ppp1r8	446.362150120087	0.109589836069204	0.365386674361116	0.299928387538554	0.76423178044928	0.99995003706667
Rbm20	504.658824362127	0.0459668360500252	0.351019726248468	0.130952287329538	0.895813051470612	0.99995003706667
Hdac5	185.491826931136	0.638668912624878	0.463904275613344	1.37672564405765	0.168597087180467	0.99995003706667
A930001C03Rik	34.4332851816923	-0.616021764952442	0.787446192623663	-0.782303312560242	0.434036340558194	0.99995003706667
Btf3l4	383.89293471154	-0.174665814662528	0.399981258519716	-0.436684996964472	0.662339811258684	0.99995003706667
Plec	298.319717855104	1.05551427237336	0.38432944181038	2.74637890712033	0.00602571258861412	0.260705388015349
Ctf1	12.8622160531418	-0.00924819461651393	1.16300229144054	-0.00795200033961993	0.99365528856883	0.99995003706667
Rprd1b	499.464928589365	-0.194661262061855	0.3447655344851	-0.564619263211961	0.572332760013433	0.99995003706667
Srpr	177.989438644026	-0.0574654544380344	0.460479608250732	-0.124794786584218	0.900686014830035	0.99995003706667
Gm7271	4.76653094406459	2.87618675532169	1.95329086029649	1.47248257480973	0.140890609114364	0.99995003706667
Fbln5	11.7959799677898	0.911934373243157	1.15586303839631	0.788964040677702	0.430133023933325	0.99995003706667
Slc22a27	6.49336579125409	-0.083282217570079	1.65565197302977	-0.0503017656649641	0.959881916755685	0.99995003706667
Thra	241.333311768473	0.388661062999443	0.410882154463248	0.945918577328252	0.344190117342583	0.99995003706667
Cux2	282.001392167968	0.47054615484688	0.398850677130665	1.17975518615636	0.238097597863991	0.99995003706667
Mx1	21.2298484530035	0.489883093843519	1.13466796621187	0.431741362611135	0.665929401431693	0.99995003706667
Aamp	97.8880830952392	0.40187571554523	0.622052841894739	0.646047551717855	0.518248560384436	0.99995003706667
Mroh1	351.742354797399	0.336664620438108	0.36232996156746	0.929165832661693	0.352803151405452	0.99995003706667
Triobp	118.210478041403	0.805385256452599	0.471926064535674	1.70659202145365	0.0878979091642497	0.99995003706667
Nod2	119.947120523512	0.321055985371465	0.498749163616798	0.643722353423616	0.519755491995834	0.99995003706667
Col6a6	11.2727476497654	0.686889035970917	1.22139563142368	0.562380459123036	0.573856829867908	0.99995003706667
Cep55	1409.71487853968	-0.172089133668446	0.31716905171341	-0.542578579904903	0.58741999035591	0.99995003706667
Zfp119a	215.551315457865	-0.537101450651199	0.408696972467314	-1.3141801550638	0.188785585116987	0.99995003706667
Sh3d21	47.7469692697239	-0.402843497605887	0.626686585185721	-0.6428149367303	0.520344189876675	0.99995003706667
Fam174b	36.2730654207746	0.198289609478599	0.744512182151348	0.266334942842197	0.789981264127188	0.99995003706667
Rangap1	1137.41482690083	0.18447417446871	0.368220672122426	0.500988098808794	0.616379498744459	0.99995003706667
Brinp3	33.6266039955669	0.412986777964183	0.76199796598664	0.541978845612068	0.587833079017739	0.99995003706667
Syvn1	130.871100649251	0.471701798662015	0.514045318234462	0.917626874381659	0.358814243252251	0.99995003706667
Aurkaip1	26.4877822192086	0.150350519073771	0.803935151820207	0.187018217493487	0.851646349449099	0.99995003706667
Ndfip1	604.128771547141	0.0497825060052508	0.366164190443674	0.135956784700684	0.891855444476514	0.99995003706667
Grk6	228.655305641781	0.105658860050396	0.485658220122007	0.217558059706787	0.827773465211673	0.99995003706667
Cenpa	532.501499529321	-0.394389056290943	0.338633936646879	-1.16464717091307	0.244161841451888	0.99995003706667
Rassf5	71.744453252906	0.367046283715147	0.559265870216084	0.656300166454519	0.511631010478344	0.99995003706667
Ppp1r14a	14.28342101393	0.602089534606863	1.04686265111329	0.575137086003181	0.565198588025335	0.99995003706667
Myadm	238.891122108484	0.0545692257890203	0.471914509112057	0.115633710630547	0.907942844886917	0.99995003706667
Phgdh	1287.15606885521	0.0939404598137398	0.321882422961772	0.291847125261937	0.770403512161136	0.99995003706667
Nckap1	519.626973465176	-0.0742750554858639	0.346580151760188	-0.214308451042683	0.830306528156269	0.99995003706667
Zfp518a	674.048464503101	-0.435255274941673	0.442104740579141	-0.984507142745189	0.324866221222453	0.99995003706667
Utp3	114.366283425582	-0.239054441200848	0.543679208165281	-0.439697596690463	0.660156143463603	0.99995003706667
Katnal2	1411.06532137789	-0.168289991468775	0.328548317692182	-0.512222959018303	0.608494976563658	0.99995003706667
Rfx4	13.654757792444	0.790670721997327	1.0763742987883	0.734568563080151	0.4626022895746	0.99995003706667
2810006K23Rik	137.847536954971	0.165922562735307	0.452950482671056	0.366315014738164	0.714130026946303	0.99995003706667
Hspa12b	38.9135620109262	0.273611628178507	0.70974552922682	0.385506659656699	0.699862073360357	0.99995003706667
Ankle2	475.928768898587	-0.196263006491673	0.342734608211716	-0.572638425736209	0.566889536484152	0.99995003706667
Dgke	870.667472482626	-0.150279814468064	0.321227248664431	-0.467830220172428	0.639906007670309	0.99995003706667
Fis1	627.021805761401	0.0185533230226773	0.335809458341645	0.0552495546560859	0.955939650288679	0.99995003706667
4930524B15Rik	44.6732664925441	0.146664492106704	0.692788786497435	0.211701596453665	0.83233984254051	0.99995003706667
Nkain1	269.934589093392	0.152313977067127	0.407768418863101	0.373530587512867	0.708753584440422	0.99995003706667
Slc12a5	22.4711559960886	0.275734584543991	0.861220479361507	0.320167240737721	0.748841555256675	0.99995003706667
Sfswap	896.00655821915	0.240213881776214	0.323721906873873	0.74203776968917	0.458064452013966	0.99995003706667
Pheta1	15.294943030209	0.940629132842322	1.12838142195542	0.833609198574244	0.404501240431332	0.99995003706667
Dpy19l1	955.515847012977	-0.226450564324561	0.321430099534062	-0.70450951747462	0.481115525099203	0.99995003706667
Cyp4a31	1.71165913143421	4.10814905665466	3.31180655290968	1.24045562173471	0.214806918861777	NA
Ctps	805.869273572109	0.17287926771625	0.346279635196449	0.499247573765557	0.617604983450712	0.99995003706667
Maco1	561.808607186098	-0.166857732118584	0.368217216782273	-0.453150272485078	0.650440537304982	0.99995003706667
Exosc10	362.476076201896	-0.0376299986686617	0.390923044575622	-0.0962593512733741	0.923314594104148	0.99995003706667
Zfp637	17.6295288485826	0.271416075331587	0.989889825203473	0.274188165613075	0.783940022228976	0.99995003706667
Syt11	42.0029596033051	-0.217869641170907	0.67244332906598	-0.323997029569059	0.745940283101576	0.99995003706667
Gsn	4.64401041631825	1.47193241591626	1.83102750330784	0.803883291352614	0.421464380616323	0.99995003706667
Gm5134	16.427599508994	0.270262263126062	0.991696121797945	0.272525279856976	0.785218156088897	0.99995003706667
1810024B03Rik	95.6669445722283	0.141024120977131	0.50843739040559	0.277367722434089	0.78149776344169	0.99995003706667
Rere	5241.70723886824	0.0502274378787896	0.302861967324855	0.165842671902461	0.86828076376117	0.99995003706667
Selplg	22.2910559894963	0.501273605179865	0.903392799770926	0.55487890240765	0.578977493443614	0.99995003706667
Selenbp1	2.68463067701725	0.89965823514727	2.26913503824749	0.396476287212108	0.691753697726113	NA
Apob	3.06436661159384	-0.147180118049917	2.12267511577221	-0.0693370911809904	0.944721302274985	NA
Ankzf1	115.736539813159	-0.316969283684591	0.464923192170463	-0.68176698650984	0.495386302591654	0.99995003706667
Slc47a1	30.4783806028346	-0.556253795211372	0.749845345189293	-0.741824695959071	0.458193555709899	0.99995003706667
Wdr77	800.445971798174	-0.255308927035984	0.330981345610756	-0.771369536143694	0.440487926666921	0.99995003706667
Galnt13	99.9720686143541	0.194091690481079	0.638803957572965	0.303836080193523	0.761252777351755	0.99995003706667
Tut4	997.225913730385	-0.280555724936775	0.345046072914072	-0.813096415117416	0.416162781660785	0.99995003706667
Lurap1	26.7093367602924	0.270146048459765	0.805249542102781	0.335481157498483	0.737262156147179	0.99995003706667
Psmd8	109.003524718465	0.567557091910995	0.511616849528632	1.10934010956422	0.267283488193685	0.99995003706667
Scamp1	162.335656135522	-0.182071388542366	0.446087709195705	-0.408151546857545	0.683162418151793	0.99995003706667
Uhrf1bp1l	631.546186889536	-0.135289641350699	0.348937476664276	-0.387718861969261	0.698224095774704	0.99995003706667
Fam161b	54.4837358659162	-0.040633503739385	0.655172051084739	-0.0620195926735733	0.950547229337883	0.99995003706667
Gask1b	14.7845366752543	-0.172309929388913	1.12799915847908	-0.152757143561388	0.878589795473389	0.99995003706667
Cars	1996.74053582249	0.174526953209496	0.340936512715448	0.511904553195099	0.608717811375265	0.99995003706667
Nelfcd	172.736849523723	-0.0123418681063017	0.455967734625516	-0.027067415453065	0.978405963935038	0.99995003706667
Rmnd5a	668.778001973502	-0.444733505508822	0.349789902625745	-1.27143037054635	0.203575583851348	0.99995003706667
Pcsk7	112.834698415935	-0.230340271736892	0.509947158223017	-0.451694392296538	0.65148915860314	0.99995003706667
Tgfb2	47.1325594126836	0.221648696642256	0.724770745009651	0.305819044392174	0.759742427411315	0.99995003706667
Tsc22d1	2620.63493744911	0.102918141897546	0.312854174307268	0.328965218781021	0.74218197758119	0.99995003706667
H2ac6	33.1958157119125	0.487191763736477	1.05667191428675	0.461062470904537	0.644753785989878	0.99995003706667
Zfp286	48.886263357586	0.101647721243319	0.661855764673937	0.153579868407425	0.877941011280739	0.99995003706667
Eci2	98.9143834048982	-0.180969658299899	0.489024920132665	-0.370062241921751	0.711336114686261	0.99995003706667
Uqcc2	81.8010423938135	0.224957579377779	0.609929119449678	0.368825773691133	0.712257592359902	0.99995003706667
Snhg18	7.45687547689564	-0.434026015808975	1.42397630881409	-0.304798621383272	0.760519531575803	0.99995003706667
3110009E18Rik	213.07073764246	0.740603724673223	0.458045297621961	1.616878785828	0.105904448487082	0.99995003706667
Fn1	4559.38458422911	0.107892446817929	0.316916665306799	0.340444219660968	0.733522022779779	0.99995003706667
Kctd17	9.58646626253679	0.435748004079491	1.26139741780711	0.345448625411823	0.729757126633672	0.99995003706667
Whrn	389.2507860702	-0.0102380455522112	0.392143952677463	-0.0261078756469616	0.979171295347146	0.99995003706667
Hrh1	57.6397669331481	-0.148657195642388	0.620012961803533	-0.239764657838708	0.810512706819175	0.99995003706667
Igsf9b	742.887236347382	0.00255918448793374	0.330202179389933	0.00775035613835734	0.993816172404923	0.99995003706667
Marchf2	124.753361743406	0.158547101618143	0.455878047326735	0.34778402370516	0.72800238880382	0.99995003706667
Lmf1	564.012109887197	0.0868798328722039	0.335510450591471	0.258948216721844	0.795675195025718	0.99995003706667
2310039L15Rik	81.5730153482313	-0.0346295690201898	0.517493161136098	-0.0669179259184112	0.946647042206274	0.99995003706667
Gm4489	2.12942987961936	1.27698473580116	2.71958633404112	0.469551093053055	0.638675773250909	NA
AA543186	9.71649305882773	0.652746875195443	1.27990422072103	0.509996658052836	0.610053803110935	0.99995003706667
A230072C01Rik	59.3985549269128	-8.12570453920619	1.48032529804994	-5.48913441519263	4.03908175471473e-08	5.3370461348109e-06
Emp3	3.81815756395519	1.06312532164643	2.0802679082634	0.51105211853887	0.609314562492612	NA
Emp1	16.418725655385	0.00963076769057431	0.992376440186588	0.00970475245136162	0.992256849397355	0.99995003706667
Eif4ebp2	489.526910083955	0.206820375219106	0.351813933258465	0.587868630737723	0.556620473463128	0.99995003706667
Eif3a	1635.79342107835	-0.0353271360132387	0.322085486041035	-0.109682483515379	0.912661192720636	0.99995003706667
Rfxank	66.2017879157141	0.060437680091548	0.561949751606473	0.10754997207272	0.914352683205316	0.99995003706667
Capn3	13.5946763987361	-0.0505083549205121	1.06544928192186	-0.0474056867628696	0.962189896736508	0.99995003706667
Efna4	35.5343448959014	0.132335571567048	0.724522579129138	0.182652101368756	0.85507100095832	0.99995003706667
Ikzf1	36.4648547879948	-0.306123935839544	0.709480017066316	-0.431476473580411	0.666121955406337	0.99995003706667
Hira	2023.57854303102	0.0732685453478548	0.307206488586278	0.238499341875969	0.811493825734478	0.99995003706667
Uhmk1	496.2374013592	-0.159156921964366	0.349896229544515	-0.454868925485571	0.649203539849466	0.99995003706667
Nr1h4	6.64096720253945	1.47745504068038	1.62410141295958	0.909706148206615	0.362977500911291	0.99995003706667
Gpn2	109.898980755279	0.015491265083559	0.49089960217611	0.031556890685769	0.974825422501634	0.99995003706667
B4galt7	62.3098067054041	0.00182209842006671	0.608148957395457	0.00299613836036203	0.997609431036866	0.99995003706667
Spin1	2003.55141008203	0.0201331189426699	0.308442809859321	0.0652734260586346	0.947956300144509	0.99995003706667
Rnf144b	143.501156534261	1.0495242836214	0.537096027115894	1.95407195479951	0.0506927082391437	0.99995003706667
Bag6	122.028935262628	0.117728348646041	0.471253136403526	0.249819766812612	0.802726732627882	0.99995003706667
Cdca7l	209.520139817837	-0.0311325906518523	0.42042064269123	-0.0740510514720778	0.940969763532474	0.99995003706667
Dhrs7b	525.747914170216	-0.227645890224865	0.345318673908746	-0.659234230364913	0.509745369014059	0.99995003706667
Ankmy2	417.961147861426	-0.111749602295198	0.353900320845446	-0.315765755815747	0.752180312119673	0.99995003706667
Plekhh3	28.8567331435506	1.05430867310936	0.78745495556845	1.33888124730675	0.180609335430794	0.99995003706667
Ambp	2.92709746840289	0.761571326170466	2.33165780066232	0.326622253897693	0.743953609744612	NA
Fdft1	713.123188790929	-0.136937415287847	0.357067720605413	-0.383505445565529	0.701345033366939	0.99995003706667
Cldn3	7.10819820331647	-1.28354343546099	1.44633596643521	-0.887444871211041	0.37483943443459	0.99995003706667
Stk32a	6.97001125410452	1.08528125506264	1.52797054579941	0.710276292986287	0.477532818022223	0.99995003706667
Rgs13	14.2029494982088	0.515527214831526	1.15963044018102	0.444561643924292	0.6566365714006	0.99995003706667
Cdnf	8.12314641167953	0.46577351163285	1.38089750186665	0.337297671263243	0.735892515017141	0.99995003706667
Dgkd	736.226817936125	-0.0831100980134132	0.327796205386693	-0.253541977142079	0.799849427483327	0.99995003706667
Tfap2a	21.4448130151199	0.912012329881402	0.918111576506033	0.993356747937062	0.320536131659027	0.99995003706667
Zkscan17	481.350578086984	-0.28803810212949	0.38087230426102	-0.756258984722846	0.449493934045902	0.99995003706667
Ccdc85a	108.311247398193	-0.478571709130103	0.498394303609956	-0.960227084586893	0.336940938288849	0.99995003706667
Klk7	2.31438954140412	-0.155185929853848	2.61324951286523	-0.0593842758182315	0.952646037034786	NA
Cib1	46.8068036726452	-0.0461073586917697	0.659580067672059	-0.069904111648647	0.944269980515322	0.99995003706667
Med24	273.617611731508	0.31559432098692	0.403236138731505	0.782653861282652	0.43383040321135	0.99995003706667
Mthfsl	134.904561263842	-0.301285582093235	0.471951521034566	-0.638382479269875	0.523224733326066	0.99995003706667
Uhrf1	2090.85236415887	0.180728736862199	0.375214355498799	0.481667969824726	0.630041833181834	0.99995003706667
Firre	347.047898915296	-5.3476287093266	0.593949048478062	-9.00351422908984	2.1860566261814e-19	1.88605250212956e-16
Pwwp2a	788.91826580939	-0.21658929295257	0.369511882646075	-0.586149737327997	0.55777489500958	0.99995003706667
Nrf1	2212.5981811547	-0.380115690388764	0.322103026196246	-1.18010592721713	0.237958087509722	0.99995003706667
Etl4	5234.94416210114	0.103230215297747	0.302214176966361	0.341579658287298	0.732667247726448	0.99995003706667
Klf10	474.541382019535	-0.575798245937376	0.358303188771363	-1.60701401489563	0.108051293757367	0.99995003706667
Gmeb1	626.344978283386	0.0551479891583923	0.3603241060983	0.153051067705549	0.878358003446902	0.99995003706667
Atp13a2	75.0839711085912	0.382759954089636	0.539301456831572	0.709732839103335	0.477869823859109	0.99995003706667
Magix	6.57218084888927	-6.34738507776204	2.14312129154202	-2.96174794343765	0.00305898089804033	0.144729267198573
Alkbh7	2.51898242520299	1.52083738063392	2.55677279692676	0.594826956255936	0.551959146853012	NA
Mpp2	7.71682605385473	0.37565145479282	1.40601237168832	0.26717507068714	0.789334369395009	0.99995003706667
Pex7	258.158398184809	-0.535108011074579	0.438934055801888	-1.21910798217056	0.222803210669295	0.99995003706667
Slc66a2	116.623119432002	0.385796748753485	0.478890006037089	0.805606180730374	0.420469960678726	0.99995003706667
Ano7	12.7432848961457	-0.743448035644248	1.1419338833306	-0.651042977616081	0.515018744163272	0.99995003706667
Ank	618.919889103063	0.151878520310728	0.372509997684769	0.407716628425239	0.683481728028758	0.99995003706667
Meaf6	488.433452190227	0.0408330332868461	0.344694698402027	0.118461448569254	0.905702039547246	0.99995003706667
Golm1	577.793587964962	-0.597265657352374	0.371961014116047	-1.60572112314447	0.108335198006441	0.99995003706667
Zfp933	88.1502576850017	-0.435068355654858	0.538676058915434	-0.80766232033928	0.419285000194719	0.99995003706667
Tspyl3	9.28271139840063	-1.0449029635104	1.28952969323712	-0.810297714733007	0.417769088466431	0.99995003706667
Lad1	44.4622380645984	0.322954132272261	0.656720183362	0.491768245371927	0.622883187225034	0.99995003706667
Ginm1	71.8134911097572	-0.0487103187570241	0.552254202638523	-0.0882027126716269	0.929715561322258	0.99995003706667
Plekhs1	18.2462487013537	1.54364627847688	1.04474314851014	1.47753663728563	0.139531844927904	0.99995003706667
Gm5141	107.807940617561	-0.179099591907355	0.504701562366155	-0.354862368699031	0.722692701497818	0.99995003706667
Ccdc149	11.9395816395047	-0.173788289996791	1.18914376612627	-0.146145735231762	0.883806342490377	0.99995003706667
Sspn	5.50232245376513	0.109305947007736	1.7035989268994	0.0641617843741405	0.948841406318638	0.99995003706667
Bcl2l1	525.172790111332	0.213697914148144	0.339086427679436	0.630216654823379	0.52855284403121	0.99995003706667
Map3k10	88.1651674387098	0.270047234625703	0.522546444997184	0.51679087516739	0.605302150492733	0.99995003706667
Clgn	13.0343497518569	0.890510436007225	1.09775240640843	0.811212465405339	0.417243668296459	0.99995003706667
Rbm46os	5.0738502275739	1.41127607244286	1.75851700911794	0.802537629789971	0.422242030294648	0.99995003706667
AI987944	232.742472859715	-0.264257224245301	0.403157467753265	-0.655469004996896	0.512165835914027	0.99995003706667
Cgnl1	91.9356784395829	-0.0945496861820095	0.571291589219328	-0.165501624680335	0.868549171157353	0.99995003706667
Col17a1	38.9142136226584	0.285538959585232	0.69856308647658	0.40875185808262	0.682721772753096	0.99995003706667
Pde7a	1229.73643815645	-0.199864865985392	0.336606109331078	-0.593764820200602	0.552669421783791	0.99995003706667
Klhl12	421.860655746369	-0.00995416554719079	0.359527371471338	-0.02768680867455	0.977911944824347	0.99995003706667
Stard6	55.1093857140098	-0.391247255428563	0.647808199743083	-0.603955392327126	0.545873299818538	0.99995003706667
Ogdh	1556.47570263559	-0.308252973387926	0.333011698423029	-0.925652086240971	0.354626815490755	0.99995003706667
Bpifb5	3.71615512522199	0.00905748792766205	1.94503966293664	0.00465671117163079	0.99628449548047	NA
Ptp4a2	1280.74675416681	-0.0188211759665864	0.329872843926667	-0.0570558514079154	0.954500704571321	0.99995003706667
Sez6l	18.1345598912575	0.703387359518331	0.999571472153157	0.7036889098117	0.481626528323538	0.99995003706667
Slc19a2	751.289463312868	-0.658264426661983	0.346753913799551	-1.89836192315484	0.0576484219032941	0.99995003706667
Uros	62.1201275416285	0.105122441905383	0.59743797765225	0.175955405979517	0.860328976633526	0.99995003706667
Urod	31.8557668175997	0.12200434570314	0.807389459219172	0.151109658802247	0.87988921337231	0.99995003706667
Akap1	887.934186886294	0.517825077608403	0.340344314854973	1.52147415134305	0.128140893164391	0.99995003706667
Ak4	388.309069720076	0.730922380227978	0.430739451508092	1.69690140447757	0.0897153024676583	0.99995003706667
Sypl	306.910150070838	-0.202472345060806	0.377792691231263	-0.535935050519185	0.592003439225376	0.99995003706667
Eny2	120.623635693573	-0.203897157042847	0.464423187925091	-0.439033111059335	0.660637544621084	0.99995003706667
Man1c1	96.0031654393811	-0.266510943047968	0.536333463010219	-0.496912763101061	0.619250570766608	0.99995003706667
Gpatch3	72.8292710722506	0.3985914711638	0.592659905274851	0.67254671290603	0.501235712243835	0.99995003706667
Azi2	363.874598776638	-0.103164869806449	0.361117325456976	-0.28568241547508	0.775121374066429	0.99995003706667
Dmrt1	255.563582947346	1.2744727366822	0.471853501812211	2.70099243046292	0.00691329119058565	0.29475942410558
Gtf2ird2	105.903115789997	0.0591676906955158	0.499098671675447	0.118549084686788	0.905632605307668	0.99995003706667
Noc3l	548.513987554168	-0.149590306841416	0.338536769274187	-0.441873144716699	0.658581004946406	0.99995003706667
Rcn3	8.82149111410397	-1.31173430678397	1.35518626793274	-0.967936539664725	0.333076064177102	0.99995003706667
Yif1a	19.4382027965578	0.115075791789122	0.966964948197015	0.119007200833588	0.905269650887272	0.99995003706667
Trabd2b	9.71848158924659	0.287462866024689	1.25742950584753	0.228611516341771	0.819170872849508	0.99995003706667
Arhgef33	33.566905746658	0.966532124558765	0.826684215531792	1.16916726653237	0.24233624660938	0.99995003706667
C8b	8.14545918606775	0.177466067704578	1.36413819244696	0.130093907411421	0.896492130338758	0.99995003706667
Bloc1s5	3.37200770714674	1.73319455629503	2.11327518239534	0.820146174399539	0.41213278212872	NA
Myl6b	21.1854504444933	0.440880691993545	0.911119945507599	0.483888750506854	0.628464824505256	0.99995003706667
R74862	49.9460726426367	-0.21705809862406	0.653825674669404	-0.331981607687419	0.739903147108471	0.99995003706667
Nkx6-3	11.5918141843016	-0.233233340198768	1.16164778311466	-0.20077801859477	0.840872151546834	0.99995003706667
Ddx28	7.72720571981722	-1.42189105609793	1.41017808829068	-1.00830602028532	0.313307573732414	0.99995003706667
Hsf2bp	1352.79611922156	0.00681988451281613	0.321286189860729	0.0212268212205835	0.983064718860069	0.99995003706667
Zfp661	56.482285272582	-0.887825086793764	0.588679437647508	-1.50816391743137	0.131512579640258	0.99995003706667
Scaf11	964.449027921577	-0.138128019447291	0.35466912393034	-0.389456003151885	0.696938850972485	0.99995003706667
Mon2	852.02264347448	0.0520985470075891	0.32852679485001	0.158582337344431	0.8739979454408	0.99995003706667
Polr3e	660.12291104427	-0.010202419061825	0.390483216860831	-0.0261276762259957	0.979155502158328	0.99995003706667
Erlin1	355.921825951516	0.35404697228664	0.367139471030851	0.964339168688537	0.334875909499307	0.99995003706667
Zfand1	608.587216800347	-0.305409289789343	0.342843596283806	-0.890812291959874	0.373029879674715	0.99995003706667
B9d1	109.265304960224	-0.18122586841293	0.49239175485528	-0.368052199546262	0.712834312143071	0.99995003706667
Smim8	12.4542619159637	0.451776684157638	1.14127171431166	0.395853746739111	0.692212924393314	0.99995003706667
Pax6	15.049353378607	0.230695916916188	1.06229253977258	0.217167972360585	0.828077443409031	0.99995003706667
Fstl4	50.6236966671588	-0.133158478928729	0.616334292325422	-0.216049115856144	0.82894946259987	0.99995003706667
Kank3	201.362410665758	-0.116128067958919	0.473016113822815	-0.245505522043206	0.806065033015259	0.99995003706667
Fgfr3	12.5372440903923	0.872250739919825	1.1977685474094	0.728229791812767	0.46647293176385	0.99995003706667
Gabra1	27.5787421643898	0.374099603460389	0.869158431982404	0.430415893920664	0.666893135699118	0.99995003706667
Gk5	691.384938787701	-0.0467182491185598	0.327912505523782	-0.142471690867464	0.886707438663255	0.99995003706667
Rpp40	191.203413439813	-0.540913847604234	0.419962356794534	-1.28800555300454	0.197744030184101	0.99995003706667
Slc6a15	85.9825954721319	-1.52599868050698	0.535529699537637	-2.84951270083524	0.00437862574988064	0.194551802787778
Slfn9	9.88136173191004	-0.626447531361288	1.26053080868805	-0.496971218032575	0.619209348068397	0.99995003706667
Ranbp3l	6.53035483184182	0.452249713809135	1.57558861104197	0.287035404190979	0.774085211681453	0.99995003706667
Nol11	423.741733749741	-0.0932021946995802	0.360244289091425	-0.258719423240952	0.795851732105601	0.99995003706667
Cep152	943.874525524947	-0.223740331766625	0.328256759151353	-0.681601598532393	0.49549090389393	0.99995003706667
5830411N06Rik	4.70677136240027	2.10266991503702	2.04460677906349	1.02839819204753	0.303762558635846	0.99995003706667
F8	9.63097183195836	-5.51339476767876	1.84327134348414	-2.99109232461531	0.00277981434971955	0.133327675441558
Fmnl1	12.3091317531626	0.562043262046575	1.13751107399332	0.494099156391929	0.621236153634257	0.99995003706667
Car12	20.1928456768962	0.240101350588947	0.919142803483356	0.261223119714383	0.793920449968621	0.99995003706667
Jakmip1	756.230384454216	0.867655799085602	0.436834373359992	1.98623517744693	0.0470072165475782	0.99995003706667
Nasp	3393.67164820808	-0.488171406187144	0.363318479371887	-1.34364595775889	0.179062900639183	0.99995003706667
Smad2	989.61679108369	-0.193689110474193	0.328818679479544	-0.589045338849866	0.555830859729126	0.99995003706667
Dcstamp	29.5020756205011	0.357176949810402	0.788790385499403	0.452816054019554	0.650681202476604	0.99995003706667
Des	7.18755806797292	0.998771335546741	1.53039821586454	0.65262186350794	0.514000086950485	0.99995003706667
Ddx4	83.1006697614805	0.00558653358531938	0.545923580829241	0.0102331787479002	0.991835247168723	0.99995003706667
S1pr4	20.1319517654343	-0.605822592938213	0.929637398140412	-0.651676227903549	0.514610061195918	0.99995003706667
Asb1	216.840331475761	-0.171980963474056	0.392225148564932	-0.438475105697066	0.661041912326205	0.99995003706667
Rtn2	70.1882820277031	-0.294172601606254	0.598753174637779	-0.491308629443536	0.623208177359182	0.99995003706667
Ccdc115	44.5761903432478	-0.135734050996729	0.664059999492752	-0.204400281752268	0.838040710025879	0.99995003706667
Gm17801	3.27245156552075	-0.2148088376921	2.27043222317066	-0.0946114292687932	0.924623471318505	NA
Fam216a	61.8341660889076	0.201026022705926	0.574634406438012	0.349832903240212	0.726464104207496	0.99995003706667
Tacr3	7.88520947579782	2.305452104551	1.68542956373614	1.367872116495	0.171352109097016	0.99995003706667
Ngly1	250.99429789078	-0.495779572400466	0.486103702540784	-1.01990494992963	0.307773541748145	0.99995003706667
Cand2	263.65229882893	-0.47376098142094	0.457800811388991	-1.03486269494264	0.300733038636741	0.99995003706667
Fastkd3	301.795798905434	-0.280921371536413	0.39496327096782	-0.71125948204764	0.476923454768822	0.99995003706667
Mfsd3	8.39321273295651	-0.646628755268113	1.39328817286956	-0.464102665808426	0.642574191915916	0.99995003706667
Aldh3b1	23.3035352220194	-0.0943240033361916	0.858723545014055	-0.109842106791945	0.912534596673861	0.99995003706667
Pole3	6.49235295725523	-0.500809187157756	1.6600079750548	-0.301690832022192	0.762887757824952	0.99995003706667
Slx4ip	926.40094229795	-0.384188808010192	0.381725976399929	-1.00645183132018	0.31419827149929	0.99995003706667
Cyfip1	1373.55721703373	-0.263363135832466	0.341618006461842	-0.770928729899612	0.440749176868395	0.99995003706667
Egfl7	81.764194262628	0.246510319304181	0.522222573417993	0.47204071951687	0.636897724175208	0.99995003706667
Exosc1	267.562602463657	-0.267025410560193	0.395464694679641	-0.675219341075454	0.499536420336411	0.99995003706667
Col9a1	3.2780271940455	2.43898995589477	2.29419427985142	1.06311395565537	0.287730276396315	NA
Gabrb2	123.773876534416	-0.315978748273804	0.507979022833427	-0.622031095912829	0.533921421068153	0.99995003706667
Vps39	93.0878129493609	-0.209842331803641	0.495307062187536	-0.423661093942145	0.671812992946675	0.99995003706667
Ppcdc	426.571075886363	-0.0180278199606543	0.356970734280986	-0.0505022351397128	0.959722168295489	0.99995003706667
Ptprf	850.059177703335	0.329503078165484	0.385167722858878	0.855479466762615	0.392285766964077	0.99995003706667
Acin1	1030.21179120695	0.114707990339057	0.328366938596481	0.349328683421501	0.72684256693498	0.99995003706667
Htr3b	4.68609236736535	0.761593486553324	1.82291426294818	0.417788977810513	0.676101410324715	0.99995003706667
Trim44	418.886431562443	0.0103348138606365	0.501981634379498	0.0205880318179597	0.983574287669711	0.99995003706667
Kcnv1	2.6944472880243	2.63303389678874	2.50613552307947	1.05063508040194	0.293426222818752	NA
Pank2	959.723961142348	-0.314630441623889	0.332108609860159	-0.947372131533628	0.343449186762371	0.99995003706667
Mvb12a	75.9023608917209	-0.0640835995929796	0.574127602058146	-0.111619088445236	0.911125436212825	0.99995003706667
1700028M03Rik	4.24134303464329	1.24988945185783	1.85647377961254	0.673259954212059	0.500781924761264	0.99995003706667
Pex11g	81.0863714383047	0.0447435138864691	0.546224991502693	0.081914073106354	0.934715043328798	0.99995003706667
Stox2	306.88960049651	-0.501369376414089	0.392641197374781	-1.27691485194694	0.201632310107299	0.99995003706667
Mier3	422.40614015178	0.161827497015794	0.3815466716461	0.424135522707155	0.671466980332303	0.99995003706667
Fcho2	2193.30931447587	-0.141432736016355	0.320187655040008	-0.44171826674168	0.658693089605741	0.99995003706667
Morn4	85.4264702830219	0.0522124103132029	0.522977051469003	0.0998369052074888	0.920473808287999	0.99995003706667
Myo1a	15.7022762220326	1.17419273265284	1.05650419044968	1.11139429759674	0.266398665785844	0.99995003706667
Tspyl5	5.37213475145239	-1.10640011120712	1.66270084907972	-0.665423435502239	0.505779699576101	0.99995003706667
Lrrc9	13.8703490149155	0.574070964101183	1.13479781985503	0.505879509157429	0.612941237874917	0.99995003706667
Nanos3	23.4766568033563	-0.0254474271110375	0.887577544523119	-0.0286706522354731	0.977127262865091	0.99995003706667
Ffar1	4.49813134116287	1.66079979731395	1.93763053552454	0.857129244644335	0.391373460487045	0.99995003706667
Rtl1	1170.2837908628	-0.306322829123833	0.331284244701552	-0.924652572596062	0.355146657028811	0.99995003706667
Mfsd7a	4.86579821266896	0.298887019641668	1.71278857475883	0.174503160545517	0.861470047120111	0.99995003706667
Colec11	2.32661951049642	4.55340554491205	2.97832705098966	1.5288467206444	0.126302447008073	NA
Dbhos	28.902251546971	0.00448597272483445	0.788187849920604	0.00569150200080645	0.995458862942781	0.99995003706667
Ppp4r3a	1700.46196439476	0.0120031210565107	0.317108587248937	0.0378517692019738	0.969805868066235	0.99995003706667
Cdc45	658.05439904677	-0.0920351484040087	0.333978491225902	-0.275572082699651	0.782876754447075	0.99995003706667
Usp19	202.463477839611	0.329796560059265	0.508555040819183	0.64849727873708	0.516663370327413	0.99995003706667
Calb2	13.9319362209769	0.184836066540036	1.1402527064024	0.162100967182275	0.871226344569196	0.99995003706667
Anxa2	58.941179718386	0.950365610647475	0.639156142719758	1.48690679339081	0.137039429788797	0.99995003706667
Rabl3	192.034721302897	0.276814874653582	0.415644437377797	0.665989604961256	0.505417744724277	0.99995003706667
Rbck1	422.904187862152	-0.245203824953001	0.364160358664328	-0.673340244535024	0.500730855067821	0.99995003706667
Map2k4	1206.1223088171	-0.0440542000059696	0.352345561783335	-0.125031232926554	0.900498824049238	0.99995003706667
Mmadhc	462.795274716821	-0.149821777756436	0.374306879580578	-0.400264558119572	0.688961669379872	0.99995003706667
Slc6a16	12.1755549963446	0.245666079297881	1.13270686546124	0.216884073707672	0.828298689544151	0.99995003706667
Gpr137b-ps	2.60014496287947	-0.465694224926992	2.48799144431606	-0.187176779080528	0.85152203067956	NA
Tle4	3219.05596076759	-0.136645325224191	0.337360602487073	-0.405042332201276	0.685446394526076	0.99995003706667
Ralgapb	1464.35105676738	-0.226835681427287	0.343495711644368	-0.660374129101611	0.509013770014554	0.99995003706667
Mfap5	121.286029664744	-0.805286364797708	0.527485449262313	-1.52665133402997	0.126847734854668	0.99995003706667
Mb	3.76485847781465	0.665240338391677	2.22507232510646	0.298974703377271	0.764959347053913	NA
Slc25a14	21.0026357883506	-8.02385107295976	1.77114948511152	-4.53030709175546	5.88980123973092e-06	0.000496469625190422
Ctnnbip1	163.212479830361	-0.147521489073174	0.424148059852557	-0.347806586983932	0.727985442468387	0.99995003706667
Zgpat	105.113507611155	-0.214607959362676	0.48292991189435	-0.444387382261849	0.656762534351938	0.99995003706667
Slc35c2	147.483393393499	0.0683023231700165	0.455675807567476	0.149892362148066	0.880849537760537	0.99995003706667
Psma6	490.499953746541	0.0398240001762867	0.349942962041444	0.113801403360043	0.909395226101797	0.99995003706667
Gm3772	3.77996184432483	-0.218285545010745	1.91542032507762	-0.113962216101001	0.909267745437387	NA
Ppwd1	299.563600773732	-0.137553562899691	0.398639809471222	-0.34505726631304	0.730051319156664	0.99995003706667
Lrig3	257.398369613732	-0.0547567196374173	0.452275697977897	-0.121069338640639	0.903636114716824	0.99995003706667
[truncated: 13,901 more rows]
