# Supplementary material for: Transcription elongation can be sufficient, but is not necessary, to advance replication timing
Source: EMBO Rep. 2026 Mar 24;27(8):1964–99. doi: 10.1038/s44319-026-00735-2 (PMC13121604; doi:10.1038/s44319-026-00735-2)
Supplement: Supplementary file 6 — Source data Fig. 5 [file 44319_2026_735_MOESM6_ESM.zip › Fig5/5E/TimeCourse_00H_129_DESeq.txt]

baseMean	log2FoldChange	lfcSE	stat	pvalue	padj
Zc3h14	588.95871575272	-0.312373537660605	0.346990233272612	-0.900237262341588	0.367994000155801	0.999924781273583
Troap	96.268304884004	-0.215597278429469	0.520632665936332	-0.414106322049017	0.678796243019341	0.999924781273583
Clca2	2.46067682868171	-1.65868625823403	2.39661671257842	-0.692094922616776	0.488877720036163	0.999924781273583
1810013L24Rik	1083.96563424617	-0.274002611407811	0.34105707970992	-0.803392240503727	0.421748058533092	0.999924781273583
Srsf7	674.377989755998	-0.747036620857098	0.363276405904503	-2.05638629075591	0.0397452966623854	0.999924781273583
Fignl2	5.74822329444073	1.25857839624921	1.69391901580367	0.742997973638124	0.457482907253016	0.999924781273583
Sema6a	69.6621978110263	0.874821714792877	0.53008400369297	1.65034543336188	0.0988723047659096	0.999924781273583
Anapc15	30.5174107445362	0.299098153781496	0.800595243305903	0.373594717533454	0.708705864625743	0.999924781273583
Misp3	3.76707262302996	-0.593916684286548	1.90929477814916	-0.311065997290519	0.755750449908596	0.999924781273583
Nmb	11.8747374531192	-0.814436666004138	1.14893295251248	-0.708863527870043	0.478409170178903	0.999924781273583
Tcerg1	1680.39309597322	-0.0263916578647928	0.356835259871918	-0.0739603420196359	0.941041941280094	0.999924781273583
Zfp712	51.0770874441505	-0.402439604943308	0.622382520542737	-0.646611355011013	0.517883507154582	0.999924781273583
Fam129c	28.1144918958474	0.130836345002867	0.807000862416296	0.162126648305084	0.871206121491653	0.999924781273583
Atp5g3	251.31236123778	-0.120880564195531	0.537262936039595	-0.224993306046004	0.821984481771584	0.999924781273583
Pifo	2.68524719003264	1.33831517282621	2.31290065013016	0.578630635410515	0.562838428870528	0.999924781273583
Vsx1	5.48417513378164	0.210064769905133	1.53088174968224	0.13721815545109	0.890858360675534	0.999924781273583
Fyco1	254.648087659491	-0.0913329216882193	0.394490418757857	-0.231521267299221	0.816909865289794	0.999924781273583
Tlr3	6.22521443049072	-0.624877727377612	1.59337849800225	-0.392171557580996	0.694931458055944	0.999924781273583
Trafd1	22.5195762810016	-0.31243738786645	0.816036867512965	-0.382871657280222	0.701814927238458	0.999924781273583
Erfl	6.22956182326758	1.30577604184298	1.46455149382389	0.89158766171727	0.372613985864099	0.999924781273583
Krt80	6.92796133110143	2.15514596640021	1.49686898409657	1.43976927125719	0.149932687673391	0.999924781273583
Armc8	351.818811293483	0.0198522762983751	0.382212217298322	0.0519404545430323	0.958576139698988	0.999924781273583
Ppil4	433.828283199033	-0.0649113656593275	0.364059031820907	-0.178299011934031	0.858488154743879	0.999924781273583
C530005A16Rik	30.6179079398342	-0.611479037367104	0.730938677018983	-0.836566810037915	0.402836108173813	0.999924781273583
Katnbl1	528.942601764906	-0.165843120718411	0.378650737455903	-0.437984412318026	0.661397583070931	0.999924781273583
Spag9	516.472381551811	-0.327182503952663	0.347451339787779	-0.941664246143084	0.346364565728975	0.999924781273583
Taz	56.0387485968658	-0.0524128303199328	0.582995789887648	-0.0899025880273226	0.928364624534257	0.999924781273583
Gfpt1	211.658430671623	-0.393355886903928	0.412236201410046	-0.954200251114438	0.339982287576346	0.999924781273583
Abcc5	1925.67550090963	-0.269469407914574	0.368003569135807	-0.73224672398525	0.464017990472588	0.999924781273583
Kcnmb4	26.7263876657335	0.715746128493176	0.777583058533841	0.920475466431508	0.357324347842738	0.999924781273583
Gm4013	4.82844605150951	-1.05987278554353	1.74641461643679	-0.606884971969593	0.543927251976341	0.999924781273583
Hpcal1	263.222668062262	-0.424238341252471	0.428383495416386	-0.990323730469854	0.322015911171793	0.999924781273583
Tbc1d31	539.452752859199	-0.303498136731466	0.350534944736341	-0.865814211361282	0.386592054535966	0.999924781273583
Cyp3a13	6.16032558388504	-0.360938623779546	1.47527986945157	-0.244657729867706	0.806721460117258	0.999924781273583
Akap7	681.929940115353	0.256753761033469	0.393289960727124	0.652835787007573	0.513862149591823	0.999924781273583
Ablim1	227.252298356581	0.616149643174356	0.430984643514382	1.42963247634552	0.152822529428323	0.999924781273583
Ulk1	1260.09241661508	0.167685848056305	0.342752455628729	0.489233104832787	0.624676674751061	0.999924781273583
Golga3	211.746306755333	-0.281919956482895	0.423695534541279	-0.665383355498709	0.505805328084797	0.999924781273583
Mir1193	14.3698833120401	0.126774253884515	1.02269873789182	0.123960506831021	0.901346544802184	0.999924781273583
Wdyhv1	261.751463935693	-0.0883537737595283	0.390466604534758	-0.22627741459427	0.820985663407825	0.999924781273583
Traf1	21.6744187909937	0.0633633024968102	0.882850043300444	0.071771308137374	0.942783906706846	0.999924781273583
Rxra	162.499849440306	-0.0473845235715987	0.494285433750944	-0.0958646974725021	0.92362803274306	0.999924781273583
Dapk3	97.1684217177013	-0.234940696575392	0.488656749658993	-0.480788808789287	0.630666604895686	0.999924781273583
Ap3m2	26.8853082480299	0.667236499577411	0.76074695128667	0.877080740775756	0.380442784664019	0.999924781273583
Sirt2	22.6809859294893	-1.0198493725398	0.83363462285722	-1.22337693826145	0.22118735964268	0.999924781273583
Inhbc	41.5077117611988	-0.176468452620321	0.644069661751864	-0.273989698785576	0.784092538036222	0.999924781273583
Slit3	331.539374748646	-0.32789812477765	0.376774465283323	-0.870276929544789	0.384149083527091	0.999924781273583
Dcakd	398.544771776748	-0.218393492006556	0.402084860689761	-0.543152735549183	0.587024645833514	0.999924781273583
Vps35l	590.502203985952	0.0369349985631233	0.353883109456059	0.104370617235433	0.916875239358027	0.999924781273583
Cyhr1	22.0561279997716	0.0810130866351767	0.821462575159911	0.0986205447270756	0.921439557207462	0.999924781273583
Taf10	21.9131132767417	0.197487891651918	0.968064900558069	0.204002739421778	0.838351358179472	0.999924781273583
Hagh	36.0451011885395	-0.276698893715803	0.70365614609343	-0.393230266305474	0.694149417293718	0.999924781273583
Ogfod3	94.7210353640896	-0.00694019813589502	0.530498336001757	-0.0130824126390324	0.989562042680011	0.999924781273583
Syn1	373.958697233026	-0.171519151179391	0.397180264155871	-0.431842079424369	0.665856193823603	0.999924781273583
Fundc2	134.435511010054	0.062268376025283	0.551058501447355	0.11299775951507	0.91003233148613	0.999924781273583
Rab5if	186.497856892776	-0.0628656314499678	0.431690183859937	-0.145626733709481	0.884216062513471	0.999924781273583
H1f5	175.025874260336	1.31524581434748	2.1519683680308	0.61118268924697	0.541078642204769	0.999924781273583
Pop4	82.0358771492948	0.224637722162695	0.507251677619158	0.442852595810145	0.657872357274236	0.999924781273583
Carnmt1	888.67341661035	-0.249432078761038	0.343768628401647	-0.72558127226668	0.468095505322688	0.999924781273583
Iqcm	76.5207013417058	0.969821110007493	1.48353827634699	0.653721663586291	0.513291143589599	0.999924781273583
Clcc1	216.737084061433	-0.117612152607613	0.39792033467514	-0.295567083053524	0.767560714921797	0.999924781273583
Ilf3	979.47187038699	0.250779704890051	0.349240396806289	0.718071870217092	0.47271297360722	0.999924781273583
Tpd52l2	533.689315822049	-0.208310280978944	0.346874575669904	-0.600534877993415	0.548149823697348	0.999924781273583
Arhgap25	6.89853935271497	0.419486440738791	1.39319047120996	0.301097695833704	0.763339998007345	0.999924781273583
Banf1	62.5442344455159	-0.0447325034229166	0.618511556384735	-0.072322825598252	0.942345000058766	0.999924781273583
Tbc1d23	500.358535351678	-0.419937882815932	0.347969621862814	-1.20682340190458	0.227500161621888	0.999924781273583
4930473A02Rik	24.938224970811	-0.392226964148685	0.848413935053156	-0.462306131409911	0.643861803296736	0.999924781273583
Pard3	7549.80902715088	0.221919006814143	0.369470321458902	0.600640955240647	0.548079153545709	0.999924781273583
Rorc	8.70531478902371	1.20397520014678	1.27448902975293	0.944672862645342	0.344825915612944	0.999924781273583
1700123J17Rik	171.888227785608	0.166301631205075	0.475818559609006	0.349506398703175	0.726709167877819	0.999924781273583
Evi5l	49.8668951831775	0.360270249201541	0.594381959834678	0.606125813949244	0.544431210609435	0.999924781273583
Pex5l	28.9217355054883	0.534801737910936	0.849895819761542	0.629255639898296	0.529181707867086	0.999924781273583
Mtmr1	116.161776422401	-0.0504934173803717	0.495796245471217	-0.10184308138998	0.9188812294028	0.999924781273583
Mtor	502.212321085747	-0.0298199250666037	0.379663566370618	-0.0785430252148405	0.937396106736988	0.999924781273583
Zfp758	27.2927381003662	-0.690067310606187	0.782328775971201	-0.882068168526106	0.377739944593654	0.999924781273583
Plekhh2	160.88105341959	-0.439190716930732	0.420913603769175	-1.04342248147337	0.296752665835537	0.999924781273583
Adgrl3	273.072770897516	0.144718164217994	0.383072474868802	0.377782727061133	0.705592006290051	0.999924781273583
Golga5	170.22031104219	-0.0646586203163363	0.445653657237946	-0.145087152918423	0.884642061445892	0.999924781273583
Plekhb1	61.7592513109624	-0.326209043985853	0.559637786876085	-0.582893170610873	0.559965218351271	0.999924781273583
Nufip1	882.287687638273	0.0907189552058144	0.341199931561226	0.265882102586341	0.790330009196094	0.999924781273583
Smap1	346.619740328784	-0.0589044250685226	0.388202172994044	-0.151736464054843	0.879394795996852	0.999924781273583
Tepp	3.3111757781871	1.50850177929663	1.96901621316761	0.766119531778695	0.443605182288874	0.999924781273583
Acox2	9.9607431073174	0.880904241896864	1.18477025615946	0.743523258891049	0.457164945238542	0.999924781273583
Hars2	130.415979118176	-0.194154471248197	0.444698033934299	-0.436598447558871	0.662402588716949	0.999924781273583
Gpa33	627.123171928909	-0.168551050172245	0.365828382032884	-0.460738035785026	0.644986562706981	0.999924781273583
Sdhb	218.776960118094	0.112969825837718	0.408361689608072	0.276641586888675	0.78205532869166	0.999924781273583
Gmpr	30.6710089307894	-0.103009260152961	0.730962533993686	-0.140922763291518	0.887930959093912	0.999924781273583
Me1	395.178056420933	-0.0189815935616664	0.357958231870355	-0.0530273978125502	0.957710078120517	0.999924781273583
Klk11	7.06496931735532	0.804744551452572	1.42421042081711	0.565046105329623	0.572042404854813	0.999924781273583
Magt1	740.119613986204	-0.101875194686457	0.353523483779767	-0.288170940151522	0.773215892081945	0.999924781273583
Mcam	70.1007205034902	0.130129844984724	0.648581996992374	0.200637460780852	0.840982064172637	0.999924781273583
Pbld1	4.55549293546559	-1.32214807468279	1.71445397760938	-0.771177349727626	0.440601817809535	0.999924781273583
Tab2	861.47890154376	0.0931948575695031	0.358523832370639	0.259940481371289	0.794909684642186	0.999924781273583
Mettl27	217.186538540836	0.322985678050238	0.401227442102273	0.804993986348293	0.420823150051354	0.999924781273583
Trmt1	364.973221965806	0.149351675028795	0.447621843561966	0.333655913304686	0.738639220915618	0.999924781273583
Vps37c	263.101669474057	-0.249448891661533	0.383344386433967	-0.65071747621509	0.515228879729452	0.999924781273583
Sec23a	530.28059841341	-0.119437420844988	0.347311129499813	-0.343891717541555	0.73092772087049	0.999924781273583
Rara	237.88046989578	0.160751208315245	0.473214889609447	0.339700233118015	0.734082286170999	0.999924781273583
Med1	948.275469955158	-0.533043649288566	0.32971125061073	-1.6166983938255	0.105943400803886	0.999924781273583
Ap5b1	12.2216488160673	-0.953046528850112	1.14641922761074	-0.83132462008367	0.40579026984456	0.999924781273583
Bag5	18.5835693087969	0.0841860990249114	0.884616147368709	0.0951668124929925	0.92418233010708	0.999924781273583
Pdcd2l	221.289506735367	0.0898017695508578	0.398885561223034	0.225131662513715	0.821876850036526	0.999924781273583
Ctcf	973.82357492125	0.18422168431695	0.352936755262153	0.521967977464162	0.60169262675447	0.999924781273583
Mnd1	281.235204072705	0.0516251324742666	0.446373302051851	0.115654615177387	0.907926276631362	0.999924781273583
Tktl1	5.43395327183269	1.05756367862455	1.55028088748307	0.682175525198878	0.495127968709138	0.999924781273583
Lix1	12.1194119399431	0.537147801914278	1.1201092148706	0.479549489266842	0.631547770100511	0.999924781273583
Ctnnbl1	20.7877876959905	0.819699207442373	0.883964509376095	0.927298775853477	0.353771429750557	0.999924781273583
Snph	1.71995867531732	0.332719903795581	2.72962984742767	0.121891949602298	0.902984591372577	0.999924781273583
Ppm1m	36.4838687182344	-0.44272286662713	0.760881453735851	-0.581855247559794	0.560664186858412	0.999924781273583
Prkar1a	426.855054854771	-0.120617479957287	0.3911568855646	-0.30836087618191	0.75780774868487	0.999924781273583
Slc27a3	19.2680014910499	-0.0275625565933097	0.910905828582397	-0.0302584040286625	0.975860970146531	0.999924781273583
Impdh2	130.600498027397	-0.341692178909328	0.499639704548524	-0.683877153474186	0.494052741824766	0.999924781273583
Tiprl	345.698739629971	-0.0797172038310023	0.381008321493451	-0.209226936352812	0.83427108557202	0.999924781273583
Uaca	410.019639028028	0.0120954468343039	0.37182484632355	0.0325299585380016	0.974049425208268	0.999924781273583
Smim31	25.5725272011745	0.62829653050256	0.798163605933148	0.787177623524951	0.431177894274318	0.999924781273583
Calca	89.8101621804328	-0.155685683462051	0.594664855500208	-0.261804076736795	0.793472495884846	0.999924781273583
Phf3	32.1295921758822	0.259655277545485	0.733831895790375	0.353834821074141	0.723462676031445	0.999924781273583
9330020H09Rik	26.0340866488595	0.911532354665825	0.828601260191446	1.10008564850024	0.271294806226181	0.999924781273583
Ube2q2	584.105256756215	-0.205725514841441	0.375310684204612	-0.548147237740997	0.583590807410287	0.999924781273583
Rfx3	769.146725267425	-0.402750707369272	0.384571598033975	-1.04727106585154	0.294974576905571	0.999924781273583
Bri3	199.772288039025	0.315288986550311	0.420007406254609	0.750674825860529	0.452848376964858	0.999924781273583
Fbxo27	34.0528432570999	-0.262570776733135	0.689788002296131	-0.380654310975405	0.703459775449456	0.999924781273583
Eps15l1	2017.29071114394	0.121990156551561	0.3271953127643	0.37283589279116	0.709270587227007	0.999924781273583
Tmprss15	5.54158523472984	0.434434145017616	1.8667584221083	0.232721138350066	0.815977953805191	0.999924781273583
Max	698.877150457567	-0.082167764456318	0.343045010515888	-0.239524732724578	0.810698720589561	0.999924781273583
Ttc8	53.6105410175131	-0.479152156955348	0.616221207085856	-0.777565185108259	0.436825392047468	0.999924781273583
Vti1b	184.02341549236	-0.0619513507336542	0.412398865294075	-0.150221923354415	0.88058952982241	0.999924781273583
Cpsf3	290.002776612404	0.0944464768643674	0.389780994089388	0.242306521601995	0.80854266081853	0.999924781273583
Nlgn1	33.3459863849583	1.36248842375068	0.970931351429194	1.40327987323215	0.16053339754644	0.999924781273583
Casq2	68.5407644120261	-0.242775988012473	0.559865324422094	-0.433632835294939	0.664555086759245	0.999924781273583
Pidd1	83.1252729524065	-0.423104493411262	0.526014162402047	-0.804359509027576	0.421189378695917	0.999924781273583
Asb4	5.55021874691062	2.84670049375404	1.90179661776861	1.49684801579577	0.134432809194695	0.999924781273583
Orc4	1320.44083684681	-0.375492085550867	0.3797157103811	-0.988876876266208	0.32272338541905	0.999924781273583
Mapkbp1	71.4645911871582	-0.313612546091266	0.533599448016517	-0.587730267070212	0.556713356407852	0.999924781273583
Mospd1	125.401270731508	-0.113004176571327	0.504762405658687	-0.223875976706036	0.822853809113813	0.999924781273583
Dclk1	44.6346286005218	-0.0103184129409407	0.748447096563626	-0.0137864292457222	0.989000369399297	0.999924781273583
Gpcpd1	454.805644350528	-0.354221573300748	0.377818131234021	-0.937545194413507	0.348478187644409	0.999924781273583
Sinhcaf	740.400293865429	-0.00149779518899334	0.360669427333155	-0.00415281993838034	0.99668653861132	0.999924781273583
Acbd5	227.643053352582	-0.578072885756161	0.393553300189643	-1.46885538878115	0.141872016928359	0.999924781273583
Myo7a	6.99251371601918	0.951549160127785	1.36862718894846	0.69525811543966	0.486893557797533	0.999924781273583
4930548K13Rik	3.67059387519128	1.19882230072473	2.12275032853345	0.564749553732475	0.572244123743899	0.999924781273583
Luc7l2	1943.01330637588	0.130614748048596	0.372036505723093	0.351080461297023	0.725527985762318	0.999924781273583
Dnah8	456.842125535402	0.167252718293018	0.405118156763225	0.412849228060569	0.679717081489287	0.999924781273583
Evc	82.4734020037787	-0.03592857456296	0.634671339032816	-0.0566097322398583	0.954856081772979	0.999924781273583
Shroom2	469.678056809363	-0.00889137909536858	0.403664977225904	-0.0220266299951821	0.982426713024204	0.999924781273583
1500009C09Rik	4.39444648436593	0.385088014265894	1.73149399767001	0.222402165288524	0.82400082637287	0.999924781273583
Kmt2e	473.542820221949	0.158179636617296	0.397499315207705	0.397936878292841	0.69067671512681	0.999924781273583
Setd5	1504.13191569939	0.227581834835695	0.423748792821809	0.537067806896138	0.591220777224446	0.999924781273583
Pcyox1	73.6638733662858	-0.521233223838986	0.561487107362491	-0.928308445562371	0.353247594406062	0.999924781273583
Arpp21	20.8222797168189	1.25247544448957	1.07384958754702	1.16634159850132	0.243476360736401	0.999924781273583
Smim4	86.5676527632593	0.156003137526942	0.526159215358971	0.29649416559303	0.766852721961616	0.999924781273583
Smc6	666.896388613174	-0.215541039792259	0.340531423429336	-0.632954919759371	0.526763082047552	0.999924781273583
Nsmf	1.77376699759427	-1.5326204773907	2.69529397003788	-0.568628318256938	0.569608402851297	0.999924781273583
Hmbs	137.941991888384	0.180675753693302	0.446261940502983	0.404864805386857	0.68557688974826	0.999924781273583
Slc35b1	94.7677088445306	-0.656864550976504	0.541400775196341	-1.21326858229615	0.225027150651204	0.999924781273583
Synj2	120.2924462374	0.382299359429321	0.458805199514069	0.833249840747715	0.404703838667734	0.999924781273583
Suds3	265.428087171009	-0.268426880387657	0.431191782206327	-0.622523182177005	0.533597905169951	0.999924781273583
Ptk2b	145.191591040385	-0.205389192546122	0.444180558278037	-0.462400230533183	0.643794334032828	0.999924781273583
Gfm2	565.121009478337	-0.208185782332954	0.353848301080794	-0.588347553731562	0.556299032821526	0.999924781273583
Rlim	1586.08321128131	-0.336934019399023	0.453019731046887	-0.743751312156756	0.457026940273459	0.999924781273583
Ddt	96.1604017603121	-0.217907922002848	0.69437296199667	-0.31381971062965	0.753657973184722	0.999924781273583
Epha3	23.0031822888318	1.19490747451471	0.979291321635798	1.22017570064723	0.22239827632302	0.999924781273583
Gatad2a	2559.30745772508	0.282309371820104	0.318698514328989	0.885819541438714	0.375714777864045	0.999924781273583
Shc1	172.91198561301	0.130362696457069	0.414844296996637	0.314244880310179	0.75333505827962	0.999924781273583
Anks1b	125.401546279662	0.625997473039766	0.525290477964648	1.19171677252809	0.233372319176368	0.999924781273583
Cdk6	2454.72808152913	-0.00532238748236064	0.343170730552973	-0.0155094447413517	0.98762574958587	0.999924781273583
Kdm1a	1438.3859850832	0.0253365316899443	0.328893272143334	0.0770357250692025	0.938595124903452	0.999924781273583
Scaf4	1124.90497150193	-0.307468815447765	0.331268799313623	-0.928155069492901	0.353327137141134	0.999924781273583
Plcxd2	61.1511900059641	-0.55535204400074	0.558504029180832	-0.994356378798708	0.32004939692288	0.999924781273583
Morc2a	880.338806159045	-0.430943825733533	0.339249384031111	-1.27028624374455	0.203982686462295	0.999924781273583
Atp6v1c2	15.8054412486104	-0.657640431762146	0.997767050073622	-0.659112196292332	0.509823724365924	0.999924781273583
Map1a	25.0550258901635	1.41983250853468	0.90192371824831	1.57422682185611	0.115435020585559	0.999924781273583
Runx2	12.9017720442028	1.8150669663865	1.1910826968123	1.52387988780642	0.127538718423898	0.999924781273583
Gja3	2.28455424050763	-1.21992524175427	2.44004146632187	-0.499960864842674	0.617102633985477	0.999924781273583
Ackr3	22.3050387499833	-0.644186371952613	0.892011987507045	-0.722172326128662	0.47018853537063	0.999924781273583
Socs1	3.61354697163105	-1.37309644843855	2.14377619246928	-0.640503637115667	0.521845225321081	0.999924781273583
Sort1	91.8125713578521	-0.562128929857381	0.493686396830767	-1.13863564697343	0.254855153948282	0.999924781273583
Rangrf	13.8006765831147	-0.675965529584666	1.10219642332955	-0.613289532860839	0.53968491317002	0.999924781273583
Phyhd1	112.559359804966	0.561873648138171	0.483611370089896	1.16182886277824	0.245304987525431	0.999924781273583
Slc4a9	14.9695978664049	-0.105376687314385	1.0239184177201	-0.102915120473193	0.918030337021598	0.999924781273583
Specc1	310.303567211648	-0.153713704524364	0.411746371790975	-0.373321333362951	0.708909300577148	0.999924781273583
Gtf2a2	280.520516106862	0.0501037997930134	0.417190403948991	0.120098159782073	0.904405390122374	0.999924781273583
Deaf1	668.736971989032	-0.0351605117876782	0.3432102202773	-0.102445992894005	0.918402678633791	0.999924781273583
Mtarc1	6.00718234920378	1.93095674005514	1.53507497474447	1.25789083388358	0.20843123908405	0.999924781273583
Set	1077.30299113181	0.186756757352646	0.410366998491413	0.455096920656875	0.649039513289499	0.999924781273583
Glra3	24.3357921169697	1.52904216013857	1.02071121630193	1.49801641807988	0.134128984880269	0.999924781273583
Dnhd1	25.8672666214041	-0.447578739021916	0.812442134475253	-0.550905375323748	0.581698542440245	0.999924781273583
Pgpep1l	21.1984101745804	-0.882521284438573	0.917301450520632	-0.96208425696665	0.336007281498329	0.999924781273583
Notch3	72.9569781852118	0.280627467801195	0.578794168762555	0.484848471091491	0.627783836749053	0.999924781273583
Gtsf1l	88.9144386945421	0.124141355487497	0.521587000310241	0.238006996749647	0.811875667500731	0.999924781273583
Rnf212	5.70084227871418	0.668192779905919	1.52049765925728	0.439456631740107	0.660330699552168	0.999924781273583
Tceal8	88.0055508695626	0.404795238592606	0.522524942284525	0.77469074839338	0.438522419104011	0.999924781273583
Gm5087	8.43880429787343	1.00607613560446	1.32782304885456	0.757688410720348	0.448637538578739	0.999924781273583
Slco6b1	18.4588119317382	1.59680099538909	1.09098219847935	1.4636361597969	0.143293387082935	0.999924781273583
Ranbp3	605.240134720588	-0.0818051300039486	0.361525526206747	-0.226277604412271	0.82098551578307	0.999924781273583
Parp6	101.105197268452	-0.00480927798621921	0.487004923844859	-0.00987521429609048	0.99212084704105	0.999924781273583
Gng10	7.87668248053111	-0.726357313017309	1.32737149887565	-0.547214787745987	0.584231177901616	0.999924781273583
Mrps18b	78.9493597415316	0.350640009188933	0.518948877159463	0.675673509707176	0.499247958362666	0.999924781273583
D16Ertd472e	196.414426902815	0.158412722115472	0.475443920519194	0.333189079255619	0.738991561119789	0.999924781273583
2310039H08Rik	25.4864635706591	-0.66715554216698	0.957302914714501	-0.696911637802698	0.485858094156339	0.999924781273583
Rps10	734.775624028204	-0.0464140962336394	0.414457239129959	-0.11198765964632	0.91083319119394	0.999924781273583
Arih1	1863.61291088414	-0.178002638797221	0.343200492337257	-0.518654963415091	0.604001373088321	0.999924781273583
Dancr	21.4136472087992	-1.58006891146757	1.10130217578255	-1.43472785781507	0.151364662580486	0.999924781273583
9530026P05Rik	53.6110878791444	-0.0769136754857694	0.616125737786427	-0.124834381634663	0.900654667677686	0.999924781273583
Itgal	23.3851054125517	-0.151035256575782	0.854273709812526	-0.17679960748052	0.859665797382283	0.999924781273583
Sirt6	98.6055550941478	0.581750851935027	0.546476301320712	1.06454909486297	0.287080026312087	0.999924781273583
Rgs12	129.0525479935	-0.258088979451405	0.449291240600631	-0.574435813852907	0.565672923557628	0.999924781273583
Hfe	5.15741369546076	0.98206905396745	1.59469140481016	0.615836425157354	0.538002484207488	0.999924781273583
Tdrd7	13.5767944634829	-0.401884036550248	1.01927601816691	-0.394283814577531	0.693371511555546	0.999924781273583
Ak2	419.319846729292	0.195170642514195	0.418406255244326	0.466462057074712	0.640884800634671	0.999924781273583
Znhit1	37.3160913880414	0.551728745137021	0.723803172768142	0.762263507393823	0.445902749320964	0.999924781273583
Prx	137.697990324935	0.100572028778404	0.449664375726923	0.223660210164126	0.823021709281761	0.999924781273583
Zxdb	5.60467702812284	-1.96081641584643	1.74934167719357	-1.12088818405797	0.262335461088097	0.999924781273583
Alas2	421.073319405157	0.00591118304981972	0.423366431155804	0.0139623328984351	0.988860032098796	0.999924781273583
Fiz1	191.909591947529	0.42436026074452	0.446712745707905	0.949962285208667	0.342131416528871	0.999924781273583
Serpinh1	64.8357551819594	0.460200120812718	0.676176456752076	0.680591754145402	0.496129845974156	0.999924781273583
Vmn2r65	2.52991306806425	3.04103123074392	2.52565150970934	1.20405812878511	0.228567112015543	0.999924781273583
Myh3	7.32357659208721	0.379564160623282	1.37693330220581	0.275659075145638	0.782809931405118	0.999924781273583
Grm5	51.0934293212618	0.537179752261672	0.688890411396983	0.779775336359145	0.435523126036708	0.999924781273583
Vill	23.2007930022875	0.906609581285068	0.856164360470928	1.05892001949999	0.28963620610403	0.999924781273583
1700123O12Rik	33.6669895391182	0.954427227852863	0.718350391771788	1.32863744321041	0.183967612622299	0.999924781273583
Wnk1	1178.77219209732	0.165939292932009	0.358090082520628	0.463400973754838	0.643076980812726	0.999924781273583
Tex14	724.003791926795	0.0787706512602319	0.387311331962985	0.203378121835485	0.838839498709883	0.999924781273583
Zbtb37	134.269321796441	-0.213659440743145	0.462241228195387	-0.462224976290589	0.643919994040641	0.999924781273583
Egfem1	46.4749555659168	1.89668006987539	1.76192242499398	1.07648330197164	0.28171116482913	0.999924781273583
Eya1	1031.67158617855	0.443575702438944	0.451873298658964	0.981637338951771	0.32627854551726	0.999924781273583
Adgrg2	25.1854191605127	0.0231056508087213	0.78517164417074	0.02942751560154	0.976523628027219	0.999924781273583
Nkain3	94.4400456355364	0.2971880603711	0.685700218841561	0.433408145724638	0.664718283814699	0.999924781273583
Cd2bp2	269.394285215861	0.302002176890078	0.444785228869028	0.678984276654129	0.497147824568983	0.999924781273583
Sapcd2	34.8574485181036	-0.182710699980314	0.704306746766261	-0.259419210193866	0.795311809336781	0.999924781273583
Kcng2	9.46615613131528	2.60711479771714	1.29677988095874	2.010452842459	0.0443832825198849	0.999924781273583
Tecr	1214.8803911634	-0.0208657478484895	0.324317675088835	-0.0643373748987751	0.948701594220964	0.999924781273583
Tfg	309.874407859501	-0.0983789203345973	0.400445549517048	-0.245673651394667	0.805934870321817	0.999924781273583
Gm12530	10.651954376152	0.707359920419715	1.13762019373633	0.621789173851164	0.534080505988993	0.999924781273583
Trpm3	101.577011805248	1.03414541016906	0.500748765451324	2.06519812232983	0.0389042581207802	0.999924781273583
Trpc4	15.9881060178349	2.60822658834643	1.12317440387022	2.32219197602708	0.0202226008562868	0.999924781273583
Mtarc2	275.53522940877	0.402888474098679	0.424311736924833	0.949510558012329	0.342361004772851	0.999924781273583
Itih5	12.0287219570764	0.762028641923806	1.17097474183871	0.650764371507481	0.5151986025563	0.999924781273583
Adcy4	1.88605217826974	0.331298036635791	2.67678483808385	0.123767152265009	0.901499640492796	0.999924781273583
Mical1	106.692446646648	0.00860909578533514	0.549022616983603	0.0156807670923186	0.987489070748938	0.999924781273583
Zc3hav1l	114.278408236047	-0.170030912116539	0.462345305657645	-0.367757409961556	0.713054128729636	0.999924781273583
Wnk2	95.2461800215473	0.0413855691154228	0.491818631117632	0.0841480303854619	0.932938737304888	0.999924781273583
Sec22a	449.488851064337	-0.444347907784082	0.376698147325756	-1.17958612469582	0.2381648641756	0.999924781273583
Ahsa2	83.9817631906176	-0.950391518211379	0.518851630528639	-1.83172117478567	0.0669929722575863	0.999924781273583
Tfeb	720.503068566771	0.533456612342506	0.407976455236951	1.30756715367968	0.19102016380877	0.999924781273583
Tgm1	51.8849351612754	0.885727415463994	0.624373257670934	1.41858640577909	0.156019631458434	0.999924781273583
D7Ertd443e	11.2894300134394	1.22254289390874	1.278888946616	0.955941402999562	0.339101839751379	0.999924781273583
Tlcd2	6.20013984488113	-0.282259784478916	1.45084415737418	-0.194548658478775	0.845746299514772	0.999924781273583
Cbwd1	402.284610710187	0.0540724676414191	0.410519088513486	0.131717304150749	0.895207898039392	0.999924781273583
Lrch2	344.986697911931	-0.189746374305082	0.432479463433364	-0.438740773489509	0.660849379472009	0.999924781273583
Zdhhc6	239.261795199397	-0.444856711138575	0.423786028866557	-1.04972009655055	0.293846821271103	0.999924781273583
Cbx3	612.88062410483	-0.0775558177361002	0.347294556489715	-0.223314233658013	0.823290950108233	0.999924781273583
Fndc4	2.53744918610824	-0.25367828762265	2.3761331178983	-0.106760974674277	0.914978608168961	0.999924781273583
Slc25a28	235.032379383459	0.0456360340912977	0.395864638820687	0.115281916129845	0.908221671628002	0.999924781273583
Gbp4	5.52114854855532	1.78624758922098	1.60553611408212	1.11255522286534	0.265899500468365	0.999924781273583
Cdkl3	104.348394800811	0.159169831325576	0.475575796923722	0.334688670775871	0.737859948481187	0.999924781273583
Etfrf1	102.900165841147	0.330540408247931	0.535886431625555	0.616810556754108	0.537359688019063	0.999924781273583
Gm10549	4.69686363283959	1.16453373272098	1.91737919182895	0.607357030723875	0.543613998045082	0.999924781273583
Atn1	19.7270642264463	0.19406852453567	0.867770320936842	0.22364042633557	0.823037104605028	0.999924781273583
Zfp111	321.994782840297	-0.557881350116521	0.401724927032078	-1.38871479606237	0.16491949313366	0.999924781273583
Sema3b	33.7078819749214	0.688889704770367	0.717024103724243	0.960762268928277	0.336671713982356	0.999924781273583
Rbm43	17.2875123256582	0.635850120203276	0.969584513569385	0.65579648942874	0.511955075499366	0.999924781273583
Kif18b	401.451220424278	-0.469334612557106	0.404428349439337	-1.16048890540871	0.245849808239219	0.999924781273583
Hsh2d	7.19299591238371	0.422000055212185	1.3948086965886	0.302550490432347	0.762232449870082	0.999924781273583
Sgsm2	111.088170058295	-0.190508831976116	0.524970119159026	-0.362894620138191	0.716683605711929	0.999924781273583
Sem1	665.912717554952	-0.0315494394661056	0.394538032530784	-0.0799655213560276	0.936264678096314	0.999924781273583
Gjb5	39.9299420880909	0.292126944875753	0.769695690404647	0.379535637937865	0.704290145115077	0.999924781273583
Rnps1	421.124580438435	-0.0388513362713178	0.380989337993704	-0.101974864902807	0.918776625961666	0.999924781273583
Gpr83	1.20199851174794	-0.462856696722989	3.44302552119412	-0.134433129778968	0.893060085620136	0.999924781273583
Rab23	219.302364155957	-0.645041887639374	0.403795960912972	-1.59744512099861	0.110166521424051	0.999924781273583
Ext2	510.982949874322	0.290521638679407	0.377032148208024	0.770548718617793	0.44097446732674	0.999924781273583
Scin	7.85593996935514	0.697608082005662	1.5109849274375	0.461690960206164	0.64430295460354	0.999924781273583
Clec11a	7.61125406517438	0.282129080574422	1.33164682729056	0.211864793872153	0.832212517497606	0.999924781273583
Map7d2	102.564219786934	-0.936730475813337	0.488850324384375	-1.91619076246496	0.0553408187504006	0.999924781273583
Ola1	629.957774097657	-0.238691502419515	0.355404077280835	-0.671605976627286	0.501834572433396	0.999924781273583
Lrrc46	3.63792189816474	-0.726782546119616	1.98026461847087	-0.367012842294191	0.713609438692556	0.999924781273583
Tmigd3	4.24023649223436	2.51789323248562	1.93837935505378	1.29896824680933	0.193954826549422	0.999924781273583
Slc25a51	118.795107972391	0.59538899965714	0.46861355631088	1.27053302585672	0.203894826506171	0.999924781273583
6720489N17Rik	95.174729930437	-0.421404485168265	0.497585010963289	-0.846899476237147	0.397051154452053	0.999924781273583
Zfp703	3.1988752791684	-0.857807716392113	2.08983899889647	-0.410465933904514	0.681464188177526	0.999924781273583
Slc35g2	8.15396767100866	0.23223154076146	1.28499425492794	0.180725742446594	0.856582851943227	0.999924781273583
Clasp2	1827.36559670309	0.055905060394825	0.345481610812792	0.161817760034465	0.871449366882768	0.999924781273583
Pak6	13.1263538229105	1.0624086530001	1.10527406614179	0.961217389917313	0.336442874406913	0.999924781273583
Smim19	165.921452621849	-0.0204338951346162	0.541090902813719	-0.0377642555592012	0.969875643962383	0.999924781273583
Heph	11.8858525151208	1.39603687745004	1.15041146131235	1.21351092578432	0.224934539700456	0.999924781273583
Sh3d19	892.842986651087	-0.0138041595572239	0.349455120165959	-0.0395019524987019	0.968490196864542	0.999924781273583
Dab2	15.04928766177	1.04352895308328	1.02881919026949	1.01429771426594	0.310440714399281	0.999924781273583
Arhgap44	1539.88393964541	-0.163374981857353	0.334835569085336	-0.48792600590087	0.625602253306057	0.999924781273583
Ppp1r32	2.61563243491889	-0.889921125726104	2.28204676678199	-0.389966208703523	0.696561534248259	0.999924781273583
Tead3	40.3763985071259	0.169595580695326	0.735780658170888	0.230497470695862	0.817705228674632	0.999924781273583
Gps1	78.7912190254112	-0.0744081946627962	0.562128044702166	-0.1323687643128	0.894692619712529	0.999924781273583
Cdh16	27.7705170342921	0.746364477171213	0.796261655919852	0.937335700673673	0.348585904406427	0.999924781273583
Shmt2	281.351832452166	0.0431274941815639	0.422009760344616	0.102195489853945	0.918601507589114	0.999924781273583
Ncor1	3239.9346817103	-0.27652460964102	0.316999401501296	-0.872319027516805	0.383034360220198	0.999924781273583
Dhrs3	13.3009545461869	-0.789955344602764	1.08740842769322	-0.726456890056059	0.467558726324193	0.999924781273583
Rs1	11.6269201960578	0.205449728033574	1.08617146875402	0.189150363403719	0.849974969575888	0.999924781273583
Rps7	623.901359015585	-0.0492496146973151	0.445627631047298	-0.11051741693299	0.91199903776439	0.999924781273583
Klk5	1.79169929923432	0.325396660418755	2.75427140234766	0.118142554920839	0.905954705587563	0.999924781273583
D030068K23Rik	209.420830058436	0.305493208480903	0.501753754146031	0.608850867495437	0.542623293366928	0.999924781273583
4930547E08Rik	3.37893610770165	0.879615063981439	2.07373696214471	0.424169062922869	0.671442521258801	0.999924781273583
Mpig6b	4.9884640279427	1.60974488038148	1.64439704903799	0.978927127924013	0.327615987081692	0.999924781273583
Lgi1	25.4089187075514	-1.41770276026273	1.01591662110432	-1.39549125470717	0.16286775015161	0.999924781273583
Cep131	83.0239231447125	0.127819521273474	0.587415125988373	0.217596577988024	0.827743450979697	0.999924781273583
Masp1	12.5000467190248	1.31684785052978	1.1022973900159	1.1946393618067	0.232227963431095	0.999924781273583
Mapkapk2	163.974530092521	0.316338543710461	0.418313276146839	0.756224011401966	0.449514898818963	0.999924781273583
Ppp2r5c	2083.37847790984	0.0189483528093868	0.329701050846926	0.0574713145763803	0.954169755980791	0.999924781273583
Tbc1d21	1.11196238880291	2.61431760693609	3.62014467167725	0.722158323502816	0.47019714337182	0.999924781273583
Commd4	38.7264293575426	0.202361370850552	0.666343771993881	0.303689145686815	0.761364728179728	0.999924781273583
Utp23	106.188775033642	-0.140559647937132	0.499054569438584	-0.28165186042732	0.778210470394895	0.999924781273583
Ppcs	25.0088567832344	-0.393278309735324	0.883779971631213	-0.444995725587038	0.65632284311423	0.999924781273583
Mrpl19	149.396127403595	0.207202520048055	0.434337257813624	0.477054446332961	0.633323351641747	0.999924781273583
Hormad1	52.166410842135	-0.161113056494032	0.66254937550423	-0.243171395899993	0.807872624650464	0.999924781273583
Tctn2	52.7967173038773	-0.0742275640196613	0.587943884324308	-0.126249402364253	0.899534506747341	0.999924781273583
Tppp3	4.99242900400192	0.988175014110658	1.74888563403832	0.565031237536602	0.572052517348199	0.999924781273583
Ooep	93.3952239977384	0.327890877390494	0.484156251479948	0.677241854025867	0.498252516360411	0.999924781273583
U2surp	1790.3865784397	-0.0307638860868678	0.347360585072447	-0.0885647002248441	0.929427862945038	0.999924781273583
Plekhj1	29.8693515885353	-0.0996177516748639	0.737297219668113	-0.1351120674505	0.892523269223323	0.999924781273583
Cux1	2181.23566626407	0.0706571272026513	0.327781435107556	0.215561711661511	0.829329403759217	0.999924781273583
Gm45927	11.7546600295389	0.781030995456446	1.12577088974967	0.693774375024138	0.487823715066902	0.999924781273583
Mpv17	289.100274377832	0.161134684198622	0.379524400819993	0.424570024616277	0.671150148434881	0.999924781273583
Ankrd23	20.1617901883658	-0.88163482656674	0.884479530892509	-0.996783753352778	0.318869485925368	0.999924781273583
Hsf3	10.6204218473055	0.815313527865379	1.13773813253654	0.716609125201483	0.473615312359461	0.999924781273583
Radil	60.8366865373333	-1.06690541730817	0.658628258218286	-1.61989013376734	0.105255879610513	0.999924781273583
Gm10653	4.88619261414565	-0.26697935066512	1.73466305866881	-0.153908477690187	0.8776818995239	0.999924781273583
Nanog	643.979192360038	-0.193583007059433	0.45894708359239	-0.421798098256054	0.673172393929507	0.999924781273583
Nit1	31.78660373495	0.381544046908045	0.705590178353192	0.540744554861219	0.588683663849724	0.999924781273583
Rnf25	67.8873983080521	0.210365876002204	0.556253822063906	0.378183245953563	0.705294470651849	0.999924781273583
Tmem33	443.352640614444	-0.128530614071953	0.364663699945114	-0.352463417914364	0.72449074869444	0.999924781273583
Osgin1	8.29814857791857	-0.286636436067152	1.31968193120696	-0.217201152254164	0.828051586750333	0.999924781273583
Nfix	87.4713141329683	0.826526080637581	0.49357907711058	1.67455655834538	0.0940212686998559	0.999924781273583
Stk35	484.090418356861	-0.274140360900132	0.36642266353614	-0.748153398194741	0.454367636473401	0.999924781273583
Pex26	77.9973576711729	-0.348504709014343	0.591026967808668	-0.589659572229814	0.555418904188579	0.999924781273583
Stard7	310.199467870438	-0.214651911733833	0.371507898631612	-0.577785593588904	0.563408882813397	0.999924781273583
Stat5b	140.897137177035	0.328667719379499	0.450521473062131	0.729527312306759	0.465679167077481	0.999924781273583
Ubac1	340.284610715318	-0.295447186972366	0.395050247417654	-0.747872426111948	0.454537110944491	0.999924781273583
Stat5a	41.0748056872056	-0.0989377771912785	0.642348740025626	-0.154025019473583	0.877590008290552	0.999924781273583
Eva1c	28.4768233739283	-0.646372191128731	0.824961909995044	-0.783517618568127	0.433323211628812	0.999924781273583
Dab1	1185.24248495602	-0.535154486784305	0.446446116873805	-1.19869893937408	0.230645030618711	0.999924781273583
Clba1	20.1396521041489	0.0875007797328972	0.910995073786531	0.0960496738683802	0.923481120858499	0.999924781273583
Mical3	831.001606252946	0.0710095067999673	0.349505854045231	0.203171151435929	0.839001260390117	0.999924781273583
Gm10516	1.77053231729743	1.60848769060895	2.93933428108036	0.547228568374246	0.584221711520222	0.999924781273583
Cilk1	301.074422763866	-0.281463396183733	0.372119769268606	-0.756378508825111	0.449422289454334	0.999924781273583
Slc38a10	710.755240145614	-0.222759350548721	0.388121997390754	-0.573941575190986	0.566007337921314	0.999924781273583
Zfp451	687.743065935364	-0.233841706644422	0.338025675576394	-0.691786818399757	0.489071215806565	0.999924781273583
Bloc1s4	25.8777966132274	-0.133542823096621	0.836968361642374	-0.159555401633786	0.873231313122813	0.999924781273583
Abhd17c	566.325092167878	0.11529883552262	0.358095232624668	0.321978136032513	0.747469258157871	0.999924781273583
Acad10	58.0387262363559	-0.187213662317677	0.579262954426241	-0.323192879653615	0.746549173017718	0.999924781273583
Snx10	949.798010110317	-0.301196036838833	0.337429872066241	-0.892618175724837	0.372061682304051	0.999924781273583
Sh2d4a	317.089110358536	0.392609886770719	0.389464952082548	1.00807501335192	0.313418451933694	0.999924781273583
Metrn	12.2686666344059	-0.133538134232895	1.12079134494977	-0.119146293228094	0.905159455236231	0.999924781273583
Rab43	71.9531026366411	-0.273039024853153	0.531709331106733	-0.513511817226966	0.607593346674607	0.999924781273583
Abcb8	134.572201386709	-0.165140832249611	0.456229813882828	-0.36196852381073	0.717375552148418	0.999924781273583
D14Ertd670e	2.48687554412813	-1.89288385830499	2.54139784242556	-0.744819967462622	0.456380562266369	0.999924781273583
Optn	233.314099398004	-0.0471308886319281	0.418480629684883	-0.112623823634126	0.91032879668714	0.999924781273583
Sidt2	82.6840430922204	-0.313106802584954	0.537212949293331	-0.582835545935417	0.560004013456566	0.999924781273583
Pum1	5326.82873829387	0.0483669804566252	0.316134931963546	0.152994736001533	0.878402426482116	0.999924781273583
Oxr1	1197.49222908673	-0.118797402349099	0.343754811273773	-0.345587606203674	0.729652661538519	0.999924781273583
Gm11545	4.3187408843897	0.991542787693018	1.89140941779991	0.524234879218474	0.60011518408372	0.999924781273583
Zfat	662.631972609697	0.011561373724191	0.34496649122352	0.0335144833435426	0.973264316282327	0.999924781273583
Mecp2	1099.11288943716	-0.00563572932864812	0.376679763244114	-0.0149615930521751	0.9880628212551	0.999924781273583
Efcab12	158.304711192601	-0.519888196215779	0.457350346498962	-1.13673948253357	0.25564720876535	0.999924781273583
Gnb1l	478.417445317435	-0.310455525509359	0.369523635252813	-0.840150658555193	0.400823919479121	0.999924781273583
Ap1b1	479.729702619782	-0.455566859404917	0.350519641213649	-1.29968996267242	0.193707251907249	0.999924781273583
Tbc1d4	218.56380708066	0.0722240362737674	0.433124716616361	0.166751130801292	0.867565872155786	0.999924781273583
B4galnt1	6.20479306265944	0.81381299099439	1.62622092869451	0.500431999511716	0.616770926212406	0.999924781273583
Prickle2	424.851299714662	0.0561743142767474	0.405449132373329	0.138548364742888	0.889807048609873	0.999924781273583
Gm2381	1401.6905930012	0.00606338026721406	0.386676881599224	0.0156807416107657	0.987489091077776	0.999924781273583
Gpr161	53.0446187987522	0.400697483381772	0.582253744885094	0.688183608781853	0.491337164624157	0.999924781273583
Carmil1	1043.22173192573	0.0270925399076115	0.349162201238355	0.0775929920579142	0.938151817102979	0.999924781273583
Myo1b	1362.08542645386	0.102942884314241	0.344407128379386	0.298898820122105	0.765017247384627	0.999924781273583
Rngtt	2403.82627709514	-0.0827623110623725	0.348062970758039	-0.23777970659196	0.812051959102259	0.999924781273583
Larp4b	1880.57743668217	0.105684706713901	0.338172107573139	0.312517515037941	0.754647254098144	0.999924781273583
Sh2b3	187.601315962242	0.17325376030104	0.417405870108146	0.415072649208675	0.678088720933471	0.999924781273583
Ap4s1	117.898535597276	0.0737810689337361	0.492217289608903	0.149895321621798	0.880847202820935	0.999924781273583
Ntng2	13.175818653397	1.26258249099583	1.04040161650059	1.21355298854932	0.224918468294755	0.999924781273583
Stk26	35.3700137507754	-0.0319528947780891	0.67646496398493	-0.047235106737621	0.962325847607679	0.999924781273583
LOC666331	60.7942110929865	-0.659373927468829	0.718147231348499	-0.918159812759692	0.358535204587812	0.999924781273583
Ubap2l	1100.54221790736	-0.207960621959349	0.356237843676789	-0.583769034229921	0.559375714394792	0.999924781273583
Tsen34	133.281478447082	0.268941165378166	0.468916426550772	0.57353752214745	0.566280800905949	0.999924781273583
Nup98	1910.44607209321	-0.196852078619793	0.34100353621124	-0.577272836542815	0.563755160418948	0.999924781273583
Nbr1	594.817809097566	-0.29558129634359	0.346786489173775	-0.852343749169171	0.394023330846439	0.999924781273583
Fen1	116.520793087322	0.373667631144367	0.470260690145899	0.794596782113421	0.426848090784273	0.999924781273583
Xpo6	1952.87173282781	-0.109777888026146	0.322554231249261	-0.340339320928989	0.733601008793535	0.999924781273583
Mybl2	3508.22344985664	0.246915178379994	0.368860377361044	0.66940011325291	0.503240279398706	0.999924781273583
Vamp2	73.0004895202102	-0.700938419440717	0.54898541683057	-1.27678877790126	0.201676828515347	0.999924781273583
Vamp1	47.1822673153936	-0.204101951983262	0.649499373902461	-0.31424503268869	0.753334942556397	0.999924781273583
Ahi1	91.5715372180858	0.344364312573635	0.504900610095395	0.682043764036196	0.495211278224559	0.999924781273583
Arpc4	225.207179799226	0.0864560399923835	0.464861309136354	0.185982438833222	0.852458532843315	0.999924781273583
Vps8	1034.15632489866	-0.0514995384961196	0.330238206081629	-0.155946639570195	0.876075081940315	0.999924781273583
Mapk10	30.8304152572196	0.689662309050974	0.816872908816366	0.844271246613236	0.398517849695634	0.999924781273583
Pccb	274.339405902268	0.0807162807253349	0.379239003785195	0.21283749804135	0.831453714566256	0.999924781273583
Bpgm	92.7343826892541	-0.18360715311865	0.493069868799335	-0.372375528777996	0.709613271193314	0.999924781273583
2310057M21Rik	286.811754775277	-0.0572928694215017	0.41187369419313	-0.139103007133631	0.889368751981752	0.999924781273583
Ubr7	589.378036965939	-0.176392787151722	0.349978872646636	-0.504009815843429	0.614254479228637	0.999924781273583
Lbh	5.19721263811361	0.238282420671554	1.75428146461918	0.135829070464061	0.8919564091254	0.999924781273583
Hspa13	101.240962349383	-0.743044374025344	0.490917908136225	-1.51358172458267	0.130131959155853	0.999924781273583
Tspyl4	20.6367053116287	0.327962124426283	0.88143859630124	0.372075974211366	0.709836284007489	0.999924781273583
Atp12a	4.55152795940637	-0.509610131458809	1.78504327176225	-0.285488951175793	0.77526956804036	0.999924781273583
Cutc	21.294896724392	0.46144853077865	0.906456910940189	0.509068357479927	0.610704310401876	0.999924781273583
Sprtn	290.697509349232	-0.0876668721597923	0.375862029910781	-0.233242161174413	0.815573368638817	0.999924781273583
Prkd2	40.1471902463399	-0.102899066674705	0.660295749413859	-0.155837845035423	0.87616083901211	0.999924781273583
Proz	31.8909817982206	-0.224591788336931	0.709904477855767	-0.316369026175606	0.751722424038454	0.999924781273583
Ube2d2a	951.899935420751	0.0495861291710312	0.360826821321781	0.137423623303244	0.890695959491786	0.999924781273583
Sult1b1	4.63515209414423	0.806534499627802	1.84432824643837	0.437305290522618	0.661889959050115	0.999924781273583
Polr3k	32.8078225397591	-0.401589204383981	0.701509338010612	-0.572464517040978	0.567007318014917	0.999924781273583
Tsc22d4	84.3926995001455	0.0313830729174801	0.616353101702037	0.0509173602449908	0.959391371977751	0.999924781273583
Asb3	515.76413691281	-0.433209678294508	0.386928010415982	-1.11961312345614	0.262878660714414	0.999924781273583
Wdr72	7.77233115296051	0.380412701512738	1.43955212418371	0.26425767787217	0.791581369562693	0.999924781273583
Eefsec	1029.1873876767	-0.184429633783528	0.330234848502937	-0.558480228902579	0.576516501609171	0.999924781273583
Ccdc57	476.302016847423	-0.166520667199189	0.410928141913258	-0.405230623592432	0.685307996804685	0.999924781273583
Arhgap4	99.7627037920424	0.138313085274323	0.506776107992093	0.272927399482852	0.784909024069126	0.999924781273583
Mtf2	3234.13583506239	-0.31852169375502	0.31819008631863	-1.00104216771876	0.316806422514594	0.999924781273583
Cxxc5	415.940100118728	0.247727874346353	0.418560092623934	0.591857366987279	0.553946104401604	0.999924781273583
Nmnat3	40.7841727789985	0.612054901423349	0.707139234657997	0.865536617720505	0.386744326781132	0.999924781273583
St3gal6	38.3413705939678	-0.809885290266567	0.744919375087438	-1.08721200891238	0.276943124774918	0.999924781273583
Rock1	1222.60880247961	-0.134758289181859	0.367958194270411	-0.366232608160985	0.714191512094228	0.999924781273583
Atpif1	354.651474265107	-0.421889973636908	1.24615665557237	-0.338552919290177	0.734946555003132	0.999924781273583
Hyal1	27.1284952517535	0.732255713089139	0.821686641564845	0.891161759298666	0.372842396367651	0.999924781273583
Kitl	60.7965359705248	-0.857817117821801	0.596730841916347	-1.43752770523306	0.150568106374507	0.999924781273583
Krba1	180.772429414119	-0.403385139952168	0.411008955656924	-0.9814509742432	0.326370399459785	0.999924781273583
Pik3cd	80.0645950934152	0.6537197711682	0.526959121888103	1.24055120030167	0.214771588846593	0.999924781273583
Nfe2l1	427.518247081948	-0.0802463446551588	0.410715852874181	-0.195381658861221	0.845094174023762	0.999924781273583
Lpp	2251.58642693517	0.105532404535767	0.392467341253303	0.268894742168253	0.788010683154868	0.999924781273583
Gucy2d	3.95541518371282	1.8598601606454	1.94652427307576	0.955477507458247	0.339336274611096	0.999924781273583
Wac	2106.17296592498	-0.397248580377534	0.369130517124445	-1.0761737703838	0.28184954811055	0.999924781273583
Setdb1	477.037986611019	-0.265080787616709	0.360613667568094	-0.735082475948182	0.462289266125851	0.999924781273583
Chn2	920.675105030954	-0.197637117071667	0.377449202370406	-0.523612490980226	0.600548091851126	0.999924781273583
Rnpep	107.388812095352	0.312808204568633	0.513629371780578	0.609015414138475	0.542514221942679	0.999924781273583
Pcdh15	61.9070191939151	1.84308315456809	0.837256175255686	2.2013371881136	0.027712162059171	0.999924781273583
Kcnt1	6.48423085764029	-0.509418977803049	1.43412004067394	-0.355213624630514	0.722429558458355	0.999924781273583
2810459M11Rik	1.32431277764506	1.07059549180578	3.30919568395499	0.323521361095895	0.74630043279398	0.999924781273583
Gm10548	2.89721906314359	1.95615150996271	2.23050415688329	0.876999715031273	0.380486792856262	0.999924781273583
Yars2	272.438429969039	-0.476642341778855	0.38664642092778	-1.23276025841679	0.21766522255716	0.999924781273583
Nudt12os	3.44462794079946	2.15307041695918	2.05643852143719	1.04698992676643	0.295104224119323	0.999924781273583
Fam49b	1898.99917364477	-0.265832129578051	0.332731234543651	-0.798939510270644	0.424325487596655	0.999924781273583
Cacna1g	4.39160563814353	2.44493662367717	1.93942326474503	1.26065138442	0.207434476731795	0.999924781273583
Bcar1	211.472397721417	0.269935307037999	0.486088082264848	0.555321796371306	0.578674572813476	0.999924781273583
Crhr2	4.11322695451564	1.27507805848854	1.87370228350931	0.680512624503191	0.496179930923671	0.999924781273583
Elavl4	95.4196528698759	-0.263905322241255	0.486064228773007	-0.542943312054546	0.587168833625349	0.999924781273583
Gm19466	15.3337418719172	0.385410557206992	0.964995380415875	0.399391090391433	0.689605057827567	0.999924781273583
Gm4262	20.2543308255723	0.898086873368279	0.96928041774408	0.926550105549952	0.354160170586112	0.999924781273583
4930556M19Rik	104.234205650271	0.0589431268396861	0.558573336739829	0.105524419020274	0.915959694583172	0.999924781273583
1700026F02Rik	5.1850233022913	0.0532053601811926	1.70334094540108	0.0312358839989398	0.975081422574895	0.999924781273583
Kdm6a	2843.99159604916	0.0115010500131993	0.392145789524318	0.0293285056742552	0.976602592436372	0.999924781273583
Mettl1	60.1798642475133	0.0398435282311998	0.561878950286899	0.0709112313441452	0.943468404559772	0.999924781273583
Aanat	2.24904141725869	-1.27958084970661	2.48081722551551	-0.515790053594421	0.606001050170611	0.999924781273583
Dnajc2	573.207235798454	-0.287678209552203	0.366514224740106	-0.784903259228736	0.432510290987337	0.999924781273583
Mid1	51.9855970128528	1.15747184374531	0.755018139902046	1.53303845639454	0.12526637988245	0.999924781273583
Bcl11a	39.3074581941889	-1.15542972296254	0.700290159213652	-1.64992997225601	0.098957259658697	0.999924781273583
Tpx2	973.401649029665	-0.0906516709191295	0.331777013493405	-0.273230715909532	0.784675870080421	0.999924781273583
1700001G11Rik	6.05663186134707	1.38370327914865	1.56016874815752	0.886893344571055	0.375136325198773	0.999924781273583
Mad2l1bp	20.6790736572999	0.47315541327643	0.884223391460568	0.5351084554491	0.592574863396831	0.999924781273583
Tars2	125.21086716463	-0.11184892963419	0.449062358205082	-0.249072155771984	0.803304967318436	0.999924781273583
Mrps34	23.2597171661605	0.371455109490981	1.07563442011599	0.345335833945259	0.729841910175004	0.999924781273583
Pycard	64.2336623309532	-0.188583504170616	0.590906838488895	-0.319142531253952	0.749618433320418	0.999924781273583
Ints12	61.1077206246237	0.498355658345329	0.600635190212257	0.829714386480114	0.406700285528083	0.999924781273583
Mybphl	6.09537936489285	0.483921233053029	1.51115478051121	0.320232738098028	0.748791907437192	0.999924781273583
Trnau1ap	171.457596733137	-0.00504998747114913	0.423577648843163	-0.0119222236700666	0.99048766714999	0.999924781273583
Rreb1	1207.13788464395	0.317342670221497	0.335462032492311	0.945986846451156	0.344155295217442	0.999924781273583
Gnpda1	314.474234796011	0.0797627162972462	0.372115980403917	0.214349075282032	0.830274850703628	0.999924781273583
Ksr1	302.805086487751	-0.360600907390086	0.527642384992315	-0.683419144569552	0.494342026104992	0.999924781273583
Thbs3	7.56499717928465	0.474529007111104	1.34850588003373	0.35189242712033	0.724918938718241	0.999924781273583
Sart1	100.660900917994	0.271393086390966	0.583951995855693	0.464752391150373	0.642108785102026	0.999924781273583
Cuta	56.0532704563238	0.234337515599862	0.730625822002878	0.320735332016419	0.748410969619257	0.999924781273583
Syt17	15.8093680716127	0.793366525056997	0.946877596701578	0.837876540558851	0.402100045518202	0.999924781273583
Amdhd2	202.977292471988	0.211267765461589	0.407320617440707	0.5186768270878	0.603986123874165	0.999924781273583
Dgkk	9.8288089086163	1.44882152549208	1.34553112007337	1.07676552691927	0.281585029796255	0.999924781273583
Gprasp1	649.973625454897	0.05204875540126	0.407755519352342	0.12764696719233	0.898428360682708	0.999924781273583
Zfp7	393.313392243776	-0.261248491262568	0.405601983793384	-0.644100625000022	0.519510185106883	0.999924781273583
Fam178b	990.075410584233	0.160702318299219	0.349536884170004	0.459757826933818	0.645690057305898	0.999924781273583
Syce2	262.029146987766	-0.115507047381867	0.410321700459284	-0.281503628135137	0.778324145703962	0.999924781273583
Vezt	343.137882562747	-0.230781790132636	0.375904793495019	-0.61393681093267	0.539257083964796	0.999924781273583
Stil	561.428418610221	-0.471412837876171	0.353780968719525	-1.33249914370013	0.182696222657912	0.999924781273583
Tbl2	209.584528881424	-0.62030985801838	0.476304745907481	-1.30233818442546	0.192800803878199	0.999924781273583
Rrm2	447.416505331407	-0.275279069710749	0.411201189815756	-0.669451053471153	0.503207793825308	0.999924781273583
St6galnac2	262.627954689552	-0.194251677672648	0.517166050984552	-0.37560794507459	0.707208383271651	0.999924781273583
St3gal1	40.5672263888891	0.00437784728220059	0.641751454540253	0.00682171774014421	0.994557098952006	0.999924781273583
Zfp317	593.196226354871	-0.247353999214203	0.360625159655048	-0.685903333674241	0.492774067855689	0.999924781273583
Pdia6	309.946335340314	-0.315424702526554	0.473065025035458	-0.666768173155289	0.504920225197534	0.999924781273583
Mrpl1	692.486676603584	-0.140104403373987	0.401813946962043	-0.348679791812258	0.727329717061611	0.999924781273583
Dcaf7	392.313019092342	-0.362518722777633	0.379205158200079	-0.955996285752943	0.339074111006823	0.999924781273583
Pdilt	2.18448903234094	1.02477895374986	2.34490178323085	0.437024254524595	0.662093758188594	0.999924781273583
Fendrr	1.78884313466869	1.90914067093654	2.75442104916154	0.693118676070856	0.488235078202946	0.999924781273583
Ccdc163	62.3137834091336	-0.506252224229	0.55493414735899	-0.912274414249557	0.361624279562803	0.999924781273583
2410004B18Rik	98.7041175825097	0.13913008521967	0.523557390130098	0.265739893739438	0.790439536912287	0.999924781273583
Disp3	4.72553999712043	1.50595835881539	1.68811268422195	0.892095873036746	0.372341546759318	0.999924781273583
Ccdc34	34.5945054238271	-0.358063810661994	0.703971044393604	-0.508634287608275	0.611008590704	0.999924781273583
Rabggtb	1274.40288263364	-0.360552923045496	0.403096753806931	-0.89445752078219	0.371077148222162	0.999924781273583
Pex11b	1.83510002055842	0.853950038476353	2.67125151617653	0.31968162986713	0.749209686841522	0.999924781273583
Dand5	174.677088646954	0.374530141889602	0.466260453563626	0.803263796075929	0.421822278784052	0.999924781273583
Mir22hg	31.4167281809768	-0.365013620797355	0.776179193817088	-0.470269782680328	0.638162283375408	0.999924781273583
AU019990	32.4699538414095	-0.00547506382747448	0.709802108764099	-0.00771350741266127	0.993845572555415	0.999924781273583
Mrps12	60.8932252480339	0.300003264770383	0.666388971020582	0.450192421868755	0.652571700039837	0.999924781273583
Exoc1	574.120853440329	-0.401002137073616	0.371973317652903	-1.07804005836731	0.281015879712031	0.999924781273583
Gm10649	16.6968327897945	0.602831971579632	1.15027449184618	0.524076623321526	0.600225247019389	0.999924781273583
Nkx6-2	4.22403622532312	-0.486433901231087	1.84478611437043	-0.263680378685576	0.792026216144872	0.999924781273583
Lrrc75a	428.421600474756	-0.848093351088365	0.536959188509454	-1.57943726308621	0.114235795933194	0.999924781273583
Slc23a2	1769.30868328394	-0.00819711515174528	0.332973008508614	-0.0246179568381839	0.980359696154396	0.999924781273583
Atg13	550.004523870991	-0.0175668932036222	0.349002849704121	-0.050334526547606	0.959855810423675	0.999924781273583
Setd2	1098.2422505807	-0.0719914380214772	0.329775628599273	-0.218304300797673	0.827192023719402	0.999924781273583
Nhsl1	677.813852452021	0.435927248005739	0.412578490723242	1.05659227954799	0.290697705525787	0.999924781273583
Cops7a	166.922674292073	0.000184177813597315	0.420232858270114	0.000438275613086235	0.999650306666137	0.999924781273583
Cops6	51.5518839958907	0.476415322269605	0.658914802892836	0.723030231189217	0.469661311231231	0.999924781273583
Rpl21	1977.85734833231	-0.303542569157805	1.05252045650169	-0.288395885593239	0.773043716828423	0.999924781273583
Derl3	13.3041624907837	-0.446211294622836	1.09725373249003	-0.406661906367123	0.684256322491197	0.999924781273583
Kctd18	177.352486411443	0.00806928441949471	0.431549932252412	0.0186983795302163	0.985081720977357	0.999924781273583
D330050G23Rik	6.09721847214881	1.04795688118076	1.53416916395791	0.683077789464361	0.49455768925734	0.999924781273583
Inppl1	83.1232541561304	-0.196238828131258	0.598294423141173	-0.3279970872885	0.742913864921911	0.999924781273583
Trp63	11.1395061407117	1.43065090977286	1.179345110934	1.21308927854021	0.225095688656796	0.999924781273583
Mocs2	66.6888102646347	-0.43816687558323	0.544249072147259	-0.805085204563609	0.420770513073247	0.999924781273583
Rnf34	135.228832937393	-0.0171290900526259	0.452714525764794	-0.0378364047932609	0.969818118315341	0.999924781273583
Ttc39a	59.4337319439218	-0.182215772521685	0.570468823780883	-0.319414076502932	0.74941253795285	0.999924781273583
Tmc7	101.235961226411	-0.346158046041344	0.53649770983705	-0.645218124316844	0.518785842512285	0.999924781273583
Nkd2	31.8417769935814	-0.26226213477499	0.729471743882876	-0.359523363275191	0.719203603185451	0.999924781273583
Matn2	419.326665011971	0.203034003712609	0.400228944614192	0.5072946533348	0.611948089526656	0.999924781273583
Tmub1	3.00842216802551	-0.357382131308499	2.02192328418903	-0.176753556429734	0.859701971151472	0.999924781273583
Folh1	7.58507066807119	0.714631051970562	1.4482115290223	0.493457645964894	0.621689259373281	0.999924781273583
Stk32b	17.9035648561478	2.60264637893462	1.00576026570237	2.58774030719642	0.00966077836792663	0.999924781273583
Sdf2l1	8.80290234835597	0.407538953679613	1.27705679445135	0.319123593758961	0.749632793075535	0.999924781273583
Ulk2	67.3759954399126	-0.393884042816637	0.599957861483887	-0.656519512624498	0.511489916966634	0.999924781273583
Rhbg	9.0335215005261	0.955523159309133	1.24891884499835	0.765080263730345	0.444223751428585	0.999924781273583
Ralgps2	980.745130378651	-0.187484919864693	0.334830472173975	-0.559939836560866	0.575520475364428	0.999924781273583
Tiam1	956.348513943082	-0.0240500781413784	0.335713068105817	-0.0716387904619723	0.94288936904189	0.999924781273583
Ypel1	126.252732513694	-0.851031830311906	0.491068791724084	-1.7330195782225	0.083092189026982	0.999924781273583
Klhl22	832.437566338241	-0.459569781917104	0.515378871655944	-0.891712499661615	0.372547051990891	0.999924781273583
Ndrg2	59.3404191870219	0.0887123373365835	0.722379822315295	0.122805668979308	0.902260985047583	0.999924781273583
Man2c1	213.115194184665	-0.177627644942179	0.415032486815027	-0.427984918253749	0.668662100713592	0.999924781273583
Setd6	109.560553613268	0.228595404125741	0.482669403277627	0.473606577449151	0.635780484195505	0.999924781273583
Porcn	38.4408663359019	0.437101451656817	0.654357424761437	0.667985775230064	0.504142672599984	0.999924781273583
Gm12250	6.39849617244241	0.145260020126983	1.42582335247908	0.101877992020834	0.918853518879193	0.999924781273583
Satb2	500.751219210158	0.0940022048821936	0.399726660423764	0.235166212787855	0.814079728959732	0.999924781273583
Mark3	1148.21031611687	-0.153848185016386	0.335749057731709	-0.458223728327849	0.64679171416724	0.999924781273583
Itgb3	31.4630538566099	-1.02361027065037	0.765792471989831	-1.33666797218654	0.181331040820146	0.999924781273583
Zkscan3	433.117369240002	-0.0234855986485369	0.416185679047295	-0.0564305785396042	0.954998797607221	0.999924781273583
Ripk4	32.8225239062132	-0.0562854723178414	0.815703353697782	-0.0690023794344913	0.944987725501045	0.999924781273583
Pde1a	49.3903973076317	0.475251173313471	0.724892070311609	0.655616460405167	0.512070931869559	0.999924781273583
Enpp4	41.045276636292	-0.541477081415133	0.681606121493598	-0.794413465989124	0.426954767356607	0.999924781273583
Igsf1	4.22800120138234	-1.3913417630599	1.78490906416931	-0.779502883922786	0.435683539419932	0.999924781273583
Fbf1	124.08104095218	-0.549957917765958	0.523223712853797	-1.05109517068014	0.293214881887077	0.999924781273583
Atraid	57.0945818688638	0.18000623618491	0.629678593672555	0.285870026381295	0.774977671623644	0.999924781273583
Dock9	977.538623731002	-0.101760094145267	0.335028120692534	-0.303735978743873	0.761329045076136	0.999924781273583
Wdr76	666.426971618498	-0.315749660310577	0.342156646488214	-0.922821940042173	0.356100005230771	0.999924781273583
Crtac1	105.719924119927	-0.383316212577822	0.523790288410774	-0.731812370444738	0.464283097554397	0.999924781273583
Paqr7	30.2620725318986	0.483360520552372	0.782277029191259	0.617889190805058	0.536648384708471	0.999924781273583
Phf23	74.035668364342	0.181800674308839	0.623898510396864	0.291394627939078	0.770749522660127	0.999924781273583
Tpm1	221.118614659325	-0.120208798499407	0.394322226016019	-0.304849157791383	0.760481039828034	0.999924781273583
Gramd4	82.2069489143566	0.513783595560241	0.52732569608521	0.974319285736494	0.329898031778029	0.999924781273583
Polk	446.046933568744	-0.462303944079958	0.376769968630324	-1.22701909008453	0.219815415927512	0.999924781273583
Syne1	330.628973254132	-0.197292700179011	0.396454683984239	-0.497642500263294	0.618736042483011	0.999924781273583
Dbi	241.25281817596	-0.273778910989782	0.415832063760404	-0.658388168805398	0.510288735844564	0.999924781273583
Daxx	53.8082513613623	0.930681287390966	0.742960038286819	1.25266668384616	0.210327035520196	0.999924781273583
Cyp1a1	4.6466264525474	1.07173246488409	1.70550447270336	0.628396161978576	0.529744450707223	0.999924781273583
Cyp46a1	4.5996392708953	0.654424748141466	1.7137871831849	0.381858818039054	0.702566088095459	0.999924781273583
Eif4ebp3	31.9036109231471	0.195312914201808	0.739092690299911	0.26426037865772	0.791579288591082	0.999924781273583
Mprip	507.287930486308	-0.214131613071193	0.361109736630156	-0.592982108622854	0.553193125904364	0.999924781273583
Grin3a	50.7156697701999	0.378318032581748	0.625243786911975	0.605072837988888	0.545130600960486	0.999924781273583
Epc1	795.984568864639	0.18701588732746	0.37500994746494	0.498695804182485	0.617993700928585	0.999924781273583
Dnm1l	1587.23153630218	-0.305978122307716	0.34358702157278	-0.890540396162498	0.373175787540581	0.999924781273583
Klk1	7.46743635565243	-0.112681504189688	1.33903814332337	-0.0841510787064085	0.932936313692854	0.999924781273583
Rfc1	1395.47042011793	-0.0955041162361511	0.332921304831847	-0.286866940775655	0.774214204504182	0.999924781273583
Rbp1	9.71649309125436	-0.0178916368393167	1.18618560356481	-0.0150833366933028	0.987965694843622	0.999924781273583
Zfp850	338.950555751127	-0.362621810025054	0.399537526653817	-0.907603881572933	0.364087542807817	0.999924781273583
Tnip1	887.571913938093	-0.0733485577177668	0.411599621339957	-0.178203656939678	0.858563037870599	0.999924781273583
Smarcd1	163.489807545461	0.133248070594883	0.456945331330043	0.291606153863165	0.770587769742647	0.999924781273583
Kis2	65.9741572486018	0.409418068780277	0.624422287385541	0.655674976776554	0.512033272583671	0.999924781273583
Lpcat1	690.049088406025	-0.251996999648197	0.367407112608995	-0.685879480826436	0.492789110494426	0.999924781273583
Dnm1	2.90835695985883	1.51454187559453	2.21906998768364	0.682511991059586	0.494915263155388	0.999924781273583
Secisbp2l	255.327709669274	-0.145703730400471	0.397302838391666	-0.366732165796496	0.713818810924051	0.999924781273583
Rragd	303.06762599293	0.469515527655916	0.379537784888282	1.23707189731878	0.216060391835158	0.999924781273583
Lrp8	202.576576558023	0.061146290751379	0.407158516732821	0.150178095848363	0.880624106874864	0.999924781273583
Hsf4	4.63440648003862	-0.92569375718008	1.68690449577716	-0.548752913693321	0.583175027938085	0.999924781273583
Ampd3	131.055554203511	0.737419180434029	0.514049636821832	1.43452913417701	0.151421321209329	0.999924781273583
Mgst2	3.06258227033364	0.718094529113095	2.00907493906614	0.357425457433101	0.720773321467733	0.999924781273583
Sh3bp1	108.979857181448	0.419619796610617	0.527615151720539	0.795314151313222	0.426430783779448	0.999924781273583
Usf1	198.967667404188	0.222562691033085	0.478451162254589	0.465173268645247	0.641807379995038	0.999924781273583
Wdr44	5.17387008723282	-0.382793795727837	1.69926512027735	-0.225270201312294	0.821769079819837	0.999924781273583
Adamts10	21.5625274443926	-0.0797625489927509	0.842926770988448	-0.0946257157062627	0.92461212330203	0.999924781273583
Col26a1	62.7227086501216	1.08305375267336	0.556265292595143	1.94700939837643	0.0515336079266557	0.999924781273583
C2cd6	7.78021905103567	0.479296474912691	1.30382986527625	0.367606608559423	0.713166586454278	0.999924781273583
Itpa	303.841279352416	0.194988551598544	0.394947601559408	0.493707395180153	0.621512841745643	0.999924781273583
Rint1	311.800285686782	-0.289168473553491	0.369846310464314	-0.781861182258279	0.434296160007174	0.999924781273583
Vasp	540.256135438474	0.555567806808748	0.378163177379116	1.46912190303441	0.141799727886324	0.999924781273583
Pla2g4a	18.3149215314865	1.16466444526201	0.895632015933808	1.300382773887	0.193469810965515	0.999924781273583
Igfbp7	43.8185374078826	-0.194338376459788	0.6597507908226	-0.294563309605859	0.768327493825784	0.999924781273583
Rgl2	52.1443910919266	-0.147043689426104	0.6689774966254	-0.219803640881575	0.826024083963352	0.999924781273583
Ptpra	424.503356154891	-0.175583467416953	0.36862393127197	-0.476321401085076	0.633845420959371	0.999924781273583
Rabggta	155.250774653122	0.616263445946856	0.428780864803622	1.43724568079571	0.150648197265144	0.999924781273583
Ccdc186	321.998469216621	-0.0994950365379124	0.368158803838358	-0.270250325404675	0.786967678441171	0.999924781273583
Slc16a11	2.20995745202499	-0.171217963773597	2.5220707550876	-0.0678878510558084	0.945874909894055	0.999924781273583
Timm10b	28.7035311773148	-0.5022302086931	0.751347309927341	-0.668439484719348	0.503853098366159	0.999924781273583
Arvcf	165.174279977354	-0.0103393452249099	0.503562326458777	-0.0205324041963578	0.983618662709979	0.999924781273583
Kcnj15	3.4474841053651	1.0233874636495	2.1847710816222	0.46841862392724	0.639485252227511	0.999924781273583
Palld	697.052605012888	0.757144459675255	0.369947903232108	2.04662454648436	0.0406949628351214	0.999924781273583
Csde1	1489.33361285907	0.100226176036097	0.344428429569774	0.290992750398944	0.771056864057895	0.999924781273583
Dctn6	347.321156674837	0.0717867566663291	0.37443386429496	0.191720791070807	0.847960919173501	0.999924781273583
Fgd4	678.095671300042	-0.314189687253316	0.347567557840245	-0.903967243679658	0.366012770812669	0.999924781273583
Tpk1	1914.91314153214	0.106095576162514	0.391299757996436	0.271136319392972	0.786286188599619	0.999924781273583
Mgme1	351.350338795114	-0.0542516815313236	0.379976971356804	-0.142776235458702	0.886466906127689	0.999924781273583
St7	673.365013043842	0.143961047010371	0.412784356783095	0.34875606268679	0.727272451599122	0.999924781273583
Azin2	122.403932521171	-0.337818033287087	0.476815157467577	-0.708488453012442	0.478641980358349	0.999924781273583
Ddit3	135.183497453643	-0.241407225660677	0.491240457075249	-0.491423746118079	0.623126772541465	0.999924781273583
Ltbp1	271.859856147284	-0.175754325059847	0.444584828641245	-0.395322363106705	0.692604997341501	0.999924781273583
Cc2d2a	247.879830807575	-0.00361371838795928	0.388926912867882	-0.00929151022569338	0.992586554114333	0.999924781273583
Gpr135	4.63799294036663	-0.74422465648063	1.6824946484678	-0.442334040799697	0.658247501417086	0.999924781273583
Ffar4	1.63745867041628	-0.723892539923223	3.04155170210516	-0.238001063543386	0.811880269314115	0.999924781273583
Aida	321.655553648443	-0.149812397330319	0.38878021653849	-0.385339559363837	0.699985856028043	0.999924781273583
A730020M07Rik	1.55100900779926	1.85557629099734	3.12886104300726	0.59305167774849	0.553146568083426	0.999924781273583
Homer3	179.551760551084	-0.223685985513337	0.500446359218723	-0.446972950033139	0.654894590757861	0.999924781273583
Hint3	52.8706258506408	-0.316295478346778	0.597900974188497	-0.529009805973424	0.596798647470965	0.999924781273583
Etfdh	125.624009346098	-0.457288826969148	0.450053138354136	-1.01607740952874	0.309592525655338	0.999924781273583
Alg6	488.761779600355	-0.211653406999456	0.366195247434485	-0.57797966653656	0.563277847273088	0.999924781273583
Slc44a5	21.2684418840847	1.37057076979648	0.875574656398155	1.56533855769032	0.117503546829118	0.999924781273583
Tspan2	50.7109322884595	0.136269650193826	0.626220399849732	0.217606533141567	0.827735693761502	0.999924781273583
Rufy3	695.258296616408	-0.167694654842188	0.355732015788905	-0.47140725995745	0.637349932529337	0.999924781273583
Als2	657.558527394273	0.030191087446286	0.346098962117241	0.087232528123152	0.930486684193959	0.999924781273583
Nus1	526.432047370471	0.159418531376195	0.382181094892969	0.41712825021039	0.676584602492461	0.999924781273583
Cttnbp2nl	147.411306108279	0.124376573905585	0.44365231952767	0.280346948344598	0.779211334686498	0.999924781273583
Adamts18	16.2445224052796	1.16986441187211	1.13015960900658	1.03513203139549	0.300607255381551	0.999924781273583
Asb18	16.5145619843714	1.39548593890079	0.949443714217785	1.46979322523662	0.141617764570278	0.999924781273583
Mettl18	3.93710436634156	1.67319753980151	1.85387918947944	0.902538606235362	0.366770822931275	0.999924781273583
Zfp819	289.400297343309	-0.167103514962251	0.455316641776165	-0.367005067748873	0.713615237868548	0.999924781273583
Ubap1	15.297877268637	-0.104486726823823	0.971991896456631	-0.107497528739413	0.914394285743933	0.999924781273583
1700049E22Rik	3.24191280310452	1.70312453516529	2.21555894854844	0.768711000120816	0.442064893260389	0.999924781273583
Iqch	18.1043452314165	0.493649867228092	0.916871941347214	0.538406559265783	0.590296398976578	0.999924781273583
Slc2a4rg-ps	22.0521744410691	-0.434563391447357	0.830744540255843	-0.523101110376874	0.600903892857121	0.999924781273583
Retreg1	324.022130058462	0.387420148202877	0.430975295426445	0.89893818117702	0.368685589327248	0.999924781273583
Fhl1	438.883051106659	0.122810150807971	0.438243655115428	0.280232581520488	0.779299071230734	0.999924781273583
Hnrnpf	2410.97892815562	0.33207625718847	0.350358521286075	0.947818411750067	0.343221905727733	0.999924781273583
Sfxn4	84.7732272883389	-0.212844990200628	0.577468540393897	-0.368582832331341	0.712438693798802	0.999924781273583
Sfxn3	34.5309814874273	0.191436757864138	0.76848304331391	0.249109930960363	0.80327574776953	0.999924781273583
Camsap2	347.629167035863	-0.3462304990991	0.368503345581095	-0.939558631559036	0.34744400431158	0.999924781273583
Psmc5	201.717730776245	0.0323287902357333	0.456403961712644	0.070833719572504	0.943530094878523	0.999924781273583
Fli1	7.76624030809804	1.76869267100912	1.39897874850239	1.26427415205735	0.2061316437295	0.999924781273583
Mlip	25.8312224849794	0.785471317491461	1.09405920883092	0.717942238547391	0.472792902604053	0.999924781273583
Cldn10	15.106709180075	0.086305947709738	1.03266830894132	0.0835756718420241	0.933393810305945	0.999924781273583
Rad18	1091.05541494619	-0.225719563850755	0.365861281048014	-0.616953953706657	0.537265097858001	0.999924781273583
Mrpl53	33.4424420124808	-0.196222819078114	0.755443765363645	-0.259745103573208	0.795060398735114	0.999924781273583
Tspan11	2.52274014740823	1.76042478033891	2.24564902770792	0.783926944334545	0.433082978536169	0.999924781273583
Nadsyn1	98.0898084486154	-0.491100753349157	0.490578083569484	-1.00106541608192	0.316795183524084	0.999924781273583
Lrrc40	512.403848213895	-0.335476822993524	0.385836010981271	-0.869480332176171	0.384584461079919	0.999924781273583
Spag16	94.4109716659216	0.640115170061843	0.628744294096486	1.01808505631323	0.308637536392645	0.999924781273583
4933439C10Rik	17.6165181226663	-0.152624944789378	0.947419782941515	-0.161095374550354	0.872018283239325	0.999924781273583
Pdcd4	35.7272714413035	-0.612357250894264	0.699544044723104	-0.875366255368021	0.381374654431447	0.999924781273583
Pik3c2g	20.1988134591556	0.993864282798407	0.97298651833626	1.02145740364198	0.307037780542169	0.999924781273583
Zeb2	11.5591598665432	0.310533201514661	1.13442069699246	0.273737249627001	0.784286549630172	0.999924781273583
BC031181	43.9148478098212	-0.891866716063413	0.703051298611355	-1.26856563358179	0.204596027957101	0.999924781273583
Cyp39a1	132.650066688845	-0.145193673332515	0.483712819293035	-0.300165030864226	0.764051277217184	0.999924781273583
Rpap3	190.275276073498	0.0920201419314036	0.420108379400294	0.219039053833591	0.826619625800518	0.999924781273583
Pmfbp1	14.2419179903847	1.7055521669455	1.06010743771817	1.60884841126727	0.107649492239423	0.999924781273583
Armcx3	5.68290997707413	-0.00224345993341352	1.56712285632597	-0.001431578848051	0.998857765729721	0.999924781273583
Lama1	1083.95014340917	0.330402288526767	0.349152080555233	0.946299068306711	0.343996068447904	0.999924781273583
Fanca	669.278947693693	0.145001785624225	0.371586521304416	0.390223480429836	0.69637130032721	0.999924781273583
Naa30	250.595230194327	-0.428593250995687	0.432364328417783	-0.991278009830515	0.321549847656393	0.999924781273583
Rap1gap	70.0668785713241	0.516345249536276	0.556189507998894	0.928362081827157	0.353219780645359	0.999924781273583
Chchd6	414.951676354422	0.137476002147683	0.417061344007713	0.329630171011822	0.741679422449012	0.999924781273583
Zfp57	54.1509797022104	0.137404972326543	0.620456713832806	0.221457789501122	0.824735999722616	0.999924781273583
Rapgef4	31.6626033893538	0.976110051518137	0.784341378436082	1.24449643784499	0.213316909572941	0.999924781273583
Zbed4	27.3419008509622	-0.397324496781693	0.774248716813969	-0.513174239947962	0.607829443635121	0.999924781273583
Gtf2h3	209.118049300438	0.159665171459612	0.396215642303706	0.402975436636664	0.68696629470871	0.999924781273583
Fcgrt	25.6981219465227	0.267511700429353	0.917898908936413	0.291439174646502	0.770715457165444	0.999924781273583
Mapk1	1935.29053449208	-0.271916180353303	0.322928135113753	-0.842033105159819	0.399769423251514	0.999924781273583
Ahcyl1	74.4502940275382	-0.450613853180343	0.543990222512924	-0.828349177120804	0.40747277999648	0.999924781273583
Cox7b2	158.295940668945	-0.082125805708447	0.471026603748448	-0.174354919774991	0.861586540410863	0.999924781273583
Rgs17	15.472225768039	0.687617873923367	0.988166844788393	0.695851998627432	0.486521520962779	0.999924781273583
Mzf1	28.8693226003767	-0.325816437736588	0.772228550103947	-0.421917109504345	0.673085521150342	0.999924781273583
Cdk2ap1	91.3351518239062	-0.338728392872246	0.527414620772886	-0.642243084531607	0.520715362571386	0.999924781273583
Srcin1	216.304709422941	0.27968775757858	0.493308566606298	0.566963106890043	0.570739247291568	0.999924781273583
Nphs1	237.297085337752	-0.357778170532579	0.414007119344829	-0.864183618626576	0.387487029662776	0.999924781273583
Tsnaxip1	30.0812431248191	-0.665583557009205	0.788684367448138	-0.843916254055806	0.398716204692824	0.999924781273583
Phyh	227.983488328133	0.30141398509985	0.40941800285904	0.736201102528521	0.461608321393228	0.999924781273583
Vdac1	1422.25140881343	-0.140307645941808	0.382622439668592	-0.366699992983516	0.713842811794164	0.999924781273583
Grb2	45.3518472483135	-0.31078050724084	0.644693260357426	-0.482059494570394	0.62976368304318	0.999924781273583
Pax7	11.6136717488825	1.28407365619376	1.10249934297341	1.1646933527694	0.2441431406344	0.999924781273583
Smarcd3	14.0811276641458	0.753425002793816	1.01131340637407	0.74499655403078	0.456273803078696	0.999924781273583
Khdc3	53.7111762818639	1.48628387472349	1.60494828972229	0.926063402940336	0.354413031558935	0.999924781273583
Rab5a	573.708407880145	0.255400957058941	0.40840435359531	0.625362963961003	0.53173286391114	0.999924781273583
Slc25a23	34.760296846889	-0.194671334201405	0.72974667710556	-0.266765632936545	0.789649616545222	0.999924781273583
Cd68	12.0369233523989	-0.95431978291631	1.11682195154287	-0.854495903843877	0.392830278035631	0.999924781273583
Sh3kbp1	146.682112169334	0.372049524845127	0.439249680961136	0.847011485656708	0.396988719526396	0.999924781273583
Pan3	1559.8208468959	-0.230203315471347	0.326865242818867	-0.704275907361967	0.481260967136775	0.999924781273583
4930550C14Rik	20.7841208988354	-0.161411676794561	0.884978756665332	-0.18239045353221	0.855276317131771	0.999924781273583
Cobll1	70.4596070572063	-0.186701180287305	0.55319310026139	-0.337497304646581	0.735742043665047	0.999924781273583
Dguok	182.860929113629	-0.403331818014029	0.431067144072789	-0.935658918940767	0.349448828410778	0.999924781273583
Rpl3	2131.12539997385	-0.0829417814813899	0.474112748065878	-0.174941048979904	0.861125955178226	0.999924781273583
Cntn6	20.3240909621455	1.72561071053509	1.01529305459772	1.69961835424828	0.089202735669626	0.999924781273583
Ap1ar	428.44540832868	-0.176464711376837	0.392847183142118	-0.44919428966097	0.653291506447346	0.999924781273583
Barhl1	26.0175766559603	0.0486612354686745	0.784590334917726	0.0620212017699366	0.950545947931593	0.999924781273583
Fmn2	924.020842935729	0.378525513268147	0.357138361971185	1.05988477737009	0.28919702182753	0.999924781273583
Srfbp1	917.558623209454	0.182548604322082	0.403748303769762	0.452134665626188	0.651171971760888	0.999924781273583
Ccdc30	109.840205037588	-0.728008440771112	0.53831246940833	-1.3523900748041	0.176250562821386	0.999924781273583
Myl12a	208.989055218513	0.035788113638106	0.405306603162042	0.0882988664850296	0.92963913985221	0.999924781273583
Stard3nl	401.269703814311	-0.151239428205165	0.359598804735624	-0.420578228329641	0.674063094558175	0.999924781273583
Xaf1	14.6421061323216	-0.0884533888870859	1.02995164711731	-0.0858811082390658	0.931560929459202	0.999924781273583
Kansl2	1029.23571217184	-0.19874877244187	0.341676911599073	-0.5816862822592	0.560778013136197	0.999924781273583
Otub1	146.171875173324	-0.149752359030736	0.454356002636613	-0.3295925621357	0.741707843409276	0.999924781273583
C2cd5	33.9722129961413	-0.00838583269071472	0.709368361138394	-0.0118215487892033	0.990567988422551	0.999924781273583
Capza1	674.309749215312	-0.131687851170337	0.365188237167568	-0.360602663962344	0.718396497583844	0.999924781273583
Asap1	1800.61932957579	-0.0104667214299603	0.331205098952477	-0.031601933252429	0.974789501648788	0.999924781273583
Alyref	78.6764793162174	0.389879434739513	0.554756969884338	0.702793215596371	0.482184625842075	0.999924781273583
Prkacb	684.311962409433	-0.175875031884655	0.36432602306125	-0.48274078916149	0.629279797458861	0.999924781273583
Scyl2	356.273401467275	-0.19931804019269	0.369174130877493	-0.539902510825796	0.58926426624543	0.999924781273583
Gm12505	4.46939505287974	1.37745738808199	1.7248396703693	0.798600247747707	0.424522243953779	0.999924781273583
Rgs19	16.8241442515282	-0.675919755164892	0.972561968908811	-0.694988881709261	0.487062269304225	0.999924781273583
Ctbp1	59.4897044177858	0.0945924683443356	0.58033441147213	0.162996483535042	0.870521203378575	0.999924781273583
Txndc16	147.217155745319	-0.194617587256302	0.469102012539097	-0.414872633359427	0.678235144580091	0.999924781273583
Mfap2	6.48496115340266	0.0103572744193095	1.43532658206934	0.00721597060118347	0.994242538431545	0.999924781273583
Ncor2	942.063585830828	0.483879995512997	0.420860304220744	1.14974016475357	0.250250906266154	0.999924781273583
Avpr1b	3.64584043292638	1.72791838603517	1.88918798342701	0.914635494822862	0.360383018292424	0.999924781273583
Ncan	4.47694648926697	0.904266610445163	1.68023426633417	0.538178888839135	0.590453553288873	0.999924781273583
A830082K12Rik	6.45267159309377	1.39083653543181	1.44320005043456	0.963717077901304	0.335187789835761	0.999924781273583
Ablim2	594.28624342933	1.05495543373306	0.401512363932409	2.62745441610026	0.00860263669742932	0.999924781273583
Fgf1	18.9239462926674	-0.126561205728945	0.884121629402476	-0.143149088903616	0.886172436780435	0.999924781273583
Armt1	347.413758014212	-0.150774810122856	0.365867477940972	-0.412102247981662	0.680264481068268	0.999924781273583
Ncbp3	15.0198197283538	-0.371350488056059	1.01440365700231	-0.366077631416912	0.71430714827943	0.999924781273583
Slc15a3	3.26775973851977	-0.172726259165699	1.97180424761287	-0.0875980764189986	0.930196131098826	0.999924781273583
Ccnc	340.27596617917	-0.263386090314994	0.37953802457356	-0.69396496072015	0.487704183196968	0.999924781273583
Atp2a3	65.8959472379426	1.15296722831712	0.603921173433236	1.90913529618875	0.0562446405194527	0.999924781273583
2810004N23Rik	876.077718076745	0.217728460714301	0.335301791959231	0.649350722052729	0.516111707755462	0.999924781273583
Rwdd1	294.556793589914	-0.211615408139013	0.407670564912309	-0.519084344940459	0.603701924829845	0.999924781273583
Grtp1	773.793440187239	0.356923712410818	0.342235148493137	1.04291950719368	0.296985574137326	0.999924781273583
Podxl	89.4128720750807	0.242057134200882	0.620221442109317	0.390275340010283	0.696332956213163	0.999924781273583
A330076C08Rik	17.2692168266301	0.861300294599561	0.969384550010892	0.888502188929959	0.374270678918581	0.999924781273583
Zfp617	99.3899875215738	0.465795553672901	0.514152216328498	0.90594874218202	0.364962983576844	0.999924781273583
C1ql1	21.0424681477201	-0.377450645183838	0.892099253925221	-0.423103868233341	0.672219480233675	0.999924781273583
Bpnt1	6.31167941145098	-0.782806839495389	1.46330920209451	-0.53495654805896	0.592679904298863	0.999924781273583
Ube3a	771.040712266588	-0.112326488468595	0.446235166038714	-0.251720386507705	0.801257198135282	0.999924781273583
Ubb	381.113836548389	0.143956277708977	0.537528287119606	0.267811538775716	0.788844388412764	0.999924781273583
Tyr	3.8151418804756	3.61174527037748	2.09770349283827	1.72176157531714	0.0851127178419781	0.999924781273583
Med21	79.6377680870884	-0.491010780994461	0.566153245586369	-0.867275397292685	0.385791133513926	0.999924781273583
Ftsj3	460.555350696564	-0.314877341613009	0.45056145848374	-0.698855473951669	0.484642356211061	0.999924781273583
Gdpd3	12.9034848596019	-0.639504925074484	1.10579920649082	-0.578319211409014	0.563048626327177	0.999924781273583
Tjap1	636.703143137883	0.046921275411045	0.357497007951093	0.131249421302748	0.895578001518888	0.999924781273583
Stau2	499.129020152649	-0.106055274233208	0.402798206799855	-0.263296291897112	0.792322217528548	0.999924781273583
Paqr5	27.9762260457663	1.46874874676921	0.784212977215906	1.87289523310814	0.0610828535820382	0.999924781273583
Clasp1	1253.16090745914	0.0621054287676519	0.327588702380155	0.189583548872149	0.849635479509299	0.999924781273583
Rbm10	428.656737992531	0.116762355390009	0.371627088818608	0.314192261283194	0.753375019910917	0.999924781273583
Slc41a3	38.6475158129696	0.167417097550857	0.672175821705294	0.249067419780324	0.803308630682631	0.999924781273583
Flot2	233.855023626065	0.195980953244553	0.391073967089353	0.501135257616816	0.616275934765666	0.999924781273583
Ccnyl1	363.410945057875	-0.240354963827487	0.390728980720026	-0.615144961565347	0.538458991528487	0.999924781273583
Ecm1	24.2631872331876	0.418665707197246	0.843488082117579	0.496350471421226	0.619647162699146	0.999924781273583
Cd82	11.1172724013245	1.0689969729172	1.25913059208701	0.848996108612799	0.395883457614943	0.999924781273583
Anks1	724.268114180431	0.137728678748222	0.367214148870312	0.375063649295449	0.707613130590039	0.999924781273583
Syt6	5.68724205150775	1.75189699917329	1.65610802339794	1.05783981142656	0.290128479178835	0.999924781273583
Dnmt3a	210.852453061473	0.230568329585465	0.425541890977103	0.541822872140856	0.587940533389924	0.999924781273583
Mpv17l	278.237850102546	-0.334428915049689	0.400003697236316	-0.836064559803589	0.4031185846147	0.999924781273583
Pde4dip	391.371983966904	-0.124312288189676	0.367578166675524	-0.338192796688632	0.735217903803732	0.999924781273583
Pomgnt2	71.8119231198808	-0.455126560895095	0.580096077374748	-0.784571002367042	0.432705137242583	0.999924781273583
Ankrd10	2984.29954851928	-0.104881070837857	0.32308036249877	-0.324628429987776	0.745462307590833	0.999924781273583
4930504C09Rik	3.09377833749219	-0.52186256177797	2.46143428993799	-0.212015638163193	0.832094834159896	0.999924781273583
Nsg1	13.2378130526532	-0.799415472043214	1.049833833329	-0.761468574039268	0.446377242377491	0.999924781273583
Prkar1b	77.9498851868649	0.389399227614895	0.513031706624629	0.759015909907121	0.447843039555045	0.999924781273583
Tmem159	31.3661392206535	-0.560450518199634	0.791180826105704	-0.708372219986985	0.478714139132845	0.999924781273583
Thumpd1	171.926665533824	-0.222885481344803	0.427147173335413	-0.52180020203431	0.601809448999122	0.999924781273583
Brdt	9.99230237186392	-0.248802418364027	1.18414093354553	-0.210112167661554	0.833580129028666	0.999924781273583
Adgrv1	269.383032578581	-0.229904787497781	0.402459451998452	-0.571249566524445	0.567830483285779	0.999924781273583
Ctu1	43.7169120258859	-0.393673704728568	0.687174579704679	-0.57288746754537	0.56672089067029	0.999924781273583
Ube2m	62.9200706253598	-0.0629768530679559	0.568138502270537	-0.110847711986201	0.911737109757417	0.999924781273583
Ccdc136	36.8083931583629	-1.7691646717011	0.84617515871966	-2.09077831400535	0.0365479409518609	0.999924781273583
Mrps35	425.812845197152	0.0208145149709374	0.354319136938046	0.0587451051919245	0.953155132600651	0.999924781273583
Eva1a	70.3929862052135	0.658975036057811	0.609368696050503	1.08140611805106	0.279516501376843	0.999924781273583
Rsph6a	4.30332828562735	-1.16120777659924	1.76546537172581	-0.657734665995807	0.51070864275928	0.999924781273583
Thy1	18.88779492784	-0.0161972990242488	0.984928739472228	-0.0164451481362277	0.986879261606404	0.999924781273583
Thrb	81.1899781020431	0.657316630473666	0.540169412016899	1.2168712552963	0.223653203786338	0.999924781273583
Thpo	18.1928901261503	-0.514630138216246	0.914544491020007	-0.562717443786983	0.573627304076403	0.999924781273583
Adam17	379.05842101435	-0.33523773834103	0.365670534983653	-0.916775365442054	0.359260364019557	0.999924781273583
Prap1	9.44028997657036	0.231535526206806	1.25636202934411	0.184290451954904	0.85378560388102	0.999924781273583
Patl2	95.0343036738797	-0.249333300255954	0.563228848403144	-0.442685599224647	0.657993160111879	0.999924781273583
Tmem86a	5.79944689535611	-1.36892346893158	1.64597846822025	-0.831677628451461	0.405590931551337	0.999924781273583
Plce1	536.308524434947	0.422004382652626	0.354589303512314	1.19012158142546	0.233998609018322	0.999924781273583
Aknad1	5.02470714695401	3.36608157589497	1.85739259226835	1.8122617641024	0.0699457595845432	0.999924781273583
Pde2a	27.9911912093271	0.543290541713911	0.748358215629199	0.725976584966236	0.467853124966078	0.999924781273583
Rhbdf2	166.87751071731	0.117302520062344	0.531915419139289	0.220528519839029	0.825459563428081	0.999924781273583
Rps27l	216.017926950999	-0.239412692431963	0.580355101533246	-0.412527936429707	0.679952508734659	0.999924781273583
Ppa1	333.252363133813	0.0256585752137676	0.437069511033419	0.0587059370787493	0.953186330391315	0.999924781273583
Mfap3l	33.6371965613709	-0.255215009963287	0.733411823631388	-0.347983222713297	0.727852783352503	0.999924781273583
Ifi30	36.8016870481136	0.297686217251308	0.70499047745493	0.42225565702104	0.67283842077234	0.999924781273583
Cpvl	15.5575666191625	0.378034841106617	0.956977994846519	0.395029815881238	0.692820883814537	0.999924781273583
Nipbl	1369.19256263402	-0.0640291833977735	0.376895939816173	-0.169885574859212	0.86510012580719	0.999924781273583
Rbm12b1	42.3932340447084	-0.542043047486786	0.7253792713846	-0.747254669205169	0.454909849793151	0.999924781273583
1700029P11Rik	26.3537745929541	0.406042146789872	0.775739068474443	0.523426192248366	0.600677701063741	0.999924781273583
Nox4	225.777973775581	0.130799195077918	0.439356115247614	0.297706554065376	0.765927140713395	0.999924781273583
Eral1	121.254717628293	-0.473626678800778	0.465993655583998	-1.01638010115656	0.309448417692124	0.999924781273583
4930526I15Rik	6.61157685704694	0.422346078669187	1.4756149561517	0.286216995096496	0.774711927789379	0.999924781273583
1110038B12Rik	888.713841422818	-0.295482768843436	0.352736790015872	-0.837686278287389	0.402206921947247	0.999924781273583
1110020A21Rik	13.8648237166013	0.0429498138950664	1.01530728996354	0.0423022806195045	0.966257727243889	0.999924781273583
Angel2	176.222901161386	-0.327815773941423	0.418090644136935	-0.784078234082787	0.432994206163968	0.999924781273583
Cpeb3	234.279804536613	-0.0974406458383533	0.421654286911809	-0.231091320218768	0.817243858101764	0.999924781273583
Armh3	2296.26191575663	-0.0243036700046921	0.347447716943427	-0.0699491429055766	0.944234138506804	0.999924781273583
Dhx30	422.227554020027	0.0535009365497877	0.356944705079893	0.149885782835223	0.880854728652733	0.999924781273583
Marchf1	234.234297963939	0.4534448091696	0.585099926835555	0.774986952437344	0.43834736946619	0.999924781273583
Efemp2	23.0350587957366	-0.294486773989504	0.831246456755905	-0.354271313394578	0.723135564026563	0.999924781273583
Mmaa	100.133194741129	0.283643627345254	0.51512766397768	0.550627829138573	0.581888827654157	0.999924781273583
Npy4r	1.09044362683485	-0.737167443389807	3.58558790237691	-0.205591792325363	0.837109789347352	0.999924781273583
Cstf2	33.8488052370939	0.0368152059638027	0.696935290432048	0.052824424977791	0.957871800348386	0.999924781273583
Hap1	276.069305234196	0.16470138178507	0.490395728365066	0.335854030242412	0.736980943968754	0.999924781273583
Ormdl2	27.9108438089294	-0.112802294934063	0.744995163729332	-0.151413459343	0.879649572848246	0.999924781273583
Tec	83.789819136866	-0.261506943228617	0.5084292206883	-0.514342867380036	0.607012295917131	0.999924781273583
Tom1	661.28552600866	0.230612492286222	0.359799458213145	0.640947302787784	0.521556921353464	0.999924781273583
Sgpl1	615.255462809917	-0.125867948139687	0.37155880639411	-0.338756465931209	0.734793199263481	0.999924781273583
Hvcn1	320.20496921524	0.33273129476238	0.437887265138452	0.759856066280385	0.447340625214883	0.999924781273583
1700109H08Rik	272.66873565011	-0.51396939103526	0.384669385804112	-1.33613281951424	0.181505864465101	0.999924781273583
Pi4k2b	126.113935587951	-0.344318129317569	0.470940085323135	-0.731129373031212	0.464700134531865	0.999924781273583
Rtn4ip1	571.350116505908	-0.172802516794974	0.368424824751421	-0.46903060050735	0.639047763356355	0.999924781273583
Sdr42e1	12.9684349795805	0.327318224933866	1.06402254491763	0.307623392471636	0.758368918213332	0.999924781273583
Ahctf1	1372.53881000992	-0.0825343005647346	0.323330879606187	-0.255262660545322	0.798520237393886	0.999924781273583
Stk31	45.6790486054656	0.986387619550567	0.623962600084202	1.58084413940428	0.113913679330078	0.999924781273583
C330018D20Rik	47.4491256855886	-0.388638875467905	0.666987243504151	-0.582678123536685	0.560110002795488	0.999924781273583
Ankrd55	19.292743515958	0.66491473851162	0.891750928803838	0.745628310590618	0.455891976142671	0.999924781273583
Sema3d	25.7752156031694	1.10106858877659	0.803220109243393	1.37081800630435	0.170431696349499	0.999924781273583
Wdr82	1141.41637239844	-0.110648257114667	0.331524646951615	-0.333755749782356	0.738563877052237	0.999924781273583
4933430I17Rik	7.7145539536379	-1.17373419373235	1.34445143382677	-0.873020894768578	0.382651688881214	0.999924781273583
Dao	2.36778454117104	1.19536681492957	2.52092237917362	0.474178350275671	0.635372730477747	0.999924781273583
E2f3	2703.09930786072	0.0893122596784359	0.323817779853167	0.275810240311492	0.782693818051727	0.999924781273583
Zbtb39	95.2808323561906	-0.524265999317634	0.483759819856529	-1.08373200459914	0.278483640939073	0.999924781273583
1810058I24Rik	280.165365269772	0.338146289473318	0.382816356468738	0.883312020919178	0.377067710695542	0.999924781273583
Klkb1	4.27462518564647	0.990072201702435	2.02261268408446	0.489501628014656	0.624486602230963	0.999924781273583
Hspb1	248.432898918355	0.298247332089623	1.30951135682241	0.2277546739368	0.819836965560187	0.999924781273583
Neb	251.261569764318	0.129378341960497	0.413496343684566	0.312888720629639	0.754365207277767	0.999924781273583
Ptger3	24.4705288791094	-0.23252943558349	0.90038550848699	-0.258255417697951	0.79620979092181	0.999924781273583
Ptcra	3.55259636538455	1.84813095345209	1.99505697667569	0.926354973847206	0.354261535419705	0.999924781273583
Pstpip1	50.6269716920337	-0.0376410883724111	0.616652418696734	-0.0610410131074548	0.951326546198671	0.999924781273583
Scn1b	13.3572405172983	-0.942717565171059	1.10281068901382	-0.85483172639003	0.392644311561353	0.999924781273583
Slc20a1	1488.14622801402	-0.741573778632363	0.34888329003051	-2.12556404913377	0.0335395757233177	0.999924781273583
Csnk1g2	290.892168209401	0.160290939094954	0.462247083094388	0.346764630772637	0.728768150825646	0.999924781273583
Gm12348	5.30805254560756	0.419345496591474	1.54633391431646	0.271186897415259	0.786247289874448	0.999924781273583
Zc2hc1c	20.5936792050493	-0.754838259529475	0.858581318531268	-0.879169209994854	0.379309536221915	0.999924781273583
Aplf	154.613696335566	-0.0631048200679298	0.447367322979499	-0.141058179322636	0.887823981304023	0.999924781273583
Fam13c	446.836243163386	0.85071392553834	0.480356034936501	1.77100705240603	0.0765595289741461	0.999924781273583
Phospho2	88.9367372223009	-0.201026142143654	0.527613806080252	-0.381010011161605	0.703195820015579	0.999924781273583
Col20a1	42.0812658829011	0.336070179766485	0.641888320778772	0.523564877078223	0.60058121594303	0.999924781273583
Fgd6	120.001411407543	-0.240589402174757	0.477381009775554	-0.503977739474541	0.614277019946819	0.999924781273583
Ccdc60	74.3592448779969	0.58857961154899	0.537218669093438	1.0956052821884	0.273251549106694	0.999924781273583
Trerf1	914.763142307147	-0.0653695330684879	0.356759296368803	-0.183231477732571	0.854616396792576	0.999924781273583
Ctnnd1	335.672400500602	0.00493070832103802	0.393341586051671	0.0125354361091896	0.989998431002588	0.999924781273583
Stxbp1	47.2386870947322	-0.27655302673989	0.610944387375819	-0.452664812795424	0.650790120744977	0.999924781273583
Zfp275	218.417454093656	-0.00980391028288295	0.413555076416676	-0.023706419874786	0.981086785126551	0.999924781273583
Acer2	55.2926162932742	-0.301553682289133	0.581622652601708	-0.51846963136705	0.604130643223848	0.999924781273583
Pdzd4	336.934749119094	-0.145607661380244	0.4382387309861	-0.332256487354749	0.739695593316964	0.999924781273583
Scn1a	12.659647896943	0.420882081321125	1.13276536073662	0.371552746852563	0.710225876681704	0.999924781273583
Adh5	345.835035812712	-0.467407514595018	0.366936744907934	-1.27380950826359	0.202730934615453	0.999924781273583
Tmcc2	51.8225543145881	-0.208698700257695	0.629564479910381	-0.331496942596576	0.740269150018172	0.999924781273583
Hnrnph3	160.726751803001	-0.128827361131665	0.422984006775387	-0.304567924716063	0.760695252383492	0.999924781273583
Il1r1	22.516330183348	0.603496027241538	0.820527885409091	0.735497279218795	0.462036696387229	0.999924781273583
Odf2	448.167409940014	-0.0185385520415435	0.393189493795634	-0.0471491541205301	0.96239435154884	0.999924781273583
Stx8	1445.54171985887	-0.162356663473912	0.324257993461021	-0.500702116055712	0.616580782823553	0.999924781273583
S100pbp	502.797403713051	-0.0484764340352377	0.359126070526156	-0.134984447005518	0.892624171270468	0.999924781273583
BC051537	1.89966772381941	0.143571484677224	2.64104291940518	0.054361662819762	0.956647022304554	0.999924781273583
Nt5c3b	118.59201374776	-0.497271572472347	0.522672945123667	-0.951401018766505	0.341400843374373	0.999924781273583
Gpr179	21.621015720148	-0.399656597421855	0.857863744721433	-0.465874213569466	0.64130553978062	0.999924781273583
Gm16157	3.42273066310019	1.58580664065669	1.94031878705574	0.817291803406702	0.413761689792293	0.999924781273583
Gtf2ird1	1379.65559176019	0.280874947983736	0.374245939513036	0.75050900578696	0.452948201883821	0.999924781273583
Zfp37	76.4027456296815	0.659570409087254	0.535635121165155	1.23138006270482	0.218180750154211	0.999924781273583
Pbx1	368.850442253239	0.0538139747427045	0.407715094036464	0.131989164810983	0.894992861994853	0.999924781273583
Lats1	418.493780424008	0.000115185474505713	0.388974544224212	0.000296125996459343	0.999763725642826	0.999924781273583
Lat	12.3084808954019	-0.0924415742406584	1.12413844044042	-0.0822332649744115	0.934461221391022	0.999924781273583
Lasp1	1001.90475738632	0.0155467412217169	0.437760487976431	0.0355142632757526	0.971669673100826	0.999924781273583
Laptm5	300.695539572534	0.191026059404984	0.377051280866474	0.506631509024453	0.612413395631999	0.999924781273583
Ing1	127.040323849764	0.539757858402383	0.542647700016137	0.994674552912195	0.319894574794206	0.999924781273583
Actn3	7.763017045158	0.430123929990216	1.32913848164549	0.323611072833973	0.746232503815961	0.999924781273583
Slc9b1	505.19828400848	-0.500916996548782	0.367016061478859	-1.36483671730981	0.172304375666888	0.999924781273583
Nalcn	16.6975210315136	1.25652760816465	1.02970025428222	1.22028483817414	0.222356915402172	0.999924781273583
Cnga1	4.47051918271656	3.9763913170458	2.12186377257903	1.87400876928715	0.0609292164473091	0.999924781273583
Ccr7	1.19841205141993	-0.921971540992305	3.45128026389423	-0.2671389949514	0.789362144571961	0.999924781273583
Clk4	407.857375265719	-0.767183529726419	0.361139236075966	-2.12434278275164	0.0336414907070954	0.999924781273583
Lta4h	255.754245623886	-0.402678971776265	0.398794181323554	-1.00974134186165	0.312619229911695	0.999924781273583
Tmem116	89.3086279310177	0.77030226601364	0.572014794416726	1.3466474530595	0.178093803359517	0.999924781273583
Mast2	1033.64955690873	-0.0377300021004189	0.336350760541079	-0.112174570498142	0.91068499169488	0.999924781273583
Pigv	129.658299635724	-0.733305010780633	0.445122146629982	-1.64742423249996	0.0994708779083764	0.999924781273583
Cabyr	63.8729136051553	-0.259195636299924	0.605311334758282	-0.428202185249725	0.668503925463737	0.999924781273583
Mtif2	479.759801763623	-0.228876877559107	0.370660507273874	-0.617483851307618	0.536915629565377	0.999924781273583
Blcap	17.9285284682438	0.256260155900096	0.936964756174447	0.273500314938617	0.784468650279573	0.999924781273583
Sgk1	271.931309470984	-0.133451900882	0.429745694019277	-0.310536912269827	0.756152693962333	0.999924781273583
Sertad1	13.4172659762945	0.479905084313602	1.15257283405461	0.41637723025742	0.677133987467112	0.999924781273583
Bace1	75.3098891130421	-0.448146671271325	0.523945417913865	-0.855330833993473	0.392368022302186	0.999924781273583
Ash2l	3074.91912711552	0.0280290423995778	0.3234565875215	0.0866547273448705	0.930945963333037	0.999924781273583
Smarcal1	374.263102206383	0.000522664421606817	0.378713730527097	0.00138010423038892	0.998898836491836	0.999924781273583
Dusp14	56.6805562082015	0.169610757140536	0.703325009911451	0.241155589166224	0.809434529898396	0.999924781273583
Npy1r	1.95706250642437	-1.26090095465311	2.61989453146405	-0.481279280333659	0.630318020967741	0.999924781273583
Cbx5	1582.13765996785	-0.0317851611116279	0.346368993112918	-0.0917667624517009	0.926883352321363	0.999924781273583
Bclaf3	2454.60550936693	-0.0763834331112567	0.359188558926698	-0.21265552928384	0.831595655798828	0.999924781273583
Zbtb3	11.1749883272742	0.554403269337047	1.13963642419683	0.486473806528048	0.62663127230699	0.999924781273583
Abcc8	27.5141847549339	0.833092207907053	0.769793625427643	1.08222798992944	0.27915123419159	0.999924781273583
Nr6a1	812.491020645834	-0.169089452159533	0.377425395413604	-0.448007617437178	0.654147699098744	0.999924781273583
Fut10	290.034259570837	0.212683131337546	0.391319149981862	0.543502998377166	0.586783527007011	0.999924781273583
Tmem200a	65.0425461949904	0.314864053090591	0.566375352653445	0.555928240195244	0.578259911880613	0.999924781273583
Rgs7bp	19.4989380414538	0.176091815801605	0.92924314107937	0.189500258884951	0.849700752212056	0.999924781273583
Ak7	51.0503114343501	0.606497796845546	0.610828420501227	0.992910245315489	0.320753696483106	0.999924781273583
Pold3	793.935496293315	-0.191869080507733	0.337545721048577	-0.568423975014988	0.569747114706167	0.999924781273583
Cds2	1085.95187511753	0.203925831584097	0.38178068618891	0.534143918121599	0.593241966474274	0.999924781273583
Armc9	302.28708120402	-0.133722398484156	0.388444642940307	-0.34425084993309	0.730657643839675	0.999924781273583
Asb10	3.34235652700241	-0.880382468807856	2.05438580421745	-0.428538041394425	0.668259443608601	0.999924781273583
Ppp1r3c	2.526311289393	0.2573726041606	2.52147906918793	0.102072076387884	0.918699465041269	0.999924781273583
Slc22a5	105.315132074365	-0.746724164665113	0.487290382840599	-1.53240078392719	0.125423564139765	0.999924781273583
1600023N17Rik	2.04745040940057	0.147276967923395	2.53139107466372	0.0581802509290114	0.95360505154725	0.999924781273583
Slc7a7	532.066676359335	-0.670357487365565	0.351435803065088	-1.90748205367514	0.0564581928150761	0.999924781273583
Tcf7l2	614.29966052655	0.122184861288491	0.347474374277853	0.351637042421976	0.725110481360725	0.999924781273583
Bcl2l2	10.988106358116	0.463233088690687	1.17538395580851	0.394112142165532	0.693498246861024	0.999924781273583
Anxa4	510.959512057452	0.524542437772654	0.394562559882304	1.32942780462779	0.183706869650223	0.999924781273583
Rgl1	89.2323638668362	-0.0274990472998635	0.504832949496709	-0.0544715778304061	0.956559452565014	0.999924781273583
Psme3	228.591744069289	-0.300023947618067	0.421080344025684	-0.712509980280076	0.476149033487355	0.999924781273583
Tmem19	333.70069743347	-0.106518413519264	0.367786352911705	-0.289620353436106	0.772106694269035	0.999924781273583
Mrpl42	498.280944786418	-0.110569363916848	0.351259610399458	-0.314779612125363	0.752928992566576	0.999924781273583
Herc4	1147.54058914657	-0.135201651719037	0.330969172965002	-0.408502249644058	0.682904979275617	0.999924781273583
Aup1	50.7134979463669	0.256840924287366	0.601083040473947	0.427296907403759	0.669163085064168	0.999924781273583
Hadhb	334.483184096442	0.137455682698254	0.445352811772584	0.308644470327145	0.757591988864859	0.999924781273583
Agbl5	273.332463607164	-0.0718816401093425	0.438388989711708	-0.163967713141275	0.869756560946977	0.999924781273583
Pvr	164.584112616975	-0.473899194381267	0.434242601150997	-1.091323589913	0.27513052122785	0.999924781273583
Zmym2	816.086432387357	-0.239333854738069	0.34233221400274	-0.699127470183551	0.484472372550244	0.999924781273583
Nol8	344.140607475893	0.0614606149358969	0.370405011660979	0.165928140821567	0.868213501289498	0.999924781273583
Anxa6	323.150754237095	0.0776025794161187	0.410774721898546	0.188917611720239	0.850157389967969	0.999924781273583
Sh3gl1	333.969341231348	0.104148683896387	0.410895169864176	0.253467773619277	0.799906761144851	0.999924781273583
Cpt1c	99.6965489940341	-0.587509709264341	0.516189478010632	-1.1381667668403	0.255050852828456	0.999924781273583
Map2k7	362.481689358404	0.113073872670239	0.397427556598236	0.284514424812637	0.776016181206788	0.999924781273583
Lrrc73	4.2685457581408	-0.39220104044499	1.81373418256291	-0.216239537312346	0.828801036191763	0.999924781273583
Zfp936	449.159653875349	-0.479972990326818	0.362122523179493	-1.32544362640738	0.185024055376103	0.999924781273583
Cmip	2836.36297148234	0.565976732231214	0.333823987900313	1.69543457853672	0.0899930109695686	0.999924781273583
Dpy30	410.830224556963	0.136329441200268	0.383508579546025	0.355479508076838	0.722230393962677	0.999924781273583
Ect2	475.612308818317	-0.133889421970884	0.368306245846288	-0.363527427191019	0.7162109283381	0.999924781273583
Rpl31	119.661955799663	-0.172474377719543	0.545716367963312	-0.316051318679044	0.751963556241719	0.999924781273583
Insig2	122.118958340968	-0.408961284623367	0.489857402606124	-0.834857822802358	0.403797764643602	0.999924781273583
4921509O07Rik	7.89324984581675	2.46128903005388	1.40788528057092	1.74821703445596	0.080426453014423	0.999924781273583
Cers3	18.3184123366442	-0.159610852691585	0.956796517384347	-0.166817969956582	0.867513278832924	0.999924781273583
Ldb2	18.0696086589596	1.53597242192946	1.20651490248471	1.27306543729072	0.20299482230311	0.999924781273583
Ncoa7	333.973451537585	-0.361326776187901	0.375053650159342	-0.963400238964189	0.335346706439984	0.999924781273583
Cmah	81.6552730330481	-0.223090062329352	0.575335816238925	-0.387756256489875	0.698196419857336	0.999924781273583
Vps13d	811.775794012707	0.124012365634345	0.332374343510382	0.373110524490502	0.709066185958894	0.999924781273583
Zfp59	717.878117129393	-0.173901220105732	0.365446842988551	-0.47585913913937	0.634174734194499	0.999924781273583
Commd6	148.330207755628	0.0172143348318313	0.483772053835715	0.0355835660521166	0.971614412413755	0.999924781273583
Tmem42	2.57940463425082	-0.828934877684349	2.37050111310254	-0.349687613771854	0.72657315029492	0.999924781273583
Traf7	126.582511075837	-0.0320923436350344	0.484892975895931	-0.0661843854836993	0.947231028094565	0.999924781273583
Mynn	299.665835948038	-0.206024553932506	0.394941019157523	-0.521659042588162	0.601907746423246	0.999924781273583
Rab27b	12.2180968934122	1.3615019634513	1.14336982324899	1.19078003963973	0.233739946769521	0.999924781273583
Il6ra	176.372423631372	0.215750401392466	0.473440427293004	0.455707601114812	0.648600255322033	0.999924781273583
Meis2	440.200049764569	0.637589840380588	0.411830885904482	1.54818364091436	0.121578088907616	0.999924781273583
Kcnd1	34.3488598347232	-0.345097796347753	0.732921331589001	-0.470852438691568	0.637746114246742	0.999924781273583
Kcnc3	54.2643774394904	0.275509089548593	0.739039291380927	0.372793561535533	0.709302095147353	0.999924781273583
Tnfrsf18	21.2805469820935	-0.452895469142397	0.907643514910628	-0.498979458016611	0.617793855591159	0.999924781273583
Foxa3	8.27415606810252	1.29801908962458	1.28962438652054	1.00650941715416	0.314170583927975	0.999924781273583
Jpt1	303.900902318557	-0.493604071349997	0.428003646210962	-1.15327071561138	0.248799286030637	0.999924781273583
Hmgcs2	3.94106934240078	0.78722066272748	1.90907244078315	0.412357669573054	0.680077284851329	0.999924781273583
Ankdd1a	10.1547940961451	-0.687473464986348	1.16870597849494	-0.588234746494306	0.556374737949996	0.999924781273583
St3gal2	298.249980752946	0.281364922580045	0.420244778821963	0.669526277920149	0.503159823748906	0.999924781273583
Tbca	740.140819414202	-0.141700695033996	0.384639310721119	-0.368398889776337	0.712575825172246	0.999924781273583
Gm11351	5.36977940264615	1.75216183563463	1.73572666584392	1.00946875456495	0.312749879179592	0.999924781273583
Pacsin3	16.5132198827306	0.691174327479303	1.04385799005467	0.662134441719511	0.507885064541682	0.999924781273583
Ush1c	10.3890417626865	-0.795557178165856	1.16258549262887	-0.684299935970233	0.493785787405907	0.999924781273583
Hp	4.08057029583234	0.413954862283158	1.76272838371283	0.234837576854152	0.814334801060009	0.999924781273583
Slc25a4	83.9769918721363	0.821453712840493	0.586086545477694	1.40159114584513	0.161037372505208	0.999924781273583
Ctnnb1	1176.10120591663	0.121378261654288	0.341798309235518	0.355116623969758	0.722502223128934	0.999924781273583
Ctsl	207.21659942642	-0.436733291219317	0.404100538218288	-1.08075404488425	0.279806535433762	0.999924781273583
Ctsd	276.093921635644	0.274094951436271	0.459767620895899	0.596159753273127	0.551068509382612	0.999924781273583
Sec61g	362.034888474937	-0.00184584334922457	0.363946937802296	-0.00507173754605753	0.995953356263877	0.999924781273583
Myh6	3.43707650441223	3.58644731991013	2.26763224826898	1.58158242927083	0.113744927786518	0.999924781273583
Pik3c2a	297.892294824606	-0.0594140552698497	0.382443864192052	-0.155353663198042	0.876542511985634	0.999924781273583
Lpar5	84.7842733492314	-0.0999980943398167	0.54880911272624	-0.182209245475299	0.855418517610687	0.999924781273583
Rnf20	243.2497676896	-0.215721577428725	0.388620562083547	-0.555095634343581	0.578829248714445	0.999924781273583
Gm38509	152.585164518702	-0.483703040855805	0.449381194041543	-1.07637579691661	0.281759222233943	0.999924781273583
Prxl2a	94.1324894247652	-0.0860592504723008	0.533579418893138	-0.161286675282234	0.871867617448976	0.999924781273583
4921525O09Rik	4.92997185120095	-0.784722984452986	1.63057971092696	-0.481253985434961	0.63033599633984	0.999924781273583
Rorb	12.1291695819607	1.8869690180201	1.18244226294498	1.59582338787556	0.110528230066022	0.999924781273583
Tbx2	2.11274840842393	0.988070925567858	2.52521853569299	0.391281353119287	0.695589280452006	0.999924781273583
Trpc5	938.480119947912	0.14801868242652	0.396304203538744	0.373497634152772	0.708778105822704	0.999924781273583
Fam149b	386.609217767333	-0.572103966095464	0.401177607320162	-1.42606156389704	0.153850572221486	0.999924781273583
Pus1	24.5882166367797	0.540359680675294	0.842131993998959	0.641656752772609	0.521096075095682	0.999924781273583
Aldh18a1	1043.05279258444	-0.077489292577888	0.327230478913631	-0.236803407907307	0.812809307617314	0.999924781273583
Gdi2	684.773549296943	0.200128830902179	0.375942679856137	0.532338682532036	0.594491445283559	0.999924781273583
Drd3	8.20280927825996	1.49726224454212	1.34541276091349	1.112864607829	0.265766582347105	0.999924781273583
Dpep1	2.07652060775586	1.30998882349195	2.42221942981653	0.540821697393114	0.588630486091696	0.999924781273583
Pkib	25.7525880297078	0.89965563032052	0.796369178424358	1.12969669682661	0.258604049574594	0.999924781273583
Dmbt1	2.74943637756242	2.41145653544677	2.25325241466109	1.07021145068183	0.284524141325374	0.999924781273583
Epha6	72.3651785763732	0.7140552153864	0.697321696315568	1.02399684271871	0.305836766186439	0.999924781273583
Inka2	32.3091786776383	-0.699527068185115	0.773816025755096	-0.903996615348604	0.365997196116586	0.999924781273583
Rhot1	645.682343013041	-0.417465109077118	0.358556145383594	-1.16429494920663	0.244304502717665	0.999924781273583
Ncmap	39.9695611116113	-0.514959893488431	0.692354359561802	-0.743780820293172	0.457009085324851	0.999924781273583
Cacfd1	105.70222869767	-0.458808936879299	0.487458191053425	-0.941227258665583	0.346588410568953	0.999924781273583
Jarid2	5376.74222415047	0.0232730313092619	0.328631174253329	0.0708180876696791	0.943542536088802	0.999924781273583
St7l	398.346041721607	-0.146174427092691	0.409923202625253	-0.35658978598077	0.721398925063687	0.999924781273583
Arhgap15	37.2403169983219	1.08711163414999	0.668618147453746	1.62590805871777	0.103969215534039	0.999924781273583
Zfp467	18.0857629708411	1.35576861242239	0.946925160451058	1.43175899115046	0.152212807267032	0.999924781273583
Ranbp17	3595.04702318522	-0.406032506858076	0.334182782689028	-1.21500127442504	0.224365605315205	0.999924781273583
Pecam1	753.559081750345	-0.0860893352328987	0.396292536658032	-0.217236832060723	0.828023782149957	0.999924781273583
Aldh1l1	268.160428982462	-0.0421160547003733	0.382145948104487	-0.11020934517107	0.912243351048888	0.999924781273583
Stk32c	11.7686273551197	1.39315743937175	1.09271674337113	1.27494837781449	0.20232751418768	0.999924781273583
Itch	649.051151410408	-0.113700090364321	0.347733326825569	-0.326974959237531	0.74368682478075	0.999924781273583
Slc30a6	262.591964618688	-0.0945001910471513	0.386976836619744	-0.244201156515242	0.807075031407404	0.999924781273583
Prmt1	343.382289473803	0.2016575867949	0.415774222820966	0.485017049461805	0.627664251499448	0.999924781273583
Mpl	2.64828909360219	0.142047674344076	2.24500080396266	0.0632728835078132	0.94954920831123	0.999924781273583
Rhbdl3	15.3480417581995	-0.18135703555426	0.997692902119246	-0.181776411528067	0.855758196967945	0.999924781273583
Lin54	581.356700008143	0.100766843255538	0.350217162698281	0.287726742113864	0.77355591800739	0.999924781273583
Rpain	133.458059242373	-0.897836239316281	0.489113536428826	-1.83563972870526	0.0664109573127014	0.999924781273583
Arih2	771.105615023432	0.218543970889134	0.393881109809073	0.554847555383069	0.578998936296667	0.999924781273583
Osbpl3	227.416170488243	0.242089605455726	0.41892221714537	0.577886766439313	0.563340570381713	0.999924781273583
Cmtm7	556.352817124791	0.346284954867552	0.437986135514061	0.79062994645052	0.429159966390021	0.999924781273583
Cbfa2t3	20.8911182211405	0.677717777916089	0.851185746421867	0.796204331152176	0.42591328055352	0.999924781273583
Senp6	1285.56682967247	0.0810655254501141	0.358301335308937	0.226249576715133	0.82100731347841	0.999924781273583
Thap3	63.4404893481609	0.425667393360768	0.586237700911219	0.726100338990705	0.467777261240613	0.999924781273583
Mtpap	884.500834049887	-0.0352328746844061	0.354570175144212	-0.0993678463510815	0.920846211278467	0.999924781273583
Peli3	16.2312241020882	-0.133798167388573	0.995007229267446	-0.134469542987219	0.893031293502997	0.999924781273583
Gm5741	4.52643805545354	-0.867775236876237	1.70648504943113	-0.508516167291073	0.611091403948657	0.999924781273583
Zfp169	188.034619411457	-0.2975725375841	0.477019344772296	-0.623816498943341	0.532748102972122	0.999924781273583
Tmem241	138.424098791793	-0.209997764030815	0.45574282638228	-0.460781282500468	0.644955531908754	0.999924781273583
Tcf20	1196.65355284624	0.0476307020321947	0.368551255876649	0.129237660359883	0.897169597415038	0.999924781273583
Cacnb1	115.582761957928	-0.46802790019697	0.554699236244839	-0.843750756473707	0.398808698134366	0.999924781273583
Podn	2.28169807594199	-0.213318272964053	2.31645357380238	-0.0920883005714198	0.926627883745191	0.999924781273583
Asgr2	5.09210037809416	-0.175037123352046	1.61455114131812	-0.108412250855768	0.913668683635221	0.999924781273583
Tet3	126.474473887657	-0.179002115339998	0.447805443304504	-0.399731888069699	0.689354002602835	0.999924781273583
Arhgap33	9.812337198501	1.91431627832904	1.36047133821216	1.40709783775725	0.159398379202075	0.999924781273583
Nrap	5.2948040984323	4.02264869245824	1.88750657640432	2.13119717978484	0.0330729012631699	0.999924781273583
1700012B07Rik	6.17786405145065	0.16201474547048	1.59228115730231	0.101750086489103	0.918955045146426	0.999924781273583
Pianp	35.6864593423274	0.166831550334104	0.711843112382011	0.234365617131341	0.814701148925015	0.999924781273583
Rae1	462.445482709839	-0.10451232711579	0.362060672760464	-0.288659705344286	0.772841801062694	0.999924781273583
4931406C07Rik	48.1056349196393	0.420855542724709	0.611418210239556	0.688326804266783	0.4912470058966	0.999924781273583
Cnep1r1	521.663519290101	-0.028976617951247	0.375119441747641	-0.077246377357164	0.938427548041317	0.999924781273583
Snx16	341.109741406052	-0.0429106268046455	0.416735948887391	-0.102968383023372	0.917988064232046	0.999924781273583
Spata17	22.7160820839502	0.283973458460676	0.865447286057457	0.328123345044291	0.742818403482293	0.999924781273583
Tbc1d30	19.1955038356705	0.352131893473911	0.868624894942356	0.405390054469115	0.685190820361026	0.999924781273583
Asnsd1	63.4921144553966	-0.0267785733635401	0.548254567896397	-0.0488433201136601	0.961044158894833	0.999924781273583
Kptn	29.6786002984883	0.806459634165489	0.814800307506953	0.989763536826607	0.322289711185879	0.999924781273583
F9	1.78811283890631	-0.0393473124937447	2.71090379126232	-0.0145144628963106	0.988419540756632	0.999924781273583
Ankra2	88.2463556756585	-0.251162170400389	0.493259689726512	-0.509188517998797	0.610620090498958	0.999924781273583
Capzb	154.278041258832	-0.0901062574012262	0.449164113814527	-0.200608763322605	0.841004505234212	0.999924781273583
Nf2	1472.93806881521	-0.490068459566139	0.352063294792528	-1.39198964167775	0.163925534664089	0.999924781273583
Pex3	170.29166547813	0.0403033224824832	0.45234940108402	0.0890977690827035	0.929004210359117	0.999924781273583
Trim24	1962.4397046277	0.257453385163397	0.355580158024424	0.724037546396817	0.469042684641335	0.999924781273583
Kmt5a	322.48924398786	-0.108016624354569	0.396827992566266	-0.272200112839901	0.785468155077712	0.999924781273583
Cep57	482.590353860676	-0.322540371475391	0.364271278453089	-0.885440029323991	0.375919350910454	0.999924781273583
Tsc2	273.735363037327	0.181850106765042	0.457276534191551	0.397680819302365	0.690865477804878	0.999924781273583
Mapk7	52.4066958005001	0.391968808640871	0.718787846786541	0.545319193129421	0.585534005920736	0.999924781273583
Egflam	26.8273361972194	1.75689444558868	0.866274221481592	2.02810426770389	0.0425496074501314	0.999924781273583
Txk	4.9059793413849	2.46776041650309	1.74895826422468	1.41098873940086	0.158247934356108	0.999924781273583
Zfp862-ps	103.935313477387	-0.416472670699424	0.493682891099037	-0.843603613186336	0.398890944557999	0.999924781273583
D6Ertd474e	3.95468488795044	0.658755785471802	2.07721941805913	0.317133462042887	0.751142335303274	0.999924781273583
Dnajb6	1327.69061018931	-0.183726551450738	0.336088913912404	-0.546660552744751	0.584611959895784	0.999924781273583
Hspa14	745.728722103054	-0.158183728554581	0.339704182848855	-0.465651400662798	0.641465044511944	0.999924781273583
Fkbp11	21.5371278144519	-0.851254952217741	0.904424053880376	-0.941212198598084	0.346596126661298	0.999924781273583
Nubp2	80.6790032384098	-0.15473364707169	0.53290713585294	-0.290357618919912	0.771542662899246	0.999924781273583
Ndrg3	237.702324900155	-0.156529666081508	0.399247801874422	-0.392061434894869	0.695012821497104	0.999924781273583
Fgfr1	734.681646159481	0.348444396699379	0.359090098566942	0.970353674718273	0.331870231327317	0.999924781273583
Lct	20.3002550210335	-0.895341805621887	0.893851575411066	-1.00166720096693	0.316504352782747	0.999924781273583
Fmo5	4.72765054758045	-0.71633800933747	1.76335674714147	-0.406235442997401	0.684569614238349	0.999924781273583
Fbxw7	1349.87366193354	-0.115315511245262	0.354041370952682	-0.325711966753948	0.744642289396815	0.999924781273583
Septin7	1202.40654398015	-0.122845717300805	0.380014483388423	-0.323265882409121	0.746493889919828	0.999924781273583
Brd2	745.425569714791	-0.220312450935284	0.372711608985333	-0.591107026515918	0.554448712180802	0.999924781273583
Frk	19.6574647896757	0.0918381460885938	0.898816429817885	0.102176754943389	0.918616378043297	0.999924781273583
Tmpo	1581.46613050259	-0.161733929584	0.334158181327573	-0.484004099320415	0.628382959855166	0.999924781273583
Triml2	1737.68898358643	0.278921362702682	0.355313610538188	0.785000502176666	0.432453274163194	0.999924781273583
Abr	1252.823053555	0.219157668585395	0.341965990330849	0.640875627349264	0.521603492120344	0.999924781273583
Gins4	456.767869146337	0.171369038733753	0.363953137427227	0.470854681855899	0.637744512259914	0.999924781273583
Med27	755.755639249649	0.115493966804661	0.335397334115738	0.344349686347854	0.730583322106326	0.999924781273583
2510003B16Rik	113.733404316496	-0.181442676161083	0.463924318723973	-0.391104041840579	0.695720333161878	0.999924781273583
4930586N03Rik	3.60243971160228	1.45509368572722	1.92285146801037	0.756737433928189	0.449207183137409	0.999924781273583
Lin7a	11.8540255786297	0.784980392920861	1.2598614337101	0.62306883274394	0.533239289954695	0.999924781273583
Gxylt1	270.134028217485	-0.00196590744861543	0.382368657867498	-0.00514139275844274	0.995897780169981	0.999924781273583
Zdbf2	1537.19547099611	-0.135730067020946	0.339617726859173	-0.399655425163446	0.689410327512091	0.999924781273583
Magoh	59.1513462301914	-0.107366406143527	0.615923481728137	-0.17431776726921	0.861615736748739	0.999924781273583
Tmem175	90.3272007117506	-0.345525286022234	0.49727204258136	-0.694841568467429	0.48715459442587	0.999924781273583
Alkbh4	56.5284338763261	0.302438149696628	0.62128338089307	0.486795814917638	0.62640303645693	0.999924781273583
Stra8	6.50756199116427	2.85669955864421	1.60160267612993	1.78365059026191	0.0744804595511975	0.999924781273583
Adad1	4.34747462105706	1.06111824579123	1.8288285107829	0.580217466829068	0.561767976140074	0.999924781273583
Golt1a	3.56976773457575	-0.542659508419827	2.03883346977367	-0.266161761843191	0.79011463074198	0.999924781273583
Myl4	9.19171178706013	0.421116564950358	1.22867847611281	0.34273943357635	0.731794493865873	0.999924781273583
E030030I06Rik	49.574866416327	-0.215535316378812	0.620327735853617	-0.347453940749916	0.728250315511108	0.999924781273583
Srrm1	1010.65592593018	0.0597582092735731	0.346654737295745	0.172385381892505	0.86313456370632	0.999924781273583
Lrrc56	19.6865464053878	-0.531120884605222	0.869986069471822	-0.61049355069291	0.541534914320141	0.999924781273583
Klhdc3	122.1996768892	0.587621935065466	0.577564700726417	1.01741317349623	0.308956917780999	0.999924781273583
Slc38a4	342.905083112165	-0.0845254172166097	1.14555640456147	-0.0737854695587575	0.941181089118869	0.999924781273583
Dars2	142.456645499607	-0.671125544862909	0.437785684949479	-1.53300020520396	0.12527580434963	0.999924781273583
Tmem218	64.8462430455026	0.14606036729867	0.545232117115197	0.267886580254057	0.788786623699447	0.999924781273583
Parp11	40.4377238839927	-0.185506744638852	0.649399704923802	-0.285658806482855	0.775139458154948	0.999924781273583
Zfp773	8.51090811917841	-0.00638037434431889	1.2817954239497	-0.00497768538185176	0.996028398086256	0.999924781273583
G3bp1	2164.58827853734	-0.289098904489675	0.330175186173842	-0.875592463018891	0.381251624215998	0.999924781273583
Stx3	519.782731427154	-0.228364398056429	0.351104699622635	-0.650416808154017	0.515423023061457	0.999924781273583
Extl3	324.051739287134	0.230013684123419	0.3708786211974	0.62018588016966	0.535135416449188	0.999924781273583
Dhx16	6.36979307246152	1.56481465133935	1.46095272880292	1.07109191179754	0.284128104616484	0.999924781273583
Tbc1d7	34.3386702055743	0.0238257758671736	0.732807702514443	0.0325129986835858	0.974062950060112	0.999924781273583
Map3k4	523.852856254579	-0.0481454331922948	0.346306951027062	-0.139025315690335	0.889430144277632	0.999924781273583
Svop	117.82689437364	0.299516532693366	0.471391086795155	0.635388621218292	0.52517498747571	0.999924781273583
Slc27a1	104.463425532378	0.899867174826947	0.474915108318572	1.89479584680494	0.0581194536519557	0.999924781273583
Aqr	942.518477178071	0.0437568151247141	0.338656026448511	0.12920725369512	0.897193656706122	0.999924781273583
Colgalt1	293.920128993143	0.463879244201349	0.401274077809147	1.15601597475224	0.247674622845443	0.999924781273583
Acap1	41.2180040744788	0.590624960694311	0.658355449787662	0.897121700571939	0.369653980304564	0.999924781273583
Zfp687	64.1266803008428	0.134473229413837	0.573786982608773	0.23436089261287	0.814704816428659	0.999924781273583
Zmym5	264.427844479274	-0.0798183007198642	0.380571042839069	-0.20973298473898	0.833876079949207	0.999924781273583
Zbbx	179.003511001506	0.12266540298603	0.431291087470378	0.28441441650346	0.776092812223904	0.999924781273583
Tfdp1	3345.68198213732	0.0304391089294081	0.337996074411768	0.0900575812378379	0.928241457461181	0.999924781273583
Cct2	626.536063583118	-0.0530118194631964	0.383076859421472	-0.138384290670169	0.889936711790904	0.999924781273583
Ccng2	42.7520518829179	0.121421579284207	0.636236220658404	0.190843550463937	0.848648167360487	0.999924781273583
Ccnf	948.128915289617	-0.0602747419003662	0.353419020255311	-0.170547532662004	0.864579556203419	0.999924781273583
Kcnc1	6.89926964847734	0.948565976903936	1.39950379746796	0.677787354789689	0.497906529836332	0.999924781273583
4933433G15Rik	41.0270882097911	-0.227614519117762	0.640958487588517	-0.355115851533721	0.722502801782567	0.999924781273583
Mitf	1083.48026580763	-0.240333490208107	0.349804038233558	-0.687051788829381	0.492050093571881	0.999924781273583
Pkd1	208.636764087136	-0.00939326242676096	0.407326250763183	-0.0230607833626273	0.981601787703445	0.999924781273583
Mmp20	2.63429503232132	1.85312527700481	2.21044048614127	0.838351128937102	0.401833528233198	0.999924781273583
Tcl1b2	9.00803776249882	0.76547141471743	1.26018322237933	0.607428666818907	0.543566468825151	0.999924781273583
Nfatc1	7.20772026942696	0.345284311435787	1.35352005711099	0.25510099360683	0.798645096761838	0.999924781273583
Tnk2	724.439945453123	-0.143112286875064	0.423367976591992	-0.338032857437832	0.735338427039843	0.999924781273583
Pdlim5	1252.88968685706	-0.0881089073659692	0.385179892801649	-0.228747421691977	0.819065234634967	0.999924781273583
Ints13	621.545057623356	-0.343170122039974	0.378641768583049	-0.906318717356997	0.364767181294418	0.999924781273583
Aak1	737.953393019453	-0.229714551110908	0.336294273877237	-0.68307601096641	0.494558813017988	0.999924781273583
Cryz	33.63059339255	0.13000222274165	0.733870872277054	0.177145908977529	0.859393781967088	0.999924781273583
Hus1	353.709760540228	-0.526576809006367	0.37800825964751	-1.39302990230265	0.163610748514285	0.999924781273583
Slc6a17	1.54742254747125	1.36677714520568	3.10342252980396	0.440409622627833	0.659640456779209	0.999924781273583
Wbp1	32.4247483946268	0.11816680834872	0.709690211277894	0.166504774154831	0.867759726384065	0.999924781273583
Cdk2	221.978102642961	-0.385579065392536	0.450233566278309	-0.856397866067128	0.391777744632754	0.999924781273583
Mylpf	98.4701910038227	-0.0257398743034145	0.516215017702617	-0.0498626994967488	0.960231801798319	0.999924781273583
A330093E20Rik	36.7245553942855	0.959790416164289	0.765105292595231	1.25445533504113	0.209676550536292	0.999924781273583
Nup88	597.634478292069	-0.21188420161593	0.345953564230046	-0.612464282851081	0.540230622221027	0.999924781273583
Ggps1	151.983335853983	0.0419121603610086	0.453140597937526	0.0924926182994247	0.926306655825786	0.999924781273583
Mkrn2os	2.26338725857073	-0.123927449068773	2.43000523398511	-0.0509988403874904	0.959326444584196	0.999924781273583
Usp17le	2.63786617430609	0.3640583820419	2.47728552720257	0.146958587552484	0.883164707688037	0.999924781273583
Tmem250-ps	58.9608091113472	0.113944289613993	0.615093929646323	0.185246974684844	0.853035326166453	0.999924781273583
Ate1	1479.26879296882	-0.112681749609103	0.355489458526367	-0.316976346010962	0.751261550630393	0.999924781273583
Papss1	128.305887891731	-0.498086761002486	0.460220223111687	-1.08227916981738	0.279128498889308	0.999924781273583
Pi4kb	251.776994491337	-0.315675756353223	0.394064384372764	-0.80107659781456	0.423087303241486	0.999924781273583
Gid8	204.485952123334	0.0491320965441518	0.411867094862712	0.119291143082282	0.90504470019128	0.999924781273583
Tll2	10.1942757964397	0.892078928126746	1.34493245757852	0.66328901730343	0.507145469131557	0.999924781273583
Cacna1c	134.468665190068	0.98460677495867	0.563713297530565	1.74664457849743	0.0806990094315749	0.999924781273583
Zdhhc23	75.6859734598984	-1.4067478123472	0.635368943539575	-2.21406448434567	0.0268243433391992	0.999924781273583
Vdr	6.35223928655268	0.370573909105721	1.45574992118865	0.254558769821633	0.799063907159363	0.999924781273583
Vcp	928.229212175921	-0.0227273033461866	0.348970604765651	-0.0651266984548712	0.948073123259667	0.999924781273583
Hsd3b7	2.49331816902177	-2.09460633570914	2.35748015576193	-0.888493729455031	0.374275227345504	0.999924781273583
Ppp1r11	2.19166195299696	1.93105513878452	2.4368012131751	0.792454931630799	0.428095460492267	0.999924781273583
Brk1	466.24126972048	-0.262725031574896	0.35993064003184	-0.729932387950232	0.465431513813009	0.999924781273583
C9orf72	81.7345228834335	-0.364983587375844	0.508153653631323	-0.718254379886144	0.472600453418333	0.999924781273583
Zfp202	1114.44990762388	0.0226055908786929	0.347009514458916	0.0651440088435075	0.94805934083562	0.999924781273583
Ube2w	649.023103287626	-0.00740738521172145	0.396331127515827	-0.0186898900879938	0.985088493388753	0.999924781273583
Kif20a	112.915481763083	-0.121555188285891	0.495216861380983	-0.245458500639329	0.806101437094594	0.999924781273583
Gm45871	148.239750907033	-0.00620982958213151	0.50929863657873	-0.0121929043907259	0.990271710881684	0.999924781273583
Dph3	64.693696142481	0.119315814497169	0.587387566222764	0.203129622345323	0.839033719065954	0.999924781273583
Ankrd31	118.5759554028	-0.0169424660604755	0.452036302707444	-0.0374803217330104	0.970102030103508	0.999924781273583
Gm4961	5.57992358585794	-1.44728747204215	1.67970245517514	-0.861633241996571	0.388889372292143	0.999924781273583
Stard8	33.1384684614366	-1.86418401080355	0.773190805459669	-2.41102713281139	0.0159076649613049	0.999924781273583
Tjp2	2522.42690998029	0.251300241923775	0.316177810780508	0.794806698494818	0.426725953891663	0.999924781273583
Fchsd2	459.639091472712	-0.291787443894984	0.364010334593596	-0.801591098287784	0.422789528544421	0.999924781273583
Mphosph6	282.764743813697	0.577916663750693	0.489167412022572	1.18142919897539	0.237432264217084	0.999924781273583
Hcrtr2	73.2755458000707	0.270155001001112	0.57764002424455	0.467687469119589	0.640008103481953	0.999924781273583
Gabra4	13.7443791946466	0.698134989584738	1.05080706526394	0.66437980164264	0.506447257082572	0.999924781273583
Fubp1	1603.42737781136	-0.227326889757094	0.323664033050688	-0.702354498936534	0.482458113751424	0.999924781273583
Bdnf	27.5009019259612	0.987770628724666	0.844715674000862	1.16935278831307	0.242261522974954	0.999924781273583
Hnrnpab	255.919693061487	0.0170624367418532	0.575041876627082	0.0296716420757619	0.976328928305315	0.999924781273583
Rad1	285.700633526023	-0.124207972701265	0.392181764834777	-0.316710219185211	0.751463493896183	0.999924781273583
Ovol3	6.33034200885341	0.256307349212973	1.4537593340071	0.176306588867426	0.860053085949693	0.999924781273583
Obsl1	23.5982281511996	-0.353057942538494	0.887111953034824	-0.397985779957848	0.690640667772101	0.999924781273583
Bmf	33.6870935087157	0.670455467006945	0.743861603979865	0.901317480859104	0.36741954195778	0.999924781273583
Mcts1	13.2263540125933	-0.6765208909156	1.09389227533912	-0.618452937430126	0.536276811535461	0.999924781273583
Ccpg1	188.945973616387	0.0323627744269445	0.420025027375975	0.077049633516185	0.938584060454046	0.999924781273583
Dnajb2	44.93258345557	-0.484261097362378	0.643109650857891	-0.752999269590164	0.451450352937438	0.999924781273583
Nthl1	15.1859706036928	-0.640210139896966	1.02144483580745	-0.626769177790086	0.530810550234672	0.999924781273583
Kcnip4	228.677785202991	-0.0715368777440139	0.465092773946241	-0.153812060198301	0.877757924338285	0.999924781273583
Pkm	3322.01899458473	-0.0169543271208013	0.445405555789299	-0.0380649206109625	0.96963592032573	0.999924781273583
Apbb1	18.915320426584	0.399773758468189	0.940738009118064	0.424957591373367	0.670867590218158	0.999924781273583
Mphosph9	582.826745623077	-0.0725153353099187	0.342384872211424	-0.21179479934832	0.832267126007192	0.999924781273583
Immt	975.761813423151	-0.182918492498136	0.346862280811295	-0.527351927889934	0.597949219887931	0.999924781273583
Prlr	80.9140235665079	0.228517298386934	0.681281706323372	0.33542262512839	0.73730630313054	0.999924781273583
Enpp1	5.77902552752483	0.340471521823325	1.52374191679038	0.223444349775779	0.823189690585012	0.999924781273583
Pmepa1	304.498350484032	0.475141893680516	0.468261138723021	1.01469426862169	0.310251587028076	0.999924781273583
Mtrr	678.526356109516	-0.202360127868682	0.35515776741474	-0.569775312368075	0.56883010192821	0.999924781273583
Csf3r	4.14188800045325	0.501335892955329	1.91804348313308	0.261378794257786	0.793800408516306	0.999924781273583
Sumo3	186.744458495929	0.0778521588055869	0.409810910332588	0.18997092767102	0.849331912017506	0.999924781273583
Hipk1	388.7895970353	0.0515281456565747	0.379427477891595	0.135804992150032	0.891975444462837	0.999924781273583
Brd8	992.488571852301	-0.238257903057039	0.338115210601131	-0.70466484673506	0.481018832755551	0.999924781273583
Tmem63c	64.5068792179553	-0.160917394364728	0.54378754051718	-0.295919605314391	0.76729147837442	0.999924781273583
Apool	6.77943303141465	0.690199718316157	1.41782560018949	0.486801563058188	0.626398962565836	0.999924781273583
Ppt2	12.8095755147816	0.276923480692953	1.19898008446121	0.230965871978929	0.817341315445542	0.999924781273583
Pbx3	364.645129902901	-0.281638326243786	0.410749048219498	-0.685670064153826	0.492921188281262	0.999924781273583
Plpp2	20.9617193968775	0.276966400890778	0.840717423838129	0.329440538565673	0.741822730938473	0.999924781273583
Kmt2b	111.73034486839	0.0212349684047514	0.526835087246479	0.0403066707567574	0.967848635607681	0.999924781273583
Kctd9	279.993528411821	-0.207970673334447	0.37959152399025	-0.547880182223955	0.583774177360471	0.999924781273583
Dusp28	7.46743635565243	-0.112681504189688	1.33903814332337	-0.0841510787064085	0.932936313692854	0.999924781273583
Lax1	27.0641569376533	0.459816112555268	0.972257052946225	0.472936772391509	0.636258289007033	0.999924781273583
Ikzf5	60.385370661017	0.561985860313001	0.569008646084059	0.987657857539794	0.323320240264061	0.999924781273583
Actn1	1735.55166336199	0.323086130241055	0.330425154468365	0.977789147926347	0.32817861941173	0.999924781273583
Rps19bp1	63.9858794556892	0.172701452873253	0.609323762992507	0.283431343667088	0.776846204258672	0.999924781273583
Slc16a13	9.16733686052643	0.262383036641794	1.35105212099758	0.194206450338909	0.846014232387402	0.999924781273583
Zranb1	622.807647545334	-0.314341531463315	0.376254311151487	-0.835449647078609	0.403464586430065	0.999924781273583
Tom1l2	377.300995689904	-0.436022938441636	0.360764725479614	-1.20860745978413	0.22681368910995	0.999924781273583
Pex10	64.3375394614737	-0.109910546026842	0.579711552720789	-0.189595231475021	0.849626324168708	0.999924781273583
Rad52	138.468723199111	0.13446760730128	0.437373667836517	0.307443308067512	0.758505968226408	0.999924781273583
Traf3	287.834296562782	-0.172800167853336	0.379312646814905	-0.455561314141096	0.648705467340005	0.999924781273583
Hsp90b1	418.338319606198	-0.123268069630418	0.432310801191785	-0.285137612316405	0.775538715115354	0.999924781273583
Nrg1	126.041675068215	-0.211576354248224	0.487578945507724	-0.433932507130525	0.664337453154648	0.999924781273583
Ralbp1	678.901688687823	0.169470495847896	0.356096195628335	0.475912121298752	0.634136986276486	0.999924781273583
Arhgef2	413.591713310154	0.727432938619515	0.379791802039734	1.91534660493649	0.0554483157594297	0.999924781273583
Fip1l1	1455.96126265873	-0.216564833326598	0.352439176540792	-0.614474348317892	0.538901918881654	0.999924781273583
Tada2b	59.8642674416077	-0.0899185600383449	0.56967853221202	-0.157840878590243	0.874582185935338	0.999924781273583
Wbp2	260.54699185072	0.147893655061914	0.45819512556059	0.322774396346905	0.746866104759905	0.999924781273583
Matn3	13.8584231457509	-0.339470708883545	1.05002497788438	-0.323297746276018	0.74646976064684	0.999924781273583
Gpr158	32.3782049030653	1.12308003268748	0.822455722549238	1.36552035799136	0.172089559010237	0.999924781273583
Apaf1	735.532350818237	-0.17648636768371	0.339805803207045	-0.519374201435212	0.603499818270351	0.999924781273583
Grb7	76.6928469391103	-0.165425270269895	0.628200002957401	-0.263332170472964	0.792294565978125	0.999924781273583
Mon1b	106.36788382335	0.139315612737035	0.474218308829253	0.293779489621513	0.768926408774938	0.999924781273583
Dipk2b	5.74279772685676	0.402027659252164	1.6270471489423	0.247090355994608	0.804838297178008	0.999924781273583
Enox2	1261.82665044644	0.037518893867443	0.41312986879325	0.0908162219716417	0.927638620047799	0.999924781273583
Kcnma1	158.298922813616	-0.0897876783833205	0.431582183721733	-0.208043060556949	0.835195345387784	0.999924781273583
Haghl	7.38133457208014	-1.02468783529307	1.43595227744321	-0.71359463081711	0.475477878589612	0.999924781273583
Orc6	441.887576899958	-0.223686907450254	0.397797678106544	-0.562313255610161	0.57390260848811	0.999924781273583
Camsap1	672.092450378349	-0.105199433699967	0.353623014306087	-0.297490348320229	0.766092175570151	0.999924781273583
Dst	6882.67282700543	0.266740681462521	0.316830063122382	0.841904580751502	0.399841366077151	0.999924781273583
Usp29	29.8328485995522	0.362472910639296	0.806960460732654	0.449182987615279	0.653299658805054	0.999924781273583
Slc30a4	10.0974146318834	-0.0345832207542676	1.15477899673224	-0.0299479128492379	0.976108594040039	0.999924781273583
Cdk10	80.0893025806504	0.472258791729483	0.533239052087151	0.885641795890631	0.375810581655482	0.999924781273583
Hnrnpr	734.266737135829	-0.201674425741387	0.366505557414609	-0.550262940524101	0.582139038944886	0.999924781273583
Wdr37	776.108402445993	-0.237150939478961	0.367156640851068	-0.645912161439448	0.518336243137193	0.999924781273583
Tfpt	70.4006674191145	-0.293487493372408	0.553977379844129	-0.529782449700357	0.596262774817986	0.999924781273583
Polg	225.638476329746	0.184084431832736	0.413291681794644	0.445410444830109	0.656023165428368	0.999924781273583
Cyba	114.192524654391	0.278679987917935	0.511763979481333	0.544547875761742	0.586064512453083	0.999924781273583
Slc26a2	153.918386467662	0.354499414826027	0.484747146738844	0.731307893632661	0.464591110066416	0.999924781273583
Epyc	2.11992132907996	1.75454842479877	2.53951874162254	0.690898002067022	0.489629641788935	0.999924781273583
Dsg2	448.477726833037	0.428341279078188	0.42310940783231	1.01236529169295	0.311363427172691	0.999924781273583
Htr7	8.97580557457644	1.7383532992361	1.38941437143205	1.25114100946315	0.210883035852209	0.999924781273583
Vldlr	168.330493081813	0.294506571038853	0.552321661487218	0.533215681322085	0.593884287635341	0.999924781273583
Smarca2	49.4798177792021	0.220052358396183	0.602649212088275	0.365141700980022	0.715005633874542	0.999924781273583
Ptprk	3444.85731956488	-0.0306926142602858	0.372919115647918	-0.0823036765143019	0.934405230906047	0.999924781273583
Cpne9	42.4159955561242	0.752874213275167	0.640832503463016	1.17483774497499	0.240059636126038	0.999924781273583
Gnas	106.541826941594	-0.0963108047347416	0.473410096849124	-0.203440537867184	0.838790717600744	0.999924781273583
Rpusd4	151.915613677525	-0.097909463544333	0.43662651284805	-0.22424076565045	0.822569964624002	0.999924781273583
Ppp6r2	148.929647195914	0.323340374667183	0.431195134503433	0.749870183576037	0.453332893728913	0.999924781273583
Irak2	132.742293828804	0.276180300831828	0.508037416440153	0.543621969356191	0.586701638541095	0.999924781273583
Msrb2	313.353229612883	-0.133974844729987	0.373419308071184	-0.3587785683124	0.719760746710506	0.999924781273583
Knl1	545.960846705402	-0.178636771682688	0.368404452536792	-0.484893085446212	0.627752187498362	0.999924781273583
6030458C11Rik	655.819446208224	-0.446745029335003	0.342024212167766	-1.30617954355778	0.191491507691274	0.999924781273583
Smim10l1	31.3586950126689	0.343582511062103	0.711420368731231	0.4829528731021	0.629129198521797	0.999924781273583
Rerg	298.338093846781	-0.267882753122231	0.425280075824871	-0.62989725677284	0.528761807802383	0.999924781273583
Rit1	62.0249552002366	0.418908283351979	0.57347304771096	0.730475974457854	0.46509929347083	0.999924781273583
Pcgf2	212.643922244466	-0.399578436568627	0.534369790472344	-0.747756410809505	0.454607098506795	0.999924781273583
Pum2	140.314659062642	-0.065161641103183	0.451978420295284	-0.144169805851819	0.885366383265348	0.999924781273583
Pcdh11x	10.2169033699013	1.4664914076326	1.38718788677037	1.05716855057526	0.290434670125074	0.999924781273583
Gm7616	2.10916194809592	0.647037867586466	2.53138734101653	0.255606029587963	0.798255062102223	0.999924781273583
Scoc	131.916965146227	0.12244042132922	0.458764205190151	0.266891836686497	0.789552442123687	0.999924781273583
Ptger4	7.93803082183849	0.324679737055453	1.30627953724554	0.248553030035274	0.803706544964532	0.999924781273583
Ptpn21	252.356169291565	0.048658071678397	0.41156169645415	0.118227891705218	0.905887090552501	0.999924781273583
Snrpa	45.3428467674854	0.34994317925868	0.693593742017997	0.504536240826694	0.613884601741602	0.999924781273583
Hspbp1	303.039817273786	0.196543698528739	0.374304930731285	0.525089792818783	0.599520771446628	0.999924781273583
Lrrn4cl	5.21480847806573	0.354780053742398	1.60713166927374	0.220753570180546	0.825284317283309	0.999924781273583
Ptprc	8.69171456181728	2.07615820579606	1.39825621824405	1.48481957648887	0.137591624651488	0.999924781273583
Opn1sw	29.6017590215914	-0.523772822421293	0.736487301347327	-0.711176990374587	0.476974565287092	0.999924781273583
Bckdha	187.81307366415	0.234587275942697	0.470294267432072	0.49880955858468	0.617913553059986	0.999924781273583
Bcat1	3775.22076174365	0.187445139222295	0.329856107907245	0.568263357048413	0.569856156370644	0.999924781273583
Mmp23	8.84589391726238	0.0418635930042786	1.30312047658868	0.0321256505107413	0.974371847814978	0.999924781273583
Fhod3	1659.20702263401	-0.289481663401207	0.36492252232746	-0.793268832942692	0.427621211361904	0.999924781273583
Abi1	1039.2347261211	-0.179242790227886	0.350487314345418	-0.511410207706507	0.60906384870018	0.999924781273583
Slc25a32	123.151200657559	0.234178907017249	0.454565000407548	0.51517144260401	0.60643322277753	0.999924781273583
Mbnl3	9.08588454962154	0.263303140758276	1.25083348080613	0.21050215300328	0.833275771453723	0.999924781273583
Mcoln3	3.09450863325456	0.648845170612477	2.09821906141003	0.309236143425579	0.7571419018811	0.999924781273583
Zfp809	671.847301363977	-0.199776673256098	0.349991388623149	-0.570804539054547	0.568132145744111	0.999924781273583
4933406I18Rik	9.38432140369275	0.411679443997465	1.28713151057594	0.319842565126274	0.74908767880522	0.999924781273583
Tmem108	255.005107921371	-0.233106314609955	0.451623030967221	-0.516152407264797	0.605747967495891	0.999924781273583
Zfp87	28.2227700464204	0.516584175278737	0.903272368235776	0.571902997860658	0.567387692952849	0.999924781273583
Dlg1	1261.25220342117	-0.175982905426143	0.34509514118411	-0.509954747036718	0.610083165651913	0.999924781273583
Tmem38a	59.9043493745484	0.234607508357242	0.596495749745446	0.393309606074077	0.694090824159609	0.999924781273583
Ubxn4	210.339004583927	-0.423246326901951	0.413213359157833	-1.02428035667716	0.305702873307425	0.999924781273583
Dsg1c	3.83954354270934	0.352331090271669	1.96212449570488	0.179566123884048	0.857493201559249	0.999924781273583
Rnf181	55.5699282194518	-0.348978258902672	0.595903787372267	-0.585628529802685	0.55812517187474	0.999924781273583
Ccdc59	212.5965570702	-0.130941296732757	0.408290705324226	-0.320706043574457	0.748433166920891	0.999924781273583
Speer5-ps1	3.53428554801329	1.65878927403017	1.91381387636486	0.866745347870981	0.386081552715551	0.999924781273583
Aldh9a1	187.112059025187	-0.0532120605200754	0.451135617296785	-0.117951362029279	0.906106196240391	0.999924781273583
Atxn7l2	36.5397302185849	-0.744243628618673	0.685510723527968	-1.08567758763632	0.277621659790495	0.999924781273583
Atp9a	188.442691754446	-0.0450789961302383	0.448850409617875	-0.100432115386986	0.92000127426122	0.999924781273583
E130008D07Rik	11.6499148678938	1.76645177879681	1.14936855064212	1.53688890983657	0.124320515756797	0.999924781273583
Acsm2	3.92596646962632	2.05023638883837	1.94061340491494	1.05648883164765	0.290744940650438	0.999924781273583
Mep1b	75.4033928946802	-0.86441980274304	0.606389567090455	-1.42551892324047	0.15400725403405	0.999924781273583
Smurf2	513.854007622863	-0.400605132089888	0.356596629439435	-1.1234125592259	0.261262318264323	0.999924781273583
Dzip3	688.095851006239	-0.13150428341662	0.371274003701829	-0.354197390890399	0.723190958784249	0.999924781273583
Bin3	12.2413131524361	-1.03958529257449	1.22002655270034	-0.8521005467246	0.394158288567719	0.999924781273583
Aggf1	376.438904459107	0.269445679273636	0.383512862581725	0.70257273109378	0.482322061295217	0.999924781273583
0610030E20Rik	64.4174967990565	-0.340212015713393	0.562533842237165	-0.604784974998817	0.545321878181031	0.999924781273583
Slc11a1	14.9979530873411	0.0681302736647803	0.991249315945234	0.0687317232595643	0.945203166394819	0.999924781273583
D230017M19Rik	207.994272187364	-0.365045364132936	0.509291334014033	-0.716771206876411	0.473515280710634	0.999924781273583
4930563J15Rik	1.96423542708039	-0.580093458050075	2.68664677556472	-0.215917277747888	0.829052229055563	0.999924781273583
Adcy10	44.300958012503	0.0777269372506012	0.638795898057781	0.121677264188648	0.903154619973652	0.999924781273583
Elovl4	28.1052618961315	-0.290806841724026	0.748857113319889	-0.388334218306079	0.697768717773694	0.999924781273583
Vash2	19.6714816856702	-1.87386466135204	0.92859820370152	-2.01794990974843	0.0435964783315066	0.999924781273583
Cahm	10.3431099211279	1.01723783866002	1.20373433993437	0.845068388358424	0.398072656827024	0.999924781273583
Gm11532	6.10612342753364	0.169098325699757	1.593437999588	0.1061216851509	0.915485806033162	0.999924781273583
Apobec3	20.9193968503605	-0.147399952779146	0.86622548793429	-0.170163490721861	0.86488156311615	0.999924781273583
Smox	70.375829868763	-0.0908140246163956	0.599821062560846	-0.151401860129217	0.879658722207281	0.999924781273583
Uimc1	321.862864501803	-0.274885386419636	0.383835270348927	-0.716154578941511	0.473895905817927	0.999924781273583
4930546K05Rik	33.8709395500513	0.389701841028983	0.745645017084897	0.522637222940916	0.601226732095717	0.999924781273583
Ica1l	47.4458605244808	-0.104913081500858	0.716227081359342	-0.146480193546636	0.883542324524444	0.999924781273583
Irf8	5.29367996859548	1.88118548158691	1.65078113888528	1.13957291931335	0.254464272909425	0.999924781273583
Dnase1l1	69.8727431888073	-0.0468236793120316	0.616288294336571	-0.0759769084409381	0.939437469481164	0.999924781273583
Tspan4	86.8980619352811	0.298498850694977	0.499145490856449	0.598019728041224	0.549826769661169	0.999924781273583
Zfp410	270.72236776564	-0.190268649021486	0.397019436874039	-0.479242655018554	0.631766012428406	0.999924781273583
Ldhb	72.0235624584388	-0.731199236748232	0.630390139576231	-1.15991540927301	0.246083248295903	0.999924781273583
Nkiras1	94.6089031628827	-0.534010636016258	0.512123645868693	-1.04273770665371	0.297069789136904	0.999924781273583
Mus81	25.4143176953108	-0.0962173849524244	0.791757576777492	-0.12152379437155	0.903276169185728	0.999924781273583
Ldah	506.191902279552	0.598982800761865	0.370153924559789	1.61819924366387	0.105619665815513	0.999924781273583
Bspry	15.7060489638195	0.109119550535764	1.08114481102604	0.100929634423539	0.919606318351324	0.999924781273583
Tatdn1	316.486393921263	-0.293728529965865	0.397719783473081	-0.738531353408888	0.460191621705754	0.999924781273583
Drd2	18.9512844562939	0.336437075178486	0.927238828103108	0.362837561350563	0.716726231304845	0.999924781273583
Chaf1a	637.199244206151	0.0824173026490325	0.366568206509968	0.22483483615154	0.822107764473991	0.999924781273583
Vsig2	5.05658755484522	-0.213813127139612	1.8109342372696	-0.118067858423166	0.906013890546228	0.999924781273583
Slc16a8	13.1014740887888	-1.23071488178162	1.19764389084481	-1.02761337588712	0.304131729728635	0.999924781273583
Sgk2	14.6999100673443	-0.0103156509084282	0.982937847365009	-0.0104947133087628	0.991626583987789	0.999924781273583
Prkg1	210.217390781617	0.839349058118081	0.425069641136429	1.97461539684196	0.0483118104385666	0.999924781273583
Glrx3	68.2218451468629	0.414813852417555	0.641189741179469	0.646943994541311	0.517668191012489	0.999924781273583
Bloc1s2	67.6655540481505	0.0635487626067106	0.555461916660106	0.114407056002719	0.90891512084278	0.999924781273583
Ebf1	1317.81247343783	0.146297588527485	0.361080919988162	0.40516565797019	0.685355746568564	0.999924781273583
Gm6938	62.2864033211909	0.258878609723332	0.593144466390736	0.436451192571347	0.662509403611666	0.999924781273583
Zfp229	612.974392055025	-0.371707490026647	0.42232953388756	-0.880136150093662	0.378785557661664	0.999924781273583
Cox7a2l	401.728299816731	-0.0157328547150896	0.402286377286827	-0.0391085942835002	0.968803808965333	0.999924781273583
Shcbp1	406.893281124745	-0.0832160133158397	0.427821742231808	-0.194510949541107	0.845775822964829	0.999924781273583
Srpx	9.81804952763227	1.14222654576368	1.30738923931739	0.873669838647333	0.382298080929648	0.999924781273583
Pigp	442.620507704069	-1.53598183490498	0.476778063767852	-3.22158662830776	0.00127482917086802	0.999924781273583
Pcdh9	59.3210226784732	0.790296303803274	0.731945762372263	1.07971976125921	0.280266991334733	0.999924781273583
Pik3r3	60.9778968466556	-0.409036561742312	0.574496915274083	-0.71199087561187	0.476470426219986	0.999924781273583
Cblif	4.419551706662	1.64832508438048	1.7263518568916	0.954802509002073	0.33967757835717	0.999924781273583
Rp9	218.444975506196	-0.355614470694445	0.396327699701496	-0.897273824066006	0.369572820558448	0.999924781273583
Nemf	770.074558107874	-0.26394445562171	0.337733630702188	-0.781516649890443	0.434498687958183	0.999924781273583
Gm2762	1.7127857546613	-0.394148475771199	2.74476841035224	-0.14359990237596	0.885816417750893	0.999924781273583
Kmt5b	190.299953005686	-0.130283329746652	0.438260608461321	-0.29727364775963	0.766257598782713	0.999924781273583
Suv39h1	436.633454655362	-0.274384091164978	0.369971324251551	-0.741636103068404	0.45830784322414	0.999924781273583
Stag2	209.881769979908	0.0366253193461172	0.478553227774209	0.076533428719026	0.938994719684316	0.999924781273583
Mgat4e	11.813404430155	-1.24736316309101	1.14613931175466	-1.08831723185673	0.276455085894731	0.999924781273583
Nol4l	167.364814029255	0.182219474874178	0.511533428504948	0.356222027183538	0.721674297181396	0.999924781273583
Tor1aip2	1074.36412094572	-0.173502956436892	0.342093185254336	-0.507180393868116	0.612028250403825	0.999924781273583
Ktn1	1221.96037922351	-0.10244578741842	0.327048700187313	-0.313243218394524	0.754095885858637	0.999924781273583
Unc5d	137.721849412512	0.496499204092915	0.473748924096572	1.04802180825999	0.294628559279567	0.999924781273583
Miga1	698.346720945231	-0.52681116854898	0.344023238861924	-1.53132436719026	0.12568924616633	0.999924781273583
Setd3	719.733195882077	-0.058375633826053	0.341627485516851	-0.170875109002825	0.86432196892831	0.999924781273583
Capn12	30.6008169074701	0.295309567759077	0.752989327435013	0.392182939385106	0.694923048883231	0.999924781273583
Mrpl52	44.7819944614394	0.229566079290131	0.620152504760445	0.370176815425117	0.711250750130052	0.999924781273583
Gpr180	102.264666734726	-0.118838364037788	0.492208226068947	-0.241439207521781	0.809214728161756	0.999924781273583
Dr1	141.140733359325	0.141489479188322	0.431748141931722	0.327713000814019	0.743128672546628	0.999924781273583
Zfand2b	39.0116598184818	0.384286226749384	0.698579464337065	0.550096655237442	0.582253080699416	0.999924781273583
Lman2	435.96810941053	0.169710866612028	0.400845008678943	0.42338276126062	0.67201602022124	0.999924781273583
Cmc2	381.086846226314	-0.0841223205328296	0.36664795124488	-0.229436221441329	0.818529886268913	0.999924781273583
Carhsp1	157.114416658529	-0.241400080018986	0.444284383420156	-0.543345859155928	0.586891695027517	0.999924781273583
Pdgfrl	53.5543430554747	-0.345212195410904	0.606769292715598	-0.568934848146163	0.569400355091344	0.999924781273583
Zfp385a	80.5668099416452	0.536977518982396	0.565334180883056	0.94984088551595	0.342193107678821	0.999924781273583
Nde1	487.906144573032	-0.387928286362602	0.386202259100663	-1.00446923139693	0.315152494658857	0.999924781273583
1700111N16Rik	17.8134483963757	1.19281784195393	0.96609784089354	1.23467602499836	0.216951102121287	0.999924781273583
Cd46	15.1303231741599	-0.533819824755016	0.994120325986629	-0.53697707490813	0.591283449681537	0.999924781273583
Eif3k	450.915642340479	0.28018833207026	0.395138200693653	0.709089456748038	0.478268965259342	0.999924781273583
Fez2	229.521397710978	-0.00645893288466267	0.408344546540654	-0.0158173604603769	0.987380098524733	0.999924781273583
Tdrd3	629.999325103088	-0.041945969651137	0.420812316459333	-0.0996785693063016	0.920599515008215	0.999924781273583
Septin4	13.5699733228581	-0.00733068530621895	1.02448530489291	-0.00715548116816107	0.994290800770217	0.999924781273583
Sh3bp5l	271.360366988367	-0.279714634319253	0.382971821663605	-0.730379151928701	0.46515845823359	0.999924781273583
Apba2	50.4293839691672	-0.175097801933819	0.615508221968562	-0.284476787936007	0.776045020076024	0.999924781273583
Cpsf4	290.295455312042	0.251415767989806	0.407397029673107	0.617127150366169	0.537150861817992	0.999924781273583
Nlrp5	4.2193830075448	-2.86669158012369	2.06800572504957	-1.38621065957396	0.165682587511998	0.999924781273583
Abhd12	452.204808911085	-0.185016199818399	0.357379105822952	-0.517702900935841	0.604665573931864	0.999924781273583
Tbx6	24.8680176291485	-0.104522992925766	0.818414770400549	-0.127713962047154	0.898375340464342	0.999924781273583
Gm10451	95.798226568526	-0.432089860673863	0.562217846447067	-0.76854525946562	0.442163312695367	0.999924781273583
Slc24a3	32.1518871886423	0.963734409724299	0.819204534582407	1.17642709365075	0.239424250265771	0.999924781273583
Cdc123	644.443941559049	-0.44783970512865	0.352409740040564	-1.27079264346411	0.203802426556218	0.999924781273583
Scml4	20.197371931085	0.80665542744214	0.875714818044159	0.92113940614108	0.356977648892881	0.999924781273583
Chrdl1	4.78328655975657	2.85854077434454	1.77852209373905	1.60725626316788	0.107998164376229	0.999924781273583
Ppfia2	19.6704610129766	1.49066239087528	1.09086351735501	1.36649761144241	0.171782830064492	0.999924781273583
Cpsf7	743.949678333949	-0.231852766391047	0.350815391464978	-0.660896790824506	0.508678504268581	0.999924781273583
Rps21	206.344215129093	-0.339902328333769	1.25391723823143	-0.271072378599069	0.786335365176137	0.999924781273583
Cdk11b	500.794879582686	0.147943335258054	0.353064299402081	0.419026606509346	0.675196687575298	0.999924781273583
Hnrnpc	2112.33385372254	-0.0653429790605599	0.341056871879579	-0.191589686202339	0.848063622068664	0.999924781273583
Stard13	35.2050214132192	-0.606308714732298	0.729388849821676	-0.831255803924793	0.40582913606576	0.999924781273583
Lysmd4	31.6409162814856	-0.0536713051776388	0.723032600270995	-0.0742308232817201	0.940826720068328	0.999924781273583
Zkscan8	275.405566364155	-0.130938522531003	0.478132673634847	-0.273853952576773	0.784196859704918	0.999924781273583
Prom1	292.342905799888	-0.110313430542535	0.382649367611286	-0.288288547897449	0.773125872668305	0.999924781273583
Fyb2	52.9886999260152	0.667000766698084	0.584436936957585	1.14127072489686	0.253757280746926	0.999924781273583
Nsfl1c	384.298816902145	0.115316464448726	0.412256156737207	0.279720417910542	0.779692012179016	0.999924781273583
Atp6v0e	253.877519259571	0.122706805353516	0.403445784869795	0.304146950979094	0.761015938355806	0.999924781273583
6330403K07Rik	9.4793892601473	0.334835518174514	1.19823223974315	0.279441252762726	0.779906216312893	0.999924781273583
Abcc2	14.1539770995564	0.753153856134897	0.994266619692739	0.757496873793919	0.448752238112381	0.999924781273583
Adat1	778.505868704779	-0.0119960685774364	0.336599736994999	-0.035638971927107	0.971570232943784	0.999924781273583
Slc25a13	4092.49056588993	0.0701594744453355	0.325007455269499	0.215870354072828	0.829088806285876	0.999924781273583
Sema4a	37.3171848811918	0.442685684756853	0.739876491614736	0.598323760484291	0.549623925431411	0.999924781273583
Chek2	766.972719072962	-0.45450176402812	0.348966446155227	-1.30242253670987	0.192771982620283	0.999924781273583
Keap1	132.382547098234	0.271604719621687	0.460602888153801	0.589672202687089	0.555410434727674	0.999924781273583
Klf13	1806.66521478532	0.366613018843277	0.319376043672755	1.14790393990515	0.25100822155797	0.999924781273583
Reck	129.467235004306	-0.236706565450204	0.451578948479249	-0.524175376747176	0.600156565462232	0.999924781273583
Pld5	22.6114746315187	1.72117591778169	1.02627303333941	1.67711307017502	0.0935203734388921	0.999924781273583
1700027A15Rik	5.36148235215331	0.40705490157144	1.57210502729542	0.258923478078128	0.795694282862314	0.999924781273583
Myo18a	502.57177762141	0.0515424632519059	0.371174969889693	0.138862982240487	0.889558423390624	0.999924781273583
Prrg1	476.31237236926	0.102637042688095	0.421143462711228	0.243710402216243	0.807455116448467	0.999924781273583
Arhgap24	40.9655335996391	0.786954734145936	0.715423855294895	1.09998391627793	0.271339129702491	0.999924781273583
Cd72	6.77263862648983	-0.101175951865097	1.41257470356293	-0.0716252043944307	0.942900181379982	0.999924781273583
Catsperg1	33.1120406424319	0.540935619593361	0.698028346064111	0.774947926747488	0.438370430434956	0.999924781273583
Fh1	474.962720355285	-0.0542477946373756	0.351337281101471	-0.154403752620002	0.877291394979887	0.999924781273583
Fkbp7	20.9900286627839	-0.134316868066197	0.865079301881245	-0.155265381768012	0.876612105954072	0.999924781273583
Cd300a	4.59962395255206	-0.254717737675412	1.7362453962411	-0.146706069445521	0.883364027720304	0.999924781273583
Hivep2	357.52452140585	0.471568676750146	0.404880366306511	1.16471114925131	0.244135934419945	0.999924781273583
Cgrrf1	29.9680021602069	-0.108887622983947	0.737487625804559	-0.147646711855208	0.882621588341446	0.999924781273583
2210408F21Rik	21.0102131250841	1.39344686866682	0.874201767495153	1.59396482651764	0.110943913197523	0.999924781273583
Akt1	140.534300809727	0.421568491399457	0.504555492264957	0.835524531716084	0.40342244050211	0.999924781273583
Efna3	4.26456546373834	-0.495920558469522	2.08062190336671	-0.238352080052152	0.811608030994233	0.999924781273583
Plpp1	1330.20696310603	-0.120528388973858	0.341112987674044	-0.353338610164649	0.723834603148336	0.999924781273583
Dgcr2	921.13755411622	-0.316367653686348	0.330682535996962	-0.956711102787884	0.338713092556475	0.999924781273583
Ptn	5.51608617835932	-0.561307975622852	1.54270424262727	-0.363846782884921	0.715972425789079	0.999924781273583
Twf1	411.41378500341	0.345405610151599	0.364200923808678	0.948393009384696	0.342929416903923	0.999924781273583
Ptgs1	14.3777635640179	-1.1315704329377	1.02921102627231	-1.09945424607053	0.271569980633924	0.999924781273583
Ptgis	25.8569660929784	0.0910251774558012	0.784606542961473	0.11601378840435	0.907641614019957	0.999924781273583
Cst7	17.0418170364136	0.0338477884652452	0.946527562513991	0.0357599607298756	0.971473759341158	0.999924781273583
Plxna2	57.0508407848654	-0.186311222928137	0.609253654639317	-0.305802388724997	0.759755109606802	0.999924781273583
Gm14023	1.20917143240396	0.401068750949175	3.43944538293213	0.116608553500932	0.907170259258043	0.999924781273583
Etaa1os	4.30836001913688	-0.237683333521796	1.93212201936462	-0.123016730382255	0.902093849663956	0.999924781273583
Trip10	254.038702922916	-0.187657060102668	0.451988820960389	-0.415180755364552	0.678009585777428	0.999924781273583
Gusb	83.5277974928171	0.0904921214713643	0.526680349861091	0.171816019897517	0.863582170760142	0.999924781273583
BC055324	587.26429462473	-0.355894941796343	0.373215490068014	-0.953591025204998	0.340290700440104	0.999924781273583
Sowahb	7.63031049665125	1.38173316951434	1.3605561114016	1.01556500164549	0.309836578124982	0.999924781273583
Dmrt2	2.75698781394965	1.3831426325199	2.16764116239134	0.638086532271798	0.523417352949422	0.999924781273583
Nlrp3	4.96334348730339	-0.313048349748921	1.82184822492865	-0.171830092905341	0.863571106659507	0.999924781273583
Sgms1	22.6288982245843	-0.425739799585367	0.891501219771101	-0.477553804911988	0.632967816726786	0.999924781273583
Ctnna2	58.2521360963902	1.4949244595752	0.750712586862982	1.9913406085571	0.0464434538629994	0.999924781273583
Map3k13	56.4823718419242	-0.254593598468588	0.623762440242616	-0.408157949314104	0.683157717997897	0.999924781273583
Dip2b	544.566093666382	0.0453666269705398	0.375482270853712	0.12082228774049	0.903831796363854	0.999924781273583
1700128A07Rik	6.70237391244082	1.88073184251151	1.56024234859638	1.20541007248229	0.228045034973688	0.999924781273583
Fbxo44	31.5993546674175	0.00852043210848404	0.706672454775573	0.0120571164913878	0.990380045986244	0.999924781273583
Clec9a	1.39605340156207	1.13740193564996	3.06409521817919	0.371203195286422	0.71048619337415	0.999924781273583
Ap5z1	108.7813018713	0.0678529046412284	0.518376436273082	0.130895040540545	0.895858338003349	0.999924781273583
Fbxw8	499.383696527755	0.180301556073815	0.370194503666403	0.487045470119384	0.626226108334488	0.999924781273583
Pax2	4.32914848534256	-0.00679888398231002	1.7160114842563	-0.00396202708704865	0.99683876802842	0.999924781273583
Dna2	270.42945972493	-0.057202890015956	0.394210872991157	-0.145107337050135	0.884626125476518	0.999924781273583
Kdm5b	1665.36893982887	-0.33093516610803	0.338567502152265	-0.977456973880492	0.32834296875244	0.999924781273583
Supt3	453.924779442044	-0.221043148125337	0.404201281528977	-0.546864045777377	0.584472138493984	0.999924781273583
Esrrb	6354.89952430833	0.427596680972971	0.340695543658597	1.25506977984266	0.209453429761255	0.999924781273583
Chchd7	118.996962647629	-0.136218255025559	0.46288635185162	-0.294280128330991	0.768543856015968	0.999924781273583
Rxrb	42.8996204976815	0.401762342108093	0.684656107421707	0.586808965483501	0.557332014807191	0.999924781273583
Cadps2	459.982994571389	-0.00542829988968254	0.417179201382648	-0.0130119139968906	0.989618287670669	0.999924781273583
Gabpb1	504.680389385495	0.0931872878277316	0.384148886942624	0.242581173589734	0.808329866952523	0.999924781273583
Dll3	3.51203649028285	-0.728606661873561	1.89793113898621	-0.383895204049789	0.701056121134358	0.999924781273583
Fam57a	31.3919824109578	-0.798505557801465	0.721451182682961	-1.10680469721035	0.268378376955656	0.999924781273583
Mettl7a1	7.66468387172013	0.270304672183886	1.35581539683968	0.1993668701609	0.841975774036027	0.999924781273583
Ckmt1	2.662619616571	-0.214157886138423	2.24558800963766	-0.0953682889378175	0.924022303008344	0.999924781273583
Gm4788	9.99663444629754	0.564469942814037	1.20993668290336	0.466528497557027	0.640837254225489	0.999924781273583
Spag7	117.322366165614	0.323038107309552	0.498188880860178	0.648424964346436	0.516710128117944	0.999924781273583
Gal3st1	6.26827869012689	-0.998796384320239	1.46586585057012	-0.681369570027008	0.495637672549801	0.999924781273583
Gpr68	26.2865801142883	0.28241665478046	0.799987365561251	0.353026393838512	0.724068653437797	0.999924781273583
Golph3l	149.32106398673	-0.356925875453353	0.447384138190475	-0.797806280966965	0.424982915834791	0.999924781273583
Sptan1	537.51713657568	0.00591390811096796	0.354030884015008	0.0167044977655601	0.986672358964481	0.999924781273583
Slx1b	103.567112815868	-0.185013557754613	0.57651710824423	-0.320915988630533	0.748274057101717	0.999924781273583
Sh2d1b2	2.08369352841188	2.62101367614696	2.70164235540072	0.970155679898719	0.331968898514813	0.999924781273583
Rprd2	866.395207882415	0.0373719131797032	0.334540377749621	0.111711218332136	0.911052384068698	0.999924781273583
Edem3	364.693164106958	-0.653905536094552	0.370889282275977	-1.76307477013581	0.0778878798328245	0.999924781273583
Gpr162	8.89971755788257	0.0651851996145944	1.23171285367239	0.0529223994214584	0.957793737245275	0.999924781273583
Syk	312.222146059722	-0.0166397590458025	0.383197518446855	-0.0434234519921877	0.965363983344042	0.999924781273583
Frmd4b	181.7650370322	0.0994981978189708	0.462049407061221	0.215341035608747	0.829501438218218	0.999924781273583
Pomt1	127.848366084686	-0.309510473376345	0.457601481092194	-0.676375593535256	0.498802208990113	0.999924781273583
Mpp4	17.0587475990872	0.8323598837142	0.921637265153652	0.903131758214477	0.36645597063875	0.999924781273583
Chst10	27.5510393942211	-1.34817650860642	0.812799248041345	-1.65868326263245	0.0971796338257473	0.999924781273583
Abcc10	97.5604085940427	0.253628883431724	0.484017388747348	0.524007792546718	0.600273119914613	0.999924781273583
Chd6	1739.91617577541	0.0270432657820438	0.347363507502811	0.0778529269711064	0.937945044535556	0.999924781273583
Tyms	693.351172628192	-0.117076557366531	0.350742232312467	-0.333796579313069	0.738533064843627	0.999924781273583
4930447J18Rik	3.71399459651538	1.53169796960464	1.89818385312276	0.806928141910381	0.419707884205245	0.999924781273583
Fam131b	9.79822074634975	0.500294102295092	1.2439160861806	0.402192806937024	0.687542135545464	0.999924781273583
Vmn2r56	2.58372139034121	0.756001454674411	2.19590467213469	0.344277902528202	0.730637300926481	0.999924781273583
Ahrr	19.7309910494486	1.32328490302035	0.909295534364041	1.45528582623674	0.145590148889625	0.999924781273583
Zbtb17	280.788605542292	0.125494070208676	0.420245774428801	0.298620659254095	0.765229500512458	0.999924781273583
Gm21992	2648.1373772878	-0.0313993614251981	0.362139916222129	-0.0867050551973352	0.930905958087007	0.999924781273583
Sergef	650.690962680598	0.234315699008744	0.348418972058493	0.672511309083959	0.501258242988238	0.999924781273583
Armc3	7.05384673898332	1.71849860385186	1.39069459068523	1.23571243849098	0.216565472359365	0.999924781273583
Gm10790	4.9741335049739	2.31994160776228	1.80027735412152	1.28865788510367	0.197517049905196	0.999924781273583
A730082K24Rik	405.821734650195	0.904634620380781	0.527433529444713	1.71516327627709	0.0863152957756333	0.999924781273583
Mettl26	4.93033894957536	1.50462038075089	1.63134827035008	0.922317084645573	0.35636320503039	0.999924781273583
Acbd6	590.939560914074	-0.098293912526848	0.354085095120158	-0.277599689683329	0.781319670379252	0.999924781273583
Ccdc88c	1390.48886828821	0.220552078352656	0.380533232859592	0.579586904132588	0.562193226447311	0.999924781273583
Nudcd2	292.481916510845	-0.589194103081156	0.394663474657006	-1.49290253827824	0.135462700627792	0.999924781273583
Zmynd19	368.53482241185	0.0857820995170567	0.385667619276333	0.222424946325591	0.823983093799801	0.999924781273583
Tmprss13	4.14155153876532	-0.114689024473007	1.76152380436443	-0.0651078482100829	0.948088131725303	0.999924781273583
Odr4	130.157050885316	0.332167245580639	0.49751713003767	0.667649866760345	0.504357118401967	0.999924781273583
Elovl1	18.9282438294281	-1.11801788228756	0.907974340459367	-1.23133202390051	0.218198709289268	0.999924781273583
Nfatc4	67.3615807272185	0.0606357353732707	0.626357985737866	0.0968068369110681	0.922879794369623	0.999924781273583
Camta2	51.7532913395055	-0.194319654990477	0.617567970490621	-0.314653065372062	0.753025083723384	0.999924781273583
Ephx2	420.991946596211	-0.142688944442906	0.413397695023275	-0.345161441780348	0.729973004476079	0.999924781273583
Hdac9	67.0853127760747	-0.459069768271745	0.662728838958604	-0.692696230019379	0.488500205485999	0.999924781273583
Styxl1	8.74796989624219	0.382294569266913	1.24503238740705	0.307055923310634	0.758800806175849	0.999924781273583
Pex5	219.232068723583	-0.531051683630833	0.450596531115536	-1.17855253416203	0.23857640177908	0.999924781273583
Coq3	190.804557905814	-0.0384968784444755	0.445866610829076	-0.0863416939270058	0.931194795247017	0.999924781273583
Chrd	6.88777997173094	0.0772571702928593	1.39278148296787	0.05546969947377	0.955764269088229	0.999924781273583
Dync1i2	408.884303069878	-0.553523582606155	0.371085754704233	-1.491632528571	0.135795505835528	0.999924781273583
Dennd2d	6.80023291497714	-1.39956217900429	1.44005123266719	-0.971883601954973	0.331108458493809	0.999924781273583
Gm15290	36.4206199962981	-1.24356361273914	0.706003045349548	-1.76141394988379	0.0781683656564919	0.999924781273583
Sh2d3c	9.27386001193	-0.113336649926209	1.22228704474977	-0.092725068479648	0.926121981038859	0.999924781273583
Pard6a	8.94205152175636	-0.557054924712785	1.24647546530909	-0.446904042812147	0.654944344845005	0.999924781273583
Srgap2	1687.6038683853	-0.435827001495515	0.332565064192591	-1.31050145797372	0.190026251320516	0.999924781273583
Nrip1	666.744003643583	0.498658895487823	0.431331674229902	1.15609153067214	0.247643719898464	0.999924781273583
Tes	39.2124057858045	0.305670769044577	0.677853040251139	0.450939585564636	0.65203309202248	0.999924781273583
Dnph1	59.4988274453599	0.086724968860829	0.608578727055019	0.142504108351767	0.886681834494946	0.999924781273583
Fbh1	279.682646097066	-0.151014758919775	0.379255978619435	-0.398186890736695	0.690492428425313	0.999924781273583
Rpl15	386.200358542708	0.111471533614901	0.435456972299613	0.255987481441	0.797960503700931	0.999924781273583
Sh3tc1	446.912276088048	0.206368601714085	0.376941180249565	0.547482240007452	0.58404746861648	0.999924781273583
Ghitm	847.378602985774	0.0577187964704631	0.365419910024578	0.157951974939135	0.874494641995323	0.999924781273583
Atp2b1	1508.40272291937	0.118669186347334	0.35754771405311	0.331897483001966	0.739966671043542	0.999924781273583
Lrriq1	20.1001552413866	-0.00591550784304	0.930880155099007	-0.00635474696784231	0.994929679632203	0.999924781273583
Sgtb	126.492356203554	-0.798121527375723	0.452752174712836	-1.76282207342669	0.0779305033043135	0.999924781273583
Zfp532	1301.14967345721	0.122601995524326	0.349524638386981	0.350767820231849	0.725762540865854	0.999924781273583
Tnks2	1246.7161650324	-0.132082707967271	0.331190667342279	-0.398811684602108	0.690031966775612	0.999924781273583
Mbtps1	1993.88607107534	0.1327515859221	0.319914570625518	0.414959486410812	0.678171561423312	0.999924781273583
Cyp4f16	175.582003378957	-0.605355327044059	0.413773741307389	-1.46301049731028	0.143464506584325	0.999924781273583
Toporsl	9.29537877389806	0.384941906166633	1.20775753249772	0.318724492134237	0.749935440481681	0.999924781273583
Prpf38b	744.616533795194	-0.21287601745116	0.369501230911466	-0.576117207853541	0.564535961039988	0.999924781273583
B4gat1	1.64104513074429	-0.390815431538767	3.03508302247107	-0.128765977288021	0.897542827547219	0.999924781273583
Rcor3	9.56620602113873	1.02614483372365	1.20263555087132	0.853246715499307	0.393522502184731	0.999924781273583
Man2a2	50.8048991353934	0.839425006387049	0.611915400473136	1.37179911755449	0.17012598206511	0.999924781273583
Gm1715	26.1270783627999	0.351437063294443	0.781884903864	0.449474163726241	0.653089641730145	0.999924781273583
St6gal1	118.794163190482	-0.317447624825514	0.501069754993551	-0.633539784953892	0.526381208732297	0.999924781273583
Fam227a	14.3225443503568	-0.47709868705473	1.0032676153644	-0.475544789593791	0.634398716719171	0.999924781273583
Arap2	180.240142528182	-0.308787084496505	0.458641573702347	-0.673264488441041	0.500779040633002	0.999924781273583
Diaph1	841.878770252721	0.0602911327972829	0.339152935616186	0.177769750651704	0.858903804404283	0.999924781273583
Pkp1	2.76774719493368	3.1143509330786	2.44796080304875	1.2722225491519	0.203294058002161	0.999924781273583
Gfra2	62.8003375951673	1.9166876441663	0.567763884476651	3.37585340767676	0.000735871159888627	0.999924781273583
Crim1	166.83913020856	-0.304954320880451	0.451860723586308	-0.674885656049287	0.499748414388805	0.999924781273583
Pde4b	56.8432506863287	0.140926556461048	0.566645830354732	0.248703067968973	0.80359047549971	0.999924781273583
4933405L10Rik	2.33154142215973	-0.404816160143424	2.3813674018042	-0.169993155964394	0.865015519062929	0.999924781273583
Fbrsl1	1874.70907226679	0.0901534676175881	0.344484790168568	0.2617052194771	0.793548716189122	0.999924781273583
Phka2	504.230468838319	-0.046779564661455	0.368558641375508	-0.126925703022096	0.89899920309431	0.999924781273583
Eif2ak4	149.529690409994	0.073449221626673	0.426328835366568	0.172283025527747	0.863215028488836	0.999924781273583
Cpq	264.352590215485	0.11663999663377	0.380633544577797	0.306436461776244	0.759272350275061	0.999924781273583
Cdadc1	76.5021913858724	0.263773853898937	0.51612674054515	0.511064111152874	0.609306165199464	0.999924781273583
2310016D03Rik	2.76057427427766	1.7825694011791	2.18981467593673	0.814027516011863	0.415629187931529	0.999924781273583
Axin1	405.242844793305	0.0164315596044399	0.377351181708963	0.0435444763417039	0.965267511134756	0.999924781273583
Arrdc1	47.7436663533439	-0.652147526476156	0.622360451499009	-1.04786145216233	0.294702444644527	0.999924781273583
Septin2	756.956601533862	-0.104645879809419	0.363045390548444	-0.288244617708362	0.773159497391244	0.999924781273583
Mettl14	362.687341115874	0.0453005355362671	0.440374240744844	0.102868268270293	0.918067522314267	0.999924781273583
Pcnp	677.242805133353	-0.406646034402508	0.35562036340653	-1.14348354663157	0.252837882172743	0.999924781273583
Kcnc4	4.54760503739043	-1.74622309381514	1.82310952750989	-0.957826761072457	0.33815012238889	0.999924781273583
Paip2	382.766673038438	-0.307920421686669	0.380828245045434	-0.808554579899747	0.418771399513061	0.999924781273583
Plcb4	1501.2113754232	0.223465977995629	0.35474564577552	0.62993296931694	0.528738441051139	0.999924781273583
Pak1	637.848634351801	-0.0806428788740765	0.35442460160053	-0.227531831904176	0.820010219965744	0.999924781273583
Zfp948	302.301637864814	-0.150817296135037	0.427053865065836	-0.353157548666107	0.723970331203279	0.999924781273583
Kcnj9	4.84747184629991	-1.29367056574074	1.69981575102684	-0.761065171304155	0.446618142019712	0.999924781273583
Kcnj4	22.8273119245321	-0.435178818092051	0.830123548685258	-0.524233794814378	0.600115938228015	0.999924781273583
Kcnj3	13.7053105477561	1.39372878573432	1.13318548207879	1.22992114510467	0.218726635142029	0.999924781273583
Ppfibp2	302.977160852796	-0.166404257797747	0.378251785726452	-0.439929867028015	0.659987903296012	0.999924781273583
Uspl1	840.048716716004	0.0116495209349818	0.332248717459309	0.0350626513295978	0.972029783009289	0.999924781273583
Ptpre	32.3870523563366	-0.689745013010067	0.748139889229318	-0.921946581033923	0.356556440265339	0.999924781273583
Amer1	203.326272127389	-0.236476504209534	0.40967592399272	-0.577228219576156	0.563785296216914	0.999924781273583
Nr2f6	46.4176865594539	-0.221899925621972	0.664802243129678	-0.333783358758445	0.738543041755018	0.999924781273583
Epn2	1122.47751684488	-0.301270416328958	0.343922264662504	-0.875984044314778	0.381038707888595	0.999924781273583
Nmur2	1.79601605532471	3.22256358777572	2.80974820606667	1.14692255370703	0.251413630439032	0.999924781273583
Ehbp1	1295.09284931699	-0.158012654648021	0.341594936255926	-0.462573176230096	0.643670339270488	0.999924781273583
Ppp3cc	2.80324469983938	0.692315733069643	2.0962971568149	0.330256486213787	0.741206168992123	0.999924781273583
Apoe	243.042511127704	0.790286804554756	0.548099052277301	1.44186858428452	0.149339450250957	0.999924781273583
Tnfrsf8	28.5708283739189	-0.261070197694643	0.798824300900868	-0.326818046722193	0.743805509007267	0.999924781273583
Kif2a	563.26608839683	-0.116569395934358	0.343945648954715	-0.338918071179628	0.734671450461428	0.999924781273583
Tctex1d2	31.2908198086543	-1.10825364090835	0.730230828015694	-1.51767577920516	0.129096152888524	0.999924781273583
Srsf5	350.808637536883	-0.471795518845332	0.394581412025809	-1.19568612323398	0.231819068595164	0.999924781273583
Sytl3	25.9530624240994	-0.729047877713013	0.792007932674334	-0.920505777323812	0.357308515350727	0.999924781273583
Zfr2	42.878621917135	1.574706152493	0.671372371127358	2.34550336030179	0.0190014073092849	0.999924781273583
Gm6936	2.39325296085509	-0.0281813176043512	2.25313618682446	-0.0125075961981994	0.990020642296436	0.999924781273583
Gm12866	41.695645169464	-0.0899343117425108	0.645239475927752	-0.139381291904373	0.889148854949697	0.999924781273583
Gm10778	360.271085885174	0.160817053823518	0.392901726203875	0.409306050592588	0.682315075763338	0.999924781273583
Ercc6	386.064719378241	0.254305158785851	0.37063194126384	0.686139348699092	0.49262523982641	0.999924781273583
Eif5	328.163065186237	-0.483127275794676	0.371190353070884	-1.30156204706757	0.193066140986664	0.999924781273583
Rin1	17.2890302895694	0.958117874579294	0.914567496783701	1.04761854969562	0.294814387562905	0.999924781273583
Palb2	379.010317327019	-0.5936255156835	0.374039231689635	-1.58706751963406	0.112497353249156	0.999924781273583
Rars2	250.355201408911	-0.339887382108757	0.428679386798481	-0.792870832085367	0.427853082765849	0.999924781273583
Tmcc3	42.1107299153308	0.408614440227729	0.639774811815174	0.638684788274807	0.523028010505894	0.999924781273583
Ano2	21.877225838748	1.33384404745008	0.983608657569523	1.35607188609542	0.175076296935941	0.999924781273583
Dpysl3	50.5026769387929	0.111891312782216	0.681411540277509	0.164205191970549	0.869569613986517	0.999924781273583
Eif2ak1	180.180920129914	-0.192938668545343	0.412674724737536	-0.467532070610947	0.640119252525924	0.999924781273583
Mmp28	3.08049925363045	0.524164439764285	2.32992612857846	0.224970411437073	0.822002292512435	0.999924781273583
Rab3d	12.9556071021798	0.475766058218218	1.16635675756945	0.407907833628588	0.683341341371596	0.999924781273583
Tnrc6a	1108.22737620617	-0.261856658179269	0.339593498863491	-0.771088548678398	0.440654447693789	0.999924781273583
Capn5	316.999008823718	0.331320082521996	0.434011603694895	0.763389917922356	0.445230890882756	0.999924781273583
Nptn	698.251152768934	-0.436722707448023	0.361663250339517	-1.20753962985745	0.227224392627831	0.999924781273583
Slc25a44	136.843522498384	-0.0739455276595104	0.451225549922994	-0.163877084691082	0.869827906966486	0.999924781273583
Slc25a45	3.36857056079207	0.480542471263742	1.95294952342964	0.246059852289395	0.805635900960262	0.999924781273583
Slc10a1	222.633851003246	0.176833651103122	0.438386334299861	0.403374004314118	0.686673107592077	0.999924781273583
Lpxn	20.0632201093968	1.02926714465592	0.863843000593904	1.19149792722554	0.233458169873634	0.999924781273583
Poc1b	429.651177201498	0.402912078744676	0.390689695501621	1.03128411981115	0.302407603023661	0.999924781273583
Acd	61.5633040726045	0.781335973285214	0.648726862367028	1.20441439781657	0.22842944989066	0.999924781273583
Tesc	22.9436156823939	0.974130528106354	0.82616086773223	1.17910514302171	0.238356310936475	0.999924781273583
Alkbh2	92.0633214747738	0.40952540650122	0.50492441572284	0.811062792269515	0.417329611816989	0.999924781273583
Dhx32	416.345936139324	0.245358313571695	0.357379373232938	0.68654861457763	0.492367219174544	0.999924781273583
Wsb1	527.890155640152	-0.360795497939193	0.373997176004365	-0.964701129013291	0.334694529605255	0.999924781273583
Mtmr14	261.236925602321	-0.376511176545011	0.39777590515593	-0.946540933386643	0.343872754529302	0.999924781273583
Ap5s1	13.9882582113488	-0.904316618918421	1.07062443646123	-0.844662785679999	0.398299142971599	0.999924781273583
Glis2	188.100417923692	-0.251078090906082	0.546684865497283	-0.459273901203927	0.646037487119478	0.999924781273583
Gm13483	24.4562213205812	0.794548783671169	0.820785653691089	0.968034443704112	0.333027168034973	0.999924781273583
Cyp4f37	7.52518291828856	0.430435782213096	1.32666001573553	0.324450708627448	0.745596834280094	0.999924781273583
Tmem9	178.744383418818	0.0568590874751261	0.429907703660359	0.132258824373258	0.894779574594777	0.999924781273583
Bmp1	6.10724755737046	0.837373095272412	1.4614712069138	0.572965852020237	0.566667815349507	0.999924781273583
Nsmce4a	415.200609686279	0.184097918753381	0.360439068052701	0.51076016744795	0.60951900409926	0.999924781273583
Satb1	103.017123329203	0.159858486492322	0.535498773367431	0.298522600690693	0.765304329176733	0.999924781273583
Dbn1	11.2858129164249	0.272791218996947	1.10770641003412	0.246266715192651	0.805475774042743	0.999924781273583
Psma2	303.414881103824	0.19778873662411	0.375846734085502	0.526248384478751	0.59871564038651	0.999924781273583
Syt14	676.990511401562	-0.639948001443503	0.416630922231684	-1.53600697234766	0.124536670322309	0.999924781273583
Cd79a	2.48973170869376	-2.56884626752485	2.37615186842554	-1.08109515290661	0.279654789313622	0.999924781273583
Utrn	4589.95015034579	-0.102534310839988	0.345129453813463	-0.297089424582712	0.766398238040144	0.999924781273583
Usp24	1635.39306155326	0.070080287515194	0.343128553897431	0.204239159694482	0.838166611238526	0.999924781273583
Foxred2	86.755976130761	-0.397461857340921	0.495275454954361	-0.802506672529425	0.422259930197883	0.999924781273583
Homez	15.6472242263763	0.348422169655899	0.957060949912184	0.364054316172725	0.715817449769198	0.999924781273583
Hdac7	82.9425968955522	-0.105391735233224	0.538149570366993	-0.195840972541057	0.844734639530488	0.999924781273583
Xylb	62.6474692893471	0.0509092321767727	0.573240812163007	0.0888095039581656	0.929233304473091	0.999924781273583
Pmm1	518.575662349847	-0.321142159718199	0.40512128545374	-0.792706212310016	0.427949010030975	0.999924781273583
Sh3glb1	200.329408425853	-0.28541234798962	0.403616771551363	-0.707136987624656	0.479481352314569	0.999924781273583
Foxp1	598.741272981105	0.470660562585279	0.38827944258311	1.21216966691337	0.225447440164066	0.999924781273583
Eps8	539.378363117923	0.172031853645078	0.348612943352567	0.493475233566111	0.621676835147468	0.999924781273583
Cast	439.682310510211	-0.137409423963007	0.371171002288595	-0.370205169896778	0.711229624801834	0.999924781273583
Kcnq2	60.5904180367452	-0.337291229941221	0.683666251143278	-0.493356560130293	0.621760670476593	0.999924781273583
Ube2h	477.66339109381	-0.146394176431537	0.359953629456819	-0.406702876291179	0.684226227715208	0.999924781273583
Spx	9.75419680179042	1.16558936322199	1.27146114547475	0.916732192226582	0.359282992519983	0.999924781273583
Stk40	350.08625735192	-0.151776590409171	0.387651360702536	-0.391528589333747	0.695406560633546	0.999924781273583
Ppp1r36	3.67773615916083	-0.607657331355623	2.01809254773534	-0.301104789291018	0.763334589081505	0.999924781273583
R3hdm2	893.295075838611	-0.0609904522056914	0.345096407652457	-0.176734532302388	0.859716914965736	0.999924781273583
Trim43c	9.27919382533006	-0.252291303810046	1.2859987450264	-0.196183164863715	0.844466804508038	0.999924781273583
Tro	10.8188202289101	0.455684802069556	1.22116818572427	0.373154826171051	0.709033215325683	0.999924781273583
Pola2	558.911363610557	-0.349832761543694	0.364596969339897	-0.959505401751051	0.337304199730551	0.999924781273583
4930432K21Rik	124.603333531275	0.18284581723371	0.491907629347733	0.371707626239022	0.710110546309579	0.999924781273583
Mmp19	4.13794976009407	-1.13878224232191	1.87236744934463	-0.608204464738215	0.543051873808573	0.999924781273583
Grwd1	79.4318413339224	-0.166731839280695	0.562268584960453	-0.296534154211056	0.766822187889213	0.999924781273583
Igf2bp2	1292.21483092948	-0.804010178614213	0.365945639817457	-2.19707544272224	0.0280150586350323	0.999924781273583
Gm18905	2.14107299267361	-1.1878073686256	2.52531553901344	-0.470359980871793	0.638097850758433	0.999924781273583
Smtn	68.799149787819	-0.134552362675778	0.596718796173735	-0.225487052760112	0.821600396446085	0.999924781273583
Mapkap1	896.542440974341	-0.0106813364124509	0.35460316477895	-0.0301219432689196	0.975969800471984	0.999924781273583
Rce1	17.486315958694	-0.369207194960889	0.943547522807753	-0.391296872744919	0.695577810159241	0.999924781273583
Zfp831	3.09165246868893	1.66715494124546	2.04850933413826	0.813838098495544	0.415737706250717	0.999924781273583
Large2	24.7966747402924	0.681681135480382	0.806915381493323	0.844798786979156	0.398223191998998	0.999924781273583
Plekha7	2674.46964287369	0.297604519586509	0.348516511838497	0.853917990905461	0.393150430431933	0.999924781273583
Elf2	408.491391594536	0.0162047673154625	0.393471785071394	0.0411840643478976	0.967149157702391	0.999924781273583
Coasy	33.2340412813547	-0.362789190959375	0.782004086327339	-0.463922372404989	0.642703363338609	0.999924781273583
Csrp1	219.826778695468	-0.079729176131968	0.415795928375069	-0.191750738020812	0.84793746015914	0.999924781273583
Pcx	154.314097068874	-0.280647787381982	0.437421840432246	-0.641595278152218	0.52113599963233	0.999924781273583
Rfx8	4.19210986240219	-0.380070593365199	1.8671728044081	-0.20355405373724	0.838702001115715	0.999924781273583
Lrrc57	6.48062907896904	-1.20573944333205	1.45355292571813	-0.829511895988481	0.406814808175253	0.999924781273583
Mindy3	837.034869523273	-0.168996908185341	0.37403320198886	-0.451823280090452	0.651396297223935	0.999924781273583
Tcea2	2.96500612835818	-2.04184577020638	2.21427124310999	-0.922129922682175	0.356460810634234	0.999924781273583
Stam	750.870336986643	-0.398784029189108	0.368398000776495	-1.08248152364716	0.279038620921428	0.999924781273583
Fgf13	252.568543001494	0.223218893286932	0.429504477046599	0.519712611197563	0.60326389575078	0.999924781273583
1600002D24Rik	19.8874721359675	-0.0663742623055848	0.907092879610813	-0.0731725094502589	0.941668842010889	0.999924781273583
Pde1c	28.5859467209122	0.339521679186866	0.818819000449937	0.414648022334974	0.678399587859837	0.999924781273583
Eda2r	893.968870879083	-0.228061102933131	0.362284029582737	-0.629509126294642	0.529015795836457	0.999924781273583
Nxt2	76.64919784681	-0.38829493246766	0.566688726510409	-0.685199677182087	0.493217927547439	0.999924781273583
Phyhipl	38.5046884250573	0.205138660550376	0.654976462108891	0.313200049800067	0.754128680594218	0.999924781273583
Rab26	45.1194195994254	0.389031157524853	0.778930366945794	0.499442792364424	0.617467479068015	0.999924781273583
Tmeff1	1211.66272675427	-0.107205630652935	0.335402292638096	-0.319632969141959	0.749246578685372	0.999924781273583
A230028O05Rik	3.85817550342529	0.0795696495395522	1.98816815380884	0.0400215894149177	0.96807591421611	0.999924781273583
Arntl2	8.57221440644252	2.00821694295989	1.30511518413266	1.53872774401479	0.123870776194188	0.999924781273583
Erg	18.0355411088922	1.6687806432881	0.942472341642813	1.77064150273022	0.0766203357683876	0.999924781273583
Adra1b	17.6535374924697	1.0388583944794	0.987468968636985	1.05204156026629	0.292780482244149	0.999924781273583
Chfr	275.078120292097	-0.0924593597391567	0.382051131194963	-0.242007815681546	0.808774107178998	0.999924781273583
Mlst8	62.5695305921649	-0.2230385216326	0.642406825762778	-0.347192017095662	0.728447067714134	0.999924781273583
Psma4	209.424713999929	-0.289997817529713	0.398455357708669	-0.727805039935604	0.466732938917561	0.999924781273583
Dnajc14	74.4718624896469	-0.226190741860532	0.534548117779473	-0.423143837453089	0.67219032013178	0.999924781273583
Becn1	230.490654764839	0.0921856796441163	0.447110311834813	0.206181063607799	0.836649479114277	0.999924781273583
Mier2	157.397066272944	0.0650996285553972	0.474054978254504	0.13732506047104	0.890773862691546	0.999924781273583
Zfp653	147.003310045255	-0.274559569157419	0.439187436632809	-0.625153513639712	0.531870308561746	0.999924781273583
Ndufa11b	4.47586441347342	-1.73868090470315	1.80016611532871	-0.96584470171836	0.334121896426123	0.999924781273583
Itgav	208.678593684899	0.210649896972554	0.408930797514484	0.515123581429674	0.606466665185249	0.999924781273583
Sec23b	242.718493904496	-0.309691190328203	0.385707997328005	-0.802916176158107	0.42202318567576	0.999924781273583
Cd180	31.6749686429368	1.36133748815653	0.760561520042637	1.78991107528056	0.0734682080925362	0.999924781273583
Gna13	1132.01166347745	-0.159523996660055	0.34271121575549	-0.465476440006178	0.641590304927386	0.999924781273583
Actr6	153.04135957179	-0.343353307250376	0.479650769956897	-0.715840208661045	0.474090021453217	0.999924781273583
Rnf146	431.268302465068	0.256946776647145	0.426051851979456	0.603088040700583	0.546450121894141	0.999924781273583
Cdc42ep3	131.638269064366	0.110421173060319	0.46653801792366	0.236682046946037	0.812903463745548	0.999924781273583
Sox13	267.725599325885	-0.151659493049776	0.449402091204267	-0.337469486720396	0.735763010497158	0.999924781273583
Stpg1	26.8465301077976	0.562657811175379	0.802062518235825	0.70151365807864	0.482982514049121	0.999924781273583
Ttc30a1	14.9477579610921	-0.344392719852945	0.975131659045352	-0.353175611373446	0.723956790573545	0.999924781273583
9430065F17Rik	13.6496057458367	1.43760056255013	1.0486094180872	1.37095904132971	0.17038772451772	0.999924781273583
5033417F24Rik	4.53073949320069	-0.779947338325467	1.71143203795488	-0.455727905653492	0.648585652515284	0.999924781273583
Slc35a1	127.599658014084	-0.44178360478881	0.46625555869724	-0.94751386133217	0.343376996371308	0.999924781273583
Lpin2	256.20481245593	-0.350088253055869	0.386127993588353	-0.906663745879805	0.364584640704576	0.999924781273583
Cdc40	357.317848181771	-0.0035158228645275	0.36659249570562	-0.00959054783093748	0.99234796726012	0.999924781273583
Lrmda	91.6880360575476	0.936293149028982	0.530223960824121	1.7658446584981	0.0774219138761257	0.999924781273583
Nt5c1b	2.75625751818728	-0.000809484647715229	2.16071307406629	-0.000374637732992397	0.999701082343944	0.999924781273583
Aldh1b1	28.9450588370394	-0.148680941164859	0.813146091608955	-0.182846529915266	0.854918438402339	0.999924781273583
Shisa5	108.206038835185	0.296413593882634	0.493670661897442	0.600427808983741	0.548221159140436	0.999924781273583
Slc22a22	19.4212442818879	1.97485699610035	1.02022484068401	1.93570761791714	0.0529035209221695	0.999924781273583
Gria2	4.97054704464589	2.01731672856834	1.7489133695991	1.1534686415204	0.24871808153554	0.999924781273583
Mtdh	1122.76527373318	0.176075906159237	0.333761170695052	0.527550600905919	0.597811287094066	0.999924781273583
Tfap2b	2.70244919591032	1.52765961354036	2.39587280441574	0.637621333955955	0.523720204763177	0.999924781273583
Usp15	1115.4350703143	-0.0626479323029275	0.343257466425446	-0.182510035266878	0.855182479617908	0.999924781273583
Itga7	5.81957008428329	0.997569911675164	1.50000339727117	0.665045101557741	0.506021646307726	0.999924781273583
Plekha1	588.238809189071	-0.0996366751760567	0.352622184440715	-0.282559293125836	0.777514688501596	0.999924781273583
Lag3	9.13073054412715	0.661357079078108	1.25248864083897	0.528034392898846	0.597475465104005	0.999924781273583
L1cam	9.84745618767549	1.76586270813698	1.23468879410127	1.43020874294267	0.152657116890499	0.999924781273583
Plek2	43.4087711570727	-0.800442229644071	0.653912163396799	-1.22408218480921	0.22092122586856	0.999924781273583
Abl2	896.667600203771	-0.0373968944138947	0.362667273699175	-0.103116264206719	0.917870696862956	0.999924781273583
Clmn	197.101895168767	0.287324564519193	0.422353254012749	0.680294426026893	0.496318053186854	0.999924781273583
Slc37a3	312.909613831898	0.0341108368227408	0.382626499969866	0.089149175045187	0.928963356907282	0.999924781273583
Klc1	579.715111886396	0.403807237902111	0.367282948231055	1.09944455588523	0.271574205247109	0.999924781273583
Higd1a	124.857142307155	0.0825477039157677	0.446415821289531	0.18491213791957	0.853297950485686	0.999924781273583
Ythdc1	530.757957041225	-0.118164865070578	0.386201375561088	-0.30596697098477	0.759629793871846	0.999924781273583
Adck1	280.999785927907	-0.0241318939709911	0.376650308326481	-0.0640697576439352	0.94891468225839	0.999924781273583
Slc4a2	22.3887088397509	0.109501880394874	0.86548554165103	0.126520750636671	0.899319724398495	0.999924781273583
A530072M11Rik	65.81439162577	0.425673570604957	0.557471151565917	0.763579549200447	0.445117840258281	0.999924781273583
Slc10a7	5817.58622991839	0.22184603870541	0.332434057780935	0.667338479656016	0.504555952590929	0.999924781273583
Cyb5r2	114.081963735813	0.292388920964501	0.49867879575142	0.58632715779287	0.557655684214764	0.999924781273583
B130034C11Rik	52.3446592729638	0.331420887783753	0.649919633336196	0.509941338565953	0.610092559657648	0.999924781273583
9630028I04Rik	2.74979957495039	-0.751822758827089	2.337965252853	-0.32157139970735	0.747777413577944	0.999924781273583
Ypel5	105.443686496912	-0.106696204791445	0.536984955952686	-0.198694960833961	0.842501366105164	0.999924781273583
Zfp574	96.5410745659168	-0.0180307439579835	0.515903313075549	-0.0349498510689794	0.972119729466869	0.999924781273583
Shoc2	753.306627707932	-0.0952075963677866	0.351054668560676	-0.271204472961826	0.786233772935528	0.999924781273583
E030044B06Rik	8.71608558736454	-0.368641196560079	1.29167801691774	-0.285397128178852	0.775339907472939	0.999924781273583
Clip3	22.4034064610941	0.556321452220619	0.83876878993517	0.663259600137981	0.507164306086066	0.999924781273583
Cdh1	2926.89165869286	0.461451278619592	0.333037359721035	1.38558412487452	0.165873928484056	0.999924781273583
Islr2	2.47933942608414	1.31472603928635	2.47533910157705	0.531129669647575	0.595328925376957	0.999924781273583
Slc24a2	19.8863825438035	1.15933355108821	0.914346420253489	1.26793688410439	0.204820490965391	0.999924781273583
Kif21a	118.762516384489	0.133787992068225	0.50357807178963	0.265674777284812	0.790489690283243	0.999924781273583
Abhd14a	69.5011242088971	-0.615355767955219	0.576414395531607	-1.06755794568194	0.285719962168641	0.999924781273583
Zfp78	126.220022954816	0.332933167956627	0.482287352088081	0.690321167484862	0.489992239280428	0.999924781273583
Ipo7	2146.17726568341	-0.368240807310052	0.320479986346406	-1.1490290283276	0.250544011137935	0.999924781273583
Wdr70	1646.89663869062	-0.0308217169564741	0.338902254350026	-0.090945741908936	0.92753570397844	0.999924781273583
Cacna1d	41.9960130408506	0.608718286712153	0.695023693441262	0.875823791989325	0.381125833807613	0.999924781273583
Cyp26c1	4.45901418762692	0.0452715427903225	1.69787615297804	0.0266636307429828	0.978728021274478	0.999924781273583
Pls3	265.494176976682	-0.21771509718386	0.379848224154493	-0.573163393532967	0.56653406755866	0.999924781273583
Ddah2	50.3517629003311	0.47686253161795	0.785490174438289	0.607089110896847	0.543791776208387	0.999924781273583
Men1	41.97669268254	-0.0383190131231519	0.726319268136784	-0.0527578088647588	0.95792487830338	0.999924781273583
Taf1a	226.689468689009	-0.238208508735788	0.406617606513416	-0.585829302322471	0.557990230288606	0.999924781273583
Tk1	518.625299667928	-0.0951252123564775	0.381705242050977	-0.249211176260905	0.803197434704575	0.999924781273583
Trim2	420.461537856736	0.420091658799218	0.356661663468442	1.17784360313339	0.238858961958677	0.999924781273583
Ank1	24.5423498398535	0.655339896868398	0.906532549194549	0.722908292096809	0.469736228771675	0.999924781273583
Ildr1	400.450966938689	-0.167034733835903	0.376232340009487	-0.443966974853067	0.657066460950602	0.999924781273583
Pars2	71.6074071577138	-0.131183357369268	0.547534235917045	-0.23958932385215	0.810648642082285	0.999924781273583
Mc2r	5.4393941577599	4.73540214860138	2.0561854168519	2.30300346933277	0.0212786478952406	0.999924781273583
Clip1	177.049904892293	0.142555993725742	0.412998467729358	0.345173178267481	0.729964181661265	0.999924781273583
Arhgdib	5.21912523415611	1.26314458281901	1.66655827526307	0.75793604194226	0.44848927233643	0.999924781273583
Bub3	260.110143282944	-0.569525163961434	0.405803593521017	-1.40345027263032	0.160482610721617	0.999924781273583
Mtch2	502.746179908172	-0.196265167823369	0.359556631147983	-0.545853283797712	0.58516679291288	0.999924781273583
Atf3	84.9145637336424	0.367765180533154	0.583024085787753	0.630789000828754	0.528178496181654	0.999924781273583
Mns1	48.5310199083292	-0.85505522577876	0.613941610594734	-1.39273053173649	0.163701292264269	0.999924781273583
Cdr2	135.582527132034	0.00212542280090612	0.470450180365068	0.0045178488384398	0.996395290426368	0.999924781273583
Lmna	95.537616201849	0.533313258732034	0.530808706507283	1.00471837065603	0.315032479710042	0.999924781273583
Ap2b1	915.548225583866	-0.00808155230799026	0.348866603009638	-0.0231651646740373	0.981518525709319	0.999924781273583
Blzf1	90.4200204382585	0.125035689872569	0.504354002365417	0.247912556034358	0.804202064807937	0.999924781273583
Stoml2	82.5774323177316	0.497630072722139	0.57956755398394	0.858623070428005	0.390548505667869	0.999924781273583
Cic	251.810986191306	0.887281218003495	0.460922622700714	1.92501121512455	0.0542279551930357	0.999924781273583
Aven	296.279333185991	-0.218360712500302	0.373418068561287	-0.584762042558911	0.558707730166891	0.999924781273583
Tspan17	37.4847122399689	0.94428785143107	0.729135520431708	1.29507865817863	0.195293096316276	0.999924781273583
Lrrc2	361.766668865411	-0.124077041737652	0.370830803224959	-0.334592058315021	0.737932836500941	0.999924781273583
Ctbs	29.0231082776228	-0.186936641879466	0.784591293522928	-0.23825989839894	0.811679522232217	0.999924781273583
Zbtb14	78.0094516374273	0.207574282752925	0.523299458753966	0.39666443234469	0.691614931836222	0.999924781273583
Rsrc1	2351.15335457519	-0.255987653980031	0.410770075808087	-0.623189635896528	0.533159911577124	0.999924781273583
Zfp638	981.768816187929	-0.293223735738173	0.374099360393752	-0.783812448728982	0.433150168187624	0.999924781273583
Glp1r	8.92158419889537	-0.679122678190592	1.3243406768606	-0.512800588290073	0.608090818219319	0.999924781273583
Yeats4	260.530275469844	0.122016985594029	0.403567047541909	0.302346255317979	0.762388120587132	0.999924781273583
Slc25a39	252.329148978995	0.69880163785366	0.487851276052548	1.43240711289723	0.152027344101953	0.999924781273583
Tcirg1	4.39803294469394	0.54980429874785	1.72516628816112	0.318696407714931	0.749956738955561	0.999924781273583
Crb2	7.93552253631759	-0.764744703276881	1.38078668879481	-0.553847099977747	0.579683491109872	0.999924781273583
Mgat1	127.925769311446	-0.183358870682152	0.478806961955662	-0.382949466593451	0.701757232872256	0.999924781273583
Ubr5	2997.15554515846	-0.122849793621927	0.339655538745719	-0.361689357622687	0.717584180785187	0.999924781273583
Tax1bp1	514.260673443081	-0.171160561534388	0.358283436514075	-0.477723902616592	0.632846729373388	0.999924781273583
AA465934	123.295216833953	-0.406055358800081	0.492757439940884	-0.824047139397419	0.409912773809975	0.999924781273583
Cbln1	4.8184322846311	-0.113129546129036	1.64469649365012	-0.0687844514570376	0.945161194711726	0.999924781273583
Adar	734.163016747619	0.0833271937758217	0.335194651062308	0.24859344715597	0.803675277821755	0.999924781273583
Trpv4	28.0090967752671	1.04126464231415	0.762519216146535	1.36555855939773	0.172077561106191	0.999924781273583
Rsrc2	991.664134413399	-0.248539986478831	0.344014854781859	-0.722468762683029	0.470006323820609	0.999924781273583
Il12rb2	430.020952933474	-0.257105742530726	0.413769663055674	-0.621374077142363	0.534353524148335	0.999924781273583
Pdcd6ip	673.766309418666	0.024129157002612	0.348821518942023	0.0691733614250515	0.944851626807305	0.999924781273583
Endov	126.915164532309	-0.275837083882314	0.480965300750161	-0.573507243562251	0.566301295996846	0.999924781273583
Ppp1r8	358.435423677239	0.254869237291985	0.373126000381302	0.683064801250868	0.494565896013541	0.999924781273583
Rbm20	186.914111567634	0.0537783739988807	0.435723787519242	0.123423084851675	0.901772077759318	0.999924781273583
Hdac5	159.21977430422	0.0617273149604775	0.47741880038191	0.129293850412047	0.897125137252563	0.999924781273583
A930001C03Rik	31.9565664029158	-0.977248712240692	0.801811966433306	-1.21880035862745	0.222919975367963	0.999924781273583
Btf3l4	336.054124982828	0.0305384762349442	0.472136073723176	0.0646815143653896	0.948427581396574	0.999924781273583
Plec	265.455564590993	1.32360227229086	0.531225543113169	2.49160133478162	0.012716868547926	0.999924781273583
Ctf1	8.0367004569643	0.838491467031179	1.31338479237228	0.638420264876578	0.523200142861552	0.999924781273583
Rprd1b	392.757495933138	-0.0259264283895903	0.360237740848013	-0.0719703280632355	0.942625521372621	0.999924781273583
Srpr	176.738827440448	0.0553377107750482	0.4514395531805	0.122580554550838	0.902439253520596	0.999924781273583
Gm7271	2.40328204607674	-0.421870018388667	2.38675099886897	-0.17675493530267	0.859700888022479	0.999924781273583
Fbln5	18.4651818659021	1.18541004280163	0.893931229569253	1.32606402326142	0.184818491582298	0.999924781273583
Slc22a27	6.63955356225188	1.60750124724415	1.51718458318227	1.05952912062449	0.289358874308175	0.999924781273583
Thra	126.156601904354	-0.0713099268565403	0.568317485460349	-0.125475510926393	0.900147111251187	0.999924781273583
Cux2	286.179540694736	0.402584810098463	0.386092121507597	1.04271697781987	0.297079392315645	0.999924781273583
Mx1	1.96495040449953	-0.775524867670175	2.83128638439015	-0.27391254800147	0.784151828339939	0.999924781273583
Aamp	79.3093628532239	0.372651602162641	0.642944233613525	0.579601748767907	0.562183213465845	0.999924781273583
Mroh1	222.599695774603	0.422784494419403	0.398376880327097	1.06126764703882	0.288568284355825	0.999924781273583
Triobp	56.6959879708033	0.447556491650643	0.661967277025669	0.676100627906548	0.498976758034321	0.999924781273583
Nod2	258.412503233462	0.560268034455275	0.41903619650128	1.33703970953632	0.18120967526454	0.999924781273583
Tmem255a	4.6853319020499	1.1279976599673	1.67649533653135	0.67283077703104	0.501054955245849	0.999924781273583
Col6a6	11.4547779022862	0.417992589937051	1.14035113176533	0.366547266270498	0.713956749554626	0.999924781273583
Cep55	1561.74261664106	-0.419659994059393	0.327718407324093	-1.28055057232222	0.200351570676429	0.999924781273583
Zfp119a	175.474757815403	-0.52384723329311	0.508346942040325	-1.03049155993852	0.302779312225006	0.999924781273583
Sh3d21	29.7290706392007	-0.591335204639374	0.739104407985408	-0.800069920095847	0.423670287777535	0.999924781273583
Fam174b	36.0378174240969	0.295228331469501	0.795197938460667	0.371263954784641	0.710440942369012	0.999924781273583
Rangap1	1009.88679059115	0.107748616146641	0.352991672098993	0.305244074190011	0.760180266771325	0.999924781273583
Brinp3	28.8797647390024	0.444136845719371	0.772964472643157	0.574588951288592	0.565569326161203	0.999924781273583
Syvn1	93.6847019835467	-0.267216158746535	0.560798349315167	-0.47649241313362	0.633723611149946	0.999924781273583
Aurkaip1	19.905798271682	0.150809055918742	0.94260514787107	0.159991759284737	0.872887565735452	0.999924781273583
Ndfip1	551.386706024874	0.109450640824445	0.37764596833711	0.289823406049825	0.771951340579043	0.999924781273583
Grk6	150.3043919237	0.243922075781811	0.49277325184847	0.494998612174708	0.620601100153478	0.999924781273583
Cenpa	415.497718537213	-0.760406230040364	0.37066745185568	-2.05145131096223	0.0402230165495064	0.999924781273583
Rassf5	55.0404363250927	-0.355668513000773	0.581223761081188	-0.611930441968101	0.540583779552997	0.999924781273583
Ppp1r14a	16.3947635203655	-0.282074810672756	0.933873072585444	-0.302048339280013	0.762615213385145	0.999924781273583
Klrg1	2.91515136478364	5.32189019785094	2.58043624107126	2.06239941648067	0.0391697248245677	0.999924781273583
Myadm	179.700640556565	-0.356931032842579	0.426812208379768	-0.836271844700819	0.403001988706845	0.999924781273583
Phgdh	899.293379373969	-0.0645989633028674	0.349349088118373	-0.184912357008869	0.853297778640879	0.999924781273583
Nckap1	412.321384250446	0.0466441150962644	0.37209090297012	0.125356773637678	0.900241107740815	0.999924781273583
Zfp518a	539.783288750018	-0.410326087525652	0.469804399831105	-0.873397711203141	0.382446338117304	0.999924781273583
Utp3	128.906967868823	-0.134894596428122	0.635777224272642	-0.21217274113971	0.831972272020047	0.999924781273583
Katnal2	1124.86606353929	-0.250274081027633	0.349830627090943	-0.715415008425122	0.474352641266104	0.999924781273583
Rfx4	9.77636552269375	-0.187054389593363	1.20018188956725	-0.155855034323847	0.876147289493567	0.999924781273583
2810006K23Rik	114.865703965044	-0.140135385049362	0.494921258057067	-0.28314682945626	0.777064285027521	0.999924781273583
Hspa12b	22.1476247142413	0.206471172462265	0.852792555498057	0.242111837317435	0.808693506176931	0.999924781273583
Ankle2	535.614608634641	-0.323091586387941	0.347460542327782	-0.929865544511663	0.352440704663657	0.999924781273583
Dgke	685.69912173749	-0.07019895260015	0.393266197659565	-0.178502380875659	0.85832845155589	0.999924781273583
Fis1	408.939407690433	-0.173717379787171	0.368128504488147	-0.471893313528411	0.637002940958071	0.999924781273583
4930524B15Rik	39.0569757230633	-2.22518613079603	0.774640352478584	-2.87254094584177	0.00407185309046396	0.999924781273583
Nkain1	246.206694475607	-0.0691376626331091	0.438018004253132	-0.157842056631887	0.874581257630286	0.999924781273583
Slc12a5	14.9897631093754	0.349705437739958	1.00687841200173	0.347316452087519	0.728353592218717	0.999924781273583
Sfswap	789.785744241168	0.32427903696542	0.338440779909551	0.95815592037131	0.337984140817385	0.999924781273583
AW551984	8.51882665394004	1.24100796846842	1.36943729400266	0.906217447051653	0.364820770141059	0.999924781273583
Pheta1	12.0085260774195	-0.472240018737683	1.19251551739747	-0.396003248467823	0.692102631784407	0.999924781273583
Dpy19l1	903.892563401304	-0.313857429846899	0.332160110180057	-0.944898018238141	0.34471094338884	0.999924781273583
Ctps	614.588790585226	-0.0693356849278235	0.347829488596291	-0.199338144697381	0.841998242706068	0.999924781273583
Maco1	384.696332741337	-0.0439026912443626	0.401637705560353	-0.109309187450692	0.912957259731433	0.999924781273583
Exosc10	303.291289313292	-0.0420725081722865	0.396370898459482	-0.106144291459852	0.915467870110289	0.999924781273583
Zfp637	15.2698624103753	1.10417556455477	0.995467534409572	1.10920298893492	0.267342623491794	0.999924781273583
Syt11	28.1263868240251	-0.140202709431705	0.752464742822206	-0.186324622873171	0.852190199293651	0.999924781273583
Gsn	11.3370748001241	1.35208833171998	1.29701514177215	1.0424614857407	0.297197772802553	0.999924781273583
Gm5134	149.21080547854	-0.0345012136716007	0.444992644975874	-0.077532098701252	0.938200257046646	0.999924781273583
1810024B03Rik	88.7133292997191	-0.328681775638907	0.512443071405832	-0.641401540930594	0.521261832081667	0.999924781273583
Rere	4089.97856930399	0.0854325520475045	0.317534367216034	0.269049781277314	0.787891374603119	0.999924781273583
Selplg	7.29921698389675	0.713161991621663	1.42325214031832	0.501079163290182	0.616315410616236	0.999924781273583
Selenbp1	4.11679809650041	0.316071388193475	1.74910776490492	0.180704353691241	0.85659964129758	0.999924781273583
Apob	5.03152828757886	1.35638331947346	1.76949813646455	0.766535602113435	0.443357676494262	0.999924781273583
Ankzf1	97.932811237537	-0.412778338702144	0.496554062067816	-0.831285795917565	0.405812196814065	0.999924781273583
Slc47a1	11.2018370016558	-0.835051919378962	1.12385068131259	-0.743027461978909	0.457465054287041	0.999924781273583
Wdr77	701.327995559039	-0.731409023162574	0.338340223951501	-2.16175604136095	0.030636985447914	0.999924781273583
Galnt13	69.0342313892901	0.55172411454925	0.717050083465307	0.769435953319912	0.441634551909985	0.999924781273583
Tut4	803.608558446097	-0.242993426728358	0.351820629634726	-0.690674185253556	0.489770315605525	0.999924781273583
Lurap1	13.3687455123879	-0.28892976090191	1.03855595702634	-0.278203363956615	0.780856252694704	0.999924781273583
Psmd8	57.3317811992657	0.262531838382841	0.596450003479887	0.440157325595009	0.659823165093731	0.999924781273583
Scamp1	200.456394999132	-0.385532595345876	0.406583113472939	-0.948225793375299	0.343014518835488	0.999924781273583
Uhrf1bp1l	676.026504073938	-0.149353935196954	0.361271832783594	-0.413411513558043	0.679305140541561	0.999924781273583
Fam161b	39.8799647777704	-0.141352041825065	0.649291381063065	-0.217702014762052	0.827661293777351	0.999924781273583
Gask1b	21.0374210958673	-0.745330956780273	0.859635151221263	-0.867031735174393	0.385924621769075	0.999924781273583
Cars	1542.28693878923	-0.0922366169782794	0.33390439615565	-0.276236605568029	0.782366343429081	0.999924781273583
Nelfcd	131.528733049966	0.241938413421058	0.465301087350821	0.519960988697723	0.60309076566323	0.999924781273583
Rmnd5a	470.44576449408	-0.204284406546557	0.359938690049866	-0.567553342260192	0.57033829634958	0.999924781273583
Pcsk7	80.6820695728065	-0.550533758361123	0.51276834314878	-1.0736500521472	0.282979555514513	0.999924781273583
Tgfb2	58.2012218616235	0.0405918766588185	0.580392572101578	0.0699386563681147	0.944242485111733	0.999924781273583
Tsc22d1	2165.95768032222	0.223197280028284	0.338826445007928	0.658736303841519	0.510065116114796	0.999924781273583
H2ac6	35.1782874836106	-0.187016008022795	1.94390922543107	-0.0962061425380207	0.923356852407253	0.999924781273583
Zfp286	79.0125200945557	-0.628829371393177	0.581367394665999	-1.08163852524692	0.279413178959007	0.999924781273583
Eci2	84.9703945418162	-0.0334745573414039	0.498274182756992	-0.0671809989355388	0.946437611598939	0.999924781273583
Uqcc2	37.3811330320917	-0.249057461122442	0.744517899367988	-0.334521790992351	0.737985850252492	0.999924781273583
Snhg18	1.65862565235317	-2.61499843591455	2.80967139264883	-0.930713265172711	0.352001906024406	0.999924781273583
C430049B03Rik	12.7263911691479	0.812045656651622	1.09910813298429	0.738822352671308	0.460014876773652	0.999924781273583
3110009E18Rik	191.233762566533	0.234923978361328	0.445548045455778	0.527269686754007	0.598006321703778	0.999924781273583
Fn1	4298.51644369769	0.269150283774026	0.337635736585902	0.79716171781937	0.42535711608152	0.999924781273583
Kctd17	4.63872323612901	-0.0364371170342225	1.66169426015547	-0.0219276902544114	0.982505636453648	0.999924781273583
Whrn	361.561755004905	0.019252861928312	0.406907675768133	0.0473150620517732	0.962262123746081	0.999924781273583
Hrh1	10.3625562856928	0.100983732711888	1.43661065323677	0.0702930418094603	0.943960420641075	0.999924781273583
Igsf9b	478.015200297208	-0.259144953542302	0.405864665409505	-0.638500898522004	0.523147669340079	0.999924781273583
Marchf2	110.458471787047	0.256344213170563	0.472810616582947	0.542171017696663	0.587700698925026	0.999924781273583
Lmf1	331.607456351233	-0.182693431976491	0.37198521927909	-0.491130890443852	0.623333874629612	0.999924781273583
2310039L15Rik	95.8486323803208	0.527195014692928	0.492316105528478	1.07084657351806	0.284238421731175	0.999924781273583
Gm4489	1.78093991825029	-0.755128763878942	2.69470680741763	-0.280226688039057	0.779303592493018	0.999924781273583
AA543186	12.6929354249589	1.57779370391675	1.13608995568765	1.38879293494127	0.164895724239913	0.999924781273583
A230072C01Rik	444.145664726926	-0.191834643076543	0.384904185689333	-0.498395835142666	0.618205071730486	0.999924781273583
Emp3	3.59883793293104	-0.0396331774708329	1.8912433932482	-0.020956148538218	0.983280636382825	0.999924781273583
Emp1	32.7185206135629	0.38847402484998	0.70336281671057	0.552309584215389	0.580736265257356	0.999924781273583
Eif4ebp2	457.457091817298	0.232484090008901	0.380813715904522	0.610492953114089	0.541535310054761	0.999924781273583
Eif3a	1251.8090345832	-0.0973084796915372	0.348810112747815	-0.278972644815174	0.780265817953511	0.999924781273583
Rfxank	109.598968585454	0.756451615134127	0.512076788005137	1.47722301196464	0.139615867216769	0.999924781273583
Capn3	16.3682780433718	0.232984265860641	1.00364211181428	0.232138790429466	0.816430217253668	0.999924781273583
Efna4	33.2995763156362	0.0735987207365511	0.738048416446083	0.0997207216986525	0.920566049005524	0.999924781273583
Ikzf1	20.9728840292928	-0.304168104900074	0.859097368812453	-0.354055449291541	0.723297328571617	0.999924781273583
Hira	1929.24563004367	-0.176730403574827	0.325024727768314	-0.543744486114316	0.586617315028443	0.999924781273583
Uhmk1	359.08096282282	-0.188796601213067	0.381541055686822	-0.494826437152903	0.620722641070411	0.999924781273583
Nr1h4	2.92628926149888	3.92213514463423	2.36438087227682	1.6588423593773	0.09714756212345	0.999924781273583
Gpn2	72.1148679661464	-0.133428346934418	0.530785829249383	-0.251378879355364	0.801521195377403	0.999924781273583
B4galt7	60.1930820580021	-0.267820696646334	0.578778622835373	-0.462734258107719	0.643554859287454	0.999924781273583
Spin1	1146.45788112372	0.107783781242949	0.347168561605125	0.310465270082676	0.75620716598857	0.999924781273583
Rnf144b	108.68567602146	0.569721474719593	0.512514451048274	1.11162031344543	0.266301434792083	0.999924781273583
Bag6	109.680799382748	0.298044061828232	0.504204065593317	0.591117926582984	0.554441409287522	0.999924781273583
Cdca7l	160.603347971089	-0.236169934863228	0.463224309519798	-0.509839250681929	0.610164084772246	0.999924781273583
Dhrs7b	653.038193561491	-0.526561938095374	0.361808614894609	-1.45536042100257	0.145569507540726	0.999924781273583
Ankmy2	313.266034235775	-0.151947375782958	0.383440637907288	-0.396273531705571	0.691903251042913	0.999924781273583
Plekhh3	18.4953263380781	-0.14451718160112	0.988629734598079	-0.146179278797307	0.883779862960791	0.999924781273583
Fdft1	615.598599790662	-0.244436738048441	0.344547187902203	-0.709443427870386	0.478049346191403	0.999924781273583
Cldn3	3.6498054089856	0.841349012187141	2.03383460193633	0.413676220960214	0.679111244052897	0.999924781273583
Stk32a	21.4445758896156	0.547149552982832	0.838285197271817	0.652700959963887	0.513949083501526	0.999924781273583
Rgs13	4.06265331253552	0.545892238197904	1.90427787793443	0.286666270990888	0.774367865952969	0.999924781273583
Cdnf	12.5810440783578	1.39605742204613	1.07259556695628	1.30156926343426	0.193063672701443	0.999924781273583
Dgkd	574.756807338237	-0.0851265263081042	0.342725931107146	-0.248380757280637	0.803839820642693	0.999924781273583
Tfap2a	41.2030999541786	0.287491648792595	0.687429719104336	0.418212423470973	0.675791813296283	0.999924781273583
Zkscan17	381.981605373066	-0.469293509128307	0.378837523732355	-1.23877250728694	0.215429758068512	0.999924781273583
Ccdc85a	265.177528083034	-1.30439531427265	0.435310832728033	-2.9964687671524	0.00273126215226819	0.999924781273583
Fyb	77.4278648073955	1.74451842799768	0.626038659366982	2.78659856207866	0.00532644174359452	0.999924781273583
Klk7	4.16021413616774	1.80160324989077	1.81495580483901	0.992643041272604	0.320883941638814	0.999924781273583
Cib1	51.5285108083235	0.226158144137679	0.629217010023004	0.359427892976719	0.719275011368533	0.999924781273583
Med24	243.725034329231	0.0917661790345792	0.452831567093596	0.202649695169356	0.839408844667367	0.999924781273583
Mthfsl	12.6162318572757	-0.0165752352976452	1.08323578682647	-0.0153015949982647	0.987791570008296	0.999924781273583
Uhrf1	1831.36197635921	0.311173286683834	0.357062899197781	0.871480311684447	0.383491951358589	0.999924781273583
Firre	3542.67439135193	-0.00869733019051726	0.331003826087484	-0.0262756183012173	0.979037501972792	0.999924781273583
Igf1	4.54224448829033	1.39532957247195	1.72070996697773	0.810903405716141	0.417421144331464	0.999924781273583
Pwwp2a	832.01082659602	-0.448180534754733	0.346217601354786	-1.29450534288539	0.195490924977689	0.999924781273583
Nrf1	1520.68854494438	0.0918304919132892	0.324549653899512	0.282947434421612	0.7772171322325	0.999924781273583
Etl4	5139.8667814056	0.248553576187039	0.312812354808988	0.794577235732304	0.426859464607992	0.999924781273583
Klf10	309.30837814969	-0.633379117897034	0.376076720916158	-1.6841752830488	0.0921477985518533	0.999924781273583
Gmeb1	532.207068804285	-0.0392168045108178	0.3657099633972	-0.10723471722378	0.914602773852629	0.999924781273583
Atp13a2	57.3556629656804	0.424971664838636	0.624544358897627	0.680450729854877	0.49621910889801	0.999924781273583
Magix	33.1083547556741	0.746079011615082	0.739163516447813	1.00935583942306	0.312804009183585	0.999924781273583
Mpp2	7.66544090318254	-0.720384553168547	1.37294316434587	-0.524700928542639	0.59979111172376	0.999924781273583
Pex7	384.288730234187	-0.536770984101044	0.380804588732322	-1.40957068266411	0.158666488817679	0.999924781273583
Slc66a2	121.48970339257	-0.153322481683783	0.456247025362915	-0.336051465895749	0.736832056727876	0.999924781273583
Ano7	11.1738909331374	-0.794081845567009	1.15392035796632	-0.688160010424381	0.491352023472541	0.999924781273583
Ank	387.852613573753	-0.0998490907848606	0.38911348173614	-0.256606608281357	0.797482473119542	0.999924781273583
Meaf6	415.772423997428	0.0864780932693749	0.356615018455341	0.242497059276836	0.808395035227937	0.999924781273583
Golm1	550.334637570388	-0.25846715400065	0.379499051583309	-0.681074571655182	0.495824306036158	0.999924781273583
Zfp933	64.6492019280066	0.157339946573063	0.575653517069436	0.273324042861853	0.784604135184106	0.999924781273583
Tspyl3	5.65310948295646	-0.925258380615734	1.53455778186423	-0.602947892578995	0.546543354097112	0.999924781273583
Lad1	22.1612288424342	0.831601347030147	0.823249138645258	1.01014542013203	0.312425624054433	0.999924781273583
Ginm1	50.298730598734	-0.193200871375353	0.599854309719772	-0.32207965875182	0.747392347846884	0.999924781273583
Plekhs1	5.82242624884892	0.528478913731354	1.49334653251342	0.353889001799121	0.723422069670065	0.999924781273583
Gm5141	63.9515518055378	-0.296590442061063	0.553401236652266	-0.535941054008573	0.591999289945836	0.999924781273583
Ccdc149	6.4418968937665	0.307739426647454	1.44309978467694	0.213248889588287	0.831132836764954	0.999924781273583
Sspn	2.08010706808387	1.81218233454591	2.48431205195663	0.729450365592618	0.465726218675152	0.999924781273583
Bcl2l1	330.71986214114	0.218472143182115	0.372384314197306	0.586684602043572	0.557415551084698	0.999924781273583
Map3k10	93.3818719375444	-0.366431835331557	0.518640661718808	-0.706523538122095	0.479862620139063	0.999924781273583
Clgn	39.7085987347909	0.311774268551534	0.686272363280369	0.454301069419813	0.649612146458874	0.999924781273583
Rbm46os	6.20447191931475	1.20191797558031	1.55212956845812	0.774367037395137	0.438713770647787	0.999924781273583
AI987944	230.17216359003	-0.502263818047427	0.401204959662698	-1.25188835768554	0.210610547628723	0.999924781273583
Cgnl1	56.3781619948267	-0.377645183991941	0.67343426033198	-0.56077512867518	0.574950843742591	0.999924781273583
Col17a1	28.0385722250537	0.636276570278309	0.747513357733774	0.851190903407131	0.39466331510715	0.999924781273583
Pde7a	1107.11503582476	-0.216679689171219	0.360080011898647	-0.601754282412678	0.547337711063457	0.999924781273583
Klhl12	345.830272322352	-0.0500272902618874	0.382830871697298	-0.130677262364159	0.896030620084806	0.999924781273583
Stard6	30.4955975749235	-0.107719518298027	0.747310223225633	-0.144142974296638	0.885387570455098	0.999924781273583
Ogdh	1406.64498961813	-0.461208011003527	0.357890642160011	-1.28868418637591	0.197507902324492	0.999924781273583
Bpifb5	7.25902420716945	1.16498956399476	1.36090951331025	0.856037490076081	0.391977042832798	0.999924781273583
Ptp4a2	859.29345233693	-0.0817741338951783	0.365313566266148	-0.223846419751086	0.822876808575426	0.999924781273583
Sez6l	14.722174443418	0.841653991988478	1.02808835778762	0.818659199487157	0.412980881074577	0.999924781273583
Slc19a2	548.073860845237	-0.815760615097164	0.36364297199261	-2.2433009240551	0.0248774158326715	0.999924781273583
Uros	74.8215115272767	-0.218723997654965	0.565205930845795	-0.386981073124372	0.698770219905138	0.999924781273583
Urod	21.544988976827	-0.241387801474532	0.833646109759124	-0.289556681964579	0.77215541060906	0.999924781273583
Akap1	640.496819931754	0.170461650152235	0.376547165710858	0.452696675675229	0.650767173671548	0.999924781273583
Ak4	318.3602147348	0.318877184165973	0.441924738583586	0.721564457305573	0.470562297941918	0.999924781273583
Sypl	248.423343268803	-0.26396235343299	0.414194482579057	-0.637290848949461	0.523935410568111	0.999924781273583
Eny2	103.224927443067	-0.291675369949752	0.498752991099452	-0.584809264615702	0.558675974137629	0.999924781273583
Man1c1	214.534023974508	-0.256984002964012	0.459233686944153	-0.559593101007121	0.575757011689515	0.999924781273583
Gpatch3	46.3978310424714	-0.0937539006142063	0.665144253782646	-0.140952733307146	0.887907282799172	0.999924781273583
Azi2	281.690886664706	0.153257094320061	0.390910885040514	0.392051232608111	0.695020359569132	0.999924781273583
Dmrt1	225.628348704244	1.36855714747676	0.449688820336981	3.04334260845357	0.00233965793943866	0.999924781273583
Gtf2ird2	103.163911792188	-0.0248162813117137	0.488216739108015	-0.0508304597606664	0.959460618863664	0.999924781273583
Noc3l	503.202558258263	-0.182267940648126	0.348381253637396	-0.523185271150771	0.600845330144386	0.999924781273583
Rcn3	17.7184683931186	0.475579402279689	1.059340155959	0.448939275646693	0.653475462458489	0.999924781273583
Yif1a	9.7125127968519	-0.0962541985639851	1.1961814375089	-0.0804678918646645	0.935865131981701	0.999924781273583
Trabd2b	16.1752555292106	-0.0482860745922116	0.956176871920056	-0.0504991032624022	0.959724663987608	0.999924781273583
Arhgef33	21.7117899408282	1.30648508110906	0.832993088842748	1.56842247385764	0.116782569639359	0.999924781273583
C8b	7.06894961175778	1.07341086731923	1.43547565508314	0.747773648071418	0.454596699546718	0.999924781273583
Bloc1s5	2.20240601563776	0.684618434101475	2.66293079555778	0.257092086374732	0.79710768644002	0.999924781273583
Myl6b	17.1347590240649	0.346936920893788	1.00656936356171	0.34467264100525	0.730340488464741	0.999924781273583
R74862	34.0087505227973	0.371663976319473	0.709066851557207	0.524159288370692	0.600167754449388	0.999924781273583
Nkx6-3	31.6858235493642	0.573734755849089	0.718699042307853	0.798296257647343	0.424698589248725	0.999924781273583
Ddx28	8.9643005794868	0.35239318641597	1.23350164511373	0.28568521802294	0.775119227370293	0.999924781273583
Hsf2bp	1115.27112199986	-0.0457991630882598	0.345235460906072	-0.132660657071726	0.894461758887372	0.999924781273583
Zfp661	50.1302626184878	-0.384088181065759	0.650808013092485	-0.59017125379367	0.555075842243436	0.999924781273583
Scaf11	737.818278257296	-0.010354506827883	0.3402761724257	-0.0304297146463993	0.975724346962899	0.999924781273583
Mon2	740.530255427863	-0.150709193498614	0.344999510345071	-0.436838862025842	0.662228213144874	0.999924781273583
Polr3e	563.047325629585	0.0431087250205302	0.377268248400118	0.114265446942173	0.909027372402711	0.999924781273583
Erlin1	224.517391251269	0.152542755657695	0.395153111845178	0.386034554923261	0.69947107746505	0.999924781273583
Zfand1	269.613437585697	-0.30207488367058	0.40671455204039	-0.742719635073647	0.457651439528077	0.999924781273583
B9d1	104.030935611458	-0.469714900551664	0.526404312098021	-0.892308231062133	0.37222774362708	0.999924781273583
Smim8	16.6629946288878	0.266469591530925	1.05677558062861	0.252153433913016	0.800922469640538	0.999924781273583
Pax6	7.24321777433266	-0.139342087040382	1.3791576317165	-0.101034199308281	0.91952331194757	0.999924781273583
Fstl4	87.9348309183392	-0.247292760161441	0.543221337757363	-0.455233885293176	0.64894098500709	0.999924781273583
Kank3	228.531420249365	-0.185369421823572	0.46468918841915	-0.39891055450244	0.689959111977126	0.999924781273583
Fgfr3	3.77064376501473	-1.33427794368921	1.95068620780664	-0.684004397195939	0.493972389142715	0.999924781273583
Gabra1	7.51727970187017	-0.184767185466971	1.32213438217082	-0.139749172216216	0.888858173771048	0.999924781273583
Gk5	569.823745749914	-0.0558514207063168	0.35581337408496	-0.156968300727731	0.875269830721065	0.999924781273583
Rpp40	177.995184677252	-0.320019641662063	0.432412285531983	-0.740079901449501	0.459251513275848	0.999924781273583
Slc6a15	175.915307050626	-0.820724920214394	0.478214318308249	-1.71622824493801	0.0861202755217829	0.999924781273583
Slfn9	15.4048325368989	1.70802333825722	1.02437291985793	1.66738431399973	0.0954380109046081	0.999924781273583
Ranbp3l	8.90619081946269	0.807368026770992	1.40217129561149	0.575798427266261	0.564751436707779	0.999924781273583
Nol11	415.521887227437	-0.310424526634626	0.406910087106151	-0.76288235772746	0.445533558604226	0.999924781273583
Cep152	772.746506812691	-0.252000204671136	0.336047668857558	-0.749894220447495	0.453318415646457	0.999924781273583
5830411N06Rik	5.53799877440183	0.285253526642702	1.74273589856241	0.163681442998913	0.869981926849908	0.999924781273583
F8	208.409586737721	0.261299251290633	0.516020702158911	0.506373581907504	0.612594416674891	0.999924781273583
Fmnl1	12.1470406102278	0.491044908400559	1.1968818800159	0.410270149961695	0.681607786417453	0.999924781273583
Car12	13.3479723645255	-0.0970669292407	1.04078722000386	-0.0932629911043105	0.925694632718131	0.999924781273583
Jakmip1	1092.06919719666	0.440497392325764	0.383496364484869	1.14863511918154	0.250706469440871	0.999924781273583
Nasp	3285.66793392192	-0.364548436941892	0.349678876550031	-1.04252347336095	0.29716904837043	0.999924781273583
Smad2	913.123864584688	-0.212199061209611	0.348508604098039	-0.608877539074808	0.542605613095775	0.999924781273583
Dcstamp	69.3585416582158	0.0868359540733714	0.572059779903471	0.151795244350204	0.87934843312813	0.999924781273583
Des	15.8048219263616	1.14652306818384	1.15452349625459	0.993070363577088	0.320675665462151	0.999924781273583
Ddx4	55.163523096671	-0.0531153123490045	0.638411623172888	-0.0831991624541904	0.933693178697036	0.999924781273583
S1pr4	17.5852303013238	-0.227804497095872	0.964568916418565	-0.236172338977818	0.813298942741703	0.999924781273583
Asb1	137.335662462239	-0.0971769428293904	0.44617875935115	-0.217798227263684	0.827586325849516	0.999924781273583
Rtn2	39.9721764696594	-0.0751697377467639	0.685658293700316	-0.109631486175268	0.912701638803375	0.999924781273583
Ccdc115	47.8387765494443	0.625914043930231	0.633109280622621	0.988635079420547	0.322841716604356	0.999924781273583
Gm17801	2.23074591823067	0.287631077373532	2.4480272108421	0.11749504911532	0.90646776710482	0.999924781273583
Fam216a	46.626756468845	-0.00354865146160374	0.60831249416727	-0.00583359949964789	0.995345487424868	0.999924781273583
Tacr3	12.0817885662342	1.49775042774952	1.10112150813592	1.36020449758087	0.173765219718965	0.999924781273583
Ngly1	166.869000171413	0.0798858560972203	0.523149136540124	0.152701878905029	0.878633378992381	0.999924781273583
Cand2	150.65239641996	-0.46411811447705	0.474968150061262	-0.977156288094661	0.328491784707321	0.999924781273583
Fastkd3	242.990062994583	-0.116095156107646	0.387045198829725	-0.29995245118315	0.764213424959537	0.999924781273583
Mfsd3	7.30208846680562	0.971109918766336	1.3685322820633	0.709599569914581	0.477952486407997	0.999924781273583
Aldh3b1	32.9562667313593	0.213106932811467	0.725892045554341	0.293579374669582	0.769079338240009	0.999924781273583
Pole3	5.09462008097186	-1.4992179129181	1.67558246009492	-0.894744334357123	0.370923773256849	0.999924781273583
Slx4ip	669.425514429434	-0.386219280590858	0.393265377880718	-0.982083097861726	0.326058911599968	0.999924781273583
Cyfip1	1091.79221400646	0.0297597189666895	0.332553150886871	0.0894886092262986	0.928693605783949	0.999924781273583
Egfl7	49.1018862113659	0.180054084244888	0.627620594080457	0.286883645857239	0.774201413106486	0.999924781273583
Exosc1	262.040250220274	-0.0885132716672303	0.390073368609333	-0.226914418645889	0.820490290022194	0.999924781273583
Col9a1	4.00167206960255	1.2020932649579	1.89488792635129	0.634387526692726	0.525827947817559	0.999924781273583
Gabrb2	37.7288589547643	-0.0610890356513511	0.719186171709823	-0.0849418941219566	0.932307585427985	0.999924781273583
Vps39	55.2853860002317	-0.271718210388789	0.586468174370573	-0.463312797289317	0.643140174154379	0.999924781273583
Ppcdc	386.507348011523	-0.214756301697721	0.362514379994774	-0.592407676905994	0.553577626852203	0.999924781273583
Ptprf	631.227548270785	0.418826196505632	0.42942650794962	0.975315190730538	0.329403937578236	0.999924781273583
Acin1	837.329570856265	0.230093896582818	0.358397119209265	0.642008220072965	0.520867845789577	0.999924781273583
Trim44	623.998283892032	0.339320452713693	0.402988837516629	0.842009557397955	0.399782603764692	0.999924781273583
Pank2	688.275337584597	-0.296337461156373	0.344263378542562	-0.860787059056111	0.389355333672477	0.999924781273583
Mvb12a	90.8935627677039	0.0442094691009988	0.617349646867508	0.071611718456991	0.942910914040924	0.999924781273583
1700028M03Rik	3.71291252072183	-2.07682361370862	2.07269231193979	-1.00199320552551	0.316346874409846	0.999924781273583
Pex11g	111.702758022037	-0.491862152259722	0.490978507144002	-1.00179976333559	0.316440311564944	0.999924781273583
Stox2	306.160405921237	0.119832054461884	0.380295207956441	0.315102720083734	0.752683663318464	0.999924781273583
Mier3	440.917841387205	-0.0106243140655355	0.391838700736575	-0.0271139988101329	0.978368809430113	0.999924781273583
Fcho2	1075.99448096792	-0.151556468144238	0.353776704838194	-0.428395838594165	0.668362953885027	0.999924781273583
Morn4	54.0811698654965	-0.259127495505302	0.601148219829393	-0.431054250778356	0.666428924440526	0.999924781273583
[truncated: 14,044 more rows]
