# Supplementary material for: Transcription elongation can be sufficient, but is not necessary, to advance replication timing
Source: EMBO Rep. 2026 Mar 24;27(8):1964–99. doi: 10.1038/s44319-026-00735-2 (PMC13121604; doi:10.1038/s44319-026-00735-2)
Supplement: Supplementary file 6 — Source data Fig. 5 [file 44319_2026_735_MOESM6_ESM.zip › Fig5/5E/TimeCourse_12H_129_DESeq.txt]

baseMean	log2FoldChange	lfcSE	stat	pvalue	padj
Zc3h14	934.017372253662	-0.371472947851546	0.376996077143646	-0.985349637232444	0.324452358720136	0.999306240097256
Troap	169.980456101633	0.0321921468366452	0.477834012576401	0.0673709823691089	0.946286369403826	0.999306240097256
Clca2	4.12162424329776	-1.77590879160338	1.92812372292357	-0.921055412829322	0.35702149717765	NA
1810013L24Rik	1688.67826932275	-0.389074930841195	0.344443702287137	-1.12957481370019	0.258655428741809	0.999306240097256
Srsf7	1322.52799613631	-0.101382081464208	0.351801359102519	-0.288179902780488	0.773209031792006	0.999306240097256
Fignl2	5.41039701764704	0.240422201009703	1.63139665083446	0.147372008448545	0.882838398284874	NA
Sema6a	133.364808131019	1.24101823413729	0.464060356928847	2.67426039653626	0.00748942731626758	0.999306240097256
Anapc15	68.9331057282817	1.01899870532373	0.586070706621547	1.73869584985374	0.0820882764300423	0.999306240097256
Misp3	9.88464700353531	0.900641413883246	1.35070330599688	0.666794409908202	0.504903463921754	NA
Nmb	28.8118447244758	0.30300603991946	0.794698754104452	0.381284151201317	0.702992412554327	0.999306240097256
Tcerg1	2490.29775269017	-0.288245465680174	0.354648580034033	-0.81276362548107	0.41635359422452	0.999306240097256
Zfp712	86.4976231946065	-0.278555581859525	0.540232389352169	-0.515621771944405	0.606118601068829	0.999306240097256
Fam129c	51.6263209532691	0.392698462307556	0.726512060206563	0.540525730840454	0.58883452099266	0.999306240097256
Atp5g3	416.357122311879	-0.0135289052968047	0.462494951884978	-0.0292520064092922	0.976663603841745	0.999306240097256
Pifo	1.5054292816916	-1.20026392503649	3.37545188912586	-0.355586145044219	0.72215052102531	NA
Vsx1	8.57326506116352	0.190945770302734	1.38571624641568	0.137795721740752	0.890401865661535	NA
Fyco1	435.200100211868	0.0673009885750369	0.387809747397786	0.173541250643204	0.862226006417721	0.999306240097256
Tlr3	8.97168048957572	-1.42442402808458	1.32680316028911	-1.0735759988499	0.283012759544408	NA
Trafd1	35.6902880245767	-0.327022841399944	0.724472325424962	-0.451394525261015	0.651705228425416	0.999306240097256
Erfl	6.0811943291103	0.17101937952283	1.60862073954966	0.106314294798106	0.915332990259439	NA
Krt80	10.3178521094768	2.05267280499697	1.51130454066712	1.35821255727245	0.174396247159509	NA
Armc8	579.765965431045	0.0673812574054404	0.356655524270802	0.18892531538157	0.850151352053287	0.999306240097256
Ppil4	691.6464780673	-0.107756249830371	0.3718334718234	-0.289797067762498	0.771971491244904	0.999306240097256
C530005A16Rik	50.9671699696803	-0.541968486268375	0.623596866134604	-0.869100721476991	0.384792042134445	0.999306240097256
Katnbl1	824.987995814424	-0.273064024333842	0.410351643870367	-0.665439089650887	0.505769689970061	0.999306240097256
Spag9	813.185997852862	-0.412165142086251	0.340709409242416	-1.20972632661575	0.226383924311673	0.999306240097256
Taz	92.0652710696136	0.0301865471803974	0.52278435958522	0.0577418712456271	0.953954240884598	0.999306240097256
Gfpt1	352.109863666367	-0.278070698829537	0.383005544214597	-0.726022646486115	0.467824887524356	0.999306240097256
Abcc5	3056.77349759383	-0.320478734694753	0.390880300478081	-0.819889706139653	0.41227898553548	0.999306240097256
Kcnmb4	36.2662256282762	0.245958484701485	0.72084953983507	0.341206411476326	0.732948196943996	0.999306240097256
Gm4013	9.89853649997913	-0.377371014814262	1.23171523040106	-0.306378459484817	0.759316507139654	NA
Hpcal1	444.059770577501	-0.263850282100699	0.416428776537261	-0.633602423671821	0.526340318710832	0.999306240097256
Tbc1d31	889.053138418051	-0.234594356411179	0.343694352145024	-0.682566806661373	0.494880614688141	0.999306240097256
Cyp3a13	7.38450673976009	-1.57025096571667	1.44516492615577	-1.08655485425711	0.277233586043487	NA
Akap7	1060.67243331664	0.152577114440446	0.394609585147861	0.386653340879379	0.699012863048103	0.999306240097256
Ablim1	348.88553374913	0.485336061242996	0.474127991687076	1.02363933315989	0.306005659799598	0.999306240097256
Ulk1	1762.22757858256	-0.24681541047204	0.355581737183145	-0.69411723005593	0.487608694009148	0.999306240097256
Golga3	369.421404926983	-0.0643882002125637	0.380606478181805	-0.169172633424824	0.865660854875985	0.999306240097256
Mir1193	22.257160932279	-0.0150423496868446	0.918610363294534	-0.0163751142899109	0.986935133007724	0.999306240097256
Wdyhv1	426.717896521395	-0.0681311500321689	0.394703164320747	-0.172613640302117	0.862955129434485	0.999306240097256
Traf1	40.8992243005375	0.406541321151751	0.766131535928945	0.530641674551112	0.595667110754491	0.999306240097256
Rxra	280.943988255084	0.150627612025098	0.50608672153896	0.297632017625465	0.765984034906265	0.999306240097256
Dapk3	148.405946375282	-0.38959961167025	0.461562304220153	-0.844088887043127	0.398619737174124	0.999306240097256
Ap3m2	54.6486400728095	1.17088859446341	0.644038020397006	1.81804265801207	0.0690576131142528	0.999306240097256
Sirt2	39.52585887509	-0.637318232708351	0.681104287869767	-0.935713141230748	0.349420902734787	0.999306240097256
Inhbc	65.7926175188505	-0.234000174455253	0.716848446684259	-0.326429073729053	0.744099743511108	0.999306240097256
Slit3	454.306047187006	-0.909957265307244	0.36675005360753	-2.48113737505003	0.0130963889021834	0.999306240097256
Dcakd	655.656759849167	-0.159897262739478	0.400609971464233	-0.399134505202285	0.689794098839354	0.999306240097256
Vps35l	952.069915729656	0.032012366073383	0.349545341913493	0.0915828713326285	0.927029460945822	0.999306240097256
Cyhr1	38.419507549597	0.269844654310449	0.700781232815269	0.385062615370554	0.700191025022185	0.999306240097256
Taf10	31.1126277003299	-0.000689901677219331	0.770047731934721	-0.000895920666483849	0.999285158828139	0.999806694069992
Hagh	55.1530016479071	-0.424890423723027	0.631563827276275	-0.672759276850035	0.501100449318876	0.999306240097256
Ogfod3	139.703553923943	-0.253866785360876	0.496137513992968	-0.511686333326679	0.608870552498491	0.999306240097256
Syn1	537.420838639114	-0.544429927336598	0.385420515057653	-1.41256084216264	0.157784889439901	0.999306240097256
Ccl27a	1.38156434402641	1.23586814179269	3.54306923376341	0.348812868237395	0.727229802020736	NA
Fundc2	242.383964612953	0.323833071547929	0.420802022867316	0.769561584664808	0.441559999955832	0.999306240097256
Rab5if	342.421671639961	0.274918143654754	0.414436263008043	0.663354460488944	0.507103564634391	0.999306240097256
H1f5	128.379469036489	-0.767713545065959	1.5048279254451	-0.510166997890395	0.60993447076816	0.999306240097256
Pop4	147.011226004612	0.491837120534818	0.452843137170078	1.0861092510056	0.277430659979904	0.999306240097256
Carnmt1	1443.05215381831	-0.233698291088582	0.358017644135797	-0.652756351304127	0.513913367294413	0.999306240097256
Iqcm	71.5988568791968	-0.445022352895974	0.875781510556749	-0.508143124205792	0.61135297424101	0.999306240097256
Clcc1	367.481732331096	0.0181383419701841	0.372923710808388	0.0486382105628671	0.961207618360799	0.999306240097256
Ilf3	1426.1321142571	-0.0306351563596245	0.344543923253113	-0.0889150970081656	0.929149385397608	0.999306240097256
Tpd52l2	856.279704349859	-0.231080486160362	0.345223402743899	-0.669365067152726	0.503262629625406	0.999306240097256
Arhgap25	8.77466301955862	-0.168222103268676	1.32667271412415	-0.12680000235004	0.899098693878345	NA
Banf1	89.007836175675	-0.354751734976709	0.52565554299728	-0.674874905634819	0.499755245048519	0.999306240097256
Tbc1d23	798.28230219059	-0.460557161491629	0.34440281954059	-1.33726304013997	0.181136790840763	0.999306240097256
4930473A02Rik	47.5801455858258	0.0391373025074491	0.710637680938476	0.0550734974477626	0.956079910063631	0.999306240097256
Pard3	11363.3651219305	0.0290613470089142	0.372903713925767	0.07793257595364	0.937881686339943	0.999306240097256
Rorc	13.152978443814	1.10964446996915	1.19167167223132	0.931166273249931	0.351767561074423	NA
1700123J17Rik	280.254425570583	0.159416675639024	0.452469735917781	0.352325609834802	0.724594084061448	0.999306240097256
Evi5l	82.4412806297594	0.423750079898278	0.553577824616748	0.765475170887939	0.443988645929527	0.999306240097256
Pex5l	32.4119777367678	-0.446725190428658	0.890105056927842	-0.501879173645537	0.61575251589143	0.999306240097256
Mtmr1	188.39144849	-0.0627590584677632	0.447152025121551	-0.14035284409302	0.888381213933171	0.999306240097256
Mtor	780.925057462909	-0.136273153026588	0.371661048784865	-0.366659765590526	0.713872821767219	0.999306240097256
Zfp758	57.1270962903371	0.0576194716238597	0.615518160989509	0.0936113266442544	0.925417911767081	0.999306240097256
Plekhh2	238.925818354285	-0.732704044668518	0.399464356370837	-1.83421632739699	0.0666218887179669	0.999306240097256
Adgrl3	536.585059856358	0.633750382915372	0.402963050455977	1.57272579259623	0.115782324859627	0.999306240097256
Golga5	277.646983045602	-0.0630052067499964	0.39023510674079	-0.161454481315662	0.871735459582798	0.999306240097256
Plekhb1	98.5893738521036	-0.35142995248727	0.513554740917614	-0.684308652003366	0.493780284718004	0.999306240097256
Nufip1	1476.41293256127	0.185761779523891	0.329590740845319	0.563613465133935	0.573017220964213	0.999306240097256
Smap1	586.306272839842	0.0619746122643048	0.35767613328156	0.173270191935112	0.862439052673357	0.999306240097256
Tepp	2.13892258541258	-0.652361777422916	2.68823113838232	-0.242673246399297	0.8082585342889	NA
Acox2	18.9073228376502	1.21796820416043	1.00662425396604	1.20995316709459	0.226296864134096	0.999306240097256
Hars2	207.07962764095	-0.232925302839126	0.414981473640033	-0.561290847025071	0.57459928021915	0.999306240097256
Gpa33	1061.37148954987	-0.0284442629024902	0.369099177333791	-0.077064010567455	0.938572623232965	0.999306240097256
Sdhb	383.01377448169	0.343774003806926	0.376804019121837	0.912341658690664	0.361588890952498	0.999306240097256
Gmpr	48.6719223682719	-0.177496318172394	0.656362899195626	-0.27042405716398	0.786834034374882	0.999306240097256
Me1	626.537838683839	-0.0742766342476414	0.356858269970807	-0.2081404313643	0.835119318732506	0.999306240097256
Klk11	15.5847451521335	1.44235544344548	1.16053709632813	1.24283441521086	0.213928857662324	0.999306240097256
Magt1	1195.39574145358	-0.0999045400139422	0.385684926600935	-0.259031486904109	0.795610946337644	0.999306240097256
Mcam	99.8694917059741	-0.141431505253104	0.50199690470525	-0.281737803415633	0.778144565230359	0.999306240097256
Pbld1	7.94463334469335	-0.844370315692734	1.41106398943775	-0.598392646976401	0.549577970898836	NA
Tab2	1326.83039746768	-0.0464026098178138	0.343311654237918	-0.13516176699803	0.89248397515858	0.999306240097256
Mettl27	366.025189899209	0.424927877352318	0.4149105205083	1.02414341490244	0.305767540854659	0.999306240097256
Trmt1	585.181820924394	0.149229742858669	0.445134339204054	0.335246530576606	0.737439124492665	0.999306240097256
Vps37c	420.488359988148	-0.282224107531449	0.372632398267661	-0.757379414252457	0.448822585547386	0.999306240097256
Sec23a	844.443102980981	-0.163001785533562	0.343835192489102	-0.474069522533613	0.635450331311976	0.999306240097256
Rara	382.192112062121	0.15306052028818	0.477896924400795	0.320279358315797	0.748756569362572	0.999306240097256
Med1	1465.32769102149	-0.692488571545576	0.357128146291003	-1.9390478704563	0.0524955094226138	0.999306240097256
Ap5b1	21.8163872205517	-0.452655756988232	0.923133279604211	-0.490347132953874	0.623888279863028	0.999306240097256
Bag5	32.6022347238468	0.342021413044971	0.738414373557465	0.463183579969078	0.643232784869093	0.999306240097256
Pdcd2l	379.196751377489	0.252807898210418	0.388878771844738	0.650094364912654	0.515631268964152	0.999306240097256
Ctcf	1561.80802733618	0.161147869013013	0.356042264853518	0.452608819010046	0.65083044726481	0.999306240097256
Mnd1	453.398778666012	0.0363965767537675	0.417889263579522	0.0870962236311235	0.930595027086376	0.999306240097256
Tktl1	6.74584743144861	0.429455723867778	1.49182586897568	0.287872554564731	0.773444296300125	NA
Lix1	17.5892506347652	0.254910935150421	1.01588700245557	0.25092449704963	0.80187248428408	0.999306240097256
Ctnnbl1	32.4045258087957	0.746002179498477	0.790462368657523	0.943754198906958	0.345295270515252	0.999306240097256
Snph	3.01072700730201	0.36312430701781	2.18721144529934	0.166021583234772	0.868139964915761	NA
Ppm1m	52.6277555437356	-0.705755919038444	0.611894177276547	-1.15339538313579	0.248748135622314	0.999306240097256
Prkar1a	648.055238497719	-0.297439522747922	0.371125761532757	-0.801452104859255	0.422869960926994	0.999306240097256
Slc27a3	34.8616612682584	0.396019673635309	0.72735415626471	0.544466090176823	0.586120777062172	0.999306240097256
Impdh2	220.184033980246	-0.16502099299677	0.465852454017975	-0.354234461090556	0.723163179582484	0.999306240097256
Tiprl	557.160291565003	-0.0966704987167875	0.394793432343776	-0.244863492644451	0.806562129929215	0.999306240097256
Uaca	636.183149292834	-0.0931724908501645	0.353981033943003	-0.263213228721081	0.792386235163269	0.999306240097256
Smim31	37.5387165236919	0.442441393154285	0.721672310360583	0.613077967385529	0.539824787729465	0.999306240097256
Calca	131.029800347264	-0.41921227066613	0.527734252504466	-0.794362444121593	0.426984461114498	0.999306240097256
Phf3	37.1129946336098	-0.691322692412983	0.703732039997184	-0.982366374018936	0.325919385989267	0.999306240097256
9330020H09Rik	59.225552567162	1.55406125122811	0.674159823323447	2.30518223937903	0.0211563691352214	0.999306240097256
Ube2q2	897.344939999964	-0.369337129052457	0.367576178931976	-1.00479070794413	0.314997639138985	0.999306240097256
Rfx3	1135.7794060005	-0.72093158877594	0.383586753892677	-1.87944860311221	0.0601832651829397	0.999306240097256
Bri3	307.322858188816	0.200069081479933	0.398264677096357	0.502352061293971	0.615419893986499	0.999306240097256
Fbxo27	55.340800488218	-0.245868890773653	0.621303837689616	-0.395730520010857	0.692303837930868	0.999306240097256
Eps15l1	3031.52741134078	-0.0813847945416183	0.331872406224413	-0.245229169449495	0.806278991851182	0.999306240097256
Tmprss15	6.00856420080851	-0.669287293478383	2.10658389162879	-0.317712148155134	0.750703295434454	NA
Max	1100.66703117267	-0.152689177011628	0.377969987489923	-0.403971696339248	0.686233532586818	0.999306240097256
Ttc8	99.3787449389912	-0.110933620243916	0.53879543112312	-0.205891909685787	0.836875345198408	0.999306240097256
Vti1b	313.349346831921	0.0951671643650399	0.443241796328426	0.214707108294734	0.829995680208849	0.999306240097256
Cpsf3	492.993438986872	0.23176269607656	0.374966218429029	0.618089536298927	0.536516319399505	0.999306240097256
Nlgn1	32.2962687614539	0.199769884618318	1.03569801441415	0.192884298162258	0.847049582370041	0.999306240097256
Casq2	113.096857398991	-0.192978858778415	0.565475140983794	-0.341268509951962	0.732901451883766	0.999306240097256
Pidd1	138.651978686872	-0.288526328743655	0.48100404606826	-0.599841791565117	0.548611678389991	0.999306240097256
Asb4	4.28196636731542	1.53108925387897	2.15120107085093	0.711736933671818	0.476627692307405	NA
Orc4	2002.01694559553	-0.593937620336869	0.392614944452103	-1.51277384809107	0.130337113863467	0.999306240097256
Mapkbp1	118.133672309517	-0.228080031628006	0.480722352643567	-0.474452728011831	0.635177100151899	0.999306240097256
Mospd1	196.896831111871	-0.205667779804155	0.476837245011411	-0.431316517230598	0.666238242042279	0.999306240097256
Dclk1	61.6085491310152	-0.457476366736766	0.722804407523079	-0.632918618059421	0.526786789009104	0.999306240097256
Gpcpd1	795.255200543435	-0.110376584074399	0.387196392701103	-0.285066147709709	0.775593464680277	0.999306240097256
Sinhcaf	1286.14289537972	0.195050433823095	0.355829583195276	0.54815687912057	0.583584187793273	0.999306240097256
Acbd5	385.702240223388	-0.407756675601913	0.393349314822848	-1.03662739513237	0.29990954086119	0.999306240097256
Myo7a	7.29746853123899	-0.0988922079993922	1.484708458926	-0.0666071560412127	0.946894448702722	NA
4930548K13Rik	3.17640799716867	-0.420260495413585	2.59789693207001	-0.161769502948957	0.871487369792344	NA
Luc7l2	2699.69295396894	-0.314515392328598	0.373588546223139	-0.841876431995166	0.399857123664862	0.999306240097256
Dnah8	582.389199502146	-0.540774568521564	0.359635535865543	-1.50367389924377	0.132665352918434	0.999306240097256
Evc	112.924863769363	-0.474185372302159	0.479409332382196	-0.989103340867231	0.322612583225033	0.999306240097256
Shroom2	680.721209025715	-0.338811639892644	0.410965450868142	-0.82442852355818	0.409696113267767	0.999306240097256
1500009C09Rik	12.5860574898991	1.60356542537602	1.19232596586703	1.34490522833657	0.178655841617497	NA
Kmt2e	719.257731089792	-0.0232887064704454	0.385425517860079	-0.0604233642851325	0.951818450643312	0.999306240097256
Setd5	2212.27681675071	-0.0320095621577653	0.425785641748242	-0.0751776457898781	0.940073370089522	0.999306240097256
Pcyox1	123.728207202091	-0.327724277186712	0.473685893435041	-0.691859904904798	0.489025312249706	0.999306240097256
Arpp21	14.7197978625169	-1.08674780743346	1.28692520654501	-0.844452965802916	0.398416335611837	0.999306240097256
Smim4	146.764807869819	0.274751289392325	0.479227187970718	0.573321581681866	0.566426975340821	0.999306240097256
Smc6	1129.00361326924	-0.0712024762962193	0.336743248936789	-0.211444406149282	0.832540508849086	0.999306240097256
Nsmf	3.35528321817051	-1.05977138707132	2.21482660460507	-0.478489550770181	0.63230180972908	NA
Hmbs	227.614471887025	0.261987269416183	0.404010111225879	0.648467110442461	0.516682876590439	0.999306240097256
Slc35b1	191.120731201143	-0.00160303917793827	0.459577395218217	-0.00348807229123424	0.997216926615307	0.999306240097256
Synj2	168.968058899959	0.0342964704630023	0.512128006766456	0.0669685508503002	0.946606739761613	0.999306240097256
Suds3	432.43598399841	-0.223793442797698	0.402648002233239	-0.555804180218093	0.578344727537636	0.999306240097256
Ptk2b	231.700665201706	-0.226194626002385	0.415332439116893	-0.544611026490816	0.586021069456654	0.999306240097256
Gfm2	869.488740604388	-0.367045837525415	0.345153933490561	-1.063426494415	0.28758858302662	0.999306240097256
Rlim	2452.79504624172	-0.481304140831857	0.449886326477784	-1.06983500610042	0.28469358230033	0.999306240097256
Ddt	144.375532859462	-0.38207986640023	0.550208146293537	-0.694427861481334	0.487413926118852	0.999306240097256
Epha3	18.3266277351683	-0.679711880383582	1.11802273927966	-0.607958905041159	0.543214729920313	0.999306240097256
Gatad2a	3981.59642154067	0.184387888081907	0.327510047753727	0.562999179251315	0.573435442824088	0.999306240097256
Shc1	272.003066274612	0.0684774544760219	0.391557981819324	0.174884583268741	0.861170324353266	0.999306240097256
Anks1b	151.046858095708	-0.138161084402794	0.513047426034508	-0.269294956746359	0.787702712817619	0.999306240097256
Cdk6	4222.28609489854	0.170220232553423	0.328471314821044	0.51821947571331	0.604305147883897	0.999306240097256
Kdm1a	2116.9032380488	-0.254016520606069	0.327488556393848	-0.775650066686854	0.437955630176272	0.999306240097256
Scaf4	1746.04202535735	-0.436941748035209	0.332927396458367	-1.31242352742169	0.189377272848364	0.999306240097256
6030466F02Rik	1.60650836980116	3.73854896904828	3.69463159083134	1.01188680850505	0.311592177275183	NA
Plcxd2	101.850185430908	-0.46240565322593	0.493404179740253	-0.937174171222786	0.348668973500833	0.999306240097256
Morc2a	1400.34139943953	-0.476833142176219	0.343347722948524	-1.388776188994	0.164900817935639	0.999306240097256
Atp6v1c2	21.1884056439382	-1.27530362204498	0.888637712905859	-1.4351221015308	0.15125230650299	0.999306240097256
Map1a	35.6484945790104	1.24210275748399	0.75430681848287	1.64668106803305	0.0996236175595724	0.999306240097256
Runx2	14.2590140925589	1.0665521016405	1.23809318995153	0.861447353314534	0.388991705150313	0.999306240097256
Gja3	6.08859007363754	0.28665502178566	1.58705460972121	0.180620767571454	0.856665253824819	NA
Ackr3	43.1818415814536	-0.0829983130027691	0.739683955617793	-0.112207804931294	0.910658640814179	0.999306240097256
Socs1	8.94407817822122	0.19032774527055	1.50107271916079	0.126794486929958	0.899103059312718	NA
Sort1	146.826490875528	-0.577670556424559	0.484001457590816	-1.19353061311012	0.232661630253332	0.999306240097256
Rangrf	26.6855251933583	0.0716789497574871	0.849342663274161	0.0843934407829808	0.932743622180178	0.999306240097256
Phyhd1	179.161027489164	0.505949886181441	0.496606807390447	1.01881383551726	0.308291356063346	0.999306240097256
Slc4a9	30.3886939042442	0.412770849910517	0.797058685395324	0.517867576721521	0.604550665395568	0.999306240097256
Specc1	458.404284186948	-0.449612886069218	0.408513598296883	-1.10060690254542	0.271067780073626	0.999306240097256
Gtf2a2	479.210278869446	0.185975087094239	0.361697750464716	0.514172639601143	0.607131294971192	0.999306240097256
Deaf1	1020.73320381591	-0.203988324503614	0.340819967994699	-0.598522221875178	0.549491535951302	0.999306240097256
Mtarc1	4.77234654401493	0.59559785219708	1.75000163880169	0.340341311111522	0.733599510211664	NA
Set	1566.02580713284	-0.103667643388538	0.35531324741253	-0.29176408181645	0.770467009455872	0.999306240097256
Glra3	18.1742687122434	-0.325493104102237	1.14030889837098	-0.285442922147876	0.775304827557617	0.999306240097256
Dnhd1	38.4400259728977	-0.844081725579334	0.706976425743016	-1.19393192593689	0.232504597764672	0.999306240097256
Pgpep1l	41.5042901225645	-0.311051427002755	0.716438526663009	-0.434163456356199	0.6641697479499	0.999306240097256
Notch3	79.2149446149687	-0.902534758415875	0.621389487143071	-1.45244613417168	0.146377596447135	0.999306240097256
Gtsf1l	125.477036582855	-0.22430367105088	0.493965118735045	-0.454088077363198	0.649765434253132	0.999306240097256
Rnf212	5.29586440651454	-0.833563481630417	1.64571365387698	-0.506505782258478	0.612501631520449	NA
Tceal8	155.091381962072	0.653687121358824	0.470344488346204	1.38980499943197	0.164588099565372	0.999306240097256
Gm5087	9.72400046217797	0.212644737067734	1.31356670326559	0.161883470812017	0.87139761950342	NA
Slco6b1	13.131801111586	-0.381548442047977	1.34874533325569	-0.282891389975727	0.777260094919844	NA
Ranbp3	1022.89654279116	0.0501973886467088	0.372623529948825	0.134713416121635	0.892838465356245	0.999306240097256
Parp6	149.553576470658	-0.243608999505974	0.469564027112573	-0.518798258469597	0.603901432507155	0.999306240097256
Gng10	19.4756720085005	0.466834028906807	0.933965687092101	0.4998406636975	0.617187275495555	0.999306240097256
Mrps18b	131.49326736872	0.456224756258106	0.463637003899475	0.984012821282541	0.325109208923868	0.999306240097256
D16Ertd472e	461.948483823121	1.03988821644146	0.481524938427837	2.15957291814763	0.0308057468129722	0.999306240097256
2310039H08Rik	35.5780517569467	-1.07684963793408	0.742687017523654	-1.44993733904846	0.147075993717061	0.999306240097256
Rps10	1157.70669701193	-0.105549701286654	0.340765592261932	-0.309742836963194	0.756756524477224	0.999306240097256
Arih1	2810.28480514308	-0.396949892045573	0.347093952628829	-1.14363816781924	0.252773725948955	0.999306240097256
Dancr	54.3504729754995	0.0724928384630442	0.898480429534097	0.08068382580201	0.935693400015347	0.999306240097256
9530026P05Rik	66.9918259768835	-0.88962227826176	0.59928070727336	-1.48448342732309	0.137680716569124	0.999306240097256
Itgal	30.9357831325119	-0.81870087820192	0.817203295807687	-1.00183257018409	0.316424463805655	0.999306240097256
Sirt6	147.809906402465	0.440822278512179	0.513983393852678	0.857658601006341	0.391081006211346	0.999306240097256
Rgs12	217.475289110536	-0.106765156645967	0.422979614344398	-0.252412062012609	0.800722577789962	0.999306240097256
Hfe	4.16309457298222	-0.763964046002256	2.03675596385308	-0.37508865056028	0.70759453742569	NA
Tdrd7	21.743711966798	-0.460830236472878	0.878770543961889	-0.524403372005678	0.59999801168815	0.999306240097256
Ak2	670.283269462345	0.171333695572131	0.413159783007568	0.414691125851891	0.678368029522491	0.999306240097256
Znhit1	53.25439429334	0.317672851142623	0.636008805605787	0.499478699575623	0.617442188885607	0.999306240097256
Prx	246.94187136376	0.387880998648453	0.414271952891301	0.936295580575369	0.349121022968763	0.999306240097256
Zxdb	10.9961530742104	-1.08435931062966	1.27133737786147	-0.852928050030013	0.393699205381703	NA
Alas2	569.945205094884	-0.547746087471424	0.451188531674627	-1.21400711458337	0.224745007360335	0.999306240097256
Fiz1	339.87658245856	0.65792919130551	0.417473893715804	1.57597684839521	0.115031138821126	0.999306240097256
Serpinh1	80.8757631418203	-0.158426364495036	0.528657834303027	-0.299676566230976	0.764423874984434	0.999306240097256
Myh3	10.849028828666	0.120485892102923	1.26129547996453	0.0955255085083716	0.923897430041168	NA
Grm5	69.6565702952504	0.132051393727576	0.676582895733368	0.195174005373639	0.845256728420546	0.999306240097256
Vill	33.0791022130914	0.670492358230284	0.82632683682357	0.811413024908741	0.41712852177243	0.999306240097256
1700123O12Rik	41.4230529788076	0.354890556826157	0.687353578434253	0.516314409295103	0.605634833938054	0.999306240097256
Wnk1	1790.92341998624	-0.00531304222157579	0.356736220546273	-0.0148934756707348	0.988117165006982	0.999306240097256
Tex14	1048.6188480612	-0.240466246816173	0.386009833744896	-0.622953680954903	0.533314960447759	0.999306240097256
Zbtb37	238.571520156776	0.0455332958234434	0.431124522301943	0.105615184170743	0.915887676909105	0.999306240097256
Egfem1	28.5379931178966	-0.267374585814131	1.08834406300162	-0.24567101057796	0.805936914752647	0.999306240097256
Eya1	1678.17119026752	0.459593842829793	0.46046836318554	0.998100802518339	0.318230481020239	0.999306240097256
Adgrg2	55.3723941788503	0.768714272993631	0.763647540741283	1.00663490940785	0.314110252152554	0.999306240097256
Nkain3	133.470534329286	-0.0398218455652836	0.689602979271072	-0.057746046293733	0.953950915227276	0.999306240097256
Cd2bp2	416.533130895627	0.209476902891423	0.388794592092248	0.53878553650695	0.590034844667381	0.999306240097256
Sapcd2	64.728960792247	0.241113047348986	0.591553995024853	0.407592627852774	0.683572777562125	0.999306240097256
Kcng2	4.64878602368943	0.278116547998196	1.75885886774743	0.158123288399131	0.874359649973718	NA
Tecr	2002.51347793396	0.0397384867762988	0.331589666451408	0.119842355769317	0.904608028660069	0.999306240097256
Tfg	497.989295872756	-0.132162508266083	0.36310746101843	-0.363976294773449	0.715875711077911	0.999306240097256
Gm12530	12.8048234405053	-0.0910035465421282	1.17063383967493	-0.077738694592494	0.938035913392561	NA
Trpm3	126.781134597535	0.457411089621219	0.487776956425837	0.937746409696917	0.348374747387438	0.999306240097256
Trpc4	7.26033738475521	-0.0746188661999236	1.49526753377963	-0.0499033547604069	0.960199403924299	NA
Mtarc2	451.897510222736	0.435905228690759	0.416550940456974	1.0464631965842	0.29534722834438	0.999306240097256
Itih5	10.844994062805	-0.655812509482302	1.26573127725176	-0.518129338564065	0.60436803169025	NA
Adcy4	3.69764355514582	0.80664251222615	2.11288109571995	0.381773737225516	0.702629200564932	NA
Mical1	148.048698101332	-0.406003895904574	0.472360457136025	-0.859521345978497	0.390052948372043	0.999306240097256
Zc3hav1l	174.211082039765	-0.329783323296789	0.435979425952435	-0.756419463088994	0.449397742326292	0.999306240097256
Wnk2	144.47782219922	-0.0961207918390959	0.53450477701964	-0.179831492573478	0.857284859143942	0.999306240097256
Sec22a	701.89949239454	-0.567276361940168	0.382153532650593	-1.48442003925902	0.137697521725274	0.999306240097256
Ahsa2	133.129876285482	-1.00957182322402	0.470708225449317	-2.14479324694257	0.0319693813888099	0.999306240097256
Tfeb	1027.04195251734	0.220910661566235	0.40735122830012	0.542310041602422	0.587604939203519	0.999306240097256
Tgm1	106.07604061116	1.35031306406998	0.558123867995029	2.41937881804046	0.0155470399715101	0.999306240097256
D7Ertd443e	9.87038813723642	-0.323980679567615	1.39642006593587	-0.23200803788972	0.816531770792856	NA
Tlcd2	12.065344335972	0.334446375679917	1.17486187201261	0.284668677779958	0.775897989685486	NA
Cbwd1	614.791318231922	-0.118667362129294	0.390933660964855	-0.303548591432146	0.761471822506678	0.999306240097256
Lrch2	532.559859676041	-0.316814099845093	0.466518546057736	-0.679102904959076	0.497072661976641	0.999306240097256
Zdhhc6	401.555124953647	-0.336596566236762	0.379969318985109	-0.885851960720948	0.375697305690454	0.999306240097256
Cbx3	1013.59211281195	-0.00603480540863922	0.357496816944358	-0.0168807248697224	0.986531769902935	0.999306240097256
Fndc4	4.36401525277914	-0.0100588169021371	1.96010031116002	-0.00513178679931135	0.995905444515353	NA
Slc25a28	403.815490446942	0.221757729822271	0.384131928915686	0.577295749531263	0.563739684518552	0.999306240097256
Gbp4	7.3401452708738	1.5027277071784	1.50772804168867	0.996683530204382	0.318918146485816	NA
Cdkl3	173.08618273902	0.211753585201054	0.429843973401079	0.492628949815403	0.622274788741094	0.999306240097256
Etfrf1	206.53453221448	0.822017678500987	0.478736041532801	1.71705826841254	0.0859685260952573	0.999306240097256
Gm10549	3.89181863027219	-0.330643642022353	1.95862421408433	-0.168814231767746	0.865942763659713	NA
Atn1	39.7706723128301	0.707883372460941	0.69125666609532	1.02405286947834	0.305810303792687	0.999306240097256
Zfp111	618.073518496192	-0.0254661238238623	0.365530232485138	-0.0696689946840382	0.944457120454646	0.999306240097256
Sema3b	51.8878737214775	0.653941670556024	0.746461576832836	0.876055366882559	0.380999935196726	0.999306240097256
Rbm43	33.6801907826391	0.957003714141222	0.749051115190548	1.27762137287223	0.201382960847137	0.999306240097256
S100a3	3.3045256874053	-0.46870000865754	2.07594568034526	-0.225776624646358	0.821375158505162	NA
Kif18b	703.535490531126	-0.201357970149562	0.396812896030114	-0.507438070093068	0.611847479379459	0.999306240097256
Hsh2d	16.2276120875645	1.11925360343893	1.07238315311065	1.04370681336453	0.296621056593104	0.999306240097256
Sgsm2	175.014509488755	-0.23929433260251	0.480067281680384	-0.498459990368237	0.618159862603022	0.999306240097256
Sem1	1096.26466334057	0.0190515434319359	0.375902884225982	0.0506820889953126	0.959578849215899	0.999306240097256
Shd	2.08816505464736	0.256892613146887	2.54854024834417	0.100799904303569	0.919709302809789	NA
Gjb5	77.300139120344	0.826428075921667	0.628974710381685	1.3139289422625	0.188870117895008	0.999306240097256
Rnps1	776.771993170912	0.316950029764565	0.354319897782192	0.894530710096901	0.371038006137491	0.999306240097256
Gpr83	8.30551551924445	2.26959670518062	1.76849655630273	1.28334810553745	0.199370146147978	NA
Rab23	427.876034065367	-0.0443189517136471	0.406469198750999	-0.109033973176395	0.913175544262639	0.999306240097256
Ext2	863.79023381864	0.401417067004202	0.373638998872495	1.07434467016433	0.282668231080881	0.999306240097256
Scin	5.5722161029112	-2.54043037150431	1.83396965403087	-1.38520850981406	0.165988719361771	NA
Clec11a	21.2199235530022	1.40965904610223	0.925310980563634	1.52344355110059	0.127647773206274	0.999306240097256
Map7d2	160.708360626322	-1.04859599364457	0.447913443324833	-2.34106836772058	0.0192286456054376	0.999306240097256
Ola1	1004.06880485603	-0.28029710956624	0.358625719343156	-0.781586747541757	0.434457477733105	0.999306240097256
Lrrc46	9.00674349797287	0.313650926508479	1.31924241449174	0.237750790198266	0.812074388021883	NA
Tmigd3	3.07472007437973	1.18766470566851	2.18946092503976	0.54244617571649	0.58751117696757	NA
Dpep2	3.20756779578599	0.0669094245348153	2.10214594064557	0.0318291053161929	0.974608335704842	NA
Slc25a51	205.78408303208	0.752689257654644	0.446525641698494	1.68565741217361	0.0918618041612754	0.999306240097256
6720489N17Rik	145.857631482329	-0.585168328002537	0.476505002612127	-1.2280423600901	0.219431066734898	0.999306240097256
Zfp703	6.59392438194458	-0.275555314464301	1.49309628596272	-0.184552943473855	0.853579697472899	NA
Slc35g2	16.661567802972	0.780250415347223	0.997903358119889	0.781889758159811	0.434279364561132	0.999306240097256
Clasp2	2602.60824951104	-0.322545297702922	0.349018498073762	-0.92414957798241	0.355408443567386	0.999306240097256
Pak6	24.4644909391908	1.4508835864892	0.862350472219409	1.6824755516804	0.0924766618432285	0.999306240097256
Smim19	298.838683610339	0.25347333643623	0.503172719850682	0.503750156629019	0.614436957514152	0.999306240097256
Heph	13.8924575483473	0.608826449428331	1.15633931434733	0.526511934580353	0.598532562055805	NA
Sh3d19	1404.45512914933	-0.0931508421158591	0.37584715403451	-0.247842350583041	0.804256385922057	0.999306240097256
Dab2	20.9840676006147	0.713649151169722	0.953660815618214	0.748325966090046	0.454263566021611	0.999306240097256
Arhgap44	2314.49492817556	-0.387276209697124	0.33391588684008	-1.15980168946738	0.246129556090549	0.999306240097256
Ppp1r32	4.2228348874885	-1.09949396614995	2.02215768171313	-0.543723160707469	0.586631992071608	NA
Tead3	65.0849411150729	0.172628263730698	0.68189363579475	0.253160103964747	0.800144494888917	0.999306240097256
Gps1	127.546374543299	-0.00429479195893802	0.463931016989756	-0.00925739345216673	0.992613774190494	0.999306240097256
Cdh16	66.8567201164667	1.52471035465262	0.708664265468057	2.15152707558294	0.031434621099131	0.999306240097256
Shmt2	420.895693793484	-0.151753539817419	0.39115991141364	-0.387957802907221	0.698047261010822	0.999306240097256
Ncor1	4881.01118120713	-0.505953714125758	0.344309107162058	-1.46947525813663	0.141703927856095	0.999306240097256
Dhrs3	22.1281101629598	-0.696907187935441	0.922080821546575	-0.755798376509494	0.449770090282363	0.999306240097256
Rs1	18.3090455765213	0.146269778694316	0.943621026099821	0.155009028676352	0.876814199487484	0.999306240097256
Rps7	1282.12988614661	0.583315482327158	0.438017202620031	1.33171820384682	0.182952805104493	0.999306240097256
Klk5	3.2626645097519	0.494236016421307	2.14040722438723	0.230907469751603	0.8173866875194	NA
D030068K23Rik	324.327254932211	0.213287298626298	0.474467349346702	0.449529981188326	0.653049385315883	0.999306240097256
4930547E08Rik	6.48470915854722	1.08061357682779	1.59916352234904	0.675736759703256	0.49920779259837	NA
Mpig6b	3.35063961763014	-0.290548118239541	2.25416094610349	-0.128894131868347	0.897441420027306	NA
Lgi1	37.2625818868998	-1.80106174020027	0.893931913297732	-2.01476389130814	0.0439293941455013	0.999306240097256
Cep131	119.916753158386	-0.123366083488377	0.558828893848454	-0.2207582407538	0.825280680411645	0.999306240097256
Masp1	12.9474282024568	0.4060119805189	1.14551621871318	0.354435820188558	0.723012293999468	NA
Mapkapk2	273.771173051214	0.399714534500266	0.39161865079632	1.02067287573634	0.307409449582403	0.999306240097256
Ppp2r5c	3280.72546204893	-0.0534207785692047	0.357983834533275	-0.149226790195296	0.881374681149036	0.999306240097256
Tbc1d21	3.24731953017544	3.35674768271157	2.41241074996542	1.39144947963761	0.164089169307714	NA
Commd4	63.0076877856228	0.279307459716378	0.605507740791539	0.461278099188722	0.644599095597839	0.999306240097256
Utp23	195.813475774578	0.200821420035266	0.418115620184119	0.480301166330101	0.631013259659915	0.999306240097256
Ppcs	58.5323619051625	0.515394733775488	0.609804058363571	0.845180885083918	0.398009853067551	0.999306240097256
Mrpl19	270.120811740993	0.486854946453789	0.404534801678198	1.20349335689807	0.228785460544686	0.999306240097256
Hormad1	91.628141074363	0.0294968630088716	0.554894364691401	0.053157618613186	0.957606323290173	0.999306240097256
Tctn2	90.5198269413702	0.0688835991116923	0.521246686381249	0.132151629758869	0.894864359332279	0.999306240097256
Tppp3	4.0795037737566	-0.564021134087937	1.8679656532707	-0.301944060427647	0.762694706974254	NA
Ooep	128.544789446994	-0.107100475836517	0.476466876732508	-0.224780527391507	0.822150015343803	0.999306240097256
U2surp	2747.77438818123	-0.182239403474124	0.354046654992687	-0.514732736220565	0.60673979432843	0.999306240097256
Plekhj1	60.216621282404	0.506755451310404	0.60054806577396	0.843821635920715	0.398769083382161	0.999306240097256
Cux1	3455.4041718204	0.0178294790397448	0.3311654570141	0.0538385832885514	0.957063769063305	0.999306240097256
Gm45927	11.9537818555368	-0.326419119349504	1.13895962801319	-0.286594108624299	0.77442312592901	NA
Mpv17	431.638877555421	-0.0648723147570052	0.372454408628456	-0.174175182932843	0.861727788562624	0.999306240097256
Ankrd23	38.5116151133739	-0.346677799702393	0.702063768717079	-0.493798163571234	0.621448730239381	0.999306240097256
Hsf3	11.1787173385563	-0.251826381356201	1.16884141658189	-0.215449570646318	0.829416825539133	NA
Radil	98.8492070979112	-0.968209726041982	0.578081161981811	-1.67486814952196	0.0939601040187045	0.999306240097256
Gm10653	10.9101381956757	0.488094226332296	1.38785077810444	0.351690710581254	0.725070227947745	NA
Nanog	1112.67236250426	-0.0031413901537542	0.408386691168099	-0.00769219522009631	0.99386257672035	0.999306240097256
Nit1	50.815767673176	0.368629998965065	0.663576559946784	0.555519922214594	0.578539087278494	0.999306240097256
Rnf25	111.341612217103	0.286956909022695	0.50998545759839	0.562676650377493	0.573655086822949	0.999306240097256
Tmem33	747.163914717459	-0.0123444734506232	0.376709432433615	-0.0327692178315672	0.973858625635218	0.999306240097256
Osgin1	25.15776968287	1.13617950850488	0.855161845963134	1.32861342431063	0.183975540829143	0.999306240097256
Nfix	166.677273444398	1.18812678008471	0.440380235362614	2.69795663991684	0.00697665271612886	0.999306240097256
Stk35	811.145504327877	-0.168200881393231	0.341561184488799	-0.492447295043114	0.622403171971126	0.999306240097256
Pex26	129.733247983096	-0.208007580363898	0.522888642713117	-0.397804739618376	0.690774123287425	0.999306240097256
Stard7	498.435626845975	-0.227100651132862	0.372663366650223	-0.60939891455984	0.542260057192756	0.999306240097256
Stat5b	205.232300242621	0.0540012757291061	0.50822642397399	0.10625436455439	0.915380538355575	0.999306240097256
Ubac1	542.00477643381	-0.324995000999083	0.409076825322824	-0.794459575515216	0.426927933523439	0.999306240097256
Stat5a	69.4547546530445	0.0793586755946567	0.627348508977368	0.126498548189774	0.899337298192317	0.999306240097256
Eva1c	46.3607536901298	-0.636205206918753	0.754090784223724	-0.843671902944253	0.398852772411061	0.999306240097256
Dab1	2126.30185001149	-0.182101435993192	0.542570829386721	-0.335627029929024	0.737152138272685	0.999306240097256
Gpx6	4.42331959386455	3.24637821050592	2.18178571941046	1.48794548503284	0.136765270959974	NA
Clba1	33.8436871580209	0.309896307411381	0.755766227281147	0.410042545201082	0.681774738217693	0.999306240097256
Mical3	1344.1210572764	0.0759182304201759	0.402475862363213	0.188628033428906	0.850384359718618	0.999306240097256
Gm10516	3.01497975987345	1.51444853001646	2.33996766330165	0.64720917035221	0.517496577035068	NA
Cilk1	500.900773304499	-0.18386876782767	0.358238408660312	-0.513258107960215	0.607770783667773	0.999306240097256
Slc38a10	1036.73834150323	-0.552133659545934	0.372945850243224	-1.48046602257633	0.138748921822108	0.999306240097256
Zfp451	1103.593976371	-0.252674300421574	0.364007272151507	-0.694146298034413	0.487590466419391	0.999306240097256
Bloc1s4	42.7412330904357	0.0653037863198573	0.673984128830576	0.096892172272907	0.922812025180031	0.999306240097256
Abhd17c	941.332323298415	0.187693077529812	0.337387766423019	0.556312635516491	0.577997150800713	0.999306240097256
Acad10	98.9164786486434	-0.053645570865501	0.541693478344625	-0.0990330749955452	0.921112009127826	0.999306240097256
Snx10	1432.40915093763	-0.528886153564309	0.337644975331896	-1.56639722846291	0.117255651400621	0.999306240097256
Sh2d4a	490.815089189361	0.275876425608643	0.495139457503322	0.55716913978077	0.577411872351967	0.999306240097256
Metrn	15.7921359365089	-0.687063100325628	1.03946923897905	-0.660974923125621	0.508628395595843	0.999306240097256
Rab43	113.363435208766	-0.361865172360454	0.487307034369764	-0.742581466792195	0.457735112507565	0.999306240097256
Abcb8	259.256460222627	0.331267627880273	0.419372531715727	0.789912554656356	0.429578838832903	0.999306240097256
D14Ertd670e	4.26736177849952	-0.95956007080944	1.88086999406586	-0.510168206115706	0.609933624377493	NA
Optn	348.455473585885	-0.259711866893102	0.383318340501978	-0.677535717578746	0.498066116078323	0.999306240097256
Sidt2	130.588615752988	-0.356758841184702	0.513144943546731	-0.695239903795744	0.486904968870762	0.999306240097256
Pum1	7961.23374943825	-0.178763974286795	0.321421608700655	-0.556166634251652	0.578096946258187	0.999306240097256
Oxr1	1954.15122861153	-0.0874378029108549	0.342853385207936	-0.255029720233986	0.798700144583063	0.999306240097256
Gm11545	6.19112846515436	0.668993477241212	1.76883243071337	0.37821190160529	0.705273184799638	NA
Zfat	1026.79419672841	-0.10275442724044	0.336041325450547	-0.305779139225428	0.759772812680143	0.999306240097256
Mecp2	1720.84522209728	-0.0959092581098646	0.382310930263235	-0.250867162086701	0.801916813541591	0.999306240097256
Efcab12	291.535310191932	-0.113939012337172	0.421182655070221	-0.270521615659067	0.786758989743841	0.999306240097256
Gnb1l	759.945782817877	-0.364907286249865	0.3730659222971	-0.978130846159844	0.328009613489245	0.999306240097256
Ap1b1	783.732506412946	-0.415484207160035	0.361434452027202	-1.14954234392898	0.250332416846805	0.999306240097256
Tbc1d4	357.762525839425	0.120194146187729	0.430061885791512	0.279481047167238	0.779875680942633	0.999306240097256
B4galnt1	13.0093880381943	1.2845502402388	1.29361757597696	0.992990713865871	0.320714479897893	NA
Oxtr	2.32213698961512	-0.255851986254799	2.58135228241733	-0.0991154860952197	0.921046576507021	NA
Prickle2	636.104546709568	-0.178326449661202	0.391874849279678	-0.455059695688538	0.649066292885171	0.999306240097256
Gm2381	2005.58852424232	-0.360972895263954	0.380200245586221	-0.94942835901481	0.342402792622848	0.999306240097256
Gpr161	83.2494517460682	0.320594935604803	0.527218888093077	0.608086968895173	0.543129794458102	0.999306240097256
Carmil1	1674.30587869133	0.0103181605079108	0.354354544739316	0.0291181830770689	0.976770333947903	0.999306240097256
Myo1b	2153.33976098038	0.040551765101016	0.328759546280104	0.12334779494575	0.901831694876751	0.999306240097256
Rngtt	3659.20459103257	-0.262607866243409	0.355419807097137	-0.73886671760991	0.45998793407038	0.999306240097256
Larp4b	2766.1946705206	-0.166833520210563	0.334612294125447	-0.498587538890656	0.618069985561125	0.999306240097256
Sh2b3	328.511703943208	0.380156163302013	0.401391476290679	0.947095755034698	0.343589987634538	0.999306240097256
Ap4s1	206.744092827246	0.260300389038247	0.423063576638252	0.615274874539297	0.538373207587549	0.999306240097256
Ntng2	15.3992247960704	0.592072588532367	1.01954539988745	0.580722142042644	0.561427736183155	0.999306240097256
Stk26	53.8294862892892	-0.200690359232548	0.611128824215398	-0.328392887522865	0.742614620024825	0.999306240097256
LOC666331	115.35936898552	-0.167290537620954	0.632752180664987	-0.264385556830703	0.791482839681151	0.999306240097256
Ubap2l	1644.95755949864	-0.457729907460957	0.380378932882915	-1.20335241489794	0.228839973794378	0.999306240097256
Tsen34	200.890198462201	0.117960433491084	0.419532725686922	0.281170993986086	0.778579251038462	0.999306240097256
Nup98	3014.09025799515	-0.268450201268277	0.352034188629238	-0.762568551405694	0.445720745876559	0.999306240097256
Nbr1	928.70890790886	-0.402220183976165	0.3479241922982	-1.15605695976274	0.247657859328863	0.999306240097256
Fen1	199.853274067919	0.552562608863972	0.415806822772984	1.32889259771875	0.18388340632684	0.999306240097256
Xpo6	2881.84676403748	-0.391464079096415	0.323598342614339	-1.20972213866669	0.226385531849034	0.999306240097256
Mybl2	4622.91145739925	-0.346389357719935	0.337662781865778	-1.0258440560311	0.304965095974058	0.999306240097256
Vamp2	118.843867065197	-0.674485826140802	0.497796397031206	-1.35494316584722	0.175435665359428	0.999306240097256
Vamp1	95.7155034233329	0.376445000128814	0.552607977245342	0.681215283943835	0.495735278408893	0.999306240097256
Ahi1	143.84840010556	0.266903912968185	0.488201771865928	0.54670820211911	0.584579218302252	0.999306240097256
Arpc4	443.570040193766	0.577608337060785	0.41223448335917	1.40116453226822	0.161164877732501	0.999306240097256
Vps8	1549.75943011894	-0.279116909685594	0.345689112219368	-0.807421755037721	0.419423537293646	0.999306240097256
Mapk10	34.1255608002305	-0.284598546794089	0.825132745507353	-0.344912437839437	0.730160199713661	0.999306240097256
Pccb	415.13947772121	-0.116648803943199	0.41764637002532	-0.279300413735494	0.780014288802574	0.999306240097256
Bpgm	167.640636282346	0.124189462462549	0.434922349161686	0.285543988948659	0.775227408181826	0.999306240097256
2310057M21Rik	532.628188727359	0.30787756477951	0.364367056822437	0.844965424329085	0.398130143983588	0.999306240097256
Ubr7	895.755987328275	-0.362136319025269	0.347044702226578	-1.04348608897317	0.296723220320451	0.999306240097256
Lbh	5.97985594911299	-0.731042046964675	1.77775379976403	-0.411216697757423	0.680913645491719	NA
Hspa13	193.311784800446	-0.178718846726364	0.526438395468549	-0.339486724875563	0.734243095957858	0.999306240097256
Tspyl4	41.906406780835	0.825813396754287	0.704480900227093	1.17222964666336	0.241104868707012	0.999306240097256
Atp12a	8.45417528011989	-0.222290243784123	1.4046176617317	-0.158256762562753	0.874254477192544	NA
Cutc	40.1910429491335	0.745954215107434	0.691210389114899	1.07919994672336	0.280498603424907	0.999306240097256
Sprtn	482.095304509928	-0.0168661414924745	0.377823148318997	-0.0446403074229701	0.964394013990197	0.999306240097256
Prkd2	64.044589661088	-0.118915543804774	0.599361609710331	-0.198403671303282	0.842729245256818	0.999306240097256
Proz	60.3874682768611	0.245092234789063	0.587525249082565	0.417160343613795	0.676561129406825	0.999306240097256
Ube2d2a	1438.88033525847	-0.147436336415659	0.355712692041478	-0.414481517568304	0.67852149999843	0.999306240097256
Sult1b1	3.41510996330605	-1.76833552192213	2.32971908290845	-0.759033797205506	0.447832339593401	NA
Polr3k	59.4553464026054	-0.0338566048992594	0.656267999790257	-0.0515896019767534	0.95885570472851	0.999306240097256
Tsc22d4	134.310136219762	0.0352461510282774	0.537955629369325	0.0655186954165689	0.94776102152647	0.999306240097256
Asb3	784.664496045157	-0.650746979554472	0.378310959118681	-1.72013779635267	0.0854073967623599	0.999306240097256
Wdr72	8.03737978891853	-1.07515850762599	1.69821527932473	-0.633110843316351	0.526661261777575	NA
Eefsec	1575.89242603508	-0.351127418527536	0.341561342516057	-1.02800690482422	0.303946579709946	0.999306240097256
Ccdc57	736.209313953748	-0.315507184468608	0.415351945628886	-0.759614076180376	0.447485302663659	0.999306240097256
Arhgap4	147.145389924702	-0.152295524608532	0.496387960660992	-0.306807450377593	0.758989937012518	0.999306240097256
Mtf2	4883.87254802669	-0.544676600695712	0.329668788198719	-1.65219341409837	0.0984951285983185	0.999306240097256
Cxxc5	661.770141782096	0.211594238521915	0.42967217400772	0.49245506533107	0.622397680139725	0.999306240097256
Nmnat3	71.0046054951603	0.757624581327196	0.61637945562658	1.22915287719483	0.219014492923057	0.999306240097256
St3gal6	74.1624070765897	-0.281567684889151	0.577026329171672	-0.487963322736667	0.625575820438044	0.999306240097256
Rock1	1828.75501842614	-0.374291743623304	0.373412390733639	-1.00235491084786	0.316172210767688	0.999306240097256
Atpif1	494.791965830115	-0.961593110008865	0.515385100283831	-1.86577592072277	0.0620727225613872	0.999306240097256
Hyal1	54.4765142767528	1.1661464132966	0.695448728045029	1.67682586259773	0.0935765388203124	0.999306240097256
Kitl	103.92378037313	-0.576555231447133	0.642844554677436	-0.896881255743754	0.369782283153875	0.999306240097256
Krba1	320.509571174112	-0.101676861807591	0.38293315431834	-0.265521176897275	0.790607998336965	0.999306240097256
Pik3cd	125.983281042495	0.63208948585163	0.525731268524961	1.20230529111399	0.229245267690798	0.999306240097256
Nfe2l1	662.439702031848	-0.196647148802439	0.432688728092174	-0.454477170388751	0.64948541993265	0.999306240097256
Lpp	3627.78606348814	0.0986769105192413	0.374241774659378	0.263671554596099	0.792033016205729	0.999306240097256
Gucy2d	3.24031463361714	0.508590904899768	2.2032044539065	0.230841447328225	0.817437980379946	NA
Wac	3239.771049473	-0.564390468748661	0.382122774739154	-1.47698725660601	0.139679053264473	0.999306240097256
Setdb1	711.079485030285	-0.524702434237696	0.357916706541281	-1.46599033978644	0.142650918620679	0.999306240097256
Chn2	1474.8767097597	-0.225248812183706	0.382839223937243	-0.588363987020908	0.556288004832405	0.999306240097256
Rnpep	166.148550036778	0.200912770420424	0.491701289232703	0.408607369596178	0.682827821509986	0.999306240097256
Pcdh15	38.4666971729785	-0.392115063992789	0.977355691196913	-0.40119995977369	0.688272910358394	0.999306240097256
Kcnt1	10.2250820179136	-0.498934070839813	1.23445948277865	-0.404172091348644	0.686086175019499	NA
2810459M11Rik	1.7989235444552	0.505819750794315	2.88205684611283	0.175506514202362	0.860681652631226	NA
Gm10548	4.74969225054049	1.91312007557666	1.95524766755662	0.978454089126924	0.327849787631798	NA
Yars2	504.177445907369	-0.058770734953888	0.428779781612856	-0.137065079731189	0.890979354249327	0.999306240097256
Nudt12os	3.18947067222267	1.2675845366363	2.16341687019617	0.585917838627821	0.557930729032421	NA
Fam49b	2924.00830409093	-0.421381329860208	0.333175450095397	-1.26474303475708	0.205963457766234	0.999306240097256
Cacna1g	2.08807862401811	0.342922243713706	2.70465504915908	0.126789641370468	0.899106894557458	NA
Bcar1	425.217194977595	0.809488016778492	0.458038783199244	1.7672914313598	0.0771794341153761	0.999306240097256
Crhr2	4.19876641605874	0.166983824033726	1.94268040187482	0.0859553758161022	0.931501890818753	NA
Elavl4	144.798459762927	-0.47434053949889	0.450780517133321	-1.05226495261019	0.292678006613013	0.999306240097256
Gm19466	26.7534976821396	0.622139191339304	0.823450275078683	0.755527334397765	0.449932637685871	0.999306240097256
Gm4262	36.8676733489735	1.08898193699859	0.843509457860776	1.29101330975038	0.196699062308233	0.999306240097256
4930556M19Rik	183.434447455092	0.266465710267882	0.497886777308101	0.535193386152106	0.592516139246704	0.999306240097256
1700026F02Rik	7.06672601885628	-0.447318098736589	1.59606418745264	-0.280263226412292	0.779275561716746	NA
Kdm6a	4194.77218868389	-0.259972790309914	0.407345419175557	-0.638212136608983	0.523335597853309	0.999306240097256
Mettl1	107.028202501597	0.291456434816274	0.49242390236613	0.59188116867562	0.553930164738321	0.999306240097256
Aanat	5.6443689526148	0.0190503793682821	1.63101312192662	0.0116800895787883	0.990680848750186	NA
Dnajc2	915.06296523856	-0.314584393631895	0.36919612767768	-0.852079342247426	0.394170056666266	0.999306240097256
Mid1	80.4800803470899	1.03603965728302	0.696502704349036	1.4874883483063	0.136885878327712	0.999306240097256
Bcl11a	65.2081300963191	-0.982240704310314	0.619357920194396	-1.5859015801429	0.112761637330672	0.999306240097256
Tpx2	1490.0578743002	-0.253955300766931	0.337495545078342	-0.752470082850964	0.451768414599435	0.999306240097256
1700001G11Rik	12.5949538430109	1.71796422853439	1.19148626911058	1.44186657712541	0.149340016590168	NA
Mad2l1bp	32.9445537556448	0.40638877478352	0.785276421441339	0.517510476167885	0.604799857744614	0.999306240097256
Tars2	197.823508064	-0.166584913350191	0.417184280971907	-0.399307742281422	0.689666463032506	0.999306240097256
Mrps34	25.1560800048226	-0.72502228680741	0.885902570318363	-0.818399574737504	0.413129064487881	0.999306240097256
Pycard	96.5931320391508	-0.351531047566962	0.517992327322848	-0.678641418076187	0.497365092925782	0.999306240097256
Ints12	110.293019929014	0.714730621301047	0.512261645931419	1.39524523644843	0.162941900008237	0.999306240097256
Mybphl	12.9473277328474	1.07251199571387	1.25369429682236	0.855481275165947	0.392284766234178	NA
Trnau1ap	286.03541473759	0.0696221599506386	0.403219956310186	0.172665461768664	0.862914393487723	0.999306240097256
Rreb1	1931.6458073509	0.291987448494029	0.333826780331379	0.874667539267468	0.381754827223832	0.999306240097256
Gnpda1	504.21590638758	0.0666071233262561	0.358339142954839	0.185877330556239	0.852540959980221	0.999306240097256
Ksr1	481.060856254944	-0.400472846932625	0.497007690255511	-0.805767908192209	0.420376685370431	0.999306240097256
Thbs3	12.7594837670846	0.560920296145799	1.15839465000303	0.484222105259492	0.628228250503849	NA
Sart1	135.49965641004	-0.203030121678602	0.528224098159701	-0.384363610796906	0.700708967311603	0.999306240097256
Cuta	78.9326192878843	-0.0699240151336667	0.624815398382128	-0.111911478677903	0.910893595111753	0.999306240097256
Syt17	23.3894496669385	0.589269316395565	0.859950686880354	0.685236171545207	0.493194901993063	0.999306240097256
Amdhd2	324.617801576993	0.201665113620712	0.379154169889529	0.53188156595896	0.594808025447033	0.999306240097256
Dgkk	18.61328530307	1.84800609197471	1.2659432699471	1.45978586548506	0.144348934379785	0.999306240097256
Gprasp1	933.205985264845	-0.292086738156879	0.391459748746364	-0.746147564576629	0.455578279198513	0.999306240097256
Zfp7	675.2715777495	-0.0872295491605372	0.383821373998621	-0.227266002025334	0.820216907893807	0.999306240097256
Fam178b	1567.52949446076	0.104625781363694	0.349741446399045	0.2991517946784	0.764824228217915	0.999306240097256
Syce2	419.597058599055	-0.123934691134185	0.421841329235517	-0.293794568111157	0.768914886035338	0.999306240097256
Vezt	629.960627849072	0.135313115504113	0.349679097237975	0.386963694921763	0.698783085433719	0.999306240097256
Stil	963.573098365921	-0.268232762728535	0.36605442752301	-0.732767431727552	0.463700288337518	0.999306240097256
Tbl2	373.12093597554	-0.260098494589559	0.454022594776016	-0.572875662097553	0.566728884525183	0.999306240097256
Rrm2	786.095486777491	-0.00492694229202337	0.3997441797001	-0.0123252383454831	0.990166131596171	0.999306240097256
St6galnac2	472.926580569103	0.103554403898701	0.481018840234799	0.215281388662767	0.829547939140034	0.999306240097256
St3gal1	69.2814390641738	0.165404012457053	0.557187132543102	0.296855406014348	0.766576903086194	0.999306240097256
Zfp317	1030.58324819637	-0.0291374671373873	0.377957729672988	-0.0770918672905492	0.938550462709493	0.999306240097256
Pdia6	499.230855261043	-0.301541338271993	0.433741114135048	-0.695210411107365	0.486923448740523	0.999306240097256
Mrpl1	1184.06698845716	0.0216725827038401	0.36322864027034	0.0596665028608697	0.952421251027524	0.999306240097256
Dcaf7	618.678934088205	-0.440530987184496	0.3766857258652	-1.16949211752755	0.242205415233703	0.999306240097256
Fendrr	3.29957766952524	2.14080224425699	2.31799463358957	0.923557894929984	0.355716544332563	NA
Ccdc163	109.462518855808	-0.225510029299118	0.510396418293368	-0.441833095250089	0.658609987872835	0.999306240097256
2410004B18Rik	179.27264612552	0.403777820393236	0.434173390618696	0.929992093292162	0.352375178291263	0.999306240097256
Disp3	4.65768237680124	0.51579096750087	1.76134600437633	0.292839093635952	0.769645145046284	NA
Ccdc34	65.7987849449581	0.143001047764557	0.614911284838849	0.232555575560845	0.816106527065066	0.999306240097256
Rabggtb	2287.45234222459	-0.0344787938883264	0.400890072507994	-0.0860056066557718	0.931461960276586	0.999306240097256
Pex11b	5.01508327601332	1.76615539775228	1.77316745937948	0.996045460009933	0.319228057697836	NA
Dand5	298.612016302182	0.486490742522412	0.38762389266889	1.25505870954651	0.209457448150018	0.999306240097256
Mir22hg	68.361743153748	0.426511846206187	0.625396910138548	0.681985854569859	0.495247895400306	0.999306240097256
AU019990	54.1773922194156	0.122172763406937	0.621820254584424	0.196476011365354	0.844237606893529	0.999306240097256
Mrps12	92.3418848374697	0.203930691284387	0.589813597947401	0.345754475641257	0.729527240534814	0.999306240097256
Exoc1	909.834111902075	-0.466121875654349	0.365403251371273	-1.27563691320508	0.202083899040809	0.999306240097256
Gm10649	15.2207478621713	-1.21703740558294	1.35632783987213	-0.897303269759377	0.369557112200198	0.999306240097256
Nkx6-2	15.0783010832108	1.38490625713527	1.06385319863497	1.3017832337321	0.192990496860052	0.999306240097256
Lrrc75a	838.550843790702	-0.171074567382756	0.537946463538021	-0.318014112887024	0.750474231675586	0.999306240097256
Slc23a2	2626.40970460204	-0.25902429049834	0.330874268059007	-0.782848095192904	0.433716320667472	0.999306240097256
Atg13	792.7547346114	-0.364639388983095	0.356372540890254	-1.02319720838253	0.306214612583737	0.999306240097256
Setd2	1753.16525446242	-0.107965575595444	0.336344563138953	-0.320996940125477	0.748212709733736	0.999306240097256
Nhsl1	1013.64907818936	0.231235140931992	0.471011407407288	0.490933207339586	0.62347368928769	0.999306240097256
Cops7a	297.422661446211	0.27532474797237	0.399208564791105	0.689676455505006	0.490397675321497	0.999306240097256
Cops6	68.2532859789504	0.0264776093905743	0.566952974234862	0.0467015971233019	0.962751057416224	0.999306240097256
Rpl21	2889.35941596286	-0.644348149327872	0.46826278800441	-1.37603962098693	0.168809367008377	0.999306240097256
Derl3	25.568909502953	-0.0204654196403385	0.865803829706998	-0.0236374787661361	0.981141776762988	0.999306240097256
Kctd18	263.888819322376	-0.248732324236787	0.434987742372117	-0.571814559372124	0.567447612613831	0.999306240097256
D330050G23Rik	14.3236638993396	1.83291845614307	1.35092715789196	1.35678555681953	0.174849358014612	0.999306240097256
Inppl1	116.516522765814	-0.595544870409456	0.51346669789204	-1.15985101439757	0.2461094697562	0.999306240097256
Trp63	12.3750442657455	0.751184380809863	1.12985288957613	0.664851493269778	0.506145483471968	NA
Mocs2	116.275578558214	-0.210313070945917	0.481517192512364	-0.436771675479723	0.662276942530386	0.999306240097256
Rnf34	246.381848847295	0.287516344654475	0.40816682313543	0.704408904295185	0.481178162372101	0.999306240097256
Ttc39a	104.904134618885	0.0696919707394281	0.594755597073398	0.117177494558034	0.906719400785138	0.999306240097256
Tmc7	166.127084407597	-0.283382202573115	0.553822998185874	-0.511683703098958	0.60887239360784	0.999306240097256
Nkd2	50.9309203783963	-0.339849810708806	0.741389380781218	-0.458395843693768	0.646668077186096	0.999306240097256
Matn2	744.249454295255	0.444105837458106	0.382149710443931	1.1621252753069	0.245184581996148	0.999306240097256
Tmub1	3.65789182075637	-1.39135007328455	1.97581332849915	-0.704191055508991	0.481313800511005	NA
Folh1	8.75098539609779	-0.311365114057636	1.43493921259128	-0.216988365308771	0.828217412077299	NA
Stk32b	10.0036954794016	0.709546019350253	1.26309177434497	0.561753337138323	0.574284088750461	NA
Sdf2l1	10.1414912186879	-0.414770322154681	1.21841087467904	-0.340419090779983	0.733540943915945	NA
Ulk2	104.942950903552	-0.56968296122861	0.569659089833684	-1.00004190470292	0.317290228865162	0.999306240097256
Rhbg	14.1915876551658	0.888493687129352	1.0967572903505	0.810109670522828	0.417877146748547	0.999306240097256
Ralgps2	1513.64133846367	-0.331856434595111	0.357721763090251	-0.927694283200169	0.353566174751692	0.999306240097256
Tiam1	1381.55348646239	-0.367210562097479	0.357787865946759	-1.02633598578248	0.304733240503237	0.999306240097256
Ypel1	214.648150622926	-0.654333410694438	0.454245714968988	-1.44048339727125	0.149730683940295	0.999306240097256
Klhl22	1388.36364640427	-0.356728664455973	0.499979344101566	-0.713486804333874	0.475544575709219	0.999306240097256
Ndrg2	63.761234517768	-1.24367271942457	0.594387452889756	-2.09236031712675	0.0364062957971316	0.999306240097256
Man2c1	321.012774271807	-0.37606929520217	0.394606510147108	-0.953023545054979	0.340578141269136	0.999306240097256
Setd6	175.786687412498	0.246425034889029	0.428440723643878	0.575167161499472	0.565178249448323	0.999306240097256
Porcn	94.2743101512809	1.35585254715326	0.659056265004608	2.0572637256453	0.0396608646227349	0.999306240097256
Gm12250	9.92655330664065	0.0424949472270802	1.26644614036118	0.0335544843738566	0.97323241801865	NA
Satb2	809.454277540725	0.0874829193416482	0.361652537350134	0.241897706518651	0.80885942730251	0.999306240097256
Mark3	1820.02191800307	-0.212142011536808	0.344372452691213	-0.616024916856602	0.537878074859661	0.999306240097256
Itgb3	53.1342136516384	-0.769265534052719	0.651968318434754	-1.17991244712561	0.23803503878462	0.999306240097256
Zkscan3	772.343276794986	0.237742227471629	0.350265684779987	0.678748269676952	0.497297375992931	0.999306240097256
Ripk4	53.0783035449153	-0.0293736209859613	0.772106433713837	-0.0380434868864827	0.969653009585422	0.999306240097256
Pde1a	69.0046894896064	0.167909029486229	0.707827314904793	0.237217504821517	0.812488056953959	0.999306240097256
Enpp4	74.7383172126765	-0.227640867152713	0.545551728103137	-0.417267246030384	0.676482943344892	0.999306240097256
Igsf1	7.43487342255637	-0.841333876332528	1.41753373689633	-0.59351947289425	0.552833554924217	NA
Fbf1	211.456696592196	-0.321610678860039	0.455103118891996	-0.706676499258102	0.479767537088157	0.999306240097256
Atraid	93.9404582401418	0.180569531979632	0.52986093252348	0.34078664965855	0.733264201545063	0.999306240097256
Dock9	1474.42221492537	-0.308324298205629	0.335927749475773	-0.917829201924462	0.358708291464904	0.999306240097256
Wdr76	1002.32323705081	-0.55281756795818	0.339797354196823	-1.6269036857714	0.103757555065355	0.999306240097256
Crtac1	230.007590899883	0.499317398122232	0.573345842318164	0.870883437653234	0.383817800918613	0.999306240097256
Paqr7	55.7668091378005	0.741709843741301	0.664555563728516	1.11609906563705	0.264379732077592	0.999306240097256
Phf23	90.2977440090283	-0.607469592292279	0.510364883895873	-1.19026526209083	0.233942149624146	0.999306240097256
Tpm1	376.77123805668	0.0332560851598539	0.379020424955125	0.0877421979667491	0.930081579811705	0.999306240097256
Gramd4	134.341947515698	0.546718040843031	0.581953782951741	0.939452679678462	0.347498376796991	0.999306240097256
Polk	825.113290363232	-0.043686402108171	0.354124440394849	-0.123364549646617	0.901818427884798	0.999306240097256
Syne1	533.602817929315	-0.207273179890996	0.376433244769416	-0.550624002452175	0.581891451427414	0.999306240097256
Dbi	455.515045862198	0.203419345660819	0.441373539951056	0.460877980323371	0.644886150596129	0.999306240097256
Daxx	55.115216541292	-0.143820115919556	0.611812109719475	-0.235072359037647	0.814152571915251	0.999306240097256
Cyp1a1	4.93785467262309	0.254625911565872	1.73321642203028	0.146909473236819	0.883203474495251	NA
Cyp46a1	4.94249827316347	-0.223501241598033	1.69471420023027	-0.131881376557572	0.895078119306115	NA
Eif4ebp3	43.6461790183998	-0.18703350340913	0.661014833281733	-0.282949026242826	0.77721591198028	0.999306240097256
Mprip	869.263209794414	-0.0359252746087704	0.354904813694767	-0.10122509817426	0.919371773581656	0.999306240097256
Grin3a	63.977498526091	-0.265998721288717	0.66545153586128	-0.399726662204544	0.689357852079719	0.999306240097256
Epc1	1436.88464218083	0.468192399507722	0.345828679075827	1.3538275679128	0.17579139629062	0.999306240097256
Dnm1l	2494.35599682851	-0.397278730134772	0.327641528109353	-1.21254082908006	0.225305423400992	0.999306240097256
Klk1	11.201067214691	-0.263926967100275	1.17054072153147	-0.225474400202812	0.821610238330724	NA
Rfc1	2092.97198911695	-0.321905481927361	0.351421401728131	-0.916009896791649	0.359661704111491	0.999306240097256
Rbp1	15.4622396586137	-0.0107908850304412	1.07037004452101	-0.0100814527514828	0.991956300753846	0.999306240097256
Zfp850	596.578426238346	-0.111095799042294	0.352034730677736	-0.315581928034239	0.752319856544499	0.999306240097256
Tnip1	1285.19945688071	-0.411317043063853	0.480363417218798	-0.85626221381572	0.391852756978853	0.999306240097256
Smarcd1	258.283401682146	0.0971337408577889	0.426994036159602	0.227482664000212	0.820048448030507	0.999306240097256
Kis2	115.893985158443	0.664117625237392	0.562322512208565	1.18102620972619	0.237592311468012	0.999306240097256
Lpcat1	1221.79484110785	0.0261118122092785	0.367024167603217	0.0711446670659235	0.943282619034574	0.999306240097256
Dnm1	3.36378872331339	0.974613588376561	2.21093435938111	0.440815252719387	0.659346750381397	NA
Secisbp2l	419.929175029952	-0.107757942154093	0.368256621044603	-0.292616441894309	0.769815344792753	0.999306240097256
Rragd	440.649300194791	0.204474623490131	0.399913034291095	0.511297722147498	0.609142599785329	0.999306240097256
Lrp8	360.408053457738	0.339395188350277	0.377565352748314	0.898904483369052	0.368703539713921	0.999306240097256
Hsf4	7.98486235768099	-0.665897786593313	1.37195607666106	-0.485363779439582	0.627418320725557	NA
Ampd3	252.628148724055	1.09820998149164	0.522563156140229	2.10158326048715	0.0355897974820865	0.999306240097256
Mgst2	6.44590454222037	1.20930226877463	1.56257543309255	0.773916089529998	0.438980414211262	NA
Sh3bp1	168.138798822335	0.335792601787718	0.484106010587469	0.693634440481804	0.487911489521006	0.999306240097256
Usf1	286.103938749084	-0.0733208073649018	0.411078493061368	-0.178362061266864	0.85843864224017	0.999306240097256
Wdr44	10.7046292594958	0.148228786062101	1.22578151684589	0.120925943183998	0.903749693267785	NA
Adamts10	35.3244606117172	-0.0990662519890995	0.717943610329482	-0.137986118357729	0.890251388541365	0.999306240097256
Col26a1	82.4824325031241	0.613818595717577	0.608117672489676	1.0093747040841	0.312794965288923	0.999306240097256
C2cd6	10.4677323192827	0.0236282327424924	1.21379721854116	0.0194663757517015	0.984469060220954	NA
Itpa	551.023640749973	0.483529373354932	0.371649595924133	1.30103564932609	0.193246252539825	0.999306240097256
Rint1	492.230573050525	-0.362724609906809	0.385791971880561	-0.940207770884113	0.347110996549403	0.999306240097256
Vasp	805.093188229519	0.363248541182353	0.397759087973817	0.91323756556447	0.361117610821176	0.999306240097256
Pla2g4a	18.1525653571062	0.0104826648236116	0.946625575696671	0.0110737181550338	0.991164631829912	0.999306240097256
Igfbp7	74.0581526679341	-0.0162981340246341	0.609352701125151	-0.0267466345755751	0.978661817409304	0.999306240097256
Rgl2	70.0529198683972	-0.667935356872336	0.591131170084348	-1.12992748593688	0.258506781062701	0.999306240097256
Ptpra	685.867603662415	-0.179118197941948	0.357128256207875	-0.501551458974133	0.615983071674062	0.999306240097256
Rabggta	217.424404972485	0.277991000607343	0.413541541555934	0.672220255216472	0.501443487962552	0.999306240097256
Ccdc186	530.872227264284	-0.0394758995045986	0.354915672827892	-0.111226137719034	0.911437025323543	0.999306240097256
Slc16a11	2.50109864124622	-1.2936792295192	2.52156720761286	-0.513045706500882	0.60791934893417	NA
Timm10b	54.6532955431057	-0.0321893589738841	0.650156319637917	-0.0495101839382425	0.960512721545081	0.999306240097256
Arvcf	276.272164098729	0.118829947023921	0.448752797967485	0.264800459322218	0.791163183033663	0.999306240097256
Palld	1183.28104440471	0.864722796042176	0.353057889329655	2.44923799234174	0.0143158821378628	0.999306240097256
Csde1	2312.01778519406	-0.0130250460771329	0.335372601248485	-0.0388375377971988	0.969019916564957	0.999306240097256
Dctn6	587.647872411565	0.192162330430462	0.355399666557144	0.540693614858991	0.588718780261606	0.999306240097256
Fgd4	966.980324937539	-0.758469768281487	0.338158564828609	-2.24294117366481	0.0249006081965155	0.999306240097256
Tpk1	2964.43221143124	-0.0125056514663571	0.394221715378611	-0.0317223810320714	0.974693446384482	0.999306240097256
Mgme1	626.29520386673	0.212571168794397	0.354988674865212	0.598811127918685	0.549298840826132	0.999306240097256
St7	1038.29975207393	0.00720105946863792	0.382616822929909	0.0188205511025245	0.984984259316846	0.999306240097256
Azin2	215.00337683277	-0.0705705679510395	0.51173946492017	-0.137903313675541	0.890316831498692	0.999306240097256
Ddit3	264.779384725551	0.274890305900116	0.403237147853582	0.681708784429581	0.495423111742274	0.999306240097256
Ltbp1	366.749320709352	-0.768554936782373	0.41862204283794	-1.83591607257982	0.0663700702205806	0.999306240097256
Cc2d2a	430.956141456318	0.196899046870007	0.366741298143565	0.536888122135971	0.591344896122605	0.999306240097256
Gpr135	8.98031373052517	-0.125221576869142	1.30520848488219	-0.095939904099263	0.923568301849276	NA
Ffar4	4.12995688718213	0.309602613493619	2.00278187568317	0.154586286830666	0.877147481555161	NA
Aida	516.159698026936	-0.173227504617685	0.393801476919004	-0.439885360443466	0.660020139379765	0.999306240097256
A730020M07Rik	2.84057527815348	1.89294545048545	2.43647697871078	0.776919079074193	0.437206514074303	NA
Homer3	222.063228676217	-1.18028148550938	0.434836550056124	-2.71431066536851	0.00664138519348854	0.999306240097256
Hint3	88.5003613376321	-0.222919223531874	0.568943603649287	-0.391812513757141	0.695196748228541	0.999306240097256
Etfdh	209.332132509505	-0.359433455779836	0.450821141842737	-0.797286157234435	0.425284857968233	0.999306240097256
Alg6	728.429154770817	-0.4741997827107	0.375224646804059	-1.26377567878244	0.206310553058768	0.999306240097256
Slc44a5	23.333198066905	0.487149912001674	0.88560181154251	0.55007781787751	0.582266000393131	0.999306240097256
Tspan2	83.5474967803121	0.210071004941469	0.584894945321725	0.359160233169596	0.719475223874168	0.999306240097256
Rufy3	1105.34228893438	-0.208959650485672	0.355024040683986	-0.588578875061791	0.556143808399712	0.999306240097256
Als2	1012.67527605467	-0.10778518605455	0.34779978905086	-0.309905840796205	0.756632561022548	0.999306240097256
Nus1	839.539844460024	0.115883369994505	0.348178905778617	0.332827084212239	0.739264812443307	0.999306240097256
Cttnbp2nl	233.014455936187	0.0837783907683367	0.410352537225628	0.204161990406488	0.838226912996895	0.999306240097256
Adamts18	13.4240991831047	-0.612019715319618	1.25014224151165	-0.489560063644899	0.624445242230829	NA
Asb18	26.0744778047593	1.33451283644651	0.866363948799602	1.54036053588743	0.123472495366347	0.999306240097256
Mettl18	5.27307855695891	1.3515962840975	1.76949322531392	0.763832415271165	0.444967117031998	NA
Zfp819	455.679016173461	-0.269585158016808	0.398613040320353	-0.676307924598127	0.498845162432897	0.999306240097256
Ubap1	19.8465479088493	-0.792662232749082	0.935175606958055	-0.847607900432154	0.396656373012166	0.999306240097256
1700049E22Rik	5.46527574490251	1.72566027331273	1.78349756691363	0.967570859263358	0.333258736646984	NA
Iqch	22.2639101558087	-0.22919855244993	0.947336860276917	-0.241939865385299	0.808826759455591	0.999306240097256
Slc2a4rg-ps	34.7110874441942	-0.521633646416386	0.724525542527456	-0.719965847714221	0.471546023465482	0.999306240097256
Retreg1	517.200930376447	0.345043786263918	0.499262437014817	0.691107042474493	0.489498274914914	0.999306240097256
Fhl1	685.313323814819	0.0150745018262177	0.443816744253057	0.0339655995890557	0.972904582415029	0.999306240097256
Hnrnpf	3830.84263735321	0.288604265822527	0.323784286063686	0.891347351445463	0.372742853058953	0.999306240097256
Sfxn4	140.428869999749	-0.197938128829825	0.455751570660533	-0.434311457320812	0.664062284976629	0.999306240097256
Sfxn3	62.0466531015937	0.441868286768719	0.686003520490601	0.644119561445856	0.519497906503841	0.999306240097256
Camsap2	586.549526301404	-0.197703873648759	0.353503001091155	-0.559270707853987	0.575976983276899	0.999306240097256
Psmc5	303.337306751061	-0.145715106844032	0.396069819769773	-0.367902575684087	0.712945879613851	0.999306240097256
Fli1	5.48517789439009	-0.204601335295845	1.90660276533241	-0.10731198916528	0.914541473489375	NA
Peg12	3.3115305839636	1.62636634158482	2.33844758517995	0.69548975649145	0.486748428482359	NA
Mlip	20.2146538059566	-1.56000202628112	1.25612139328939	-1.24191979741382	0.214266154881955	0.999306240097256
Cldn10	18.3294250046071	-0.729952773847305	0.975267290393325	-0.748464324639571	0.454180135892799	0.999306240097256
Rad18	1653.73454814466	-0.427633486525708	0.36470106418372	-1.1725589216002	0.240972730612484	0.999306240097256
Mrpl53	47.7325324852954	-0.494706011291064	0.656823945238874	-0.753179013763192	0.451342348577285	0.999306240097256
Tspan11	2.08816505464736	0.256892613146887	2.54854024834417	0.100799904303569	0.919709302809789	NA
Nadsyn1	174.201023562867	-0.18210684972555	0.440710784890683	-0.413211693402787	0.679451521590129	0.999306240097256
Lrrc40	818.593919568753	-0.376813497517108	0.375152939770815	-1.00442634875075	0.31517315504579	0.999306240097256
Spag16	95.0323126841465	-0.705800937992086	0.622391206002368	-1.1340149590568	0.25678827322346	0.999306240097256
Hmx1	2.39511284043391	1.1179360271939	2.45365933494016	0.455619902597914	0.648663328708176	NA
4933439C10Rik	32.4812986117016	0.263325156082388	0.780222950773819	0.337499884899853	0.735740098895359	0.999306240097256
Pdcd4	63.059808580808	-0.292272120611859	0.594389158032047	-0.491718458626564	0.622918387421936	0.999306240097256
Pik3c2g	17.7616846684362	-0.709134359706033	1.08417483306634	-0.654077495693577	0.51306187932661	0.999306240097256
Zeb2	18.9869342151722	0.473126315705025	0.949451744022555	0.498315284250808	0.618261836659999	0.999306240097256
BC031181	79.8477141450654	-0.55301244410591	0.540619663270146	-1.02292328910273	0.30634411712846	0.999306240097256
Cyp39a1	194.793597323107	-0.473253728451956	0.528982645352771	-0.894648874796922	0.370974816355353	0.999306240097256
Rpap3	314.835299108493	0.169610365112176	0.402902611510054	0.420971123707753	0.673776167984824	0.999306240097256
Pmfbp1	18.5866724556584	1.37928994487397	0.969795523324975	1.42224820768922	0.154954208457078	0.999306240097256
Armcx3	6.94729051529565	-0.734308523233468	1.48011760526769	-0.496114984795861	0.619813287497752	NA
Lama1	1703.09272186666	0.259785059321511	0.373689139144214	0.695190285477509	0.486936059507931	0.999306240097256
Fanca	980.277210556006	-0.123626849477729	0.337346903528912	-0.366468013147582	0.714015876783278	0.999306240097256
Naa30	400.675440887362	-0.463018937506184	0.430242824860564	-1.07618049796936	0.281846539897122	0.999306240097256
Ovch2	1.74360884377886	3.84005852057111	3.23077826157634	1.18858621968612	0.234602533180507	NA
Rap1gap	108.96622805455	0.462784620239427	0.507461251073827	0.911960507842006	0.361789507241169	0.999306240097256
Chchd6	615.518639662524	-0.0932358904688192	0.396288160843581	-0.235272964678903	0.813996877290929	0.999306240097256
Zfp57	89.5230403820662	0.258935547218318	0.549644500914138	0.471096402834325	0.637571893796713	0.999306240097256
Rapgef4	142.301243498209	2.87579535023679	1.60585711178419	1.79081646127384	0.0733227527848183	0.999306240097256
Zbed4	47.12631941775	-0.24516728823983	0.656998114550186	-0.37316284904057	0.709027244524968	0.999306240097256
Gtf2h3	323.55802968274	0.0361036369901651	0.394445149134181	0.0915301837769172	0.927071323705513	0.999306240097256
Fcgrt	27.240891721353	-0.942473886531972	0.850222718097463	-1.10850235646601	0.267644922004333	0.999306240097256
Mapk1	3024.14329072215	-0.378996708050358	0.331348914726698	-1.14379945491284	0.252706815960853	0.999306240097256
Ahcyl1	134.265204850734	-0.146336769666679	0.454948735110479	-0.321655514947508	0.747713682086959	0.999306240097256
Cox7b2	237.603842016261	-0.305196350414506	0.45312476968598	-0.673537115673483	0.500605644330823	0.999306240097256
Rgs17	15.5430370086751	-0.540696014806914	1.02226608082816	-0.528919060259619	0.596861599198468	0.999306240097256
Mzf1	56.8591636684541	0.299485942791476	0.629041161081127	0.476099119295711	0.634003764414149	0.999306240097256
Cdk2ap1	155.229416669432	-0.167952548318635	0.483586707022398	-0.347305965775557	0.728361469374469	0.999306240097256
Srcin1	310.340274959881	-0.0157240217265754	0.48396602916745	-0.0324899285878079	0.974081347613699	0.999306240097256
Nphs1	331.255914275585	-0.884748512600031	0.408610554338344	-2.16526103696144	0.0303677004000112	0.999306240097256
Tsnaxip1	60.0339056349135	-0.0875942975346863	0.590042322348506	-0.148454262036731	0.881984279519507	0.999306240097256
Phyh	352.573915789092	0.205749012879642	0.379571185158052	0.542056459828395	0.58777961185474	0.999306240097256
Vdac1	2310.33173863185	-0.123897567953671	0.387842122327814	-0.319453614811207	0.749382560075496	0.999306240097256
Grb2	75.9646013488073	-0.256025933854685	0.547042205525165	-0.468018612218226	0.639771279774467	0.999306240097256
Pax7	10.5974370487332	-0.0181154087434477	1.27772824741232	-0.0141778259814913	0.988688110513452	NA
Smarcd3	29.1403015260272	1.26750601072764	0.834259243190113	1.51931910982591	0.12868219184257	0.999306240097256
Khdc3	54.8340471409781	0.54944378947661	0.739090160991487	0.743405633677402	0.457236134527413	0.999306240097256
Rab5a	961.482705121504	0.342476404907929	0.344645659854694	0.993705839941	0.320366098760287	0.999306240097256
Slc25a23	51.0380712839817	-0.373363128072378	0.665039876339248	-0.561414647987092	0.574514900647999	0.999306240097256
Cd68	18.8703898508133	-0.912152944736289	0.926507769560346	-0.984506525152111	0.32486652473155	0.999306240097256
Sh3kbp1	229.144311313449	0.30027058422008	0.455201656925779	0.659642994816777	0.509482956412707	0.999306240097256
Pan3	2378.20539314856	-0.415869964723677	0.329586362444331	-1.26179360589873	0.207023063598935	0.999306240097256
4930550C14Rik	45.8339875050875	0.589026038555888	0.664131488290902	0.886911777171878	0.375126400450614	0.999306240097256
Cobll1	96.8940784313019	-0.678882346986108	0.505180183432037	-1.34384199786697	0.178999485413775	0.999306240097256
Dguok	323.940174720567	-0.129465992153006	0.386212011537141	-0.33522000426068	0.737459132954376	0.999306240097256
Rpl3	3304.6172331565	-0.201308411067152	0.37571028138418	-0.535807565141678	0.59209155321293	0.999306240097256
Cntn6	15.0705772740058	0.0124286820470298	1.10882505925518	0.0112088755059148	0.991056798559245	0.999306240097256
Ap1ar	694.850623349349	-0.172365168012436	0.385790184568377	-0.446784741828718	0.655030489099063	0.999306240097256
Barhl1	40.2402144813878	-0.111276170139469	0.76578799342239	-0.145309369035891	0.884466617817023	0.999306240097256
Fmn2	1619.56797230369	0.581228389927102	0.352226968602252	1.65015300285949	0.0989116463654331	0.999306240097256
Srfbp1	1626.49238540827	0.420066136173774	0.335887627217038	1.25061509307201	0.211074941330873	0.999306240097256
Ccdc30	182.612970147944	-0.58476188890445	0.50165935910483	-1.16565529635071	0.243753841177519	0.999306240097256
Myl12a	354.567052906755	0.184773409865437	0.389821313493559	0.473995144620256	0.635503369615198	0.999306240097256
Stard3nl	712.553977733744	0.119486450013102	0.349358236018106	0.342016983412148	0.732338111243836	0.999306240097256
Xaf1	37.7877215817627	0.954225846879996	0.725157273104856	1.31588812837021	0.188211593905774	0.999306240097256
Kansl2	1701.71217192537	-0.123804701750951	0.358812232553252	-0.345040359605291	0.730064029165204	0.999306240097256
Otub1	250.438109433559	0.0334219514805141	0.421636871323834	0.079267146100334	0.93682013766388	0.999306240097256
C2cd5	48.6350956391278	-0.294149247463922	0.639047042314375	-0.460293574630485	0.645305512562349	0.999306240097256
Capza1	1123.44270929891	-0.047459012483886	0.361150130039811	-0.131410758397496	0.895450378496309	0.999306240097256
Asap1	2893.62912697607	-0.0242738949901268	0.340533638316041	-0.0712819300617779	0.943173376364017	0.999306240097256
Alyref	109.613168891795	0.05080245235258	0.485761720117833	0.104583070770288	0.916706648597154	0.999306240097256
Prkacb	1058.74252541056	-0.310411636461285	0.362668507017447	-0.855910095459025	0.392047510400414	0.999306240097256
Scyl2	552.932298454595	-0.323847073723339	0.360061382100133	-0.89942184811499	0.368428006115257	0.999306240097256
Gm12505	7.46985000032426	1.36033774959789	1.45011909751742	0.938086914327775	0.348199746063369	NA
Rgs19	26.4909705296714	-0.669766462601659	0.832948249812343	-0.804091325904763	0.421344233731734	0.999306240097256
Ctbp1	111.058670119455	0.445776932631934	0.507988783767104	0.877533022139141	0.380197190745362	0.999306240097256
Txndc16	224.69641844165	-0.359215613571842	0.457419521490546	-0.785308883191742	0.432272488747283	0.999306240097256
Mfap2	9.00863495452638	-0.290016747333607	1.29382141441204	-0.224155160907891	0.822636572109696	NA
Ncor2	1457.2855363566	0.379201038395706	0.471942217755845	0.80349039380046	0.421691346853373	0.999306240097256
Avpr1b	3.69772998577507	0.777638637620827	1.99328443627945	0.390129287856338	0.696440946739095	NA
Gm20556	2.52907032245581	2.27585138614133	2.84348285920919	0.800374575415682	0.423493807017571	NA
Ckm	1.39046069713822	2.07875212213418	3.2692552661487	0.635848825773408	0.524874959975764	NA
Ncan	4.74574391530874	-0.0929799286605477	1.80385379473248	-0.0515451578903251	0.958891118861034	NA
A830082K12Rik	5.41504061818742	-0.216059251406374	1.62939398993239	-0.13260098707946	0.894508951738958	NA
Ablim2	1043.30219426867	1.22590656488637	0.527895921344204	2.32225049544765	0.0202194514574514	0.999306240097256
Fgf1	30.9203994259144	-0.148283445245882	0.852537263664935	-0.17393192246921	0.861918964484575	0.999306240097256
Armt1	605.923371479719	0.0697470011445236	0.359264588725277	0.194138257243766	0.846067626501188	0.999306240097256
Ncbp3	28.2668902378605	-0.0241016337568945	0.787083418138997	-0.0306214477416906	0.975571437344644	0.999306240097256
Slc15a3	4.84111476771422	-0.463218364709944	1.73979360310623	-0.266249033151354	0.79004742237549	NA
Ccnc	563.806447659388	-0.189209906924579	0.387693542070709	-0.488039872714904	0.625521598818945	0.999306240097256
Atp2a3	81.3802314927845	0.599757736391494	0.60863180914492	0.985419636929766	0.324417987894109	0.999306240097256
2810004N23Rik	1437.04147283563	0.25936156565697	0.334060939894301	0.776389977646095	0.437518760487984	0.999306240097256
Rwdd1	528.911953002971	0.0787707698354295	0.383822922712509	0.205226851170717	0.83739489170566	0.999306240097256
Grtp1	1279.6857215432	0.421394382131215	0.337245895802332	1.24951670984368	0.211476145674174	0.999306240097256
Podxl	144.913733054054	0.304445618838424	0.489226174766759	0.62230034806206	0.533744392370867	0.999306240097256
A330076C08Rik	35.2507641972013	1.27681886075187	0.746810080744586	1.70969687430954	0.087321941054534	0.999306240097256
Zfp617	186.177444109666	0.77809223307479	0.430489708414643	1.80745838487117	0.0706908376852845	0.999306240097256
C1ql1	37.3719747189362	-0.0303911964001488	0.766562791300569	-0.0396460625861926	0.968375303653258	0.999306240097256
Bpnt1	13.8329905647088	0.0783585487508049	1.13491661587447	0.0690434413020102	0.944955040821279	NA
Ube3a	1156.28712634408	-0.348288700373923	0.425062153733773	-0.81938299449747	0.412567934147482	0.999306240097256
Ubb	489.612184705363	-0.540510641407604	0.383457166452291	-1.40957240780856	0.158665979114404	0.999306240097256
Tyr	1.56486517885819	1.43621549950705	3.08923661087624	0.464909516626399	0.641996255149013	NA
Med21	165.153302181309	0.20087197087553	0.467947988545211	0.429261319190653	0.667733063002299	0.999306240097256
Ftsj3	667.585083982756	-0.666180746637707	0.351796937145208	-1.89365135479487	0.0582713021684517	0.999306240097256
Gdpd3	28.567724900994	0.212372749930575	0.819087855339411	0.259279573669875	0.795419538505693	0.999306240097256
Tjap1	952.982383692674	-0.17294993503167	0.355925382037071	-0.485916272792416	0.627026530357101	0.999306240097256
Stau2	658.447047736566	-0.787083007896139	0.414341767778571	-1.89959851770668	0.0574858269066052	0.999306240097256
Paqr5	28.9963728370243	0.613705553913833	0.906965074725666	0.676658419398854	0.498622704108925	0.999306240097256
Clasp1	1912.08060924974	-0.10250954382623	0.327673077946122	-0.312840909814035	0.754401532718148	0.999306240097256
Rbm10	699.884162170029	0.13903888720523	0.351795455157157	0.395226502124984	0.692675735612608	0.999306240097256
Slc41a3	72.0476028354393	0.578376460820655	0.563450025508638	1.0264911432004	0.304660136257542	0.999306240097256
Flot2	380.61164736528	0.213054997150667	0.386488245621609	0.551258672325207	0.581456364677733	0.999306240097256
Ccnyl1	587.296299646254	-0.232771686418268	0.387604795632651	-0.600538716344662	0.548147266455342	0.999306240097256
Ecm1	40.855689653041	0.488729931933747	0.754662572351956	0.647613847352451	0.517234738762959	0.999306240097256
Cd82	13.4410237627613	0.565462590124618	1.14582342666745	0.493498890810102	0.621660123377245	NA
Anks1	1075.92576689585	-0.0927219152999326	0.363188848062731	-0.255299455901569	0.798491820151528	0.999306240097256
Syt6	6.7439559748951	1.29659244471216	1.54048753701256	0.84167668582806	0.399968951684848	NA
Dnmt3a	332.52655976265	0.176365253927132	0.420995600433703	0.418924220931154	0.675271514989141	0.999306240097256
Mpv17l	476.551633949764	-0.161353427780956	0.377449314263487	-0.427483695647462	0.669027058117979	0.999306240097256
Pde4dip	607.163912051215	-0.241664844261101	0.365636378233638	-0.660943108091613	0.508648799253522	0.999306240097256
Pomgnt2	141.564006688443	0.199253023255558	0.500647041930405	0.397991012764749	0.690636810504366	0.999306240097256
Ankrd10	4764.70577087468	-0.137801928372327	0.334566617537951	-0.411881882856098	0.68042600054704	0.999306240097256
4930504C09Rik	5.11716204677119	-0.598420438024482	1.98134525667134	-0.302027340267707	0.762631221097409	NA
Nsg1	22.286609574735	-0.692850809794966	0.903273977427061	-0.767043917027836	0.443055404715915	0.999306240097256
Prkar1b	120.000356144126	0.262269939384434	0.548516532353715	0.478144092137059	0.632547651484489	0.999306240097256
Tmem159	54.3269100895681	-0.365414830563821	0.705132663126331	-0.518221392473423	0.604303810696089	0.999306240097256
Thumpd1	296.044183191106	-0.00703619480934841	0.386164638526261	-0.0182207123785362	0.98546277929	0.999306240097256
Brdt	16.7861280059458	-0.192275786408461	0.986287963854556	-0.19494893322739	0.845432925855836	0.999306240097256
Adgrv1	396.52446311349	-0.528258782272996	0.3930858477382	-1.34387637029564	0.178988368311757	0.999306240097256
Ctu1	91.9036523132207	0.326116331004043	0.5715584361827	0.570573908736428	0.568288508962646	0.999306240097256
Ube2m	103.188663488788	0.024731742063963	0.495714043050392	0.0498911467421326	0.960209132395396	0.999306240097256
Ccdc136	55.3738095111057	-2.00767703584098	0.794773283738749	-2.52610030673971	0.0115336545398527	0.999306240097256
Mrps35	718.657614969465	0.142688814015201	0.353638564876039	0.403487708036643	0.686589475563877	0.999306240097256
Eva1a	110.558968265283	0.545425815528193	0.549814891014769	0.992017176038147	0.321189146794579	0.999306240097256
Tmem141	3.555985911257	1.39379896092025	2.14416289219026	0.650043411345715	0.515664180677837	NA
Rsph6a	8.4766115868839	-0.273205385088854	1.35600823092362	-0.201477674588129	0.840325084592008	NA
Thy1	22.3653979511419	-0.931805178923783	0.929942494840551	-1.00200300996413	0.31634213911617	0.999306240097256
Thrb	142.642887145065	0.817648297282874	0.520643115981085	1.57045828934494	0.116308530878275	0.999306240097256
Thpo	38.5778238814083	0.260089270796211	0.752011523381657	0.345858092209329	0.729449364762496	0.999306240097256
Adam17	647.186238872221	-0.156409836423253	0.380296851692567	-0.411283542651294	0.680864635693819	0.999306240097256
Prap1	17.7195465410558	0.660740484052198	1.10712835147658	0.596805675846857	0.550637128049098	0.999306240097256
Patl2	134.2849426188	-0.611560941309816	0.503148375868214	-1.21546837998737	0.224187501593869	0.999306240097256
Tmem86a	10.1792725050284	-1.21601318958094	1.2516397888039	-0.971536060501079	0.331281405045793	NA
Plce1	808.092691188049	0.246271681021639	0.362420561293096	0.679519065206886	0.496809031784598	0.999306240097256
Aknad1	2.41896332515324	1.17007381704853	2.6956236555865	0.434064233938453	0.664241796860758	NA
Pde2a	42.4122532744867	0.405350888702757	0.825542166962196	0.491011731350265	0.623418150252467	0.999306240097256
Rhbdf2	303.38241109059	0.433029553778533	0.512032292100018	0.845707508021675	0.39771593369002	0.999306240097256
Mtmr11	4.77251940527344	0.546479387015491	1.84994082776252	0.295403711737337	0.767685498200198	NA
Rps27l	315.965859966715	-0.533379306089923	0.517557051933639	-1.03057103385447	0.302742025396651	0.999306240097256
Ppa1	678.126440753541	0.612760759992702	0.424478908178959	1.4435599700854	0.148862791891897	0.999306240097256
Mfap3l	66.4859882523023	0.390797581375509	0.580554076048957	0.673145874773865	0.500854491204239	0.999306240097256
Ifi30	57.5884046335694	0.29541294071538	0.59336336847484	0.497861776460348	0.618581470150373	0.999306240097256
Cpvl	20.9532160396117	-0.0906637602507417	0.892688136220803	-0.10156263601146	0.919103838183776	0.999306240097256
Nipbl	2086.26421540232	-0.242064001701631	0.367134382565791	-0.659333511642028	0.509681627373916	0.999306240097256
Rbm12b1	80.4794673753775	-0.113462325122053	0.536852274446001	-0.211347386465186	0.832616208868828	0.999306240097256
1700029P11Rik	39.1813778354424	0.243391453662093	0.695498702713208	0.349952419339676	0.726374406313053	0.999306240097256
1810012K16Rik	2.6661707964335	2.32899019336485	2.51673111252077	0.925402869531072	0.354756386741632	NA
Nox4	322.89979579897	-0.246197475133307	0.40417205051598	-0.609140277807441	0.542431462077025	0.999306240097256
Eral1	206.821390927371	-0.283447140842093	0.444160314604878	-0.638164040148984	0.523366902771219	0.999306240097256
Insm2	4.13872168421277	2.26883486032325	2.03008616326378	1.11760520384792	0.263735645275469	NA
4930526I15Rik	6.50315582490215	-1.00437953171823	1.59414958116272	-0.630040959510008	0.528667786164227	NA
1110038B12Rik	1702.2567166064	0.208806090025268	0.370762633227103	0.563179973687823	0.573312338225771	0.999306240097256
1110020A21Rik	23.321508264629	0.0990619903868031	0.855417954540387	0.115805367260533	0.907806796680146	0.999306240097256
Angel2	310.626925705097	-0.0711937289912356	0.381735039779033	-0.18650037741478	0.852052382915274	0.999306240097256
Cpeb3	407.833186787385	0.0947788394222636	0.372298477941473	0.254577563535361	0.799049390039846	0.999306240097256
Armh3	3337.11703719252	-0.34605151633511	0.368280507363782	-0.939641141509792	0.347401665526317	0.999306240097256
Dhx30	647.932444910407	-0.0996548753581428	0.353856310138448	-0.281625260036065	0.778230869161379	0.999306240097256
Marchf1	269.816603837063	-0.526680254569067	0.584405657601634	-0.901223743675808	0.367469369068756	0.999306240097256
Efemp2	37.9136620966482	-0.139924755035815	0.692500154533594	-0.202057362904209	0.83987187978263	0.999306240097256
Mmaa	182.772500733416	0.549303599802713	0.427548587071945	1.28477468155048	0.198871032247691	0.999306240097256
Npy4r	1.93168483523221	-0.972931658271314	2.84162118849288	-0.342386121771329	0.732060331302601	NA
Cstf2	57.8360893834479	0.238668016410541	0.593139923126188	0.402380630783751	0.68740392255809	0.999306240097256
Hap1	405.073499648048	-0.0963423767802937	0.495288071470681	-0.194517862088259	0.845770410909637	0.999306240097256
Ormdl2	47.1303954887884	0.0262945557377373	0.641167277332098	0.0410104455847298	0.967287568496612	0.999306240097256
Tec	131.037058338694	-0.389310172403482	0.463671991835757	-0.839624086117723	0.401119190057263	0.999306240097256
Tom1	1089.40755502847	0.292356079654858	0.338718929089534	0.863122945153087	0.388069873609398	0.999306240097256
Sgpl1	985.47959063532	-0.140345335863689	0.401528891238241	-0.349527366339417	0.72669342941245	0.999306240097256
Hvcn1	425.786385154292	-0.19591183930873	0.399348491230061	-0.490578638985935	0.623724497637216	0.999306240097256
1700109H08Rik	483.080157463683	-0.220943233877808	0.384053316677115	-0.575293128020456	0.565093068316455	0.999306240097256
Pi4k2b	188.933356546176	-0.619279144773895	0.444495561024529	-1.39321783854602	0.16355392703766	0.999306240097256
Rtn4ip1	999.22513322788	0.0575851378576267	0.353490602771019	0.162904296199717	0.870593788139302	0.999306240097256
Sdr42e1	19.857791518999	0.139563966595498	0.953174748926837	0.146420125745705	0.883589740478822	0.999306240097256
Ahctf1	2140.67441090085	-0.187242016886652	0.324102163874804	-0.577725290840639	0.56344960144029	0.999306240097256
Stk31	61.8025396765427	0.562603508781669	0.594247314934669	0.946749770074302	0.343766302709778	0.999306240097256
Ctrb1	2.39936559300535	2.91508117916247	2.64030153894158	1.10407131010159	0.269562205441271	NA
C330018D20Rik	83.9473440445189	-0.176625332757216	0.545980142363627	-0.323501385952571	0.746315558073883	0.999306240097256
Ankrd55	27.4274933297161	0.373869121671389	0.877386509469171	0.426116788480807	0.670022747441265	0.999306240097256
Sema3d	35.7449928498707	0.801964155111898	0.778810051341289	1.02973010393322	0.30313671983056	0.999306240097256
Wdr82	1899.01308091835	-0.0190702745044641	0.360367829681916	-0.0529189148801012	0.957796513616555	0.999306240097256
4933430I17Rik	15.2256471357402	-0.480240687777436	1.02212106522094	-0.469847167931742	0.638464212457009	0.999306240097256
E2f3	3980.90897096799	-0.17796153232765	0.334994290338327	-0.531237508997297	0.595254203474007	0.999306240097256
Zbtb39	182.58221813119	0.0148951726217823	0.434072204844414	0.0343149652420643	0.972625991360292	0.999306240097256
1810058I24Rik	508.939638705782	0.622716734686171	0.360186014086277	1.72887538752965	0.0838313999382042	0.999306240097256
Klkb1	3.81445847080078	-0.845714300019075	2.43426313064385	-0.347421069387593	0.728275006888024	NA
Hspb1	318.721501820049	-0.362486118972186	0.523987591375614	-0.69178378446054	0.489073121387743	0.999306240097256
Neb	372.720526594609	-0.126499375822784	0.395817872470911	-0.319589853366413	0.749279267137588	0.999306240097256
Ptger3	42.3156689819291	-0.0273198723701153	0.785232745905292	-0.0347920696285001	0.972245544324401	0.999306240097256
Ptcra	2.79012216472795	0.529772476664484	2.2246992331207	0.238132179297489	0.811778577039192	NA
Pstpip1	82.9939503579247	0.018390975333024	0.581613891020676	0.031620591627806	0.974774621855483	0.999306240097256
Scn1b	28.578471405482	-0.0878284785807244	0.879112080803093	-0.0999058942524037	0.920419036829851	0.999306240097256
Slc20a1	2426.21734615756	-0.699120857863365	0.362482110274325	-1.92870444650158	0.0537675639276911	0.999306240097256
Csnk1g2	437.321118850942	-0.023601525165127	0.424129998860219	-0.0556469130421152	0.955623091175218	0.999306240097256
Gm12348	10.2198295826938	0.873897829363151	1.25679161952747	0.695340274222803	0.486842080446934	NA
Zc2hc1c	35.2121238744779	-0.583084319542976	0.715477314965811	-0.814958500215817	0.415096065278766	0.999306240097256
Aplf	244.442978296939	-0.101053490757169	0.451617006285799	-0.223759268031681	0.822944625737552	0.999306240097256
Fam13c	752.002289933645	0.932242620455421	0.452948263173203	2.0581657912196	0.0395742212127788	0.999306240097256
Phospho2	161.951526272285	0.103287897460556	0.442396725614257	0.23347346732086	0.815393770309625	0.999306240097256
Col20a1	55.645200077748	-0.249848647818128	0.756193012612223	-0.330403274892797	0.741095267347248	0.999306240097256
Fgd6	219.821068178993	0.129587337408641	0.440788140800766	0.293990072358171	0.76876548945233	0.999306240097256
Ccdc60	123.974236047792	0.643824321671876	0.530591257066358	1.2134092167888	0.224973404219434	0.999306240097256
Trerf1	1519.37681635035	0.0199748795126586	0.369229546697992	0.0540988111360354	0.956856439438289	0.999306240097256
Ctnnd1	506.363866610242	-0.204556938597102	0.380635085185819	-0.53740957299625	0.590984732210431	0.999306240097256
Stxbp1	74.484969352546	-0.353474452427705	0.554545446741491	-0.637412955970915	0.523855891423258	0.999306240097256
Zfp275	390.452551953314	0.254545311866734	0.375775190861274	0.677387219958077	0.498160304810805	0.999306240097256
Acer2	98.2984889178373	0.00852197889590085	0.536075249496769	0.0158969825670943	0.987316577261811	0.999306240097256
Pdzd4	494.309914552641	-0.429355644574661	0.403915802257361	-1.06298303303591	0.287789645802979	0.999306240097256
Matn4	1.49631494186935	1.38290260476582	3.43501251378729	0.402590266910292	0.68724967101376	NA
Scn1a	17.2496424417768	0.0427137082890043	1.04046215056208	0.0410526305699149	0.967253938070033	0.999306240097256
Adh5	632.275151831394	-0.0760633066598993	0.351682865599705	-0.216283800264744	0.828766535749929	0.999306240097256
Tmcc2	84.0929640626195	-0.167626678036401	0.561789887099678	-0.29837966450731	0.765413407956127	0.999306240097256
Hnrnph3	243.71183371628	-0.339170708518245	0.400262697255934	-0.847370266686064	0.396788772050443	0.999306240097256
Il1r1	24.6817224151689	-0.528441561885309	0.85386355484825	-0.618882910372283	0.535993497506885	0.999306240097256
Odf2	611.546369107626	-0.53713701142226	0.35046457906017	-1.53264279335356	0.125363891488559	0.999306240097256
Stx8	2073.37110861507	-0.550890318431765	0.359917212983476	-1.5306028679908	0.125867572489116	0.999306240097256
S100pbp	774.297509218576	-0.187477932918583	0.382870263597795	-0.489664386982866	0.624371406433219	0.999306240097256
Nt5c3b	210.804732135494	-0.189872877143672	0.487556352553806	-0.389437807853644	0.696952308483953	0.999306240097256
Gpr179	36.2218792390729	-0.269685696813861	0.751044189707781	-0.359080997509336	0.71953449672017	0.999306240097256
Gm16157	2.94067616172858	0.192450596432795	2.27602927535982	0.0845554134633748	0.932614846965399	NA
Gtf2ird1	2087.22758403549	0.105602623333229	0.378352926366556	0.279111422098316	0.780159317761619	0.999306240097256
Zfp37	134.251153229911	0.822589401548914	0.466922690901304	1.76172505123078	0.078115763146513	0.999306240097256
Pbx1	526.478259777138	-0.295958460802227	0.364706386960466	-0.811497882635953	0.417079808344132	0.999306240097256
Lats1	704.329241705307	0.103754299587921	0.346582945485262	0.299363546127902	0.764662673443139	0.999306240097256
Lat	15.3315465059233	-0.818326009494857	1.0369457584262	-0.789169542230305	0.430012921014131	0.999306240097256
Lasp1	1582.24726081511	-0.0476147795263098	0.43990376453687	-0.108239081737431	0.913806044306114	0.999306240097256
Laptm5	518.810237684184	0.372092453271689	0.367027755920652	1.01379922163743	0.310678566796597	0.999306240097256
Ing1	180.911870857028	0.262029078591514	0.45558816264038	0.575144615419578	0.565193496218814	0.999306240097256
Actn3	9.91615634494426	-0.102959784048621	1.23981610064054	-0.0830443998875536	0.933816235510331	NA
Slc9b1	882.976351593152	-0.245386791621588	0.386311047621803	-0.635205213861293	0.525294583217045	0.999306240097256
Nalcn	16.6951827673703	0.0852380389769606	1.07839780203201	0.0790413693502967	0.936999717993453	0.999306240097256
Cnga1	2.542610276108	2.11614745012896	2.68285296172301	0.788767584478395	0.430247858611595	NA
Clk4	696.333158554237	-0.568760859560389	0.394478669937341	-1.44180383606224	0.149357720409792	0.999306240097256
Lta4h	415.866014359543	-0.362702164070838	0.403149228888263	-0.899672225768697	0.368294708197827	0.999306240097256
Tmem116	159.454932983478	0.955030033426719	0.566001638899375	1.68732732874031	0.0915404288777083	0.999306240097256
Mast2	1508.72959740854	-0.350371097521267	0.33677982245367	-1.04035655986922	0.298174275796801	0.999306240097256
Pigv	240.632493688698	-0.243063889540821	0.398784877949039	-0.609511300405634	0.542185584770527	0.999306240097256
Cabyr	106.978068683778	-0.204058501118885	0.509903509387209	-0.400190423015755	0.689016267900132	0.999306240097256
Mtif2	781.56578367329	-0.213162249091611	0.345338436026235	-0.617256079411378	0.537065831479344	0.999306240097256
Blcap	35.6806438415706	0.687320178834005	0.740981099449019	0.92758125591204	0.353624824425238	0.999306240097256
Sgk1	536.739539918391	0.410530929621042	0.408525156252317	1.00490979157104	0.314940289151313	0.999306240097256
Sertad1	18.890107879634	0.285692783316926	0.950189615944051	0.30066923330148	0.76366673204701	0.999306240097256
Bace1	133.047343609392	-0.133753060377749	0.458697860160136	-0.291592946021275	0.770597869427637	0.999306240097256
Ash2l	4960.98474596798	0.0270424547653937	0.331339564922524	0.0816155317030037	0.934952449987473	0.999306240097256
Smarcal1	617.469116874425	0.0549047937219632	0.362718687984354	0.151370181743521	0.879683709924496	0.999306240097256
Dusp14	118.425583441159	0.719537052493016	0.532961706305947	1.35007270499837	0.176992662680197	0.999306240097256
Npy1r	4.50137501864459	-0.175528734912813	1.82813021460422	-0.0960154443652768	0.923508306405101	NA
Cbx5	2442.89612460329	-0.16444236267321	0.366762576828096	-0.448361891486778	0.653892040074235	0.999306240097256
Bclaf3	3657.07557889806	-0.323946968859599	0.36359483197507	-0.890955922282776	0.372952817373792	0.999306240097256
Zbtb3	16.8210632785364	0.464037993513171	0.993928428433553	0.466872644184756	0.640590998201655	0.999306240097256
Abcc8	36.3489934263866	0.421028401468754	0.730130715043889	0.576647979318943	0.564177280641986	0.999306240097256
Nr6a1	1323.78349459106	-0.133933446472394	0.399242969326878	-0.335468516072319	0.737271690641237	0.999306240097256
Fut10	481.796302678513	0.282602005391747	0.385893715129979	0.732331194605125	0.46396644373782	0.999306240097256
Tmem200a	95.3923156741376	0.0912399706524105	0.525382082912008	0.173664031606673	0.862129506544814	0.999306240097256
Rgs7bp	31.9277896742169	0.176139925026316	0.814674114970339	0.216209060518302	0.828824791302984	0.999306240097256
Ak7	86.0344349434629	0.717718661701988	0.637603437185126	1.1256505530625	0.260313461145952	0.999306240097256
Pold3	1275.9105441472	-0.203036292801956	0.362232415746989	-0.560513868929313	0.575128982472051	0.999306240097256
Cds2	1610.84518356809	-0.0258519082235373	0.356914123630817	-0.0724317322064786	0.942258332457917	0.999306240097256
Armc9	484.139329405924	-0.164060180003551	0.374749410259543	-0.437786359396608	0.661541160019053	0.999306240097256
Asb10	11.4374728373259	1.12806091700541	1.32174062543892	0.853466175809494	0.39340083717671	NA
Ppp1r3c	6.46227285178321	1.10951514759165	1.81499895313147	0.611303464212677	0.540998698026135	NA
Slc22a5	172.826452768172	-0.658032223729461	0.445094814897316	-1.47840909780373	0.139298311742673	0.999306240097256
1600023N17Rik	4.64414242314905	0.785018416048233	1.79185329214608	0.438104179337153	0.661310764930353	NA
Slc7a7	875.123776166598	-0.596119811259578	0.362631699353153	-1.64387121237032	0.100202807698479	0.999306240097256
Tcf7l2	1002.41417148439	0.152138320752111	0.347945380357069	0.437247709959486	0.661931712761531	0.999306240097256
Bcl2l2	11.5142043350545	-0.658601833994969	1.18987228923029	-0.553506321607847	0.57991675304758	NA
Anxa4	878.120883393467	0.664774685635783	0.369092834246724	1.80110428584318	0.0716864443582084	0.999306240097256
Rgl1	151.77355404697	0.0876132827903713	0.442222537144183	0.198120347633494	0.842950905258857	0.999306240097256
Psme3	344.864205523474	-0.503120058505262	0.411711652392924	-1.22202044946034	0.221699893880179	0.999306240097256
Tmem19	587.082930385535	0.137734780861967	0.352356507254025	0.390896089688701	0.695874044456748	0.999306240097256
Mrpl42	830.731147794779	-0.0213783429803381	0.38055838997637	-0.0561762492785024	0.95520140160795	0.999306240097256
Herc4	1735.10869880975	-0.340842437050976	0.33255620358318	-1.02491679114241	0.305402451058656	0.999306240097256
Aup1	74.802638344432	0.052294943989112	0.541734204117999	0.0965324758739458	0.923097682338354	0.999306240097256
Hadhb	523.323448448804	0.0304791391808939	0.373507879683389	0.0816023994105027	0.934962893206898	0.999306240097256
Agbl5	480.688457256464	0.150578404782632	0.395191238306431	0.381026678192379	0.703183452742438	0.999306240097256
Pvr	305.426629471348	-0.0560560999271688	0.411295517629967	-0.136291541055892	0.891590810746713	0.999306240097256
Zmym2	1295.57489585915	-0.291880410946167	0.350703465332136	-0.832271248502606	0.405255855548624	0.999306240097256
Nol8	553.847628292675	0.0577971765560124	0.378502374382654	0.152699640656894	0.878635144155957	0.999306240097256
Anxa6	505.35589883047	-0.00486941470869167	0.445349631739398	-0.0109339143038543	0.991276172411125	0.999306240097256
Sh3gl1	601.188750349257	0.388620586752799	0.396787777079565	0.979416729046247	0.327374114555158	0.999306240097256
Cpt1c	162.656878139257	-0.493087787483698	0.454580236717055	-1.08471012960163	0.27805006000867	0.999306240097256
Map2k7	569.304364295086	0.0527810351074894	0.355962004637948	0.148277159977154	0.882124039793763	0.999306240097256
Lrrc73	6.21833992853993	-0.523539251455984	1.59009495285895	-0.32925030704278	0.741966501156097	NA
Zfp936	813.392771046579	-0.119022290091638	0.428261819419055	-0.277919451827609	0.781074191509289	0.999306240097256
Cmip	4240.8967549879	0.377599021069459	0.327238972995925	1.15389379697803	0.24854371260296	0.999306240097256
Dpy30	688.733492086734	0.224604593133968	0.349566322923632	0.64252354533316	0.520533306549173	0.999306240097256
Ect2	756.508368493142	-0.188345012149484	0.34994652623731	-0.538210835165604	0.590431500501855	0.999306240097256
Rpl31	234.020255117485	0.342862040001737	0.497898415123828	0.688618460286656	0.49106340094331	0.999306240097256
Insig2	219.929067182667	-0.113824279871205	0.427472412232282	-0.266272808756965	0.790029112852819	0.999306240097256
4921509O07Rik	4.97958429419531	0.707833028388021	1.76615632909976	0.400775977033027	0.688585067185995	NA
Cers3	30.4823536004885	-0.169596234366739	0.796495423804818	-0.212928071270751	0.831383066707904	0.999306240097256
Ldb2	14.0483917163742	-0.217058928052195	1.35416692800659	-0.160289639012022	0.872652920220727	0.999306240097256
Ncoa7	600.312980621496	-0.0253368996313463	0.466023322211574	-0.0543683082449753	0.956641727852174	0.999306240097256
Cmah	135.313031248259	-0.153158330970127	0.569666875608415	-0.268855953414091	0.788040533369626	0.999306240097256
Vps13d	1214.23868078299	-0.0925240574390048	0.347743772469698	-0.266069631619549	0.790185582693982	0.999306240097256
Zfp59	1070.21906336285	-0.439332013172245	0.34316101006278	-1.28025037894565	0.200457093030386	0.999306240097256
Commd6	270.664695602946	0.315345613165781	0.393276110317848	0.801842789054533	0.422643903542801	0.999306240097256
Tmem42	6.98433141087555	0.661764040943485	1.55696292925601	0.425035194164646	0.670811018958471	NA
Traf7	198.910423662027	-0.110667978859033	0.461869725216448	-0.239608644639286	0.810633662525646	0.999306240097256
Mynn	544.277441927623	0.120117444430632	0.362280381001465	0.331559341134031	0.740222025424204	0.999306240097256
Rab27b	9.24295261201114	-0.579445022700109	1.32889939104076	-0.436033778483639	0.662812222116943	NA
E230029C05Rik	2.3666187551742	2.08291594897519	2.68209701099876	0.77659978010995	0.437394931320037	NA
Il6ra	296.07048698304	0.299953945550772	0.441041014389158	0.680104425132	0.496438342742429	0.999306240097256
Meis2	785.833562005359	0.853760663462612	0.396085297867487	2.15549698021926	0.0311229646797058	0.999306240097256
Kcnd1	56.4988554218359	-0.198167211709462	0.633991731350891	-0.312570656540288	0.754606874488092	0.999306240097256
Kcnc3	91.698689428429	0.438102768880556	0.618457987211181	0.708379191375792	0.478709811048468	0.999306240097256
Tnfrsf18	44.5693283276199	0.213606476201683	0.685378710286294	0.311661965853092	0.755297436018355	0.999306240097256
Foxa3	9.86659500542393	0.689538578392313	1.29093250378533	0.534139915425799	0.59324473557588	NA
Jpt1	506.483629331346	-0.383167750957894	0.414503698929684	-0.92440128265995	0.355277427155467	0.999306240097256
Hmgcs2	3.04227765388827	-1.36073954327231	2.39140162742606	-0.569013388494228	0.569347054077399	NA
Ankdd1a	21.5298076034425	0.118215210121219	0.880363868003321	0.134279943120942	0.893181212667366	0.999306240097256
St3gal2	464.616301219041	0.195347529988305	0.405000195881863	0.482339346930308	0.629564900260894	0.999306240097256
Tbca	1206.99145127734	-0.115122218953608	0.372465377406506	-0.30908166486563	0.75725940611294	0.999306240097256
Gm11351	3.60266355070928	-0.302484230308347	2.07135564221422	-0.146032011183266	0.883896118030286	NA
Pacsin3	17.7502054137369	-0.229859303170657	0.972352564786074	-0.23639501914743	0.813126160828502	0.999306240097256
Ush1c	14.2737755358445	-1.38089721242515	1.10698166461606	-1.24744361769	0.212234881721708	0.999306240097256
Hp	6.14974456609915	0.193744918228514	1.57089216663782	0.12333432067663	0.901842364321386	NA
Slc25a4	157.507782032709	1.11505759623615	0.553713377647192	2.0137812110919	0.0440325092174728	0.999306240097256
Ctnnb1	1799.11944218029	-0.0337529130436192	0.372973197865347	-0.0904968862020078	0.927892368252776	0.999306240097256
Ctsl	311.017932913234	-0.675961389895517	0.387867719644773	-1.74276268856453	0.0813750762780249	0.999306240097256
Ctsd	408.397162298643	0.064596192992076	0.366708962710085	0.176151115900445	0.860175224030291	0.999306240097256
Sec61g	654.58345387891	0.307368151955624	0.364287252206665	0.843752149145341	0.398807919742866	0.999306240097256
Myh6	2.08360788473624	1.67093157485758	2.8625622167437	0.583718867343377	0.559409471311158	NA
Pik3c2a	483.164935162554	-0.0553217224898815	0.37469296100435	-0.147645481093623	0.882622559701681	0.999306240097256
Lpar5	161.324075868792	0.365425003408216	0.485756460874456	0.752280273844181	0.451882528009764	0.999306240097256
Rnf20	382.096654065598	-0.299955129184232	0.382176019864756	-0.784861199010811	0.43253495366172	0.999306240097256
Gm38509	215.240482042093	-0.964739430220511	0.422075978762748	-2.28570086610591	0.0222717645620274	0.999306240097256
Prxl2a	187.581321913152	0.449392589337235	0.545485060357132	0.82384032487162	0.41003029156055	0.999306240097256
4921525O09Rik	10.099457179776	-0.0556405537411696	1.23372879505436	-0.0450995015794519	0.96402799870187	NA
Rorb	9.69550637691826	0.453168902863391	1.2967868787372	0.349455188276336	0.726747607293964	NA
Tbx2	3.13428752762751	0.829138300624565	2.26810278455073	0.365564694101287	0.714689924187775	NA
Trpc5	1268.21651954531	-0.383317500014693	0.3978222070704	-0.963539725038175	0.335276738564686	0.999306240097256
Fam149b	671.967081852255	-0.335316822591257	0.359138817307688	-0.933669117432043	0.350474600003164	0.999306240097256
Pus1	38.1475712483248	0.461764586315198	0.77341644285368	0.597045214879867	0.550477193440921	0.999306240097256
Aldh18a1	1512.85178015978	-0.412220024364715	0.356243847427208	-1.15712882437624	0.247219731749605	0.999306240097256
Gdi2	1127.70563897472	0.246845814414048	0.353824634628542	0.69765016410798	0.485396001683147	0.999306240097256
Drd3	7.50737199477697	0.405967572230748	1.41404532045518	0.287096577710866	0.774038372520762	NA
Dpep1	1.90486421981557	0.0173229650811909	2.85718857988371	0.0060629407534227	0.995162502816928	NA
Pkib	34.7410359718837	0.483510016247585	0.801244653736156	0.603448664515896	0.54621025656352	0.999306240097256
Dmbt1	2.48751356214209	1.24396563320678	2.47032984594334	0.503562564833018	0.614568804504432	NA
Epha6	64.6516367877415	-1.07353980926781	0.773620686119323	-1.38768239853171	0.165233778094119	0.999306240097256
Inka2	73.8215286496568	0.321132462262741	0.617813764800326	0.519788454966732	0.603211026923197	0.999306240097256
Rhot1	1088.38196232688	-0.28308090608314	0.369632264255249	-0.765844687972526	0.443768720604377	0.999306240097256
Ncmap	66.4213573454792	-0.447521637241168	0.650439339358487	-0.688029782581336	0.49143402656085	0.999306240097256
Cacfd1	171.171491778763	-0.420786285849254	0.439436947075891	-0.957557821774564	0.338285776328389	0.999306240097256
Jarid2	7586.59846555096	-0.390516790846367	0.348586717398333	-1.12028591841071	0.262591940809856	0.999306240097256
St7l	659.782275560034	-0.0805901603949514	0.37992319338223	-0.212122244176527	0.832011666218867	0.999306240097256
Arhgap15	51.5600417613944	0.763870477626752	0.696023600830466	1.09747783942288	0.272432562885005	0.999306240097256
Mag	3.53647460973836	2.72568712882563	2.27397620731749	1.19864364457929	0.230666539823896	NA
Zfp467	28.8508109426528	1.41435849432709	0.797703426800468	1.77303800737071	0.0762224091328431	0.999306240097256
Ranbp17	5034.33042148467	-0.935061536044165	0.333826897381537	-2.80103713445075	0.00509386570554114	0.999306240097256
Pecam1	1157.96328787187	-0.242260432107416	0.393925993612322	-0.614989708817829	0.538561516782757	0.999306240097256
Aldh1l1	432.256985206159	-0.0443490395339668	0.40095639734793	-0.110608135516249	0.911927095867435	0.999306240097256
Stk32c	14.2290645241666	0.808095044602078	1.06098004573097	0.761649616176651	0.446269153662342	0.999306240097256
Itch	1019.98621668603	-0.200838613274947	0.346325362146849	-0.579913096834609	0.561973223282862	0.999306240097256
Slc30a6	403.152231384838	-0.252547349901715	0.375099777972663	-0.673280456913841	0.500768883491397	0.999306240097256
Prmt1	546.732979921649	0.178458073337329	0.378930211809985	0.470952348942863	0.637674763599822	0.999306240097256
Rhbdl3	21.7809746693629	-0.677148668661887	0.92001472432742	-0.736019381816872	0.461718902633784	0.999306240097256
Lin54	903.278238775834	-0.0126445613758272	0.349478299187188	-0.0361812490367377	0.971137837300408	0.999306240097256
Rpain	255.517966115126	-0.26357125463497	0.470814362380386	-0.559819911402835	0.575602280806913	0.999306240097256
Arih2	1176.31808783163	0.0579084255214936	0.389038097085263	0.14885026930615	0.881671783272	0.999306240097256
Osbpl3	376.575530971485	0.313013774311584	0.401160093300401	0.78027146652693	0.435231104160704	0.999306240097256
Cmtm7	892.516690264596	0.321884449296353	0.429738239759996	0.749024451433789	0.453842468036507	0.999306240097256
Cbfa2t3	26.2876219502907	0.119888089200053	0.852091818279515	0.140698556925617	0.888108085162046	0.999306240097256
Senp6	1910.31316015215	-0.163907110178195	0.349819680213187	-0.468547424428227	0.639393165098977	0.999306240097256
Thap3	106.874432510644	0.539633132340971	0.576167146600255	0.936591292171279	0.348968832908937	0.999306240097256
Mtpap	1394.76077348645	-0.108060417030801	0.346197107103294	-0.312135528615377	0.754937526494153	0.999306240097256
Peli3	25.1175519292908	-0.138687745531256	0.914170443657886	-0.151708848709134	0.879416577701634	0.999306240097256
Gm5741	7.42150633016268	-0.739930908825942	1.46423210558496	-0.505337170250298	0.613322039982522	NA
Zfp169	345.352374654424	0.0515098544590826	0.378297986157334	0.136162116489987	0.891693122850339	0.999306240097256
Gm2721	3.07511092234867	-0.9147338572618	2.23448032411908	-0.409372079667975	0.682266626138585	NA
Tmem241	225.672330837846	-0.203823294888106	0.43350975894154	-0.470170026588934	0.638233546812219	0.999306240097256
Tcf20	1661.27597547425	-0.410393281872185	0.347421464344346	-1.18125482732242	0.237501506598945	0.999306240097256
Cacnb1	189.80288566622	-0.365897404131267	0.477809160774387	-0.765781475470784	0.443806338350228	0.999306240097256
Podn	5.34609953322963	0.858069474921255	1.68205749209933	0.510130883725219	0.609959769843618	NA
Crhr1	2.78131224224538	0.0662942036179678	2.31668905886454	0.0286159264076898	0.977170909849656	NA
Asgr2	8.29155085157978	-0.270264097479622	1.36496166336978	-0.198001236761772	0.843044096092239	NA
Tet3	198.546820228545	-0.270578530118773	0.429388951925564	-0.630147862224641	0.528597847517974	0.999306240097256
Arhgap33	9.09892623297061	0.974778994221625	1.30708963833592	0.745762926758895	0.455810638802476	NA
Nrap	2.64382092029875	2.34699356834663	2.80135539565667	0.837806431838493	0.402139425856132	NA
1700012B07Rik	9.49007365266215	-0.175542067834557	1.26294150062729	-0.13899461514834	0.889454404233178	NA
Pianp	54.0355101903854	0.0647530774631609	0.634563048253605	0.102043567839901	0.918722093417843	0.999306240097256
Rae1	833.623237943675	0.207715902789107	0.355421411451722	0.584421467296213	0.558936787199032	0.999306240097256
4931406C07Rik	78.1236939432503	0.406577524948523	0.537907229102257	0.755850642920494	0.449738749279677	0.999306240097256
Cnep1r1	887.170785012569	0.107733131659464	0.355811716723686	0.302781293014942	0.762056540653223	0.999306240097256
Snx16	598.466881455514	0.179514935958319	0.387537165736233	0.46321992270672	0.643206737282718	0.999306240097256
Spata17	44.5477591067201	0.686690161716704	0.688779777546719	0.996966206183554	0.318780913510652	0.999306240097256
Tbc1d30	33.6913383538015	0.551585282932329	0.752795267697	0.732716193367918	0.463731545289926	0.999306240097256
Asnsd1	118.098015432526	0.355132416709419	0.475653668955972	0.746619735928688	0.455293131775492	0.999306240097256
Kptn	40.8049010358039	0.47567171416857	0.747765024985748	0.636124582287913	0.524695224285532	0.999306240097256
F9	2.61146493043653	-0.582312748366889	2.31670240680976	-0.251354143136913	0.801540318239535	NA
Ankra2	137.042102738558	-0.383764033932849	0.454029917235969	-0.845239530181441	0.397977115525881	0.999306240097256
Capzb	278.781411061778	0.220258229137605	0.421339209785737	0.522757493302399	0.601143023254334	0.999306240097256
Nf2	2326.53119850137	-0.562398182194374	0.355762701577946	-1.5808239022807	0.113918307720956	0.999306240097256
Pex3	309.15795708044	0.327292553940167	0.383633854957934	0.853137828453788	0.393582875740218	0.999306240097256
Trim24	2813.2380535488	-0.0766823169651067	0.343645211320705	-0.223143854297865	0.823423547913267	0.999306240097256
Kmt5a	572.418292853462	0.150017995430507	0.368130807726312	0.40751274351925	0.683631436432655	0.999306240097256
Cep57	853.549965108187	-0.0506781130346613	0.339600860262484	-0.149228458948812	0.881373364419346	0.999306240097256
Tsc2	359.278337813147	-0.412634841872468	0.383775036845	-1.07519979742488	0.282285286119298	0.999306240097256
Mapk7	80.1605556171597	0.315657482997459	0.583225326857401	0.541227324091564	0.588350906181289	0.999306240097256
Egflam	21.7536278296216	0.306275892447216	0.972016620903745	0.315093266782262	0.752690840661883	0.999306240097256
Txk	2.42352049506437	0.201541836186423	2.58647566019777	0.0779214122475107	0.937890566684266	NA
Zfp862-ps	174.382256869959	-0.260266921305572	0.490931193876116	-0.530149488466298	0.59600828924394	0.999306240097256
D6Ertd474e	4.34201109916139	-0.337987109903882	2.15158203496472	-0.157087717043252	0.875175717777668	NA
Dnajb6	2125.20766959997	-0.20861777362315	0.369594797023279	-0.564449974142927	0.57244793662466	0.999306240097256
Slc26a10	3.97312712497536	2.92200069740344	2.15700449013862	1.35465675234438	0.175526942809177	NA
Hspa14	1240.60146127575	-0.0682941547504388	0.342037156810087	-0.199668817818991	0.841739602439806	0.999306240097256
Fkbp11	30.8742103244687	-1.21979520932255	0.824303417864045	-1.47978909572317	0.138929539603948	0.999306240097256
Nubp2	147.309852405922	0.242326419961299	0.449741243746429	0.538812980421086	0.590015906093978	0.999306240097256
Ndrg3	390.731773402972	-0.116587710072392	0.375854370264342	-0.31019383914678	0.756413555281227	0.999306240097256
Fgfr1	1221.85588768896	0.428927978490226	0.347060316167093	1.23588885997475	0.21649987844309	0.999306240097256
Lct	36.9578383412461	-0.487819250000496	0.73641840280288	-0.662421319380136	0.507701244268296	0.999306240097256
Fmo5	7.77031529360262	-0.85379844900598	1.42918162752945	-0.597403739706547	0.55023785753843	NA
Fbxw7	2085.15760765059	-0.252674509077424	0.351832191777661	-0.718167680452335	0.472653903194971	0.999306240097256
Septin7	1921.25376563928	-0.158309379768178	0.360149618798259	-0.439565590257799	0.660251767224247	0.999306240097256
Brd2	1318.25518318934	0.0550714099008492	0.365091678190717	0.150842687441594	0.88009981179945	0.999306240097256
Frk	26.1054072287365	-0.589617356677118	0.874170483031401	-0.674487835178871	0.500001217095998	0.999306240097256
Tmpo	2650.3979827098	-0.0525889310981472	0.337463279214829	-0.155836010426098	0.876162285151665	0.999306240097256
Triml2	2777.61268504177	0.252989855817214	0.368651221503739	0.686258015870015	0.492550418943988	0.999306240097256
Abr	1914.39346919545	0.0695390808192004	0.367035556874656	0.189461428236906	0.849731183369064	0.999306240097256
Gins4	748.208926095532	0.204235273481904	0.362193680701976	0.563884143660572	0.572832981903708	0.999306240097256
Med27	1234.41422255986	0.146882220099348	0.346537068492354	0.423857166964489	0.671669983613005	0.999306240097256
2510003B16Rik	200.919494680809	0.0608595595113244	0.420872395785758	0.144603352751851	0.885024049947117	0.999306240097256
4930586N03Rik	3.36851875448302	0.244574316617368	2.07103781789116	0.118092636698642	0.905994257690896	NA
Lin7a	11.0243427421305	-0.717247852337476	1.33947450688425	-0.535469580534134	0.592325186948908	NA
Gxylt1	440.598732228493	0.0267382354010175	0.367358207478918	0.0727851858394969	0.941977059674114	0.999306240097256
Zdbf2	2218.89097045596	-0.499276488817431	0.352296693304054	-1.41720458439422	0.156423121844988	0.999306240097256
Magoh	130.023741345448	0.639213191391012	0.468778258805409	1.36357260471064	0.172702119108548	0.999306240097256
Tmem175	144.699402646749	-0.375815789465647	0.468618842100042	-0.801964743418099	0.42257335290437	0.999306240097256
Alkbh4	103.556138233815	0.650679476463116	0.524700252938784	1.24009750866087	0.2149393303563	0.999306240097256
Stra8	9.30546871784236	2.66495584658974	1.48720762991739	1.79191915975967	0.0731459163750477	NA
Adad1	4.4193712586328	0.0763913605320324	1.85248995440162	0.0412371253892754	0.967106857051831	NA
Golt1a	4.70423228044695	-1.72063633363945	1.83650639944877	-0.936907344377293	0.34880622100359	NA
Myl4	14.2426496032707	0.346693050881255	1.0744905752496	0.32265806594043	0.746954213368132	0.999306240097256
E030030I06Rik	93.0746044997679	0.185351245774586	0.560500996692689	0.33068852128413	0.740879773644671	0.999306240097256
Srrm1	1464.14953305685	-0.258543907952569	0.347708611471283	-0.743564868464356	0.457139763727703	0.999306240097256
Lrrc56	31.5784282609579	-0.539098939767582	0.755274892292428	-0.713778447117839	0.475364189060756	0.999306240097256
Klhdc3	130.857945505334	-0.532889501157329	0.489148035940298	-1.08942377767693	0.275967050595651	0.999306240097256
Slc38a4	590.684500189893	0.0986632936003785	1.11444488291733	0.0885313352977167	0.929454380143839	0.999306240097256
Dars2	251.64894358064	-0.371021263351634	0.395242932504799	-0.938717008803514	0.347876058320573	0.999306240097256
Tmem218	103.755113562536	0.125684796276188	0.495904210193861	0.253445713290183	0.79992380635814	0.999306240097256
Parp11	57.7502387985166	-0.579739646090055	0.608370827915879	-0.95293794424051	0.34062151340896	0.999306240097256
Zfp773	13.6379096766972	0.111013157005377	1.07140523818386	0.103614536357462	0.917475251413627	NA
G3bp1	3468.23168272313	-0.314858999141124	0.346724714242758	-0.908095056992898	0.363828001816987	0.999306240097256
Stx3	779.828940717379	-0.462462120475154	0.357556713619344	-1.29339515343989	0.195874425510822	0.999306240097256
Extl3	494.366876514735	0.0746220662301339	0.372323224356261	0.200422808325089	0.841149922899392	0.999306240097256
Dhx16	11.2522805459406	1.69206889377542	1.25457285707692	1.34872110792979	0.177426563026202	NA
Tbc1d7	68.9154209308011	0.538253922028337	0.575831040599648	0.934742804882175	0.349920861549343	0.999306240097256
Map3k4	864.204959846174	0.016718815725662	0.361966745136487	0.0461888169294607	0.963159755760392	0.999306240097256
Svop	212.166818549041	0.558182990726137	0.458189211714164	1.21823686908271	0.223133972716895	0.999306240097256
Slc27a1	143.330171754251	0.548708846015949	0.529208083289541	1.03684895099333	0.299806258110515	0.999306240097256
Aqr	1525.67898165094	0.047503556675455	0.329132242383532	0.144329696572541	0.885240129330177	0.999306240097256
Colgalt1	470.030442510592	0.446714524553972	0.386312307884056	1.15635592094064	0.247535603512185	0.999306240097256
Acap1	51.9849948659974	0.0140708374856733	0.632162014318262	0.022258277414608	0.982241930429028	0.999306240097256
Zfp687	109.588381098787	0.296598903361726	0.532804890389281	0.55667451390137	0.577749832964368	0.999306240097256
Zmym5	391.1018253751	-0.352997695488373	0.377668089991196	-0.934677048030724	0.34995475870796	0.999306240097256
Zbbx	334.544437331443	0.509505223249559	0.537375730360889	0.948135902801914	0.343060272791871	0.999306240097256
Tfdp1	5292.65179978179	-0.0259228081206907	0.35477100455251	-0.0730691285027319	0.941751107855031	0.999306240097256
Cct2	1024.96989863252	-0.0111020766300316	0.377334581382675	-0.0294223672512337	0.976527734038509	0.999306240097256
Ccng2	66.7495199483964	0.0267922926068407	0.607851624137832	0.0440770272594772	0.964843004575303	0.999306240097256
Ccnf	1518.26956444301	-0.0799842560145934	0.344823393984435	-0.231957162448798	0.81657128581845	0.999306240097256
Kcnc1	6.25125962762958	-0.429586641243347	1.61372276629242	-0.266208453035794	0.790078673268671	NA
4933433G15Rik	72.8754553349536	0.0894337654254865	0.576288988115388	0.155189093093654	0.876672246568317	0.999306240097256
Mitf	1845.35087402765	-0.0799444361737884	0.338823554627939	-0.235947103091977	0.813473716929274	0.999306240097256
Pkd1	329.231457671961	-0.0667265985498067	0.390495053142748	-0.170876936885074	0.864320531626814	0.999306240097256
Mmp20	2.50096708516503	0.704075626691262	2.35206527852262	0.299343573973213	0.764677910667548	NA
Tcl1b2	10.0592281667884	-0.204413863687569	1.2719556190779	-0.160708330244854	0.872323128135216	NA
Nfatc1	16.2708112312494	1.10685329923093	1.01477316485066	1.09073962297162	0.275387470335592	0.999306240097256
Tnk2	1075.49364879927	-0.405267364946817	0.414806164107854	-0.977004201030733	0.328567072566642	0.999306240097256
Pdlim5	2057.39986630083	-0.0412023673666281	0.364381320656342	-0.113074861500618	0.909971204766739	0.999306240097256
Ints13	1015.94623964196	-0.311444665624252	0.38346625993439	-0.812182708532268	0.416686799958975	0.999306240097256
Aak1	1115.42656909424	-0.44515900592748	0.33532002202995	-1.32756464476112	0.184321970862343	0.999306240097256
Cryz	60.6035572547014	0.346580101925418	0.584031421213513	0.593427150212716	0.552895323404698	0.999306240097256
Hus1	635.830023234655	-0.186453524437275	0.355107659459863	-0.525061962112786	0.599540117651163	0.999306240097256
Slc6a17	2.28027581196172	0.962661629705696	2.58590170649154	0.372273094251444	0.70968952899898	NA
Wbp1	48.7953513325162	-0.0439787393140918	0.651185443782242	-0.0675364287301212	0.946154662281836	0.999306240097256
Cdk2	349.081617491225	-0.443326877789285	0.419583568576352	-1.05658779559337	0.290699752827686	0.999306240097256
Mylpf	180.65713246628	0.345973682980833	0.474104020495461	0.729742141016384	0.465547816982342	0.999306240097256
A330093E20Rik	39.0023231533357	-0.0684206035924892	0.844859336934849	-0.0809846096282953	0.935454192036031	0.999306240097256
Nup88	970.32870728386	-0.196257643724267	0.345747953183655	-0.567632120211045	0.570284792102304	0.999306240097256
Ggps1	265.109906455262	0.232138634208354	0.40066839348999	0.579378453554394	0.562333839320862	0.999306240097256
Mkrn2os	4.23589756254251	0.0846197478415033	1.859417123978	0.0455087493549965	0.963701801148653	NA
Usp17le	3.70825850355265	-0.187236922658285	2.15737935142006	-0.0867890584634727	0.930839184887049	NA
Tmem250-ps	88.9599719533358	0.00476852879660927	0.540681775052853	0.00881947388765442	0.992963169175197	0.999306240097256
Ate1	2135.60343992282	-0.466840641671272	0.354222078980109	-1.31793208095729	0.187526385236745	0.999306240097256
Papss1	241.926271994309	-0.0346772555640506	0.401314483956788	-0.0864091802073721	0.931141149477506	0.999306240097256
Pi4kb	427.384265036626	-0.170530911214645	0.372268639113008	-0.458085622310177	0.646890927998012	0.999306240097256
Gid8	349.687790491357	0.190299967017461	0.375090433577998	0.507344229502695	0.611913309879226	0.999306240097256
Tll2	11.5739408292861	-0.0232766638016014	1.34598739129957	-0.0172933743302955	0.986202571332766	NA
Cacna1c	183.808972020713	0.605780475821142	0.559735089944235	1.0822628180797	0.279135762576424	0.999306240097256
Zdhhc23	125.476131896745	-1.3240415494519	0.569224371636762	-2.32604508068534	0.0200161458688203	0.999306240097256
Vdr	7.03969123700383	-0.642355786720692	1.46077134107058	-0.439737396716666	0.660127313925806	NA
Vcp	1477.15570330282	-0.0593928764234689	0.35077053282904	-0.16932116829898	0.865544026479292	0.999306240097256
Hsd3b7	6.69530788739383	-0.094001194024745	1.47218988369578	-0.0638512701831401	0.949088653811318	NA
Ppp1r11	6.13568220839684	3.00643711548908	1.83762949755547	1.63604095357004	0.101831016552754	NA
Brk1	799.808638401326	-0.0755006520328967	0.393229283721923	-0.192001600995433	0.847740951345224	0.999306240097256
C9orf72	150.023220035931	0.0199811504717689	0.471881587826057	0.0423435687834769	0.966224813546519	0.999306240097256
Zfp202	1772.15718779685	-0.0197928347991926	0.362960850565197	-0.054531596915677	0.956511635334995	0.999306240097256
Ube2w	989.242481884031	-0.18376967387176	0.383163077510106	-0.479612166876681	0.631503193278152	0.999306240097256
Kif20a	179.790623664778	-0.113152773524529	0.426509498512654	-0.265299539445479	0.790778719271775	0.999306240097256
Gm45871	290.897182172084	0.47187951057199	0.401361617755986	1.17569665283459	0.239716116647486	0.999306240097256
Dph3	139.404409255615	0.801657357400455	0.501065599180125	1.59990499988859	0.10961965998417	0.999306240097256
Ankrd31	149.125051751994	-0.851094842710156	0.498897761648397	-1.7059504133634	0.0880173123178203	0.999306240097256
Gm4961	13.8825378652491	0.0602280155465356	1.1133950808335	0.0540940197988375	0.956860256782596	NA
Stard8	59.8398020243304	-1.26122053947265	0.643237084630504	-1.96073977948137	0.0499093861381064	0.999306240097256
Tjp2	3569.60254933635	-0.119039133867235	0.319974578792337	-0.372026847621826	0.709872860214517	0.999306240097256
Fchsd2	798.961896286883	-0.0714563942341891	0.355519995593978	-0.200991210395367	0.840705446916774	0.999306240097256
Mphosph6	562.264884610127	1.02857454403829	0.420704036853902	2.4448886959349	0.0144896851318364	0.999306240097256
Hcrtr2	145.259248770915	0.719653652534568	0.511790865075293	1.40614790463033	0.159680209841939	0.999306240097256
Gabra4	12.9677211999133	-0.779692591897232	1.13470613283053	-0.687131733352215	0.491999718621631	NA
Fubp1	2414.35902898185	-0.45432825177831	0.345935699627978	-1.31333150139433	0.189071268074716	0.999306240097256
Bdnf	43.1092789838235	0.960292307082979	0.764111668793557	1.25674341369393	0.208846562234226	0.999306240097256
Hnrnpab	357.128274866766	-0.405893604703498	0.424739589866426	-0.955629318263326	0.339259543862147	0.999306240097256
Rad1	516.70464920535	0.18417474118682	0.359737839520647	0.511969331422666	0.608672473694879	0.999306240097256
Ovol3	16.0364935737646	1.22402547832827	1.04751021168974	1.16850935166904	0.242601369297658	0.999306240097256
Obsl1	41.6331369441533	0.00417776908403992	0.717332993846736	0.00582403028980503	0.995353122419959	0.999306240097256
Bmf	46.8014258915448	0.375356752026332	0.672358724727238	0.558268582264039	0.576660995285236	0.999306240097256
Mcts1	24.3357933315224	-0.208032997131852	0.896441024655947	-0.232065458195306	0.816487172922072	0.999306240097256
Ccpg1	271.599350189198	-0.298462081843859	0.394109076404645	-0.757308318211423	0.448865168561115	0.999306240097256
Dnajb2	88.3099789853862	0.112158769279379	0.539494072713527	0.207896203039353	0.835310013939884	0.999306240097256
Nthl1	27.3118407392625	-0.135358080933958	0.799577503088178	-0.16928700521359	0.865570896801045	0.999306240097256
Kcnip4	305.671897297918	-0.68972032629244	0.455839253378247	-1.51307795715461	0.130259858012189	0.999306240097256
Pkm	4629.26979922858	-0.478142169786775	0.395702810912423	-1.20833655107039	0.226917834538032	0.999306240097256
Apbb1	32.1754052423733	0.493554583902163	0.872368217117445	0.565764059508047	0.571554181533023	0.999306240097256
Mphosph9	970.317428539769	0.0152299213466509	0.355318381846522	0.042862745427084	0.965810946283919	0.999306240097256
Immt	1496.34331721817	-0.347482074543289	0.378750888252736	-0.917442269630847	0.358910931403041	0.999306240097256
Prlr	99.3009532642456	-0.582897939912469	0.668977983627372	-0.871326043873439	0.383576154061563	0.999306240097256
Enpp1	8.04429825484758	-0.0728318365332696	1.39250586198963	-0.0523027144957269	0.958287490424627	NA
Pmepa1	488.984174969583	0.457151533563797	0.504098428652932	0.906869586531766	0.36447576596003	0.999306240097256
Mtrr	1091.21727851142	-0.221525566591969	0.335225171766821	-0.660826170732966	0.508723797354204	0.999306240097256
Csf3r	10.2016460285012	1.23386843560276	1.33225840673781	0.926147982525428	0.354369080984389	NA
Sumo3	364.93644754068	0.570575974915381	0.381654561727185	1.49500630185901	0.134912797478296	0.999306240097256
Hipk1	647.262314263763	0.124817201878883	0.3482207797517	0.358442715474604	0.720012029995526	0.999306240097256
Brd8	1455.79350743158	-0.554133497047075	0.356883890723992	-1.55269966353183	0.120494902758145	0.999306240097256
Tmem63c	94.8164446740039	-0.480779172679412	0.543154653311625	-0.885160735985766	0.376069945725161	0.999306240097256
Apool	11.202218280484	0.736306823180075	1.23540390503249	0.59600493424109	0.551171930427061	NA
Ppt2	18.9524623836152	0.111326007420739	1.0916364133297	0.10198084825805	0.918771876694175	0.999306240097256
Pbx3	524.991435270592	-0.658219834919979	0.384835802603216	-1.71039136813015	0.0871935261450082	0.999306240097256
Plpp2	33.5131481794028	0.224137607445774	0.737080307914152	0.304088448760836	0.761060506953881	0.999306240097256
Kmt2b	157.301224673925	-0.352594978934111	0.476419607899871	-0.740093340172128	0.459243359469684	0.999306240097256
Kctd9	469.37396540954	-0.10125420594486	0.385039936277127	-0.262970659417479	0.7925731938035	0.999306240097256
Dusp28	15.7895905198241	0.665112831525731	1.01523190844299	0.655133892063916	0.51238155267143	0.999306240097256
Lax1	52.9990679356792	0.801903441449514	0.706716532753836	1.13468895134626	0.256505668228665	0.999306240097256
Ikzf5	101.348018890416	0.62098198597955	0.497006451256099	1.24944451809453	0.211502534311332	0.999306240097256
Actn1	2687.19923623122	0.215109519905514	0.340822034034341	0.631149099602637	0.527943039715646	0.999306240097256
Rps19bp1	102.302889538256	0.216085319983527	0.502639870421942	0.429900874759764	0.667267749123573	0.999306240097256
Slc16a13	12.2739238724586	-0.156040075377425	1.24033530545588	-0.125804751901401	0.89988648018936	NA
Zranb1	1008.11762570694	-0.308439344333767	0.37422358038808	-0.824211408628785	0.409819445746204	0.999306240097256
Tom1l2	582.900281584941	-0.590294301857039	0.352563128640216	-1.67429391761333	0.09407284930715	0.999306240097256
Pex10	121.535607029464	0.302902439172137	0.51130233050362	0.592413570409088	0.553573681319225	0.999306240097256
Rad52	215.002341611604	0.0161914737982107	0.409587435705097	0.0395311779286817	0.968466896544694	0.999306240097256
Traf3	479.575301052626	-0.0856280839479636	0.359561287324082	-0.238146004496821	0.811767854516011	0.999306240097256
Hsp90b1	646.439798459128	-0.240289235400246	0.372966054413719	-0.644265698061896	0.519403154927069	0.999306240097256
Nrg1	271.433958691202	0.580765256190756	0.573293162202399	1.01303363528644	0.311044095289235	0.999306240097256
Ralbp1	992.612957471837	-0.107350831010891	0.359891508253006	-0.298286646250689	0.76548439540556	0.999306240097256
Arhgef2	648.383289460804	0.653541721232919	0.492773952742875	1.32625054062858	0.184756723520191	0.999306240097256
Fip1l1	2256.78048838918	-0.34712796644755	0.35851412100919	-0.968240708261118	0.332924168644922	0.999306240097256
Tada2b	112.354704302678	0.349091285192544	0.487774225005286	0.715682107205973	0.474187661583214	0.999306240097256
Wbp2	363.994776828595	-0.247073222654081	0.375651740258775	-0.657718828838329	0.510718821133839	0.999306240097256
Matn3	19.4410862787015	-0.634079858799705	0.954420521749985	-0.664361090682631	0.506459229722629	0.999306240097256
Gpr158	35.3842384111262	0.235691095182176	0.814303564133066	0.289438859859469	0.772245561070684	0.999306240097256
Apaf1	1171.6726995742	-0.219612558950841	0.368210575592437	-0.596431969933218	0.550886688405315	0.999306240097256
Grb7	102.826690453579	-0.704643982177379	0.552038808711713	-1.27643921234777	0.201800302207209	0.999306240097256
Mon1b	196.884661131727	0.480043295517121	0.425533766100277	1.12809683686535	0.259279024877363	0.999306240097256
Dipk2b	7.73287972977916	-0.0904324424480642	1.52102975066716	-0.0594547492633845	0.952589906537846	NA
Enox2	1791.33865155118	-0.351970610071267	0.417808598611152	-0.842420695125139	0.399552513026074	0.999306240097256
Kcnma1	207.519277465263	-0.761027957168309	0.434526082648541	-1.75139764345022	0.079877438642365	0.999306240097256
Haghl	10.940582901921	-1.33063568522665	1.26345698446049	-1.05317054841788	0.292262833987825	NA
Orc6	723.311764242488	-0.184553441925438	0.410463659380525	-0.449621879325365	0.652983109163092	0.999306240097256
Camsap1	1007.02999827892	-0.330611441783463	0.355727570932669	-0.929395044968387	0.352684394777273	0.999306240097256
Dst	9812.0697453689	-0.0794219744744735	0.339322908171929	-0.23406016087258	0.814938273916934	0.999306240097256
Usp29	37.9814031700865	-0.235087361929754	0.749614397052171	-0.313611055036064	0.753816462153004	0.999306240097256
Slc30a4	14.2672817839279	-0.465951390153023	1.044227969441	-0.446216155656565	0.655441114017668	0.999306240097256
Slc2a12	2.02851117077033	0.760930831163126	2.64137218583069	0.288081640007055	0.77328424630679	NA
Cdk10	124.943970777752	0.417337539764116	0.515461273377272	0.809638980305436	0.418147697742466	0.999306240097256
Hnrnpr	1192.34658955964	-0.189238498177724	0.3713267347212	-0.509627991961873	0.610312109302854	0.999306240097256
Wdr37	1246.9674307522	-0.252638075920831	0.365290588579962	-0.691608499695931	0.489183222456185	0.999306240097256
Tfpt	132.516927309442	0.152412318074116	0.485307231718343	0.314053259693791	0.75348058813946	0.999306240097256
Polg	350.470612186835	0.0890511040902141	0.407218650699799	0.218681300419765	0.826898316542287	0.999306240097256
Cyba	177.125384525317	0.214902847996179	0.608355077506815	0.35325232901302	0.723899280492434	0.999306240097256
Slc26a2	273.445484220446	0.563664428647864	0.452903569875388	1.24455726591634	0.213294536984322	0.999306240097256
Epyc	1.50087211178047	0.12033389780417	3.38632926025268	0.0355352030343295	0.97165297612992	NA
Dsg2	704.700200978446	0.348403896676581	0.414719860698714	0.840094554646105	0.400855373006686	0.999306240097256
Htr7	9.24973952185901	0.837986839568338	1.42850173750621	0.586619405189694	0.557459346957073	NA
Vldlr	262.976519702175	0.176984094028715	0.612390269943336	0.289005398542813	0.772577246320817	0.999306240097256
Smarca2	86.7980623502089	0.399112022060582	0.542958574818454	0.735069009995894	0.462297466706154	0.999306240097256
Ptprk	5234.13730805961	-0.213027343603912	0.37794770486403	-0.563642379256015	0.572997539042025	0.999306240097256
Cpne9	55.926398483128	0.27313334829741	0.633618439728919	0.431069127998018	0.666418107291814	0.999306240097256
Gnas	199.888297422189	0.29893410256578	0.420329920071029	0.711189207076349	0.476966995825357	0.999306240097256
Rpusd4	281.918497805229	0.273885433664423	0.410609671792532	0.667021389118198	0.50475847113418	0.999306240097256
Ppp6r2	198.351807911908	-0.206184310028644	0.461626608646716	-0.446647368601834	0.655129688555544	0.999306240097256
Irak2	230.562076754812	0.444572378946781	0.49881808276884	0.891251528972341	0.37279424588247	0.999306240097256
Msrb2	540.774166926265	0.0629160997864722	0.438677345762379	0.143422267856413	0.885956697566216	0.999306240097256
Knl1	861.446989800429	-0.245838342384511	0.367053131445367	-0.669762280508162	0.503009342319059	0.999306240097256
6030458C11Rik	1102.28948029815	-0.316064224341506	0.342080441775626	-0.923947077187232	0.35551387067643	0.999306240097256
Smim10l1	59.0061519653141	0.733287941884247	0.602709240471413	1.21665289437192	0.223736308629817	0.999306240097256
Rerg	493.886189451446	-0.198811005772973	0.412762239099001	-0.481659868419524	0.63004758920095	0.999306240097256
Rit1	105.949657435188	0.518047596767822	0.492388043912489	1.05211246124387	0.292747955590983	0.999306240097256
Pcgf2	318.32248439932	-0.635515629340006	0.494567534431196	-1.28499261495382	0.198794864723454	0.999306240097256
Pum2	207.930005456013	-0.330962710483966	0.439790968339337	-0.752545491631378	0.451723083270489	0.999306240097256
Pcdh11x	7.94467464987066	-0.341328988705643	1.59744116682808	-0.213672337857296	0.830802584342381	NA
Gm8439	1.5054292816916	-1.20026392503649	3.37545188912586	-0.355586145044219	0.72215052102531	NA
Gm7616	3.51434272031403	0.706958418507274	2.14400368590326	0.329737501458369	0.741598314960634	NA
Scoc	250.264275147315	0.513313816399552	0.418325710637808	1.22706733855043	0.219797282534526	0.999306240097256
Ptger4	14.6615507174614	0.631655431515807	1.06285121613584	0.594302779096669	0.552309620201979	0.999306240097256
Ptpn21	407.276868213955	0.0299905593313341	0.389133149921265	0.0770701733774217	0.938567720602866	0.999306240097256
Snrpa	94.681132086285	0.893200570536621	0.568058931749532	1.57237307718357	0.115864054303558	0.999306240097256
Hspbp1	472.569532904038	0.0994998136747347	0.363447249269145	0.273766864035478	0.784263789744894	0.999306240097256
Lrrn4cl	6.90245920694495	0.0249915593942524	1.48708814306377	0.0168057014715776	0.986591621423644	NA
Ptprc	4.98887149527606	-0.316851533142887	1.79664089236112	-0.176357743214051	0.860012900314524	NA
Bdkrb1	2.30868346659218	0.188305396200815	2.83554886247633	0.0664087996129133	0.947052364592084	NA
Opn1sw	51.2493127135512	-0.248822358748217	0.618924925861639	-0.402023490008612	0.687666738888929	0.999306240097256
Bckdha	321.60275179611	0.360041655888252	0.413632033046898	0.870439489988507	0.384060273742178	0.999306240097256
Bcat1	5788.62187522573	0.0440544340362309	0.328747839242181	0.134006763779144	0.893397225957422	0.999306240097256
Mmp23	15.934294506334	0.285283403287053	1.14104227278497	0.250020012484511	0.802571872293472	0.999306240097256
Fhod3	2334.48428251161	-0.767948520221035	0.352176287695277	-2.18057986029289	0.0292145060900252	0.999306240097256
Abi1	1734.2348474474	-0.0827755292852775	0.356725265521228	-0.232042799559853	0.816504771623617	0.999306240097256
Slc25a32	221.461555411723	0.508980758275211	0.415641693924809	1.22456617253438	0.22073871981363	0.999306240097256
Mbnl3	13.4309312184045	0.00436207546428557	1.13060833865838	0.00385816671886726	0.996921635979153	NA
Mcoln3	3.99311570509219	0.060066849853518	2.04224443954781	0.0294121745126738	0.976535863149109	NA
Cyp4f15	2.50521983773647	2.21377958984288	2.55020252420901	0.86807991476266	0.385350585664462	NA
Zfp809	1193.41239479385	0.078063933069301	0.370040207261637	0.210960678157079	0.83291795508242	0.999306240097256
4933406I18Rik	12.3177591170201	-0.178660307072637	1.22257956004949	-0.146133890104791	0.883815693149001	NA
Tmem108	373.060510526613	-0.537685072581443	0.44603226136717	-1.20548471299664	0.228016235981685	0.999306240097256
Zfp87	55.8993073164152	0.874134990873629	0.633895962205708	1.3789881037134	0.167898421810904	0.999306240097256
Dlg1	1938.79770906859	-0.333479220156306	0.338160724869423	-0.986155977413035	0.324056578102541	0.999306240097256
Tmem38a	107.774928136737	0.48128348729205	0.523755165217375	0.918909290550486	0.358143020058339	0.999306240097256
Ubxn4	330.155277678147	-0.522771438516339	0.416830239248174	-1.25415910193859	0.209784181890712	0.999306240097256
Dsg1c	3.41510996330605	-1.76833552192213	2.32971908290845	-0.759033797205506	0.447832339593401	NA
Rnf181	91.9100396060291	-0.213769742161274	0.507708423651691	-0.42104824777918	0.673719850812024	0.999306240097256
Ccdc59	407.740438283177	0.337271718081739	0.376272815975378	0.896348882412511	0.370066459319593	0.999306240097256
Aldh9a1	288.155646651959	-0.167710926842917	0.423986712678166	-0.395557034755995	0.692431838441906	0.999306240097256
Atxn7l2	71.6936295184593	-0.0699319411447157	0.561988117984739	-0.124436689863636	0.900969524780196	0.999306240097256
Atp9a	299.914863847943	-0.100905264487218	0.44274400982801	-0.227908819198742	0.819717126412071	0.999306240097256
E130008D07Rik	13.3362792786458	1.13984237444137	1.17480689452089	0.970238070407495	0.331927838371391	NA
AI197445	3.50553279783147	0.355683115565548	1.99569228992728	0.178225429521757	0.858545939555763	NA
Acsm2	2.71276200525653	-0.011406336155677	2.52805146525823	-0.00451190820773574	0.996400030315579	NA
Mep1b	145.62448211202	-0.249966022922283	0.649879937836089	-0.384634158356384	0.700508482828632	0.999306240097256
Smurf2	828.306641011184	-0.41311667475265	0.341120121682841	-1.2110592383546	0.225872702053368	0.999306240097256
Dzip3	1070.34741275018	-0.249415102889699	0.380272000274503	-0.655886057110847	0.511897439963278	0.999306240097256
Bin3	29.5961100119079	0.107690900667482	0.787422134914108	0.136763872759595	0.891217440617295	0.999306240097256
Aggf1	613.22206820968	0.292013023319996	0.375226630397388	0.778231073340225	0.436432801295021	0.999306240097256
0610030E20Rik	127.399989647812	0.2174175928587	0.485333209646761	0.447975923627691	0.654170572659962	0.999306240097256
Slc11a1	30.5347320365111	0.615039377166553	0.778608643906719	0.789921075215082	0.429573862435198	0.999306240097256
D230017M19Rik	293.861665354587	-0.811761391787295	0.472613660472265	-1.71760035665523	0.085869535238989	0.999306240097256
4930563J15Rik	3.99161509650761	-0.0617521288814453	2.11382875643533	-0.0292134018394098	0.976694392673904	NA
Adcy10	66.0979122722049	-0.141871994187344	0.584688039040166	-0.242645624186606	0.808279934207178	0.999306240097256
Elovl4	43.5034567393473	-0.396689689043925	0.659522935862201	-0.601479747668409	0.547520496859683	0.999306240097256
Vash2	33.4457506592573	-1.4300112496978	0.755473342243552	-1.89286791437412	0.0583754371240534	0.999306240097256
Cahm	18.9978772282568	1.21842001574518	1.01352619812394	1.20215936993095	0.229301787658887	0.999306240097256
Gm11532	14.6299136402459	0.973114663292184	1.08259402410297	0.898873115523154	0.36872024944857	0.999306240097256
Apobec3	33.4523883551847	-0.196369269313102	0.756145101835341	-0.259697865973698	0.795096838885441	0.999306240097256
Smox	136.008909324569	0.373191968200123	0.574889602382599	0.649154144819195	0.516238747461724	0.999306240097256
Uimc1	507.036508895345	-0.357268196701121	0.377929511155665	-0.945330243220849	0.344490302921434	0.999306240097256
4930546K05Rik	63.2191708492409	0.678808697933975	0.623576323249452	1.08857355968345	0.276341981735589	0.999306240097256
Ica1l	87.8739898372231	0.213106072483926	0.569397272666917	0.374266057660918	0.708206382122601	0.999306240097256
Irf8	13.584292093202	2.57797814754275	1.27541823332383	2.02128061226188	0.0432507249692679	NA
Icam5	3.01072700730201	0.36312430701781	2.18721144529934	0.166021583234772	0.868139964915761	NA
Dnase1l1	133.958663281834	0.42845743077947	0.561643023004291	0.762864334159452	0.44554430855324	0.999306240097256
Tspan4	145.715296340212	0.403299563244285	0.490236222272753	0.8226637382578	0.410699241681947	0.999306240097256
Zfp410	459.004781231018	-0.0613345872064566	0.364944995300389	-0.168065292020162	0.866531913874318	0.999306240097256
Ldhb	107.751959326915	-0.931941919630687	0.62412935134679	-1.49318713760165	0.13538820804834	0.999306240097256
Nkiras1	176.015972071109	-0.102709859437582	0.44196962430477	-0.232391218285979	0.816234169039462	0.999306240097256
Mus81	44.1490232541794	0.156505999141097	0.690403384140095	0.226687763612322	0.820666542669815	0.999306240097256
Ldah	807.040989703298	0.561142394886497	0.354468402838569	1.58305335649917	0.113409303588967	0.999306240097256
Bspry	23.8204841973753	-0.0813456231175682	0.975804622260792	-0.0833626130291356	0.93356321548269	0.999306240097256
Tatdn1	511.454220112768	-0.306146358724043	0.368107425254323	-0.831676672950914	0.405591471028547	0.999306240097256
Drd2	24.51135269931	-0.144515826988742	0.857589357229472	-0.168514016376806	0.866178917872863	0.999306240097256
Chaf1a	1082.54453465089	0.220375803702189	0.367475026826195	0.599702803223196	0.548704319713565	0.999306240097256
Vsig2	11.9291496748796	0.642486002203651	1.32661715603852	0.484304005326007	0.628170133801596	NA
Slc16a8	29.9303454730038	-0.142151791421906	0.80977562640049	-0.175544665444897	0.860651677671483	0.999306240097256
Sgk2	22.3143321827623	-0.189172292919651	0.889374958337411	-0.212702517814633	0.831559002772085	0.999306240097256
Ldoc1	2.48136935301714	2.1622506912361	2.61048850410419	0.828293512052103	0.407504296248179	NA
Prkg1	346.645717189775	0.876886319342091	0.39651654539968	2.21147472789114	0.0270029800488696	0.999306240097256
Glrx3	74.9164358347135	-0.680234758127501	0.57510858320116	-1.18279361149714	0.23689095308505	0.999306240097256
Bloc1s2	130.875340241213	0.518292064232768	0.49990376767535	1.0367836726715	0.299836686456818	0.999306240097256
Ebf1	1907.46930802569	-0.172051343627191	0.36544877057742	-0.470794698133326	0.637787351047229	0.999306240097256
Gm6938	90.2939153601219	-0.0915938361098489	0.563969461294719	-0.162409212547741	0.870983616588977	0.999306240097256
Zfp229	1072.5440312747	-0.125813472590351	0.393013999512681	-0.320124659035946	0.748873833278439	0.999306240097256
Cox7a2l	753.93179862066	0.38237463767363	0.382507862480362	0.999651707011021	0.317479090629676	0.999306240097256
Shcbp1	658.434892037434	-0.0857100624767489	0.423766709696994	-0.202257658554713	0.839715299425277	0.999306240097256
Srpx	8.43049765665906	-0.351604683197537	1.37998138358821	-0.254789439465696	0.798885732238337	NA
Pigp	653.03126599669	-2.07703239009937	0.374176443367057	-5.55094375105237	2.84131504596539e-08	9.15471707810047e-05
Pcdh9	56.8202459931728	-0.646272749396877	0.730811771085496	-0.884321756937424	0.37652254667796	0.999306240097256
Pik3r3	116.10832352741	0.0354587463819138	0.595592777255416	0.0595352189214133	0.952525814572209	0.999306240097256
Cblif	4.0018391969455	0.445385195258939	1.91171936155042	0.232976243384242	0.815779853251749	NA
Rp9	377.78765103644	-0.130078218682486	0.372202001633943	-0.34948285638296	0.72672683905778	0.999306240097256
Nemf	1254.90952067904	-0.237672189839443	0.368002602824741	-0.645843773970895	0.518380535801506	0.999306240097256
Gm2762	2.73958262067316	-0.727054700816801	2.22073538839421	-0.327393666357759	0.743370156265988	NA
Kmt5b	305.435505795981	-0.183037701399113	0.407633622625483	-0.449025034343844	0.653413597515831	0.999306240097256
Suv39h1	792.143055614587	0.0644880333312696	0.396280478882312	0.162733308269826	0.870728420341675	0.999306240097256
Stag2	319.788713772517	-0.132749111899248	0.467341573461779	-0.284051579053676	0.776370853445281	0.999306240097256
Mgat4e	20.0196595499897	-1.13931109292655	0.972931887597382	-1.17100807101721	0.241595532970588	0.999306240097256
Nol4l	284.871577546992	0.343886654695706	0.503484093569831	0.68301394043546	0.494598033721661	0.999306240097256
Tor1aip2	1829.03166811793	-0.0178585681131425	0.356934438361906	-0.0500331887141559	0.96009594066286	0.999306240097256
Ktn1	1865.82299460392	-0.275229682399463	0.333215007133575	-0.825982253221665	0.408814159001088	0.999306240097256
Unc5d	194.286768260694	0.165050186922504	0.466960283444845	0.353456584583385	0.723746171357793	0.999306240097256
Miga1	1141.80150061611	-0.487670488344436	0.333097945528031	-1.46404532027772	0.143181565873443	0.999306240097256
Setd3	1086.73890052778	-0.2603382888036	0.34045268072128	-0.76468274020357	0.444460486318671	0.999306240097256
Capn12	41.9483345620541	-0.0595675071407011	0.672834292476902	-0.0885322103922727	0.929453684650347	0.999306240097256
Mrpl52	77.184504389145	0.420203750904326	0.539212547467747	0.779291492524959	0.435808025019025	0.999306240097256
Gpr180	179.050141258737	0.090843652344791	0.438851869232977	0.207002997397657	0.836007517615545	0.999306240097256
Dr1	236.471204229459	0.237355321396036	0.412586950164628	0.575285576292047	0.565098174775375	0.999306240097256
Zfand2b	60.9104186098587	0.381251450534734	0.582322647393027	0.654708265669455	0.512655602456286	0.999306240097256
Lman2	702.182371551218	0.157185751748706	0.392648526245705	0.400321766776083	0.688919537842611	0.999306240097256
Cmc2	683.364135802358	0.208724979186265	0.389912313143504	0.535312612991131	0.592433706015325	0.999306240097256
Carhsp1	265.985569276492	-0.078296731613955	0.418170354051155	-0.187236447671221	0.851475249019266	0.999306240097256
Pdgfrl	86.4680193487311	-0.329234640520415	0.54957744184255	-0.599068694334689	0.549127076773146	0.999306240097256
Zfp385a	128.756921200834	0.550730570495037	0.510296081540685	1.07923731029302	0.280481951124329	0.999306240097256
Nde1	788.346430791711	-0.378428131858141	0.376238639318963	-1.0058194249882	0.314502441365065	0.999306240097256
1700111N16Rik	22.1154232561917	0.588573165277684	0.957339502065975	0.614800876812792	0.538686230181336	0.999306240097256
Gm35978	2.675371566885	0.420397602620033	2.25978291575701	0.186034507867409	0.852417700296077	NA
Cd46	21.9367772813087	-1.01713455953968	0.887065713883475	-1.1466281963337	0.25153531794751	0.999306240097256
Eif3k	710.622021077573	0.229288516567455	0.379223815688526	0.604625835935844	0.545427636106754	0.999306240097256
Fez2	381.157675146888	0.0557408174829547	0.371856668257881	0.149898663224451	0.880844566393855	0.999306240097256
Tdrd3	981.360491749205	-0.154487614817775	0.405062902311316	-0.381391665186465	0.702912644725125	0.999306240097256
Septin4	24.537478049418	0.250052455518823	0.844766084529355	0.296002005878509	0.767228549536517	0.999306240097256
Sh3bp5l	426.252321298793	-0.370562888538328	0.376941155691435	-0.983078878342676	0.325568618792213	0.999306240097256
Apba2	68.3400899925568	-0.732555797973611	0.574871144767701	-1.27429564806149	0.202558658260878	0.999306240097256
Cpsf4	492.887818326708	0.377922203027172	0.39351835809417	0.960367401555215	0.336870338498658	0.999306240097256
Nlrp5	8.37587822129134	-1.49176679903297	1.49529097588987	-0.997643149785739	0.318452429454697	NA
Abhd12	777.45836862662	-0.00082406479602724	0.346693594044861	-0.00237692536055515	0.998103489738442	0.99949873844519
Tbx6	43.3127075954025	0.166972587005382	0.682394793562401	0.244686197169987	0.806699416290375	0.999306240097256
Gm10451	177.487780191387	-0.0624343797493879	0.448844326215782	-0.139100298483828	0.889370892363704	0.999306240097256
Slc24a3	28.6663739202956	-0.584864821845198	0.881064820643379	-0.66381588294277	0.506808158832281	0.999306240097256
Cdc123	1006.84605507058	-0.560944170602313	0.373574017203726	-1.50156098863912	0.133210524732055	0.999306240097256
Scml4	22.835557522034	-0.0476302926386323	0.897815580890222	-0.0530513099264827	0.957691025831544	0.999306240097256
Chrdl1	3.34892102233513	1.31169856462597	2.12876490057062	0.616178218775762	0.537776902319211	NA
Ppfia2	15.8385053383469	-0.210032724614825	1.23520628031674	-0.170038582188043	0.864979794249509	0.999306240097256
Cpsf7	1185.62287238624	-0.279878231800323	0.338212216651813	-0.827522537686612	0.407940953215642	0.999306240097256
Rps21	328.142485582765	-0.375946713534573	0.568821317400946	-0.660922335422213	0.508662121439546	0.999306240097256
Cdk11b	746.476142974931	-0.0741553313549362	0.349062878000472	-0.212441184750777	0.831762858178241	0.999306240097256
Hnrnpc	3385.2840245275	-0.0893966611819978	0.339329598630575	-0.263450820508361	0.792203124481369	0.999306240097256
Stard13	57.8686573705217	-0.522176400826496	0.68123657792651	-0.766512571030539	0.443371374822425	0.999306240097256
Lysmd4	67.2694888912883	0.63126994097324	0.589486505932728	1.07088107127134	0.284222907958581	0.999306240097256
Zkscan8	512.773875530237	0.250242357540682	0.377064230145794	0.663659762804665	0.506908097884757	0.999306240097256
Prom1	469.204630560964	-0.128125338247879	0.479729197008846	-0.267078466448887	0.789408746852578	0.999306240097256
Fyb2	67.777804589701	0.095368491181039	0.607920767071897	0.156876514747785	0.875342169177457	0.999306240097256
Nsfl1c	683.076840296436	0.354953829781863	0.361040534413424	0.983141215316863	0.325537941868506	0.999306240097256
Atp6v0e	421.545251049722	0.182883215763419	0.375806364392728	0.486642146305699	0.62651195054372	0.999306240097256
6330403K07Rik	9.82122146595965	-1.01181250882925	1.25670614933855	-0.805130546517813	0.420744350181874	NA
Abcc2	14.1674853176925	-0.537080056528477	1.07343058691989	-0.500339810578326	0.616835826737542	0.999306240097256
Adat1	1349.15035096576	0.183885100277283	0.333106977812919	0.552030166058417	0.580927685702047	0.999306240097256
Slc25a13	6432.64171008227	-0.00553628445010507	0.328897842792069	-0.016832839045421	0.986569971834877	0.999306240097256
Sema4a	51.7998992239468	0.136536318591861	0.630230015220131	0.216645217292881	0.828484844195253	0.999306240097256
Chek2	1204.85671275429	-0.542405539011889	0.349696513122959	-1.55107505696281	0.120883697895953	0.999306240097256
Keap1	246.426290665139	0.606157309057913	0.407948893178817	1.48586580131305	0.13731462096652	0.999306240097256
Klf13	2620.3106215225	0.0799600277463905	0.329973194308678	0.242322798110658	0.808530049769559	0.999306240097256
Reck	204.861477926138	-0.275024866733573	0.424249985332812	-0.648261346474352	0.516815929955121	0.999306240097256
Pld5	17.3198661486087	0.00468277998691926	1.15626216837824	0.00404992925911196	0.996768632805255	0.999306240097256
1700027A15Rik	8.58216141427533	0.317281475459981	1.36914903066573	0.231736259788832	0.816742866628036	NA
Myo18a	758.026682905519	-0.137699805849471	0.454326573065223	-0.303085520445009	0.76182468850733	0.999306240097256
Prrg1	639.048404608577	-0.464647516841358	0.42840474012245	-1.08459938307067	0.278099128385091	0.999306240097256
Arhgap24	38.3817411415241	-0.676913582374435	0.748544524032708	-0.904306371420141	0.365832969249652	0.999306240097256
Cd72	8.990928678932	-0.560352603846819	1.32765927846934	-0.422060548917979	0.672980822722485	NA
Catsperg1	43.2360286622596	0.0314625446109093	0.713325456439797	0.0441068579943	0.964819226217535	0.999306240097256
Fh1	764.627317398589	-0.0629971320116946	0.346602177827026	-0.181756307495372	0.85577397485757	0.999306240097256
Fkbp7	40.4643870299302	0.285600630099585	0.687629732246429	0.415340722930278	0.67789249389035	0.999306240097256
Cd300a	6.3927444102599	-0.591374652899825	1.57540654373647	-0.375379076119128	0.707378563926791	NA
Hivep2	558.463096085531	0.376516267140657	0.407879635121429	0.923106315490757	0.355951803762018	0.999306240097256
Cgrrf1	44.2595596250565	-0.342703078459802	0.694461138970138	-0.493480569651484	0.621673065653616	0.999306240097256
2210408F21Rik	32.7544509312822	1.35611304652236	0.787661925982286	1.72169429775492	0.0851249108403816	0.999306240097256
Akt1	226.32015632052	0.43477423884922	0.526500680110596	0.825780963393801	0.408928354768147	0.999306240097256
Efna3	12.8814019040389	0.921245904429342	1.31794716308906	0.699000635404904	0.484551633744562	NA
Plpp1	1915.50518557939	-0.487834052751715	0.351011296537464	-1.389795877124	0.164590870428464	0.999306240097256
Dgcr2	1530.42879275723	-0.223216047661487	0.3364492202926	-0.663446470368879	0.507044652062045	0.999306240097256
Ptn	2815.75680318635	9.1047962631119	0.53884208457542	16.8969657785472	4.73661094261509e-64	6.10454418284233e-60
Twf1	733.530938514201	0.585797754844309	0.346287778370295	1.69165009981351	0.0907127080267197	0.999306240097256
Ptgs1	36.5357621079248	0.305688082026354	0.998738494012916	0.306074196457677	0.759548153965654	0.999306240097256
Ptgis	35.6066972253511	-0.300426479049806	0.71436869983982	-0.420548211472829	0.674085017442859	0.999306240097256
Cst7	34.3667239216477	0.548345662741057	0.742193163910331	0.738817991602125	0.460017525286457	0.999306240097256
Plxna2	109.887943157336	0.275625697223988	0.510217348695827	0.540212319178323	0.58905061787657	0.999306240097256
Gm14023	3.64838663296518	1.4673441932809	2.16615014222359	0.677397270243994	0.498153929839409	NA
Etaa1os	12.7753850167547	1.22347537371358	1.34844467752287	0.907323373444684	0.364235817448056	NA
Trip10	413.406278133137	-0.146208174904373	0.422832199728502	-0.345782972532016	0.729505822664666	0.999306240097256
Gusb	111.323234235719	-0.452078622271131	0.505550121399881	-0.894231062628003	0.371198275632427	0.999306240097256
BC055324	894.733039798628	-0.553604364622929	0.397757955390889	-1.39181217401142	0.16397928247886	0.999306240097256
Sowahb	7.94402451001397	0.56393023166962	1.4185122288519	0.397550490013079	0.690961561898637	NA
Nlrp3	5.65361484851823	-1.62902573720437	1.82625593256579	-0.892002981704582	0.372391334206889	NA
Shisa4	1.9094213897267	-1.11825865781891	2.81599629284066	-0.397109421152986	0.691286772866077	NA
Sgms1	40.6580058349629	-0.18408015831695	0.746967837821831	-0.246436525103584	0.805344334929621	0.999306240097256
Ctnna2	45.7384237629446	-0.204845497240944	0.817418818980932	-0.250600417416769	0.802123058965196	0.999306240097256
Map3k13	84.1926751389286	-0.512530051954578	0.594855029162556	-0.861604974032284	0.388904932923027	0.999306240097256
Dip2b	852.785987352987	-0.0479251174227091	0.362157713699554	-0.132332173552619	0.894721560330614	0.999306240097256
1700128A07Rik	4.30444779953136	0.109111527674803	1.82519515556562	0.0597807458244046	0.952330260752702	NA
Fbxo44	52.3574363274462	0.0975063965478999	0.642366137148351	0.15179255397982	0.879350555144653	0.999306240097256
Ap5z1	203.857358285899	0.461850809597827	0.473166838463819	0.976084484486	0.329022599451662	0.999306240097256
Fbxw8	843.045329864904	0.291679997955038	0.361000063990575	0.807977690448978	0.419103425163053	0.999306240097256
Pax2	5.58501948607745	-0.822613043765631	1.61016855251291	-0.510886293538535	0.609430679329549	NA
Dna2	388.477672000442	-0.407738899937933	0.374026282619674	-1.09013435388053	0.275653965307207	0.999306240097256
Kdm5b	2396.97156474793	-0.734515351058748	0.341468619951507	-2.15104788007477	0.031472420696429	0.999306240097256
Supt3	701.86426773709	-0.354191457500331	0.399199909518599	-0.88725335115295	0.37494251459785	0.999306240097256
Esrrb	9811.74557108377	0.313413118709543	0.365629787507956	0.857187049353092	0.391341518580209	0.999306240097256
Chchd7	226.638126498395	0.302161793228249	0.428245269692845	0.705581157837356	0.480448645204335	0.999306240097256
Rxrb	56.1881907161607	-0.0807320236209689	0.622122709987601	-0.129768649054104	0.896749467564352	0.999306240097256
Cadps2	702.904006803932	-0.166881753747747	0.448823793480926	-0.371820202430598	0.710026721024456	0.999306240097256
Gabpb1	821.748080339588	0.106094304058674	0.358810513147218	0.295683376521202	0.767471893451918	0.999306240097256
Dll3	5.45690179584082	-0.765763679758302	1.63664867228263	-0.467885192910884	0.639866692886426	NA
Fam57a	56.1001055303151	-0.468378323910714	0.596815470977114	-0.784795881956409	0.432573254964108	0.999306240097256
Mettl7a1	16.3513905946004	0.83792093485847	1.05324717281539	0.79555963356508	0.426288036845152	0.999306240097256
Ckmt1	6.46550227436826	0.679828683313121	1.51343674365616	0.449195307410596	0.653290772329269	NA
Gm4788	10.2298120490832	-0.81990893892497	1.26726639664969	-0.64699019960806	0.517638286335269	NA
Spag7	205.578406095619	0.539957128627225	0.485544226689518	1.11206579946115	0.266109860244638	0.999306240097256
Gal3st1	11.9002721807848	-0.418334480590637	1.16267866450184	-0.359802319731976	0.718994968320689	NA
Gpr68	42.3100193003095	0.212384299724232	0.756998314446868	0.280561126320895	0.77904703555378	0.999306240097256
Golph3l	248.078835716893	-0.296348550101299	0.435016495500315	-0.681235201806466	0.495722677213519	0.999306240097256
Sptan1	821.088038687446	-0.152305048208043	0.347835889598694	-0.437864673434821	0.661484385368661	0.999306240097256
Slx1b	171.715110038216	-0.0527968869665327	0.478613216169622	-0.110312221189942	0.91216176530906	0.999306240097256
Rprd2	1332.89442333739	-0.105060266442272	0.35083854617938	-0.299454742320577	0.764593098890433	0.999306240097256
Edem3	646.063241775365	-0.326776397275805	0.419268026568579	-0.779397370102953	0.435745672549553	0.999306240097256
Pcsk1n	3.87677806803542	-0.0715192932278705	2.04323529142469	-0.0350029649194255	0.972077376659698	NA
Gpr162	18.6362235764732	0.735004933895941	0.986264443046888	0.745241237355445	0.456125897752092	0.999306240097256
Syk	556.591750971118	0.258515127967244	0.369014006577686	0.700556410757326	0.483579889230328	0.999306240097256
Frmd4b	333.876263571425	0.416660789070775	0.424775018660628	0.980897582877076	0.326643249578888	0.999306240097256
Pomt1	213.925724760962	-0.183928569703491	0.421279094987871	-0.436595529879751	0.662404705057962	0.999306240097256
Mpp4	22.6369530128031	0.41226688692367	0.867868701439633	0.475033707564054	0.634762947911291	0.999306240097256
Chst10	54.877182574266	-0.471397991259734	0.728241655900138	-0.64730984205657	0.517431432984287	0.999306240097256
Abcc10	159.057201854555	0.274928428810736	0.448032571269453	0.613634915050385	0.539456605923601	0.999306240097256
Chd6	2757.12953735306	-0.0279227435872904	0.340543248331107	-0.0819947061764719	0.934650923141379	0.999306240097256
Tyms	1210.69612762616	0.10278575809985	0.357277783451222	0.287691434678539	0.773582947104642	0.999306240097256
4930447J18Rik	2.54291469344768	-0.6559602374512	2.52905353897501	-0.259369850160251	0.795349890012205	NA
Fam131b	26.4259835680287	1.52410829795743	0.950427290542487	1.60360325626539	0.108801532531802	0.999306240097256
Vmn2r56	2.95571672396535	-0.136531500515699	2.21182204543948	-0.0617280674985636	0.950779387953053	NA
Ahrr	24.4015286412332	0.687228851350792	0.911409042204609	0.754029002925462	0.450831806665975	0.999306240097256
Zbtb17	427.70176816993	-0.021574975489796	0.391724429719981	-0.0550769210519205	0.956077182562506	0.999306240097256
Gm21992	3655.88258303218	-0.529533570455945	0.367670763081217	-1.44023845142937	0.149799947988485	0.999306240097256
Sergef	1014.27981531209	0.137082737566915	0.423047905424259	0.324035968052932	0.745910803505494	0.999306240097256
Armc3	4.87394803617462	-0.24750901814168	1.72756245850518	-0.143270662616647	0.886076424617285	NA
Gm10790	2.25375961388477	-0.656576609849462	2.70107262733111	-0.243079953943414	0.80794345998962	NA
A730082K24Rik	616.795870014865	0.769240662626377	0.539448084584378	1.42597718781233	0.153874926974413	0.999306240097256
Mettl26	6.30149475434468	1.03137332137078	1.63338568392278	0.631432815606542	0.52775756505724	NA
Acbd6	949.940413155726	-0.116522268012281	0.343918503963151	-0.338807789256857	0.734754533005919	0.999306240097256
Ccdc88c	2138.02900239402	0.0881614115850114	0.418090585674777	0.210866770517503	0.832991234376636	0.999306240097256
Nudcd2	530.272320933074	-0.207961280358804	0.377598192891858	-0.550747551957598	0.581806742316421	0.999306240097256
Zmynd19	607.716230209376	0.14058115273572	0.389128923323639	0.36127140469278	0.71789656797967	0.999306240097256
Tmprss13	7.22444755496826	0.12734509401447	1.57696584503888	0.0807532353443775	0.935638199335862	NA
Odr4	236.300331326266	0.588664701289622	0.405424962294014	1.45196955303093	0.146510071300411	0.999306240097256
Elovl1	37.320574487448	-0.36209324707097	0.716779514851028	-0.505166846385427	0.613441654062798	0.999306240097256
Nfatc4	95.6684855326886	-0.250653342054619	0.563112759810902	-0.445121048471341	0.656232278492856	0.999306240097256
Camta2	86.6921163171206	-0.0676307011409458	0.570500630369417	-0.118546233852805	0.905634864016757	0.999306240097256
Ephx2	734.183250348825	0.101384773655604	0.344007001712262	0.29471718061252	0.768209937587618	0.999306240097256
Hdac9	89.9438944061648	-1.15639886448922	0.63649092151739	-1.81683481318534	0.069242410483619	0.999306240097256
Styxl1	16.1935826278592	0.64732633531056	0.999942661020758	0.647363454470238	0.517396742448053	0.999306240097256
Pex5	357.101974077243	-0.478039814560987	0.426575309395365	-1.1206457664851	0.262438675767836	0.999306240097256
Coq3	274.668157475897	-0.401734878470104	0.431420213413377	-0.9311915992336	0.351754462643674	0.999306240097256
Chrd	10.1711814951925	-0.0341280000688286	1.39205636848506	-0.0245162486530407	0.98044082305953	NA
Dync1i2	721.228892605379	-0.269462545384982	0.388975731581649	-0.692748990507188	0.488467088745376	0.999306240097256
Dennd2d	14.3999115186237	-0.319482594845672	1.05449269118147	-0.302972792051993	0.761910596479814	0.999306240097256
Gm15290	65.3849371792343	-0.770130342613075	0.628531781379192	-1.22528464817351	0.220467990541039	0.999306240097256
Sh2d3c	13.6172783958574	-0.245414825312337	1.14059245487619	-0.215164342235611	0.829639190589354	NA
Pard6a	15.1168227603118	-0.281391546425549	1.03305043675803	-0.272388971935026	0.785322951361524	0.999306240097256
Srgap2	2730.49007114857	-0.42888591256313	0.340727400314504	-1.25873619840157	0.208125632033299	0.999306240097256
Nrip1	1115.16620704996	0.575324740519643	0.385628825409464	1.4919132144978	0.135721897973045	0.999306240097256
Tes	65.5645709670098	0.384641928744556	0.603892930413129	0.636937293638159	0.524165689521547	0.999306240097256
Dnph1	102.447381936487	0.311053334575983	0.536701709009054	0.579564643366425	0.562208241907846	0.999306240097256
Fbh1	429.789883788202	-0.30426815299506	0.367452046250584	-0.828048601442717	0.407642976131751	0.999306240097256
Rpl15	665.195307783034	0.305115013210136	0.376495598450875	0.810407915698242	0.417705769908513	0.999306240097256
Sh3tc1	795.418317880821	0.457700610216841	0.391988174154684	1.16763882278812	0.242952483333196	0.999306240097256
Slc7a4	1.62907623264635	-0.333363787881443	2.99067099550907	-0.11146789077837	0.911245326338531	NA
Ghitm	1351.10113622082	0.0193081362135668	0.36884564740046	0.0523474693266579	0.95825183008693	0.999306240097256
Atp2b1	2301.49087136965	-0.0446447107649998	0.347606340633406	-0.12843468471734	0.897804984008136	0.999306240097256
Lrriq1	23.1445872834718	-1.22833823953918	0.927802791023653	-1.32392169049626	0.185529053683005	0.999306240097256
Sgtb	219.408912990587	-0.543955409322462	0.435994353854405	-1.24762030634945	0.212170138445844	0.999306240097256
Zfp532	1894.5570393066	-0.174993916362288	0.37678451654183	-0.464440306540198	0.642332317888292	0.999306240097256
Tnks2	1928.46101776012	-0.260955292358746	0.328755380356476	-0.793767366106029	0.42733087408534	0.999306240097256
Mbtps1	3156.76788703382	0.0795272724097153	0.329925158593434	0.241046402004512	0.809519152999456	0.999306240097256
Cyp4f16	279.574765193583	-0.647697806941941	0.388034508416391	-1.66917578950713	0.0950825466888173	0.999306240097256
Toporsl	11.6751965989288	-0.246789337270402	1.16465425086499	-0.211899228536805	0.832185652468587	NA
Prpf38b	1267.46225652066	-0.0614292598678651	0.331342972226771	-0.185394787325753	0.852919396664567	0.999306240097256
B4gat1	6.31611338214066	1.36397134199736	1.78132002819376	0.765708194153311	0.443849950325292	NA
Rcor3	12.5628158398591	0.603097880610616	1.12818923860673	0.534571559426872	0.592946154414986	NA
Man2a2	73.6720563353117	0.599755754580265	0.665060174791028	0.90180674969557	0.367159533638465	0.999306240097256
Gm1715	32.9581011484308	-0.277236998119737	0.731829834268421	-0.378827133218583	0.704816237107466	0.999306240097256
St6gal1	179.029841344676	-0.51122759143709	0.452773076168459	-1.12910333751135	0.258854243569215	0.999306240097256
Fam227a	23.5767654405678	-0.419495160985146	0.861677928900518	-0.486835216402041	0.626375111593204	0.999306240097256
Arap2	309.241849429616	-0.150009311551912	0.407236278715858	-0.368359400652953	0.712605265997541	0.999306240097256
Diaph1	1302.59238497995	-0.060293498041528	0.340674146422694	-0.176982898980301	0.859521822166986	0.999306240097256
Gfra2	125.535338228425	2.30373076016494	0.499562820960019	4.61149361703463	3.99785935705579e-06	0.00644055142421688
Crim1	285.747696556214	-0.110390913456583	0.42408536604571	-0.260303519750984	0.794629657797483	0.999306240097256
Pde4b	61.3567067404467	-1.29411248600364	0.601823123359972	-2.15032031135432	0.0315298868501316	0.999306240097256
4933405L10Rik	5.85594588599586	0.657308230793034	1.61764515915593	0.406336474394676	0.684495388880668	NA
Fbrsl1	2842.33221884613	-0.0902918315662899	0.3749664525994	-0.240799759392754	0.809710316111323	0.999306240097256
Phka2	796.830307730934	-0.102879715518832	0.360120187074263	-0.285681611893689	0.775121989594171	0.999306240097256
Eif2ak4	246.477912185438	0.135537357919802	0.398895989347239	0.339781199960415	0.734021306747496	0.999306240097256
Cpq	421.704446337153	0.0838981504270423	0.384171344872934	0.218387319998559	0.827127344296155	0.999306240097256
Cdadc1	129.042401074618	0.376105645227318	0.468539098652881	0.80271987184992	0.422136664506355	0.999306240097256
2310016D03Rik	2.24911601334439	0.471310710236148	2.69149172417286	0.175111335473636	0.860992151473206	NA
Axin1	623.536445446604	-0.114716020358363	0.363813466812113	-0.315315486706838	0.752522127621015	0.999306240097256
Arrdc1	85.5535243496423	-0.335898217450318	0.52487695226892	-0.639956119235772	0.522201127747443	0.999306240097256
Septin2	1127.3017544949	-0.353011044037125	0.368313353248561	-0.958453015410741	0.337834372880878	0.999306240097256
Mettl14	574.874533765549	-0.0258550812627086	0.363843327592055	-0.0710610290253767	0.943349184059385	0.999306240097256
Pcnp	1184.60849116066	-0.159045574076849	0.341595347885152	-0.46559642881999	0.641504399665659	0.999306240097256
Kcnc4	7.39348952350116	-1.50850599426854	1.49415347183913	-1.00960578862876	0.312684195175176	NA
Paip2	616.571378150156	-0.327341714159435	0.359388370928671	-0.910830011871484	0.362384946692066	0.999306240097256
Trim30a	2.73502545076204	0.070855606148963	2.22255484923648	0.0318802508623371	0.974567548162453	NA
Plcb4	2332.82312126296	0.116889698535275	0.337937145357963	0.345891832670418	0.729424006828848	0.999306240097256
Pak1	986.933133256447	-0.204275389322382	0.362566053312472	-0.563415652006259	0.573151881505505	0.999306240097256
Zfp948	491.352077241347	-0.145149223181477	0.409037845323234	-0.354855241002885	0.722698041544114	0.999306240097256
Kcnj9	9.03992630922489	-0.695101111222668	1.32809223593424	-0.523383160005981	0.600707640665495	NA
Kcnj4	39.2840100967222	-0.242032552096123	0.716492833190885	-0.337801776771774	0.735512570848094	0.999306240097256
Kcnj3	9.66031181243993	-0.663963452989358	1.28248830539856	-0.517715015563449	0.604657120174675	NA
Ppfibp2	525.917346752056	0.0424700492095953	0.419310787155279	0.10128537235525	0.919323927646147	0.999306240097256
Uspl1	1356.78019074457	0.01227136313725	0.346230004747614	0.035442806715135	0.971726651316019	0.999306240097256
Ptpre	55.0634392993996	-0.488000254833033	0.649441203845869	-0.751415604589279	0.452402574411394	0.999306240097256
Amer1	344.0312467295	-0.106321893950742	0.381412733585287	-0.278758113163434	0.780430461528172	0.999306240097256
Nr2f6	87.1780144951299	0.261036682767155	0.554871781455138	0.470445049633975	0.638037084827814	0.999306240097256
Epn2	1592.22039313656	-0.755767095865113	0.352797578853267	-2.14221168501682	0.0321764516428133	0.999306240097256
Ehbp1	1935.33549393338	-0.406197322706331	0.350389601652758	-1.15927333685227	0.246344786455973	0.999306240097256
Ppp3cc	3.86332454501248	0.249641642420482	1.94080989036644	0.128627560926819	0.897652356998038	NA
Apoe	282.763991655347	-0.0130681481645922	0.461576047223806	-0.0283120154158602	0.977413297526109	0.999306240097256
Tnfrsf8	49.2957516619232	-0.0821821451641952	0.694446198922971	-0.118341990051429	0.905796687887617	0.999306240097256
Kif2a	940.3144331114	-0.0196057364383935	0.362255832966048	-0.0541212443092146	0.956838566539907	0.999306240097256
Tctex1d2	51.7387672503019	-1.05607211988531	0.616729020958792	-1.71237623655767	0.0868273554472191	0.999306240097256
Srsf5	534.426156207299	-0.669196139834439	0.380323014187421	-1.75954679278142	0.0784846797448164	0.999306240097256
Sytl3	45.4097351371182	-0.360202255688884	0.666443848250683	-0.540484028225877	0.588863272773611	0.999306240097256
Zfr2	92.0844046582069	2.06658805653195	0.738566213553786	2.79810803501026	0.0051402916318423	0.999306240097256
Gm6936	2.77688662841544	-0.963326631720641	2.41234321992402	-0.399332327076984	0.689648350418761	NA
Gm12866	69.4238992717669	-0.0223113471056421	0.641404530706745	-0.0347851411044101	0.972251069142592	0.999306240097256
Gm10778	610.675639509472	0.276490831921548	0.351658232525437	0.786248710675495	0.431721793919075	0.999306240097256
Ercc6	619.637832899451	0.230531494344897	0.352672355111671	0.653670442277509	0.513324150106211	0.999306240097256
Eif5	545.670783751028	-0.382287142809818	0.384172389655667	-0.995092706043923	0.319691177813687	0.999306240097256
Rin1	26.4892164172824	0.888970328469308	0.882079848802583	1.00781162802447	0.313544902551876	0.999306240097256
Plekhg4	2.50552425507616	-0.201170053366832	2.30553595375611	-0.0872552228210072	0.930468645227471	NA
Palb2	649.201649190969	-0.400999142025599	0.359489000271924	-1.11546985226885	0.264649130548836	0.999306240097256
Rars2	398.518659422516	-0.389052470572693	0.415159534718891	-0.937115585785895	0.34869910510322	0.999306240097256
Tmcc3	52.6301441059508	-0.307517959489324	0.649183593252309	-0.473699524580877	0.635714192416264	0.999306240097256
Ano2	17.6481302618381	-0.383750034886123	1.18793343940396	-0.323040013991582	0.746664938453337	0.999306240097256
Dpysl3	65.7734489313372	-0.462070901170124	0.612561532599121	-0.754325690693537	0.450653679589133	0.999306240097256
Eif2ak1	303.403052279477	-0.0687289603019821	0.398888005824016	-0.172301396127474	0.863200586817212	0.999306240097256
Mmp28	6.49807625094091	0.918632107960574	1.68618112867225	0.544800373067829	0.585890822075616	NA
Rdh1	2.70356123480503	2.19122431935615	2.8511114912704	0.768550905871373	0.442159959563609	NA
Rab3d	20.3775677735689	0.573803368398841	0.959393337761055	0.598089798849273	0.549780016579504	0.999306240097256
Tnrc6a	1698.05269203601	-0.432408784132374	0.344060180248273	-1.2567824146937	0.208832435494765	0.999306240097256
Capn5	524.943059184532	0.401529223749518	0.497066555805885	0.807797706483242	0.419207045659033	0.999306240097256
Nptn	1121.32253109246	-0.44868639047686	0.408340596861637	-1.09880426762684	0.271853450347818	0.999306240097256
Slc25a44	230.236214294248	0.0501951609739464	0.432182019085771	0.116143566268972	0.907538761535469	0.999306240097256
Slc25a45	5.52059044557886	0.712097785604458	1.64193043141702	0.433695467225066	0.664509598622405	NA
Slc10a1	399.055851563864	0.42656183912451	0.385124504999809	1.10759464429489	0.268036917461852	0.999306240097256
Lpxn	25.8816932602502	0.540782363043653	0.832575276313696	0.64952969230364	0.515996060812912	0.999306240097256
Poc1b	700.332283040162	0.416680205486399	0.400007703546241	1.04168045213217	0.297559854865367	0.999306240097256
Acd	76.4181810218571	0.198106544501667	0.564678247731475	0.35083084092142	0.725715258300025	0.999306240097256
Tesc	42.2434835961187	1.28399440653892	0.688253414222168	1.8655837806341	0.0620996205828692	0.999306240097256
Alkbh2	163.276515290048	0.63097849077483	0.464435170355931	1.35859325703362	0.174275513077308	0.999306240097256
Dhx32	670.204605705737	0.240799261640142	0.350784027969409	0.686460164774495	0.492422975992807	0.999306240097256
Wsb1	827.121323297814	-0.471629435005647	0.349259005649944	-1.35037157918944	0.176896822553809	0.999306240097256
Mtmr14	430.27036894232	-0.299024931681949	0.392841742012707	-0.761184211611292	0.446547047134211	0.999306240097256
Ap5s1	22.9674270389058	-0.687016387453027	0.868192775264232	-0.791317789121126	0.428758570199613	0.999306240097256
Glis2	314.398799533532	-0.13313969933899	0.518898113052361	-0.256581583147046	0.797501793665259	0.999306240097256
Gm13483	28.8754956878957	0.00883086541334902	0.827754942242198	0.010668453865619	0.991487966840755	0.999306240097256
Cyp4f37	11.7059655495772	0.359496614692079	1.15796228202897	0.310456238749135	0.756214032909003	NA
Tmem9	298.161612788966	0.156970536872483	0.44572790146079	0.352166728531108	0.724713227409111	0.999306240097256
Bmp1	7.56711230928325	0.257131566235696	1.39885934152253	0.183815168976055	0.854158455781571	NA
Nsmce4a	657.98820470796	0.127916538402321	0.348582405826791	0.36696211932705	0.713647274182538	0.999306240097256
Satb1	189.873657507592	0.472563139646293	0.482265380096603	0.97988194705503	0.327144395200662	0.999306240097256
Dbn1	19.8288201551411	0.565790988229208	0.926218956718561	0.61086094613493	0.541291641371204	0.999306240097256
Psma2	564.449348947156	0.550814371308785	0.371754186815963	1.48166285906947	0.138430024276143	0.999306240097256
Syt14	1044.32047849238	-0.813542923958319	0.427153657524032	-1.90456738372315	0.0568363297280016	0.999306240097256
Cd79a	5.83695698852734	-0.77943014355567	1.58284171742949	-0.492424564612471	0.622419237351325	NA
Utrn	6568.09269384248	-0.489519646119429	0.352749329261095	-1.38772665321526	0.165220296734928	0.999306240097256
Usp24	2505.9157603756	-0.0823739941576969	0.340276349061775	-0.242079693122434	0.808718412839534	0.999306240097256
Foxred2	155.511534523846	-0.069614376667231	0.445616615239553	-0.156220334445582	0.875859348945213	0.999306240097256
Homez	30.6400225720147	0.795535808101466	0.790922028530608	1.00583341897738	0.314495708551326	0.999306240097256
Hdac7	141.534991670191	0.0519587135288603	0.538067053911233	0.0965654989488207	0.923071456257985	0.999306240097256
Xylb	93.0496103883893	-0.161319213005196	0.560664438789704	-0.287728633821386	0.773554469845763	0.999306240097256
Pmm1	826.580729432786	-0.352206362610493	0.380061972308191	-0.926707716827006	0.354078309821831	0.999306240097256
Sh3glb1	360.944048900124	0.0361161061677516	0.385922193811343	0.0935839056341157	0.925439694942529	0.999306240097256
B230311B06Rik	2.12980824559033	1.67342364176094	3.0863057719526	0.542209283658317	0.587674340595425	NA
Foxp1	974.855943252496	0.483990984427863	0.380254681912382	1.27280742999342	0.203086383991545	0.999306240097256
Eps8	782.589887163333	-0.136406970255967	0.364551786172469	-0.37417721001491	0.708272478291877	0.999306240097256
Cast	678.563430105992	-0.288406945322833	0.349313203379413	-0.825639977340264	0.409008350295983	0.999306240097256
Kcnq2	86.9280805871832	-0.655887569335927	0.600289349579418	-1.0926190341299	0.2745611020087	0.999306240097256
Ube2h	695.435449820309	-0.474338526455101	0.381339620657708	-1.24387422853412	0.213545855679501	0.999306240097256
Spx	8.0620496558939	-0.363615502816066	1.38779384371518	-0.262009739027702	0.793313933756962	NA
Stk40	613.824425884651	0.0926896563230171	0.373552787380616	0.248130008540332	0.804033818027859	0.999306240097256
Ppp1r36	6.18559309070878	-0.757910842574027	1.59161403016897	-0.476190098986226	0.633938952587084	NA
R3hdm2	1405.43029327606	-0.141330303534019	0.340147538321808	-0.41549706410137	0.67777806394195	0.999306240097256
Trim43c	14.6117928693445	-0.467350594469974	1.07700013974336	-0.433937357316721	0.664333930989217	0.999306240097256
Tro	10.9584169133219	-0.764714464843679	1.17990395187911	-0.648115860300152	0.516910016539948	NA
Pola2	895.178747699892	-0.36723463745741	0.348924241253137	-1.05247670995432	0.292580890482882	0.999306240097256
4930432K21Rik	202.004587622596	0.160886711371335	0.448034473961337	0.359094490986018	0.719524402701847	0.999306240097256
Mmp19	10.1784043784613	0.097780460382152	1.23203886107869	0.079364753394663	0.936742502896148	NA
Grwd1	136.007132785536	0.0595414768971264	0.467906763487444	0.127250729297749	0.898741955515487	0.999306240097256
Igf2bp2	1887.52233884848	-1.23489983934133	0.378097958097001	-3.26608439134842	0.00109045746568494	0.436117746852032
Gm18905	6.06606733624428	0.364046522030086	1.57697776829084	0.230850763625315	0.81743074249574	NA
Smtn	119.393400718011	0.10965252866257	0.557775822089733	0.196588888080074	0.844149266951682	0.999306240097256
Mapkap1	1497.74808836105	0.0816661218957148	0.335136235495177	0.243680370089047	0.807478377553222	0.999306240097256
Rce1	34.4294794923032	0.304538148962204	0.729427428080243	0.417503012964166	0.676310520955163	0.999306240097256
Zfp831	1.84976750584967	-0.649926671172584	2.8615335510197	-0.227125301725358	0.820326310182546	NA
Large2	35.6768130234399	0.497890230560836	0.774471069127584	0.642877765752687	0.520303417694548	0.999306240097256
Plekha7	3820.28135571668	-0.0376183693177182	0.346821863494914	-0.10846596849068	0.913626074423331	0.999306240097256
Elf2	717.935208056406	0.237869708387433	0.362371017722146	0.6564258639741	0.511550153586426	0.999306240097256
Coasy	47.671672191468	-0.627469441108726	0.633755838828924	-0.99008072614871	0.322134663214736	0.999306240097256
Csrp1	317.461796376049	-0.411462413333991	0.428654640852911	-0.95989258979044	0.337109276063572	0.999306240097256
Pcx	271.853470224727	0.00402862586846092	0.420211340668801	0.00958714217957335	0.992350684451842	0.999306240097256
Rfx8	5.21407863321318	-1.7448844158311	1.85983400007911	-0.93819363220421	0.348144910237086	NA
Lrrc57	11.57403108019	-0.817185534825081	1.15416252187721	-0.708033330952344	0.478924559185104	NA
Mindy3	1284.28348078584	-0.326903452579604	0.381804945629167	-0.856205390532352	0.391884181441208	0.999306240097256
Tcea2	9.25119882526626	0.297924654396753	1.30005390623284	0.229163308512373	0.818741989322006	NA
Stam	1162.67419461654	-0.540602461395733	0.367516692968485	-1.47096029034548	0.141301856191567	0.999306240097256
Fgf13	336.753809102835	-0.323299596779878	0.421328079669965	-0.767334560357632	0.442882625283046	0.999306240097256
1600002D24Rik	27.7933696883021	-0.426022874973118	0.819154784426533	-0.520076160296572	0.603010493558844	0.999306240097256
Pde1c	30.0205302923398	-1.06691397851589	0.860684997025705	-1.23961028971442	0.2151195729004	0.999306240097256
Eda2r	1561.32094500533	0.00364847564463655	0.349572673399068	0.0104369589566616	0.991672662769984	0.999306240097256
Nxt2	122.934540613921	-0.431113885155095	0.518159703829769	-0.832009671861186	0.40540348524666	0.999306240097256
Phyhipl	76.6708057401343	0.725552503540482	0.559745909750843	1.29621760677705	0.194900525291308	0.999306240097256
Rab26	99.601089964216	1.06942812546869	0.687820746199106	1.55480643958232	0.11999217501568	0.999306240097256
Tmeff1	1759.62960528085	-0.438786409303665	0.336320213576723	-1.30466856165803	0.192005731048906	0.999306240097256
A230028O05Rik	6.42824339207792	0.0746439944313176	1.67683925320164	0.0445146988829117	0.964494135577018	NA
Arntl2	8.99465902745332	1.12031247941926	1.35460324056545	0.82704104483879	0.408213797826027	NA
Erg	16.7688915698158	0.560618230306901	1.03345139410002	0.542471792584998	0.58749353414878	0.999306240097256
Adra1b	13.4612754550404	-0.922376269887374	1.11700805683997	-0.825756147629576	0.408942434564671	NA
Chfr	427.669500060332	-0.200916772189457	0.389458860518874	-0.515887023142255	0.605933318021886	0.999306240097256
Mlst8	108.416389575465	-0.00265212506831642	0.605151811524584	-0.00438257808670325	0.996503219801881	0.999306240097256
Psma4	342.375285740685	-0.246198520645312	0.382774330128291	-0.64319496180111	0.520097602059137	0.999306240097256
Dnajc14	134.379470730845	0.0685395507108012	0.466254981714098	0.147000146698334	0.883131904529949	0.999306240097256
Becn1	365.215779203326	0.029722844566357	0.431293135144242	0.0689156449392974	0.945056765266357	0.999306240097256
Gprin1	1.90911697238701	1.7884999182776	2.87460353862477	0.622172725471991	0.533828298350887	NA
Mier2	239.205378916158	-0.101385026160625	0.456629758045726	-0.222028950970105	0.824291346134298	0.999306240097256
Zfp653	247.434426458768	-0.141277715795264	0.412071373195204	-0.342847683642268	0.731713051230592	0.999306240097256
Ndufa11b	7.48580381458009	-1.26673929968428	1.45766648528454	-0.869018607803837	0.384836953048602	NA
Itgav	295.006301170822	-0.174687678925293	0.41090079949033	-0.425133460781704	0.670739386760079	0.999306240097256
Sec23b	400.853882908414	-0.241871959924042	0.384767150683235	-0.628619047895713	0.529598487030733	0.999306240097256
Cd180	98.2439882159104	2.50086920280378	0.579170077055685	4.3180221179889	1.57433657007359e-05	0.0202900497151085
Gna13	1832.86454184051	-0.154162262976763	0.334192586320942	-0.461297674714763	0.64458505299871	0.999306240097256
Actr6	266.147910335451	-0.156170281301735	0.413351098811136	-0.377815086861763	0.705567965317331	0.999306240097256
Rnf146	719.719136889767	0.33094939593706	0.37214503956681	0.889302182617553	0.373840698817547	0.999306240097256
Cdc42ep3	242.54429649074	0.433120307105496	0.429099272616708	1.0093708723025	0.312796802266866	0.999306240097256
Sox13	389.925105264142	-0.467891568987727	0.426097389842875	-1.09808597785653	0.272166947687891	0.999306240097256
Stpg1	46.8782083028087	0.704692378482154	0.735109996693504	0.958621677914642	0.337749367766429	0.999306240097256
Ttc30a1	30.8107933545481	0.346892480521541	0.780140440113247	0.444653888819282	0.656569897234927	0.999306240097256
9430065F17Rik	18.3589762858968	1.00021878089407	0.961858020616683	1.0398819362683	0.298394755731977	0.999306240097256
5033417F24Rik	10.8757178880015	0.391806966865622	1.22502435857436	0.319836062134791	0.749092608723211	NA
Slc35a1	212.552341274844	-0.353390776580908	0.426489647869336	-0.82860341006255	0.407328857763892	0.999306240097256
Lpin2	420.569910956187	-0.303785518512926	0.365859930459349	-0.830332849327099	0.406350620316022	0.999306240097256
Cdc40	584.191658593515	0.0267203497283647	0.359256875258625	0.0743767247575402	0.940710628450083	0.999306240097256
Lrmda	86.4149665151663	-0.457680195029431	0.595051409243541	-0.769143956168857	0.441807856238641	0.999306240097256
Nt5c1b	3.54756683674337	-0.696692193620832	2.0335744985622	-0.342594871303419	0.731903260936308	NA
Aldh1b1	33.4991185592227	-1.20344640857982	0.770384587668651	-1.56213718166625	0.118255675343314	0.999306240097256
Shisa5	165.847995102944	0.17244541470761	0.467488144842282	0.368876551438087	0.712219741970656	0.999306240097256
Slc22a22	10.0792580520826	-0.736198283638114	1.35109739233646	-0.544889130727283	0.585829772242095	NA
Gria2	3.07046732180829	-0.0142292132984015	2.18258642800778	-0.00651942718776531	0.994798286549641	NA
Mtdh	1754.07268144087	0.0858429481830896	0.350559571777135	0.244874067331596	0.806553941751043	0.999306240097256
Usp15	1843.74064143559	0.00466302477821626	0.341144659767051	0.0136687608752263	0.989094246329533	0.999306240097256
Itga7	6.39111224559415	0.0884399804919246	1.56354579269972	0.0565637289965255	0.95489272833138	NA
Plekha1	955.127328862348	-0.089007616871885	0.337021960630511	-0.26410034736421	0.791702596234025	0.999306240097256
Lag3	15.2796577364286	0.750059962177369	1.07046573407466	0.700685634581047	0.483499223025938	0.999306240097256
L1cam	9.28687066834278	0.749747691993383	1.28730692259637	0.582415645276899	0.560286745754466	NA
Plek2	84.3074244946532	-0.210782330091171	0.525752942368269	-0.400915169664474	0.688482580912618	0.999306240097256
Abl2	1318.82225292805	-0.318156760942853	0.368411775872487	-0.863590096134636	0.387813106647485	0.999306240097256
Clmn	343.925415631001	0.48636351513597	0.475279309968055	1.02332145526945	0.30615588265671	0.999306240097256
Slc37a3	462.062561961071	-0.223086402078431	0.371043668616638	-0.601240287727219	0.547679954427299	0.999306240097256
Klc1	859.872361416401	0.182928385366004	0.401637573884482	0.455456354834514	0.648780960134648	0.999306240097256
Higd1a	224.852770375205	0.366081633658474	0.421647996252375	0.868216229917425	0.385275970957744	0.999306240097256
Ythdc1	858.953066857017	-0.121245500174299	0.354340238187115	-0.34217254239772	0.73222104742793	0.999306240097256
Adck1	459.738813991314	0.0162656382893725	0.370299293236048	0.0439256530770744	0.964963666833493	0.999306240097256
Slc4a2	36.5669014691312	0.238475014200772	0.71042955703446	0.335677213651184	0.737114290649276	0.999306240097256
A530072M11Rik	99.2774434335492	0.260585639318296	0.524237169345353	0.497075855273111	0.61913556037472	0.999306240097256
Slc10a7	8619.78863724225	-0.0164241075678117	0.33830778261186	-0.0485478266004158	0.961279649236151	0.999306240097256
Cyb5r2	219.198915881871	0.691401167441693	0.467565802015383	1.47872484356533	0.139213869663419	0.999306240097256
B130034C11Rik	81.8681713819706	0.193110230449023	0.614557795810109	0.314226313237903	0.753349159006479	0.999306240097256
9630028I04Rik	3.30457081285723	-1.89788931668995	2.46230403082592	-0.770777813352867	0.440838640149781	NA
Ypel5	205.953140690644	0.365626846349974	0.431882687001415	0.846588338348409	0.397224616218709	0.999306240097256
Zfp574	191.960342793897	0.55132926422533	0.44955601509743	1.22638613589864	0.220053400785271	0.999306240097256
Shoc2	1199.637799596	-0.14063521836116	0.342084345734584	-0.411112698124677	0.680989899334428	0.999306240097256
E030044B06Rik	11.7812688303704	-0.761046226595182	1.17242136195307	-0.649123473259991	0.516258570679498	NA
Clip3	29.8748992162462	0.148424528151084	0.791902912104722	0.187427683220157	0.851325319111512	0.999306240097256
Cdh1	4551.11329455914	0.366830368881642	0.364303801356865	1.00693533121358	0.313965852038775	0.999306240097256
Islr2	4.62471755225966	1.67821892883995	2.05245088505484	0.817665816541629	0.413548034536892	NA
Slc24a2	24.8846961533695	0.595739791627929	0.882235533777481	0.675261615316197	0.499509566418459	0.999306240097256
Kif21a	159.4928644152	-0.420737599150095	0.546174369414231	-0.770335670641839	0.441100802115708	0.999306240097256
Abhd14a	108.992965541439	-0.671258831571854	0.526678215936168	-1.27451413645179	0.202481265936043	0.999306240097256
Zfp78	249.900347758665	0.788795188416919	0.417719254203559	1.88833811340794	0.0589805737442045	0.999306240097256
Ipo7	3489.30629926345	-0.344701161149041	0.392296062968285	-0.878676065573741	0.379576939578704	0.999306240097256
Wdr70	2501.45847661746	-0.21480199892704	0.343685924241851	-0.624995042787626	0.531974311629669	0.999306240097256
Cacna1d	43.4153988196989	-0.660492670344765	0.719151490549542	-0.918433291211073	0.358392068305646	0.999306240097256
Cyp26c1	7.01712337415864	0.109466720480914	1.48990989405383	0.0734720407709162	0.941430492160443	NA
Pls3	450.646312307115	-0.0688457361035937	0.364101406429801	-0.189083960918089	0.850027012065177	0.999306240097256
Ddah2	56.6120123806187	-0.456483967973319	0.636068297199232	-0.717665021167274	0.472963855761252	0.999306240097256
Men1	61.2296903309891	-0.250719068418948	0.617971220840027	-0.40571317880813	0.68495335784435	0.999306240097256
Taf1a	403.073907550461	0.0316702495793041	0.405325085853975	0.078135429275438	0.937720324845035	0.999306240097256
Tk1	910.357822899464	0.140921113926932	0.373513590118127	0.37728510462595	0.705961740478142	0.999306240097256
Trim2	729.09612795445	0.592422538020655	0.371444103720863	1.59491706043032	0.110730784018593	0.999306240097256
Ank1	27.8714936844567	-0.246730197674528	0.913243133432269	-0.270169233846013	0.787030060695848	0.999306240097256
Ildr1	780.197203593036	0.348237187517965	0.356122178325802	0.977858748239421	0.328144190114136	0.999306240097256
Pars2	121.889305887054	0.0566660838102461	0.506229032474237	0.111937641216044	0.910872850767584	0.999306240097256
Clip1	269.957187950918	-0.0132778889228383	0.403862665730191	-0.0328772378571602	0.973772484539752	0.999306240097256
Arhgdib	6.2671608772997	0.770942112539453	1.57220976480219	0.490355759008055	0.623882176905121	NA
Bub3	492.208883010423	-0.0781918432766873	0.384240752440296	-0.20349700748839	0.838746584429052	0.999306240097256
Mtch2	829.357717444341	-0.131659811620109	0.373124409087742	-0.352857675385018	0.724195142517305	0.999306240097256
Atf3	186.146746558912	1.03630111512594	0.672114483400547	1.54185208133411	0.123109542666785	0.999306240097256
Mns1	88.4784410364874	-0.449881544719698	0.51645639841567	-0.87109298306652	0.383703385150643	0.999306240097256
Cdr2	255.846691904742	0.397504295949921	0.44350459573902	0.896279992967271	0.370103241806714	0.999306240097256
Lmna	136.009690388735	0.262489254672857	0.461635072241169	0.568607695681593	0.569622401093917	0.999306240097256
Ap2b1	1514.35327162292	0.0557140274377562	0.329086356453513	0.169299110537955	0.865561375571792	0.999306240097256
Blzf1	168.11207743441	0.461263858051117	0.432902221466856	1.06551510982817	0.286642891654271	0.999306240097256
Stoml2	114.746736934448	0.172638653450605	0.47565914793966	0.362946143679561	0.71664511596614	0.999306240097256
Cic	338.504192888431	0.482305129210852	0.431945664222815	1.11658749967695	0.264170738834028	0.999306240097256
Aven	451.268396060388	-0.40821702926741	0.382080514389773	-1.06840577808418	0.285337511757684	0.999306240097256
Tspan17	50.0174540670218	0.590208851387731	0.640489441365634	0.921496613791641	0.356791208332774	0.999306240097256
Lrrc2	632.279428728054	0.0949923715420933	0.363427934833301	0.261378838656596	0.793800374280849	0.999306240097256
Ctbs	60.3576737104726	0.464099416916594	0.616057365304331	0.753337989372678	0.45124683577892	0.999306240097256
Zbtb14	142.511178733293	0.520228332737	0.467524092811832	1.11273053246986	0.265824178251155	0.999306240097256
Rsrc1	3214.55767829105	-0.845010507504948	0.424101096879448	-1.99247423249449	0.046319049652685	0.999306240097256
Zfp638	1446.49413393079	-0.603501719811955	0.38026605442142	-1.58705125738923	0.112501036059162	0.999306240097256
Glp1r	17.1030857257344	-0.149616252772393	1.06911335325805	-0.139944237265813	0.88870404889057	0.999306240097256
Yeats4	452.8239970708	0.303873313306542	0.366667690499723	0.828743085850843	0.407249799672979	0.999306240097256
Slc25a39	331.604743787424	0.218245640323162	0.416253557212928	0.524309369953377	0.600063380839822	0.999306240097256
Tcirg1	6.19577206569474	0.296349828102023	1.63262034160026	0.181517907471095	0.855961078492847	NA
Crb2	12.5843952794644	-0.781111966571681	1.25262842469344	-0.62357835027003	0.532904532336708	NA
Mgat1	215.01185464136	-0.0710377097192119	0.444805414757707	-0.159705137038198	0.873113354076288	0.999306240097256
Ubr5	4070.92238094054	-0.700267791870929	0.329334691119787	-2.1263104396622	0.033477419365836	0.999306240097256
Tax1bp1	885.703238936463	0.0159494591357585	0.368281673539256	0.0433077730490393	0.965456195040395	0.999306240097256
AA465934	232.615944670203	0.0435591489973491	0.455335153248413	0.0956639272996893	0.92378749130344	0.999306240097256
Cbln1	8.39735997085897	0.223891876738741	1.34245801802434	0.166777563046804	0.867545073504151	NA
Adar	1095.82262852618	-0.143168432361015	0.342795436309345	-0.417649761917535	0.676203208260401	0.999306240097256
Trpv4	42.6676167081182	0.894624728085661	0.791614567873416	1.13012666061587	0.25842285717593	0.999306240097256
Rsrc2	1673.95956295965	-0.116067730268052	0.358469930151622	-0.323786517376671	0.746099664374995	0.999306240097256
Il12rb2	688.951009118075	-0.275843247265484	0.405844403701143	-0.679677346169865	0.496708783145929	0.999306240097256
Pdcd6ip	1019.42971153523	-0.172339130519072	0.341843083105838	-0.504146899663065	0.614158151741322	0.999306240097256
Endov	234.948892915406	0.0908456595941032	0.413801011263319	0.219539481831508	0.826229827871537	0.999306240097256
Ppp1r8	590.369211877157	0.307338526492143	0.368744209426053	0.833473499070026	0.404577737771436	0.999306240097256
Rbm20	360.864371840041	0.520206122423478	0.406348536744276	1.28019686398146	0.200475908581336	0.999306240097256
Hdac5	236.648658377324	-0.150383631703483	0.460873101706687	-0.326301602646343	0.744196175792654	0.999306240097256
A930001C03Rik	62.5019815293045	-0.292578360336676	0.727430575984218	-0.402207949453893	0.68753099231089	0.999306240097256
Btf3l4	567.994656777188	0.140573583796817	0.376379779158601	0.373488671764116	0.70878477500236	0.999306240097256
Plec	290.260116328942	0.489824068193956	0.458457990357504	1.06841647107512	0.285332690446331	0.999306240097256
Ctf1	10.2184605301904	0.312202374893065	1.24634995965439	0.250493348577343	0.802205847846064	NA
Rprd1b	645.097388455958	0.0182544364423491	0.389285120446371	0.0468922018427466	0.962599143286855	0.999306240097256
Srpr	296.76595054872	0.198239895681233	0.385705117988692	0.513967501170273	0.607274712427339	0.999306240097256
Gm7271	3.47012024664271	-1.07083306384007	2.21936217904152	-0.482495860275734	0.629453738487856	NA
Fbln5	20.9216202675735	0.358182960892864	0.908374132724878	0.394312153978241	0.693350591123637	0.999306240097256
Slc22a27	5.42552401051306	-0.0422369348324458	1.94856836043763	-0.0216758804515125	0.982706503863503	NA
Thra	210.975080193247	0.0284124920094052	0.610019639577716	0.046576356179407	0.962850876609553	0.999306240097256
Cux2	397.695490803339	0.00563753796678798	0.427730408904922	0.0131801196487789	0.989484090486427	0.999306240097256
Mx1	3.76791238742968	-0.39970632769746	2.14333407951765	-0.186488112850524	0.852061999918923	NA
Aamp	111.708363100687	0.069827386997149	0.538764936906636	0.129606405713907	0.89687783497233	0.999306240097256
Mroh1	310.744369102503	0.0547447366275663	0.461610828778782	0.118595000841719	0.905596226150803	0.999306240097256
Triobp	89.0655005040288	0.434403240351121	0.587977445114193	0.7388093607345	0.460022766907759	0.999306240097256
Nod2	476.629832028856	0.858912554535307	0.534205698033249	1.60783113639093	0.107872167157813	0.999306240097256
Tmem255a	7.31495682012293	0.975568103214398	1.46298108953241	0.666835757614751	0.504877049650948	NA
Col6a6	14.5324548226903	-0.14604895690131	1.06368989959134	-0.137304074201909	0.890790450191139	0.999306240097256
Cep55	2679.78624060173	-0.224098037335914	0.33251662719798	-0.673945357933894	0.500346053726783	0.999306240097256
Zfp119a	307.803082525795	-0.287160050272791	0.427127037597419	-0.672305953488827	0.501388940430319	0.999306240097256
Sh3d21	57.3050103542963	-0.00836510638068189	0.626063734870848	-0.0133614293797221	0.989339438989681	0.999306240097256
Fam174b	72.5828622255132	0.745607257085742	0.665743578538121	1.11996162054314	0.262730117393226	0.999306240097256
Rangap1	1579.24946408002	0.0170650030656454	0.353754106609305	0.0482397313467584	0.961525185994558	0.999306240097256
Brinp3	36.1463305039566	-0.193316220318936	0.72340552638736	-0.267230776193188	0.7892914815291	0.999306240097256
Syvn1	175.410073432092	0.184489202526125	0.502228662909287	0.367341046322255	0.71336464038402	0.999306240097256
Aurkaip1	30.6439923853603	0.15836766113714	0.75865792302072	0.208747126117886	0.834645649140342	0.999306240097256
Ndfip1	889.954541188712	0.101996956555927	0.360353791141078	0.283046714266413	0.777141027720572	0.999306240097256
Grk6	208.486086868864	-0.149387014267178	0.448091205557366	-0.333385284992061	0.73884346933375	0.999306240097256
Cenpa	694.974699376797	-0.613952877011456	0.350165187450747	-1.75332357131536	0.0795464817088456	0.999306240097256
Rassf5	98.2435548464244	-0.0298143661221946	0.506365670817471	-0.0588791220267017	0.953048387405694	0.999306240097256
Ppp1r14a	22.097468948118	-0.8996255994613	0.869336386349656	-1.03484176388708	0.300742815151409	0.999306240097256
Klrg1	1.60650836980116	3.73854896904828	3.69463159083134	1.01188680850505	0.311592177275183	NA
Myadm	346.312056265214	0.173167696164081	0.422199860334222	0.410155740049269	0.681691706004144	0.999306240097256
Phgdh	1433.867499372	-0.105272365469725	0.378452407510561	-0.278165400405827	0.780885393571275	0.999306240097256
Nckap1	614.883437256523	-0.193050250621359	0.371222251355606	-0.520039544818206	0.603036013231196	0.999306240097256
Zfp518a	975.770642689454	-0.0637189055969731	0.424251421687878	-0.15019137789443	0.880613628180126	0.999306240097256
Utp3	180.392882206177	-0.539662703020193	0.500924011461954	-1.07733446724819	0.281330869320978	0.999306240097256
Katnal2	1873.15723583788	-0.158922849622404	0.33580425729995	-0.473260377638539	0.63602742659533	0.999306240097256
Rfx4	24.3491078593304	0.893523907797993	0.883044940531818	1.01186685613063	0.311601718381456	0.999306240097256
2810006K23Rik	215.318374819965	0.241533747678172	0.409002325900375	0.590543702035096	0.554826195786006	0.999306240097256
Hspa12b	29.7859045986562	-0.281991504251868	0.793091668242724	-0.355559786520876	0.722170263734525	0.999306240097256
Ankle2	813.84313593328	-0.526854683190626	0.351127160805515	-1.50046690202483	0.133493500828655	0.999306240097256
Dgke	1149.93234445603	0.0283127328261856	0.340902398092869	0.0830523134614989	0.933809943128688	0.999306240097256
Fis1	751.317522272562	0.192036988061777	0.365601540362249	0.525263071571035	0.599400325017028	0.999306240097256
4930524B15Rik	65.6324754069457	-2.09316041761804	0.631113495995156	-3.31661488924031	0.00091115116296103	0.404928144422129
Nkain1	410.953684153555	0.0356921389711732	0.418000309539188	0.0853878290437653	0.931953068839663	0.999306240097256
Slc12a5	22.2554423369839	0.196770866600814	0.89139966739116	0.220743706553873	0.825291997882658	0.999306240097256
Sfswap	1166.48072365234	0.0863132143385286	0.346057171217632	0.249418944375081	0.803036732616202	0.999306240097256
AW551984	7.15904030993521	-0.293635762106488	1.47523251777709	-0.199043715867208	0.842228548379427	NA
Pheta1	25.5239053333438	0.198881335688608	0.896930473178282	0.221735509759045	0.824519785335729	0.999306240097256
Dpy19l1	1391.11858406016	-0.471577061825339	0.335653157666714	-1.40495344987515	0.160035120979217	0.999306240097256
Ctps	1017.71433007845	0.00106454215124164	0.356064584473393	0.00298974455102313	0.997614532535774	0.999398064152433
Maco1	654.234612047283	0.117256577415273	0.45419709925542	0.258162321176193	0.796281635816881	0.999306240097256
Exosc10	507.415851448017	0.0629677980163404	0.388657213545791	0.162013712396777	0.871295055600886	0.999306240097256
Zfp637	29.1427943781263	1.39334566634501	0.829971560764287	1.67878724068803	0.0931935161655002	0.999306240097256
Syt11	50.4821448670341	0.12874482356707	0.631324266557925	0.203928203598139	0.838409604886223	0.999306240097256
Gsn	18.420894816457	1.33287525896104	1.19510669550307	1.11527720828304	0.264731649125861	0.999306240097256
Gm5134	242.955977010585	-0.0028937136830021	0.417494675570311	-0.00693113913141335	0.994469795377445	0.999306240097256
1810024B03Rik	150.473963215771	-0.196619723741939	0.455146827561301	-0.43199185808992	0.665747330720937	0.999306240097256
Rere	5782.36056985062	-0.312115293019842	0.325940163363267	-0.957584637005852	0.338272249062076	0.999306240097256
Selplg	10.9411251330345	0.64628779487843	1.33599893869338	0.483748733745631	0.628564202479058	NA
Selenbp1	5.56700879314338	-0.228286073899171	1.64223128459815	-0.139009697379521	0.889442486050911	NA
Apob	4.00656922811513	-0.227167295984503	1.93775089726809	-0.117232455577635	0.906675848405489	NA
Ankzf1	144.126345963546	-0.700258739492006	0.451001136985638	-1.55267621756418	0.120500506795263	0.999306240097256
Slc47a1	29.7803128393503	0.579243711462174	0.830060503500959	0.697833120620832	0.485281563426212	0.999306240097256
Wdr77	1304.56136436528	-0.243229601270198	0.387506864327767	-0.627678174661872	0.5302147857022	0.999306240097256
Galnt13	83.6200509042067	-0.218156273789616	0.717522821342843	-0.304040885252036	0.761096742726754	0.999306240097256
Tut4	1214.26040682597	-0.461084592778754	0.357412153503487	-1.29006411298282	0.197028398704254	0.999306240097256
Lurap1	23.3200527814964	-0.115893691263529	0.857711247824715	-0.135119705562278	0.892517230268713	0.999306240097256
Psmd8	104.36897381843	0.546108271999152	0.52432890565641	1.04153760379752	0.297626110296074	0.999306240097256
Scamp1	312.660256868707	-0.504548701296239	0.396423707249038	-1.27275107938808	0.203106385708442	0.999306240097256
Uhrf1bp1l	1030.28627355086	-0.32970739329018	0.359169457757803	-0.917971687649763	0.358633688529478	0.999306240097256
Fam161b	61.2267653257437	-0.290502421322809	0.598282464958985	-0.485560647916907	0.627278703057596	0.999306240097256
Gask1b	34.34014659133	-0.647333319179227	0.73121158495834	-0.885288653100467	0.376000968265471	0.999306240097256
Cars	2415.50519767946	-0.182826718681158	0.386809043301115	-0.472653682346395	0.636460276546341	0.999306240097256
Nelfcd	209.682204376997	0.224199023613357	0.438960408219342	0.510749988872181	0.609526132296557	0.999306240097256
Rmnd5a	716.202107368099	-0.388266102783665	0.362724456176446	-1.07041611386356	0.284432049289832	0.999306240097256
Pcsk7	132.359301294144	-0.509419936102343	0.480104559985467	-1.06106039925504	0.288662453183091	0.999306240097256
Tgfb2	90.7949411413447	-0.114094863417376	0.534820273107629	-0.213333093666058	0.831067162609687	0.999306240097256
Tsc22d1	3292.37255114064	0.0585157046210356	0.350859216299561	0.166778302813842	0.867544491407483	0.999306240097256
H2ac6	42.8370301064885	-1.22603455201324	1.02421261483412	-1.19705082153455	0.231286746590623	0.999306240097256
Zfp286	149.232556108464	-0.183221049993011	0.450206271947491	-0.40697134049341	0.684029037660476	0.999306240097256
Eci2	150.161270837899	0.221734557395504	0.444451697763794	0.49889461219551	0.61785362986139	0.999306240097256
Uqcc2	82.7415102784881	0.533120046599929	0.604263217913793	0.882264600583361	0.377633734782436	0.999306240097256
Snhg18	4.26289103921764	-0.530912313840694	1.81967959443386	-0.291761426277835	0.770469039978876	NA
C430049B03Rik	27.2290993680618	1.48282212487433	0.955090937564217	1.55254548708837	0.120531757633086	0.999306240097256
3110009E18Rik	328.780691182965	0.383974782376108	0.427542389916275	0.898097572152558	0.369133533277074	0.999306240097256
Fn1	5382.21950015901	-0.490367951986501	0.371746862297313	-1.31909103134358	0.187138681159191	0.999306240097256
Kctd17	6.93826260610265	-0.15694219755031	1.44679312576968	-0.108475907685018	0.913618190610568	NA
Whrn	590.858338282835	0.0672012768494834	0.38963189510595	0.172473757137387	0.863065090958083	0.999306240097256
Hrh1	15.6362984178166	0.0504039515703391	1.11773492154062	0.0450947273803215	0.964031804090074	0.999306240097256
Igsf9b	726.002465253617	-0.438324164827697	0.373457139828318	-1.17369335883952	0.240517871294609	0.999306240097256
Marchf2	156.956297240735	-0.122792072706182	0.458480814624287	-0.267823797178529	0.788834952177051	0.999306240097256
Lmf1	569.250108871845	0.00625403636866875	0.356535524583811	0.0175411310723362	0.986004920036053	0.999306240097256
2310039L15Rik	163.162808688543	0.638803860639969	0.50933064938203	1.25420267053441	0.209768349460031	0.999306240097256
Gm4489	3.48782652223709	-0.310589395415021	1.99453003982391	-0.155720590421613	0.876253266352006	NA
AA543186	23.3076424155233	1.73703040313159	0.973552329801829	1.78421883442585	0.0743881130019241	0.999306240097256
A230072C01Rik	658.788092774439	-0.469184794315112	0.383941750439326	-1.22202077210474	0.221699771871493	0.999306240097256
Emp3	3.96041399271297	-1.54797399179516	1.93144601962771	-0.801458583912968	0.422866211444681	NA
Emp1	54.2078116272723	0.456964342264779	0.626983571765383	0.728829849525586	0.466105750134264	0.999306240097256
Eif4ebp2	731.772345900232	0.198487672326569	0.362809988953326	0.547084364736449	0.584320773429336	0.999306240097256
Eif3a	1781.7781934523	-0.497429339755466	0.3402508550268	-1.46194883100671	0.143755232296879	0.999306240097256
Rfxank	215.242821763469	1.16027042453319	0.505264272878557	2.29636348108085	0.0216551072009931	0.999306240097256
Capn3	20.3185265446458	-0.417083173315775	0.920485111428341	-0.453112351451917	0.650467841779136	0.999306240097256
Efna4	62.443259683807	0.444177569059439	0.630092750373961	0.704939977163392	0.480847590252926	0.999306240097256
Ikzf1	31.4827116860354	-0.42940800362719	0.773041154086334	-0.555478840107435	0.578567179466867	0.999306240097256
Hira	2892.30259097952	-0.415687219646164	0.325621901622159	-1.27659477932942	0.201745345968061	0.999306240097256
Uhmk1	638.134966947529	0.0798481480260192	0.35290716381268	0.226258223730482	0.821000588508516	0.999306240097256
Chrne	3.35953597074195	-0.000979706767677155	2.08005393705442	-0.000471000655427486	0.999624195862801	NA
Ccl1	2.68426791999682	0.853752456899235	2.28244437207588	0.374051813636426	0.708365767791835	NA
Nr1h4	4.60047621957139	3.88131486389894	2.15679670760635	1.79957380786551	0.0719279599162597	NA
Gpn2	140.217370406813	0.36478905610008	0.464740676134387	0.784930338214242	0.432494413226489	0.999306240097256
B4galt7	113.463081420378	0.14563654584475	0.493776511337803	0.294944256157858	0.768036463397169	0.999306240097256
Spin1	1899.11937726452	0.174024161231973	0.334428380340412	0.520363017800208	0.602810581008252	0.999306240097256
Rnf144b	158.169015514478	0.282469683202812	0.572957800164397	0.493002596564292	0.622010752656154	0.999306240097256
Bag6	144.8676350428	-0.225304906572458	0.445943601589984	-0.505231840459528	0.613396009177597	0.999306240097256
Cdca7l	301.771068384412	0.193008769684768	0.44351987867947	0.435175014611362	0.663435396896672	0.999306240097256
Dhrs7b	1103.55818662156	-0.376563284865611	0.359357372556554	-1.04787966971889	0.294694050133304	0.999306240097256
Ankmy2	547.023359706874	0.0648429841185265	0.353685610701106	0.183335092400251	0.854535101251855	0.999306240097256
Plekhh3	30.8018041723762	-0.00176838475505846	0.876601004904481	-0.00201732001807499	0.998390412595104	0.999553766606517
Fdft1	1147.74727185182	0.174745975888581	0.365793515481687	0.477717533233116	0.632851263365374	0.999306240097256
Cldn3	2.31788423704368	-1.91074724018919	2.61043049685461	-0.731966333710669	0.464189116644439	NA
Stk32a	25.7709124757529	-0.243824530327318	0.818845616605363	-0.297766178853257	0.765881629599075	0.999306240097256
Rgs13	3.94266259166666	-0.994077222823984	2.05020515277092	-0.484867195597697	0.627770553573395	NA
Cdnf	20.0293912921464	1.32474360762815	0.93493003533612	1.41694411085198	0.156499268418943	0.999306240097256
Dgkd	925.162673769985	-0.0927677625719974	0.340117327298765	-0.272752239083981	0.785043675572169	0.999306240097256
Tfap2a	92.0668592373488	0.977691965811234	0.528740241019246	1.84909694773099	0.0644438150535843	0.999306240097256
Zkscan17	613.323021538502	-0.476542866505449	0.374928286673836	-1.27102404231242	0.203720095575078	0.999306240097256
Ccdc85a	433.663407231793	-1.20767374735016	0.497613045792315	-2.42693345273387	0.0152270486341709	0.999306240097256
Fyb	123.629749106464	1.70428425064558	0.548330377314985	3.10813393011522	0.00188272726924639	0.547744219625355
Klk7	3.91992186756296	0.653999368330608	2.18727941262998	0.299001291080704	0.764939060453943	NA
Cib1	73.6550910608253	-0.0480139936575159	0.550744903897144	-0.087180096116664	0.930528360109314	0.999306240097256
Med24	364.340452811268	-0.113158810104399	0.423348196312726	-0.267294891273871	0.789242119892257	0.999306240097256
Mthfsl	21.7624930962615	0.229345230741497	0.936331601811824	0.244940179630495	0.806502750241339	0.999306240097256
Uhrf1	2603.56650566095	-0.0350181349821411	0.331952452789491	-0.105491418086758	0.91598587936868	0.999306240097256
Firre	5264.54111656842	-0.257443203984804	0.352042633379894	-0.731284167241736	0.464605599210353	0.999306240097256
Igf1	4.77084593543036	0.538924212574913	1.87884065609691	0.286838700677507	0.774235828622165	NA
Pwwp2a	1300.33464184356	-0.564807683394828	0.358956903490591	-1.57346934381952	0.115610181371882	0.999306240097256
Nrf1	2311.45746374118	-0.0830819555535823	0.338665691985893	-0.245321440936046	0.806207551430034	0.999306240097256
Etl4	7699.26802770131	0.0436416164350772	0.335081558033059	0.130241773648347	0.896375145437939	0.999306240097256
Klf10	503.717292302092	-0.593273807807048	0.361031478546064	-1.64327445960187	0.100326160153224	0.999306240097256
Gmeb1	849.819981247108	-0.0766567622619272	0.356273708393975	-0.215162557482795	0.829640582031771	0.999306240097256
Atp13a2	82.4019440010245	0.187356719523049	0.531759554154885	0.352333527548577	0.724588146829135	0.999306240097256
Magix	64.6980173292897	1.11356368384803	0.632340196428001	1.7610199227226	0.0782350310484149	0.999306240097256
Mpp2	10.8854410625031	-1.03924382387038	1.19594680519981	-0.868971612576654	0.384862657866568	NA
Pex7	601.795019032236	-0.652805100822998	0.368128329816015	-1.77330851214103	0.0761775993410364	0.999306240097256
Slc66a2	240.201918637899	0.410004220478261	0.483286324271391	0.848367106386444	0.396233555645824	0.999306240097256
Ano7	16.7223980510305	-0.947991086303177	0.984555796720615	-0.962861718412275	0.335616922987778	0.999306240097256
Ank	657.860469929808	0.0323284144471988	0.365089489439085	0.0885492882768753	0.929440111776327	0.999306240097256
Meaf6	667.377763161732	0.0647330959559748	0.368575097598456	0.175630682533247	0.860584095844879	0.999306240097256
Golm1	904.925045762853	-0.191953863302905	0.359705258907127	-0.533642082092734	0.59358918738325	0.999306240097256
Zfp933	97.4014756077861	-0.0767120104395564	0.524337813501412	-0.146302647766886	0.883682475734529	0.999306240097256
Tspyl3	11.6615702146474	-0.0944552260247674	1.18773699475205	-0.079525371729695	0.936614751795061	NA
Lad1	28.6123693091061	0.304357775053325	0.972351916184537	0.313011955843734	0.754271578805451	0.999306240097256
Ginm1	100.030704125783	0.381989596681785	0.519574333593026	0.73519720275673	0.462219402364461	0.999306240097256
Plekhs1	8.62836177512942	0.336307900341216	1.39336961323976	0.241363021803854	0.809273769946804	NA
Gm5141	117.300605470033	0.0438948638962421	0.54249507993308	0.0809129253331787	0.935511200741474	0.999306240097256
Ccdc149	9.65966167258324	0.0839833504437193	1.28002929433666	0.0656104909593036	0.947687936534942	NA
Sspn	1.91376057292739	0.611012403817948	2.69523531422751	0.226700949112887	0.820656289045184	NA
Bcl2l1	572.561536382265	0.393334420471376	0.353931372714834	1.11132962713732	0.266426491218915	0.999306240097256
Map3k10	172.506860710731	0.039185982415546	0.466929072448854	0.0839227727029961	0.933117833429947	0.999306240097256
Clgn	50.9918360163811	-0.268982872130423	0.624505524034349	-0.430713359255456	0.666676803887907	0.999306240097256
Rbm46os	5.96502955331204	-0.00626298939803812	1.64251100810131	-0.00381305779209233	0.996957627430626	NA
AI987944	402.74375788846	-0.245464961384713	0.400115592168394	-0.613485118274036	0.539555619824253	0.999306240097256
Cgnl1	114.441133284184	0.364057984646689	0.782796257371237	0.465073742009521	0.641878649177718	0.999306240097256
Col17a1	39.1960173310047	0.322764985971012	0.730356711919617	0.441927869907131	0.658541402347649	0.999306240097256
Pde7a	1856.26539228745	-0.102385633469104	0.359871710458715	-0.284505923898816	0.776022694917487	0.999306240097256
Klhl12	559.468816029325	-0.0571266858861923	0.356232139829575	-0.160363649146094	0.872594622770239	0.999306240097256
Stard6	53.2089964961902	0.094382026509298	0.687181473657933	0.137346581837973	0.890756852301511	0.999306240097256
Ogdh	2192.12533755581	-0.578932153256275	0.356231651467514	-1.62515641401132	0.104129234910016	0.999306240097256
Mir219a-1	1.32191046014937	2.01289221170793	3.64215303354215	0.552665468246486	0.580492503258972	NA
Bpifb5	11.9857018719782	1.19952770380377	1.17881422121904	1.01757145630913	0.308881657935672	NA
Ptp4a2	1460.57199980303	0.0602541911434755	0.345137928910982	0.174580033361144	0.861409638695611	0.999306240097256
Sez6l	19.7055189267033	0.450262022192493	0.971633854184473	0.463407095433509	0.643072593691085	0.999306240097256
Slc19a2	980.18402122001	-0.445896230752942	0.351390503443825	-1.26894786962911	0.204459657498009	0.999306240097256
Uros	143.606292847068	0.216926283704201	0.450905926617149	0.481089892367698	0.63045261148779	0.999306240097256
Urod	33.1726933379611	-0.370949629988937	0.734533301875828	-0.505014039583525	0.613548975118197	0.999306240097256
Akap1	922.998041297978	-0.146729738057666	0.380294524659762	-0.385831844907418	0.699621209162649	0.999306240097256
Ak4	506.929773918145	0.269939068587487	0.416795094788025	0.647654139799256	0.517208672085324	0.999306240097256
Sypl	419.969397443093	-0.144281607307685	0.365055372040045	-0.395232116435909	0.692671592595037	0.999306240097256
Eny2	194.546319494381	0.143003711831438	0.478428756837894	0.298902835140179	0.765014183818483	0.999306240097256
Man1c1	348.210672938905	-0.207934776439496	0.384919430339922	-0.54020337777147	0.589056783500462	0.999306240097256
Gpatch3	102.894064414205	0.679534392624745	0.545309493423389	1.24614443874562	0.212711372692848	0.999306240097256
Azi2	465.000434456675	0.205864051601998	0.371012216404526	0.554871355981277	0.578982655523443	0.999306240097256
Dmrt1	326.233486275212	1.1299396264446	0.499940702674876	2.26014729426707	0.0238121107070951	0.999306240097256
Gtf2ird2	177.763120744311	0.131416852642237	0.428677636374717	0.306563350851739	0.759175752970864	0.999306240097256
Noc3l	767.72024488027	-0.359897129482316	0.354986825261013	-1.01383235622249	0.310662753122366	0.999306240097256
Rcn3	20.3602561662181	-0.31872297735592	0.901340161050084	-0.353610092092867	0.723631110035523	0.999306240097256
Yif1a	24.7392142911963	0.945060519151109	0.856103115112158	1.10390968385543	0.26963231770228	0.999306240097256
Trabd2b	19.5786640312774	-0.985777377385931	0.93850124285525	-1.05037407770165	0.293546158962481	0.999306240097256
Arhgef33	23.9053537982004	0.459254687321165	0.887934143028312	0.51721706043972	0.605004643939106	0.999306240097256
C8b	5.57156596305451	-0.606590640077717	1.63417240595583	-0.371191336891361	0.710495025104896	NA
Bloc1s5	4.07919935641692	0.764905476094899	2.00614853202294	0.381280580119156	0.702995062102706	NA
Myl6b	30.5744011605459	0.573621558865644	0.863068241570805	0.664630594936083	0.506286795567175	0.999306240097256
R74862	57.1821200023064	0.474503077053689	0.637516454740118	0.744299340865043	0.4566953999401	0.999306240097256
Nkx6-3	67.5986990818774	1.20906380486581	0.590053279793811	2.04907564497956	0.0404547186106333	0.999306240097256
Ddx28	15.4917119484078	0.606780910678741	1.02652255895915	0.591103337557424	0.554451183742326	0.999306240097256
Hsf2bp	1716.18709058847	-0.190169228114865	0.346247818412094	-0.549228668030282	0.58284853287799	0.999306240097256
Zfp661	76.4037230688053	-0.498276002856222	0.554763648225391	-0.898177096589033	0.369091141785864	0.999306240097256
Scaf11	1179.15379328994	-0.0375244465871523	0.344252639737621	-0.109002640083609	0.913200396330635	0.999306240097256
Mon2	1213.10832994495	-0.10818545990703	0.340296475635436	-0.317915311068136	0.750549178127372	0.999306240097256
Polr3e	937.620420755526	0.12941633590536	0.37344781768357	0.346544630272863	0.728933449460666	0.999306240097256
Erlin1	342.470698825373	-0.0134440808211333	0.385691885221619	-0.034857048686436	0.972193729965764	0.999306240097256
Zfand1	450.428204573371	-0.198123116012008	0.389034483279236	-0.509268778289254	0.610563839335594	0.999306240097256
B9d1	179.192440676243	-0.264589355869168	0.484934732650425	-0.545618488539783	0.585328212758669	0.999306240097256
Smim8	35.9923940501759	0.885561317708655	0.774109293054283	1.143974533899	0.252634198373587	0.999306240097256
Pax6	20.7076396922943	1.15638856339235	1.01719486146762	1.13684074428364	0.255604867103466	0.999306240097256
Fstl4	114.082153127428	-0.970559422385245	0.482038609803557	-2.01344747629401	0.0440675752861395	0.999306240097256
Kank3	393.617916755277	0.0201245435486843	0.433381341754726	0.0464361097485223	0.962962656125958	0.999306240097256
Fgfr3	6.09061308627224	-1.59506611894828	1.60177890359881	-0.995809169021112	0.319342874414454	NA
Gabra1	9.96730472367841	-0.933510566108265	1.23435686780384	-0.756272833616714	0.449485632473449	NA
Gk5	966.264008804842	0.082058334619478	0.361619788602536	0.226918816961287	0.820486869871286	0.999306240097256
Rpp40	291.877778034819	-0.242445324322066	0.389980604523601	-0.621685595411178	0.534148625192231	0.999306240097256
Slc6a15	306.556884032239	-0.525592148327805	1.20124629604953	-0.437539037628077	0.661720471519956	0.999306240097256
Slfn9	14.3945726527747	0.674736411474533	1.0538632371222	0.640250449685524	0.522009788952406	0.999306240097256
Ranbp3l	10.4068371187088	-0.0435578036768489	1.40978363208561	-0.0308968005341431	0.975351841510455	NA
Nol11	716.317702520788	-0.121472975066809	0.383410373238257	-0.316822348964782	0.751378405118552	0.999306240097256
Cep152	1300.49698754117	-0.125548660719363	0.333675554309424	-0.376259690282674	0.70672384364588	0.999306240097256
5830411N06Rik	5.21876353893088	-1.5577626233049	1.8836953495239	-0.82697163514186	0.408253138757377	NA
F8	366.994253465102	0.492153264830541	0.549444322095251	0.895729093994027	0.370397467758188	0.999306240097256
Fmnl1	16.3710785776522	0.0882570952046392	1.25385913021688	0.0703883658680012	0.943884550973407	0.999306240097256
Car12	15.2559049417469	-1.25304202791765	1.10091783765599	-1.13817942180459	0.25504556959016	0.999306240097256
Jakmip1	1698.45736650999	0.344905710681492	0.465768004947133	0.740509667942178	0.458990797070306	0.999306240097256
Nasp	5065.6268749321	-0.519336857616075	0.387310444524532	-1.3408800742609	0.179959392570543	0.999306240097256
Smad2	1518.52687777056	-0.120831613403025	0.35955157025795	-0.336061982197262	0.736824126607901	0.999306240097256
Dcstamp	125.676399860275	0.353555445286922	0.51813089189371	0.682367044348034	0.495006888962366	0.999306240097256
Des	18.8673671555303	0.60571405406568	0.940470175656627	0.644054505654873	0.519540090032066	0.999306240097256
Ddx4	75.820973055454	-0.526642393546526	0.617802865827724	-0.852444076705499	0.393967665313745	0.999306240097256
S1pr4	32.6831185045375	0.0716799101688356	0.751586823789335	0.0953714300198098	0.924019808159194	0.999306240097256
Asb1	273.755288391155	0.477048243351463	0.466462152326806	1.02269442648637	0.306452347449938	0.999306240097256
Rtn2	58.1233369996684	-0.370360712136224	0.653594937621018	-0.566651745321465	0.570950811418316	0.999306240097256
Ccdc115	77.1590387872517	0.608858691283779	0.583834993129508	1.04286090838807	0.297012716968572	0.999306240097256
Gm17801	7.16724139773841	1.71515190839548	1.51906337172398	1.12908515886929	0.25886191136451	NA
[truncated: 14,383 more rows]
