# Supplementary material for: Transcription elongation can be sufficient, but is not necessary, to advance replication timing
Source: EMBO Rep. 2026 Mar 24;27(8):1964–99. doi: 10.1038/s44319-026-00735-2 (PMC13121604; doi:10.1038/s44319-026-00735-2)
Supplement: Supplementary file 7 — Source data Fig. 6 [file 44319_2026_735_MOESM7_ESM.zip]

Archive with 21 entries (16 files):
- Fig6/
- Fig6/.DS_Store
- __MACOSX/Fig6/._.DS_Store
- Fig6/6A/
- Fig6/6B/
- Fig6/6C/
- Fig6/6D/
- Fig6/6A/.DS_Store
- __MACOSX/Fig6/6A/._.DS_Store
- Fig6/6A/README_6A.rtf
- __MACOSX/Fig6/6A/._README_6A.rtf
- Fig6/6B/.DS_Store
- __MACOSX/Fig6/6B/._.DS_Store
- Fig6/6B/README_6B.rtf
- __MACOSX/Fig6/6B/._README_6B.rtf
- Fig6/6C/.DS_Store
- __MACOSX/Fig6/6C/._.DS_Store
- Fig6/6C/README_6C.rtf
- __MACOSX/Fig6/6C/._README_6C.rtf
- Fig6/6D/README_6D.rtf
- __MACOSX/Fig6/6D/._README_6D.rtf
