# Supplementary material for: Transcription elongation can be sufficient, but is not necessary, to advance replication timing
Source: EMBO Rep. 2026 Mar 24;27(8):1964–99. doi: 10.1038/s44319-026-00735-2 (PMC13121604; doi:10.1038/s44319-026-00735-2)
Supplement: Supplementary file 8 — Source data Fig. 7 [file 44319_2026_735_MOESM8_ESM.zip]

Archive with 8 entries (6 files):
- Fig7/
- Fig7/7A-G/
- Fig7/.DS_Store
- __MACOSX/Fig7/._.DS_Store
- Fig7/7A-G/.DS_Store
- __MACOSX/Fig7/7A-G/._.DS_Store
- Fig7/7A-G/README_7A-G.rtf
- __MACOSX/Fig7/7A-G/._README_7A-G.rtf
